# Supplementary material for: Pseudomolecule-scale genome assemblies of Drepanocaryum sewerzowii and Marmoritis complanata
Source: G3 (Bethesda). 2024 Jul 24;14(10):jkae172. doi: 10.1093/g3journal/jkae172 (PMC11979756; doi:10.1093/g3journal/jkae172)
Supplement: jkae172_Supplementary_Data [file jkae172_supplementary_data.zip]

Archive with 10 entries (10 files):
- Figure_S1_G3-2024-405070.pdf
- Figure_S2_G3-2024-405070.pdf
- Figure_S3_G3-2024-405070.pdf
- Figure_S4_G3-2024-405070.pdf
- Supplemental_Figure_Legends_G3-2024-405070.docx
- Table_S1_G3-2024-405070.docx
- Table_S2_G3-2024-405070.txt
- Table_S3_G3-2024-405070.txt
- Table_S4_G3-2024-405070.txt
- Table_S5_G3-2024-405070.txt
