# Supplementary material for: Pseudomolecule-scale genome assemblies of Drepanocaryum sewerzowii and Marmoritis complanata
Source: G3 (Bethesda). 2024 Jul 24;14(10):jkae172. doi: 10.1093/g3journal/jkae172 (PMC11979756; doi:10.1093/g3journal/jkae172)
Supplement: jkae172_Supplementary_Data [file jkae172_supplementary_data.zip › Table_S2_G3-2024-405070.txt]

Name	closed_flower_215_rep1	closed_flower_217_rep2	mature_leaf_206_rep1	mature_leaf_209_rep2	mature_leaf_212_rep3	open_flower_214_rep1	open_flower_216_rep2	stem_207_rep1	stem_210_rep2	stem_213_rep3	young_leaf_205_rep1	young_leaf_208_rep2	young_leaf_211_rep3
DRSE_g1.t1	0	0	0	0	0	0	0	0	0	0	0	0	0
DRSE_g2.t1	0	0	0	0	0	0	0	0	0	0	0	0	0
DRSE_g3.t1	10338.28066	8646.312063	7919.781857	1616.15491	14968.92492	8922.280518	8497.444266	6224.084886	38395.76951	7728.600296	8321.65849	8292.798196	7486.628168
DRSE_g4.t1	8109.136853	6734.512049	7204.555451	1242.888241	11652.12409	6358.082164	6300.285012	4954.229035	27930.81865	5312.433659	6257.978984	6677.998524	5705.767458
DRSE_g5.t1	10589.57345	8379.124847	9633.961074	1149.869494	15223.51978	8455.922835	7871.041911	5619.159143	31010.70326	6722.140733	6502.854461	7321.378609	6092.191126
DRSE_g6.t1	16.038851	29.992132	6.878489	4.675279	8.556862	20.714615	27.39128	10.72099	41.759494	5.720642	30.229293	44.355407	8.108121
DRSE_g7.t1	0	0	0	0	0	0	0	0	0	0	0.135808	0	0
DRSE_g9.t1	0	0	0	0	0	0	0	0	0	0	0	0	0
DRSE_g10.t1	0	0	0	0	0	0	0	0	0	0	0	0	0
DRSE_g11.t1	3.741303	6.952653	1.297682	5.941529	1.168497	6.840278	6.366517	1.911552	1.633832	1.072034	1.705728	3.677738	4.912283
DRSE_g12.t1	3.702885	4.415252	1.720107	3.046827	0.92216	4.209264	6.37042	2.858659	7.199571	4.748163	6.74952	5.375413	4.744495
DRSE_g13.t1	2.53577	3.121213	0.407634	0.83158	0.488487	0	0	0	2.912776	0	0	0.241871	0.900165
DRSE_g13.t2	0.664711	0.313229	0.437217	0.139353	0.0892	3.016275	5.289761	1.317793	0.573239	2.450283	1.967838	1.201302	0.709278
DRSE_g14.t1	7.003749	10.736992	5.833605	8.32823	6.109588	9.754444	11.581936	5.865261	7.837032	7.818457	11.849841	12.131013	12.173358
DRSE_g15.t1	45.881697	46.918616	25.18023	63.034648	19.94187	49.386012	48.57534	33.65416	31.205993	40.03767	42.777064	43.694936	48.522307
DRSE_g16.t1	0	0	0	0	0	0.103445	0.142264	0	0.035945	0	0	0.092847	0.038801
DRSE_g16.t2	1.01208	1.670009	0.87486	2.68274	0.680663	1.426797	1.14134	1.485914	0.997925	1.903848	2.653488	2.511729	2.432441
DRSE_g17.t1	0	0.905787	0	0	0	0.284152	1.760056	0	0	0	0	0	0
DRSE_g18.t1	0	0	0	0.073065	0	0.158798	0.076959	0.253434	0	0.043717	0.155265	0.037782	0.059295
DRSE_g19.t1	0	0	0	0	0	0.021114	0	0	0	0	0.061959	0	0
DRSE_g20.t1	0	0	0	0	0	0	0	0	0	0	0	0	0
DRSE_g21.t1	0.035542	0.07637	0	0	0	0.037105	0	0	0.030019	0	0	0	0
DRSE_g22.t1	0	0	0	0	0	0	0	0	0	0	0	0	0
DRSE_g23.t1	0	0	0	0	0	0	0	0	0	0	0	0	0
DRSE_g24.t1	0	0	0	0	0	0	0	0	0	0	0	0	0
DRSE_g25.t1	3.339259	4.391665	5.255601	5.840807	3.130847	4.110551	7.044879	6.454722	5.937385	7.831894	10.036446	8.534932	6.994441
DRSE_g26.t1	214.884175	334.818266	90.269827	211.672055	108.913548	218.804219	245.15478	222.464114	178.694336	282.735623	152.787669	175.667975	179.220606
DRSE_g27.t1	0.175171	0.299621	0.034664	0.106456	0.200736	1.770019	1.220592	0.184382	1.856336	0.581072	0.060234	0.16398	0.230819
DRSE_g28.t1	0	0	0	0	0	0	0	0	0	0	0	0	0
DRSE_g28.t2	6.888465	10.365177	4.120283	3.198778	4.357712	20.753592	45.333099	5.188529	6.487678	7.869893	4.370517	4.134349	3.537264
DRSE_g29.t1	11.342479	12.395591	8.812073	15.896974	7.839197	11.535929	13.970353	20.891564	17.729849	28.216693	10.797159	12.435656	12.124859
DRSE_g30.t1	3.018265	2.60571	6.361958	8.723813	4.835449	4.702391	5.676446	12.538481	4.393443	8.893457	4.988542	4.877286	5.271874
DRSE_g31.t1	1.866303	2.800034	2.016641	2.736137	1.470707	0.874491	0.525438	1.917458	1.768742	3.187224	2.811155	2.514218	2.283176
DRSE_g32.t1	0.941182	1.238665	5.607977	2.592054	2.487076	1.529436	1.112486	3.372999	0.859009	2.053008	6.400287	5.983927	4.719862
DRSE_g33.t1	2.729972	4.386849	0.030674	0.046929	0.029429	1.77204	2.028271	0.040657	0.480557	0.14172	0.079696	0.09659	0.114404
DRSE_g34.t1	1.371339	1.948384	1.808586	2.445106	0.86342	1.802037	2.412967	2.676332	2.121922	3.71226	4.949659	5.143381	4.176102
DRSE_g35.t1	0.944533	2.012806	1.615496	0.317626	2.484033	0.902063	1.485727	1.312459	2.110243	2.766468	1.693434	0.500852	0.320809
DRSE_g36.t1	40.171174	31.152411	49.406301	51.108557	67.114227	43.943926	28.825086	22.704494	25.743356	39.92097	46.04386	38.830418	32.976896
DRSE_g37.t1	685.337271	508.583205	1471.567936	821.737662	1682.100485	891.71962	564.352556	454.739809	287.038013	469.389289	1043.141248	1139.383081	1210.673612
DRSE_g38.t1	6.337798	6.215846	3.82079	8.997741	3.392391	6.580521	5.237768	7.742133	5.887911	7.897085	5.569058	4.700818	6.366846
DRSE_g39.t1	10.830399	9.61834	6.05717	3.864857	3.56307	9.717136	13.314159	7.354112	17.545274	10.432415	14.554092	9.696612	9.637015
DRSE_g40.t1	0	0	0	0	0	0	0	0	0.298452	0	0	0	0
DRSE_g41.t1	1.983154	2.899807	0.96882	2.357805	1.058718	0.488362	2.51833	2.080994	2.536607	5.21929	4.278311	3.152212	1.483586
DRSE_g41.t2	8.612858	10.040902	10.527049	13.845726	8.100703	10.776067	14.60237	14.964724	29.644221	33.059507	16.216512	15.025432	17.308565
DRSE_g42.t1	0	0	0	0	0	0	0	0	0	0	0	0	0
DRSE_g43.t1	19.541091	32.34349	4.614236	13.71551	3.040436	22.057672	31.297658	4.248618	17.182909	8.790652	25.746234	20.412228	18.184576
DRSE_g44.t1	11.369603	18.954504	7.65552	25.194708	1.157163	13.571492	12.366422	1.632371	13.895533	4.44129	9.130563	1.965745	7.150344
DRSE_g45.t1	2.425034	3.445501	0.152224	0.023465	0.029569	1.566281	1.535749	0.497642	2.08399	1.515077	0.368248	0.108188	0.01909
DRSE_g46.t1	0	0	0.191455	0.084407	0	0.084325	0.063337	0	0	0.717275	0.088122	0.214845	0.198097
DRSE_g46.t2	5.196527	9.38115	8.549097	10.70663	4.255214	6.933007	7.54373	19.680032	3.68641	16.08399	10.049115	9.914874	10.326821
DRSE_g47.t1	20.225437	27.687498	13.027412	26.805589	12.507812	28.321147	32.26206	23.334924	23.900451	29.880495	25.521497	23.04192	21.881001
DRSE_g48.t1	0.130344	0.422599	0.123777	0.47574	0.109725	0.371346	0.275201	0.302087	0.033643	0.423751	0.269138	0.325461	0.309509
DRSE_g49.t1	3.943562	5.540693	1.55507	1.219977	1.107966	3.98299	5.048935	1.379243	5.390981	2.776201	2.458955	1.948204	1.612025
DRSE_g50.t1	5.951353	8.218856	3.543264	2.758906	3.470344	6.093199	8.744556	3.968344	3.230152	5.048429	4.562829	3.329873	2.836491
DRSE_g51.t1	58.576457	85.887748	53.489046	107.914456	37.488835	82.338165	83.155154	54.61589	37.186392	47.941356	59.854925	58.063455	72.504725
DRSE_g52.t1	13.542648	11.610596	1.274093	1.8261	4.189842	9.198206	9.606747	4.568794	6.254744	5.910881	4.272677	3.900679	1.567125
DRSE_g53.t1	0	0	0	0	0	0	0	0	0	0	0	0	0
DRSE_g54.t1	0	0	0	0	0	0	0	0	0	0	0	0	0
DRSE_g55.t1	0	0	0	0	0	0	0	0	0	0	0	0	0
DRSE_g56.t1	37.863172	33.623998	10.075053	32.132373	8.273145	37.169988	36.066845	21.369661	29.30415	28.831237	19.183041	21.827423	21.453756
DRSE_g57.t1	26.983061	36.178017	30.613505	46.362807	24.640218	30.121958	36.040084	34.940407	35.43737	41.551326	48.576774	45.246847	41.165264
DRSE_g58.t1	9.714378	12.395245	3.031431	2.486662	4.883638	7.137038	9.799222	1.600271	18.328438	5.436304	4.821183	2.664534	2.10405
DRSE_g59.t1	8.007657	7.282236	2.229892	4.219944	2.677976	6.419982	7.024359	5.962148	5.870004	9.491373	4.545562	4.62736	3.719961
DRSE_g60.t1	0.906527	0.52016	0.575456	2.146351	0.4312	0.695762	0.485319	0.252366	0.384498	0.348307	2.071787	3.649219	2.716162
DRSE_g61.t1	0	1.711183	0	0.605842	0	0.537083	0.948226	0	0	0	0.263022	0.335006	0.969364
DRSE_g62.t1	2.150863	1.506693	1.164086	11.008731	1.660081	1.873797	3.719386	0.067958	0.165548	0.187175	8.593528	8.76041	12.523444
DRSE_g63.t1	15.381659	25.067172	7.895894	7.810056	4.566323	13.011136	15.241402	5.866698	5.051206	8.90568	18.2042	13.879123	12.734241
DRSE_g64.t1	5.999064	7.014677	18.745302	14.966244	18.538251	10.393643	6.248325	8.635318	3.080212	9.224875	11.009813	9.578826	11.847338
DRSE_g64.t2	11.840723	13.740124	39.600101	24.597096	30.622913	18.902184	12.225386	15.416162	7.453847	17.914823	19.504368	19.49156	19.167768
DRSE_g65.t1	2.668755	2.363117	2.359253	3.498562	1.362868	3.113928	3.128932	2.292099	2.133966	3.480705	4.850973	4.25507	4.125891
DRSE_g65.t2	1.183002	2.969836	0.608424	2.374321	0.378738	2.386504	3.456017	1.712946	1.4266	1.319568	1.292748	1.669222	1.303653
DRSE_g66.t1	0.027192	0	0	0	0	0	0.068945	0	0	0	0	0	0
DRSE_g67.t1	0	0	0	0	0	0	0	0.160572	0	0	0.083602	0	0
DRSE_g67.t2	1.34002	2.347943	0.944944	4.253304	0.869041	2.052278	2.061333	4.337647	4.764994	8.275804	4.510469	3.840409	3.686582
DRSE_g68.t1	0.64505	0	0	0	0	0	0	0	0	0	0	0	0
DRSE_g69.t1	0.808249	1.013574	0.053474	0.485499	0.050397	1.161222	1.252792	0.350934	2.421428	0.917322	0.240809	0.419042	0.361028
DRSE_g70.t1	7.796827	11.811586	7.929154	14.350345	7.999754	8.911006	9.909814	10.65223	7.223978	17.615969	21.108239	20.816386	20.992029
DRSE_g71.t1	0	0.040833	0	0	0	0	0.096483	0	0	0	0	0	0
DRSE_g72.t1	0	0.080379	0	0	0	0.11711	0.063297	0	0.12625	0	0.038158	0	0
DRSE_g73.t1	0	0.335309	0	0	0.567869	0	0.400315	0.61162	0.355255	0.331972	0	0	0
DRSE_g73.t2	0.385826	0.719743	0.390057	1.610016	0	0.160042	0	0	0	0.13917	0.638151	0	0.853849
DRSE_g73.t3	0.484295	2.49172	0.453334	0.127135	0	0.249472	0.529685	0	0.119535	0.738946	1.53443	1.363849	1.279551
DRSE_g73.t4	0	0.759233	0	1.69061	0	0.459547	0.084496	0	0	0.155367	0.680255	0.381367	0.575023
DRSE_g73.t5	0	0	0	0	0.186441	0	0.067858	0	0.104297	0	0	1.148577	0
DRSE_g74.t1	2.481037	5.602026	0.973212	4.184274	0.905098	3.803605	3.494744	1.59043	2.564652	2.047764	7.192947	5.981916	6.036574
DRSE_g74.t2	0	0	0	0	0	0	0	0	0	0	0	0	0
DRSE_g75.t1	0	0	0	0	0	0	0	0	0	0	0	0	0
DRSE_g76.t1	0.79855	0.581476	0.506096	0.628818	0.697452	0.482904	0.489124	0.440036	1.058831	1.45998	0.780417	0.995846	0.903983
DRSE_g77.t1	0	0	0	0	0	0	0	0	0	0	0	0	0
DRSE_g78.t1	0.021747	0.117245	0	0	0	0.022852	0.055124	0.022804	0	0	0	0	0
DRSE_g79.t1	0	0	0.202418	0.025769	0.048433	0	0.017986	0	0	0	0.284502	0.159252	0.083741
DRSE_g80.t1	1.162095	0.100408	0	0	0	0.114312	0.340275	0	0.053215	0	0	0	0
DRSE_g81.t1	0	0	0	0	0	0	0	0	0	0	0	0	0
DRSE_g82.t1	0	0	0	0	0	0	0	0	0.037493	0.064022	0	0	0
DRSE_g83.t1	0.543704	0.732641	0.017955	0.109599	0	1.213548	1.148533	0.142466	1.411583	0.957113	0.302548	0.056478	0.022256
DRSE_g84.t1	0.586645	0	33.085207	3.453573	16.975585	1.570539	0.273591	84.433374	1.25626	32.999119	1.716935	0.573191	1.25005
DRSE_g84.t2	0.404995	0.805729	55.197093	6.949147	26.118005	2.509174	0.71807	89.118532	0.346519	29.529333	4.272181	0.759975	3.861526
DRSE_g85.t1	0	0.029117	0.017968	0	0.05329	0.082908	0.059552	0.293126	0	0.292227	0.032892	0.097131	0
DRSE_g85.t2	1.816029	2.189517	0.831508	1.651209	0.404203	1.968373	2.6391	0.809007	1.692787	1.111609	2.639983	2.241075	2.005741
DRSE_g86.t1	0	0	0	0	0	0	0	0	0	0	0	0	0
DRSE_g87.t1	0	0	0	0	0	0	0	0	0	0.070607	0	0	0
DRSE_g88.t1	146.426855	161.306773	119.196228	230.008813	100.464501	179.268894	190.876442	165.39669	112.165196	180.519893	141.313374	165.959072	162.387487
DRSE_g89.t1	65.078408	47.50829	23.554239	48.581404	25.985377	59.224104	62.640842	49.849039	77.367187	59.347423	30.162966	32.616525	32.727258
DRSE_g90.t1	2.995649	3.181982	1.972211	9.884029	1.328392	4.493932	5.37705	4.657079	7.208319	7.589853	9.497636	8.532404	8.340165
DRSE_g91.t1	0.175304	0.378474	0.065943	0.59803	0	0.250748	0.472165	0.356091	0.793084	0.592683	0.773663	0.625562	0.445805
DRSE_g92.t1	0	0.044127	0	0.19677	0	0.128485	0	0	0	0	0	0	0
DRSE_g93.t1	2.061745	3.643698	1.767132	3.772713	1.891894	3.158001	2.940441	2.26681	2.618709	3.099382	2.304597	3.868974	2.548414
DRSE_g94.t1	5.315554	3.534928	19.015451	1.31844	10.282602	4.968613	7.720516	8.896802	3.198457	17.090036	2.973291	1.921111	2.079582
DRSE_g95.t1	1.990351	3.589395	0.705647	7.293225	0.50427	3.116779	3.125436	1.517027	1.561008	2.388383	3.482087	4.200059	5.430863
DRSE_g96.t1	0	0	0	0	0	0	0	0	0	0	0	0	0
DRSE_g97.t1	0	0	0	0	0	0	0	0	0	0	0	0	0
DRSE_g98.t1	0	0	0	0	0	0	0	0	0.90857	0	0	0	0
DRSE_g99.t1	0	0	0	0	0	0.30107	0	0	0	0	0	0	0
DRSE_g100.t1	0	0	0	0	0	0	0	0	0	0	0	0	0
DRSE_g101.t1	36.66568	47.085591	26.797532	17.737702	20.786637	39.693968	47.682554	25.997075	30.966606	44.319205	26.329911	24.238401	22.576623
DRSE_g102.t1	3.207366	4.443105	21.772216	45.355891	13.440874	10.523505	11.668989	58.215462	5.037648	15.222882	11.767474	20.984843	14.576502
DRSE_g103.t1	6.542331	7.067172	3.173458	6.833063	2.905394	10.854997	9.030239	5.412356	2.210627	7.43454	5.414	5.102952	5.473202
DRSE_g104.t1	9.995115	14.310259	7.486597	12.009168	5.718697	12.230624	12.709342	10.150605	7.633365	14.525663	15.431963	13.446137	13.493975
DRSE_g105.t1	0.126476	0.067453	0	0	0	26.979303	1.231627	0	0	0	0	0	0
DRSE_g106.t1	0	0	0	0	0	0	0.436991	0	0	0	0	0	0
DRSE_g107.t1	0	0	0	0	0	0	0	0	0	0	0	0	0
DRSE_g108.t1	0	0	0	0	0	0	0	0	0	0	0	0	0
DRSE_g109.t1	6.692775	6.325851	18.991379	28.724324	14.47857	8.638765	12.406692	19.946693	11.585634	46.595606	9.555481	14.332652	10.719387
DRSE_g110.t1	34.029172	39.480016	7.46215	10.383223	5.180387	21.822908	21.390557	7.678782	7.811461	10.82373	8.851701	8.737375	8.833248
DRSE_g111.t1	0.022157	0	0	0	0	0	0	0	0	0	0	0	0
DRSE_g112.t1	0.072389	0.265891	0.137515	0.193583	0.05531	0.122129	0.18342	0.076201	0	0	0.134424	0.054213	0.014309
DRSE_g113.t1	0	0	0	0	0	0	0	0	0	0	0	0	0
DRSE_g114.t1	0.287811	0.150541	0	0	0	0	0.244583	0	0	0	0	0	0
DRSE_g115.t1	0.126365	0.265404	0	0	0	0	0	0	0.795871	0	0.123295	0.154731	0
DRSE_g116.t1	0.470208	0	0	0	0	0.684872	1.200906	0	0	0	0.222563	0	0
DRSE_g117.t1	0.772937	1.565157	0	2.642955	0	0	1.305567	0	0	0	0	0	0
DRSE_g118.t1	7.720272	10.493968	5.045802	10.708516	5.409746	14.355598	14.118707	6.603199	5.064952	7.585311	8.760306	10.356059	10.160488
DRSE_g119.t1	12.3971	12.655019	5.638123	20.088311	6.067669	16.221749	18.640914	12.804238	19.549558	18.400784	18.78732	14.891221	16.973308
DRSE_g120.t1	0	0	0	0	0	0	0	0	0	0	0	0	0
DRSE_g121.t1	0	0	0	0	0	0	0	0	0	0	0	0	1.588965
DRSE_g122.t1	10.403268	5.441189	6.042662	4.045116	2.708475	10.375406	13.570896	13.879434	2.584232	12.579366	4.572977	5.471019	3.896796
DRSE_g123.t1	0	0	0	0	0	0	0	0	0	0	0	0	0
DRSE_g124.t1	16.320892	25.154764	12.547745	15.396232	8.229109	18.573999	25.524935	20.035785	22.208856	28.915408	29.802366	38.331539	31.229283
DRSE_g125.t1	0.463428	2.342583	0	0.508664	0	0.443516	0	0	2.50839	0	0	0	0
DRSE_g126.t1	113.998431	160.156365	54.154072	43.086486	50.108795	104.809388	131.510933	77.279188	81.651137	76.736657	85.272891	97.105434	90.371862
DRSE_g127.t1	1.692396	3.291683	1.42888	2.106943	0.719812	1.029892	1.430374	2.169061	1.601545	6.991087	1.762437	1.904024	1.84413
DRSE_g128.t1	2.118138	4.532566	0.072309	0.199298	0	8.091353	10.952025	0.13428	0.250276	0.749691	0.075204	0.159442	0.197967
DRSE_g129.t1	0.577745	0	0	0	0	4.746688	13.157779	0	0	0	0	0	0
DRSE_g130.t1	9.334188	15.109392	11.024691	5.633462	9.877118	9.270403	11.663445	12.328572	6.312231	18.533325	8.74239	9.271537	8.528856
DRSE_g131.t1	5.307299	6.610971	3.10287	8.116557	2.983187	9.333221	8.749527	5.91961	7.563698	7.54615	7.738229	7.379692	9.336749
DRSE_g132.t1	0	0	0	0	0	0	0	0	0	0	0	0	0
DRSE_g133.t1	0	0	0	0	0	0	0	0	0	0	0	0	0
DRSE_g134.t1	0	0.600811	0	1.333381	0	0	0	0	0	0	0	0	1.671407
DRSE_g135.t1	13.281051	15.756038	34.170399	40.271471	32.667836	28.946074	25.615926	62.177965	9.147059	31.325377	39.108847	60.722561	47.475599
DRSE_g136.t1	0	0	0.080413	0	0.394793	0.39681	0	0.154995	0.905867	0	0.068989	0.206273	0.602007
DRSE_g136.t2	5.65077	4.584104	2.987937	6.6972	1.022905	5.705431	7.364314	5.8973	8.195417	6.744593	10.748749	11.137577	8.043223
DRSE_g137.t1	0	0.498524	0.053335	0.078685	0	0	0.056601	0	0.165106	0	0.134237	0	0
DRSE_g138.t1	0	34.293622	5.361974	36.831731	1.590707	73.206218	11.004773	3.453328	6.076873	1.647711	6.521871	11.149786	8.801713
DRSE_g138.t2	139.147981	49.826481	182.203445	248.643113	116.530684	124.036492	121.647167	84.617499	117.851605	68.944417	575.947968	505.211381	462.22717
DRSE_g139.t1	0	0	0	0	0.014072	0	0	0	0	0.027116	0	0	0.054689
DRSE_g139.t2	0.560001	0.160058	0	0	0	0.485826	0.681718	0	0.226086	0	2.070871	0	0
DRSE_g140.t1	0	0	0	0	0	0	0	0	0	0	0	9.749375	0
DRSE_g141.t1	4.66483	7.072026	1.396597	3.003857	1.654164	4.362003	4.265419	2.328811	2.739595	1.946994	4.084925	4.128074	3.614059
DRSE_g142.t1	4.024396	0	0	1.712554	0	1.477454	0	0	0	0	0	0	0
DRSE_g142.t2	4.33668	7.695649	1.644407	6.183231	0.654221	6.053747	8.975178	6.213418	10.214802	6.9983	6.931097	6.49558	6.12107
DRSE_g143.t1	20.644039	15.698757	42.94376	57.521325	57.335717	31.405773	25.480397	56.689784	44.858483	69.246593	67.952552	71.226263	80.368118
DRSE_g144.t1	11.57832	13.357372	6.119277	24.373246	5.558442	11.084389	25.131959	11.522666	29.377084	22.724157	38.539801	37.938593	26.755879
DRSE_g145.t1	4.15763	8.954162	6.657553	16.60809	3.568511	6.057388	8.041243	5.524451	13.350965	10.891207	13.290467	11.486584	11.683187
DRSE_g146.t1	4.456732	4.276679	2.852069	9.280923	1.825088	5.13892	5.154708	5.293269	3.999786	5.852754	8.550086	8.56562	8.971493
DRSE_g147.t1	16.550285	6.870296	2.644707	1.484863	4.986736	10.022556	21.653256	5.519266	15.055913	14.732044	12.026356	6.406397	5.39842
DRSE_g147.t2	4.134755	8.833344	1.869901	1.199699	0	8.56252	7.096593	0	7.186594	0	0	0	0
DRSE_g148.t1	1.781688	3.202272	3.10723	2.058567	3.733394	2.515536	3.385881	5.382723	0.880023	6.128557	5.794767	5.350524	8.329116
DRSE_g148.t2	1.778097	0.661531	1.225595	8.730675	0.274073	2.511378	2.376069	2.294011	2.649268	3.334665	1.460462	2.628373	0
DRSE_g149.t1	8.724172	9.853272	6.865901	13.162026	5.02051	11.582107	12.027427	12.324747	11.599076	14.058817	19.838692	17.685945	16.262881
DRSE_g150.t1	0	0	0	0	0	0	0	0	0	0	0	0	0
DRSE_g151.t1	0.135354	0.036371	0	0.121945	0.025315	0.035355	0.200265	0	0.171721	0	0	0.042104	0.032974
DRSE_g152.t1	1.847752	3.287366	0.021237	0	0	0.701811	0.203691	0.112026	0.888429	0.271445	0.164712	0.166792	0.02623
DRSE_g153.t1	25.959146	43.200507	25.632278	28.921239	26.180112	29.51797	30.722039	30.433699	32.846909	45.933814	25.200712	28.245596	23.240072
DRSE_g153.t2	7.303388	7.04921	0.477145	10.109965	3.154636	4.598186	7.321179	4.620858	1.95935	7.493679	1.296834	1.717141	1.203057
DRSE_g153.t3	31.401132	50.214013	22.852605	31.221425	13.649482	19.743763	25.139295	17.921561	39.362431	23.29309	18.678213	17.645931	20.901288
DRSE_g154.t1	0.405138	0.929185	0	0	0	0.639284	0.484385	0.286415	0.107	0	0.032283	0	0
DRSE_g155.t1	1.795624	0.898202	0	0	0	0	0	0	0	0	0	0	0
DRSE_g155.t2	7.183331	8.285935	3.506049	10.188651	4.078298	8.726745	9.800265	3.887577	10.58157	6.867704	6.67031	6.38826	7.963642
DRSE_g156.t1	51.934147	66.36623	18.098875	13.477865	23.087795	57.708156	66.803424	21.18112	26.879229	28.248782	26.040821	39.352137	30.832954
DRSE_g157.t1	6.653214	8.19158	5.056005	9.195893	3.190869	6.977535	7.68951	10.347917	5.468248	11.065031	10.243455	12.450696	10.716728
DRSE_g157.t2	0	0.062831	0	0.282134	0.14231	0	0.222168	0	0.537983	1.155357	0.745352	0.076085	0
DRSE_g158.t1	0.229685	0.247414	0.060706	0.092437	0.03853	0.776306	0.992099	0.347206	0.217321	0.111071	0.287967	0.063594	0.07506
DRSE_g159.t1	64.816385	66.079486	40.527413	170.743028	29.255991	124.905005	113.461712	74.677728	58.153464	51.33632	79.363835	94.910653	93.518242
DRSE_g160.t1	0.329995	0.013212	0.019341	0	0.05617	1.973913	3.385467	0.103048	0	0	0.025247	0	0
DRSE_g161.t1	0	0	0	0	0	0	0	0	0	0	0	0	0
DRSE_g162.t1	0.187826	0.593133	0.285902	5.145889	1.092932	0.457052	0.53693	2.007611	0.471808	2.53538	2.474332	7.069309	7.29715
DRSE_g163.t1	4.8555	6.564609	6.812068	8.340375	5.164674	5.012427	6.58122	7.299247	4.72189	10.181379	7.498502	5.879011	6.838886
DRSE_g164.t1	0	0	0	0	0	0	0.091573	0	0	0	0	0	0
DRSE_g164.t2	39.043795	39.823263	0	0	0	1.993142	0	0	0	0	0	0	0
DRSE_g165.t1	3.853981	3.835848	0.045977	0.663329	0.26151	3.064872	2.42482	0.514602	0.959634	1.422113	2.284741	1.335105	0.963468
DRSE_g166.t1	30.206944	33.959203	10.883151	27.238104	9.163539	33.59238	37.310973	20.97686	19.415938	18.358596	18.242965	17.055002	17.060414
DRSE_g167.t1	14.247058	13.516573	2.080961	3.374255	1.471681	10.574024	14.60661	3.473	14.643127	7.887215	8.900746	5.471625	4.866775
DRSE_g168.t1	13.671657	14.354069	9.107413	18.354226	8.544352	14.419941	14.185558	19.076715	11.207837	23.145504	14.22555	17.817875	14.66061
DRSE_g169.t1	0.323258	0.249384	1.596356	0.093504	0.434736	0.064897	0.336014	1.975903	0.11896	1.813399	0	0.019211	0
DRSE_g170.t1	13.149865	15.163532	3.992144	9.564734	1.974083	17.786323	21.919608	17.007273	13.946571	12.126623	12.921969	11.906823	9.342018
DRSE_g171.t1	11.10248	3.212548	11.817671	8.154485	11.22517	38.847094	54.238622	7.141089	0	22.532907	20.160445	7.643044	10.035852
DRSE_g172.t1	1.291111	1.680098	0.236985	0.150094	0.147907	1.560952	2.063375	0.722595	1.59393	1.224933	0.445554	0.153649	0.236648
DRSE_g173.t1	2.296039	4.419032	0.599666	0.89663	0.41289	2.703571	3.729336	0.822586	1.978759	1.888934	2.520582	2.373565	2.068303
DRSE_g174.t1	0.203889	0.317478	0	0	0	0.04759	0.153138	0	0	0	0	0	0
DRSE_g175.t1	9.608731	8.839812	5.356048	10.994959	4.496237	10.662871	13.276441	9.160503	12.158201	12.797383	10.570427	11.135017	9.681535
DRSE_g176.t1	7.646849	13.314873	8.214293	10.26705	7.237694	9.660885	9.733437	9.389734	8.136313	11.003198	8.806597	10.321152	8.415103
DRSE_g177.t1	5.439889	6.860947	0	0	1.405111	0.657608	0.575924	0	0	0	0	0	0
DRSE_g178.t1	0	0	0	0	0	0	0	0	0	0	0	0	0
DRSE_g179.t1	12.004727	13.102179	23.971385	30.999232	16.702842	14.416925	13.368581	19.484828	15.055242	22.598266	40.850707	32.87509	28.32212
DRSE_g180.t1	6.466867	11.677716	14.034985	37.600135	10.552566	15.911497	15.996898	17.515326	12.089869	20.911543	22.29821	25.29566	24.007293
DRSE_g181.t1	9.658034	8.331075	5.902519	10.036422	5.279612	11.20518	11.47552	9.155627	8.33684	9.440446	9.781248	10.985916	13.100311
DRSE_g182.t1	0	0	0	0	0	0.037919	0.030642	0	0	0	0	0	0
DRSE_g183.t1	0	0	0	0	0	0	0	0	0	0	0	0	0
DRSE_g184.t1	0	0	0.136377	0.614753	0.190623	0.089225	0	0.266823	0	0.242675	0.087196	0.106553	0.124539
DRSE_g185.t1	0.083177	0.35818	0	0.167147	0	0.116206	0.421803	0.028982	0	0.160372	0.142042	0.069064	0.135689
DRSE_g186.t1	0.057955	0	0.18391	0.069824	0.305095	0.091036	0.097973	1.180557	1.033452	1.547593	0.029672	0.072168	0.141686
DRSE_g187.t1	19.822679	33.072777	6.804892	28.299998	3.751381	14.109347	30.754043	10.060787	13.175718	8.227096	20.717991	12.276053	20.414709
DRSE_g188.t1	5.566426	11.524616	6.446157	12.715544	3.028553	6.204054	11.038394	10.492087	8.576951	19.035464	8.098411	8.65355	10.172547
DRSE_g189.t1	2.400768	4.544337	1.062101	0.137036	0.740701	4.221724	8.867733	0.239469	12.718281	0.7663	0.822144	0.147143	2.201699
DRSE_g190.t1	47.568884	69.979097	32.051162	53.955066	35.03415	48.823537	47.333654	71.874786	45.937283	85.213848	36.410837	50.392888	53.322056
DRSE_g191.t1	21.062152	25.574289	16.569011	27.133739	13.402478	22.548746	29.80875	24.313998	24.811895	30.005788	33.779305	30.568386	29.753231
DRSE_g192.t1	8.757114	10.6428	7.243169	16.779922	5.083232	12.003968	15.758884	14.989478	8.979342	13.257897	6.928358	8.608803	8.40797
DRSE_g193.t1	3.741847	6.036214	0.151008	0.305132	0.213998	0.563799	0.321687	0.363862	0.161202	0.364725	0.129701	0.11841	0.21664
DRSE_g194.t1	1.438696	1.44046	1.64854	1.972123	0.509348	1.489398	2.46186	1.601189	2.32035	2.372283	3.863002	2.989798	3.041545
DRSE_g195.t1	9.459157	10.200455	8.256648	20.883354	9.067572	10.771939	11.834868	15.766279	7.042595	17.79633	14.684697	13.071403	13.333396
DRSE_g196.t1	0	0	0	0	0	0	0	0	0	0	0	0	0
DRSE_g197.t1	8.108614	9.038579	1.245109	2.164596	1.479569	7.77456	9.47619	2.970348	7.479556	9.722428	3.748147	2.931144	3.118023
DRSE_g198.t1	31.26606	33.212893	43.832152	78.065144	64.134629	47.907824	28.28665	36.136357	35.398788	40.685377	93.245227	96.206678	95.973645
DRSE_g199.t1	17.446745	17.135451	7.827565	13.740951	7.334893	20.738981	21.119826	14.462378	17.347678	19.083499	13.788655	13.180582	14.079367
DRSE_g200.t1	0.021747	0.023449	0.034466	0	0	0.045704	0.091874	0	0	0	0.022351	0	0
DRSE_g201.t1	0	0.044127	0	0	0	0.042828	0	0.085392	0	0	0	0.102237	0.079742
DRSE_g202.t1	31.137573	31.925904	19.508887	30.381076	26.413188	36.089095	36.243797	35.388182	28.689727	43.116764	19.629131	28.427599	22.057486
DRSE_g203.t1	113.372447	116.89422	53.555199	134.247887	48.48515	110.549308	138.753374	81.281689	62.73149	86.042941	85.679717	100.82794	101.112313
DRSE_g204.t1	0.635898	0.213262	0.631673	0.570851	0.241599	0.414089	0.840313	1.197229	0.568709	1.073155	0	0.363092	0.501322
DRSE_g204.t2	0	0	0	0	0.487886	0	0	0	0	0	1.175449	0.920378	0
DRSE_g205.t1	2.271785	2.664051	1.645273	1.927169	1.49057	3.556891	4.810402	1.91873	1.733368	3.081123	2.522717	2.385379	2.440921
DRSE_g206.t1	0.196574	0.398409	0	0	0	0.038905	0	0	0	0	0	0	0
DRSE_g207.t1	1.118561	1.541953	0	0	0	0.143049	0.152333	0	0	0	0	0	0
DRSE_g208.t1	224.881543	264.646657	144.52439	240.828612	137.768196	192.252069	232.559451	209.882408	157.946578	164.045741	144.600869	167.000297	157.426784
DRSE_g209.t1	0	0	0	0	0	0	0	0	0	0	0	0	0
DRSE_g210.t1	0	0	0	0	0	0	0	0	0	0	0	0	0
DRSE_g211.t1	38.229559	60.974863	7.805564	26.424248	8.590716	33.262924	58.987436	13.779984	20.351233	22.957957	22.414455	25.487694	21.599655
DRSE_g212.t1	0	0	0	0	0	0	0	0	0	0	0	0	0
DRSE_g213.t1	163.354222	178.281003	117.50129	144.703411	112.994971	189.073697	203.34602	191.607658	196.144871	276.205638	119.073908	128.598196	123.766205
DRSE_g214.t1	0	0	0	0.299421	0.977483	0	0.097464	0	0.847949	0	0.867416	1.812399	0.194017
DRSE_g214.t2	2.00152	2.066676	1.433379	5.610034	0.139684	3.995196	4.245455	3.23779	2.110913	2.248652	4.794964	3.809787	4.77793
DRSE_g215.t1	3.690064	5.009387	2.26034	3.822383	1.938716	3.59679	3.968626	3.162236	3.309745	4.842934	3.81287	4.568916	3.457165
DRSE_g216.t1	0	0	0	0	0	0	0	0	0	0	0	0	0
DRSE_g217.t1	0	0	0	0	0	0	0	0	0	0	0	0	0
DRSE_g218.t1	3.648584	5.022184	5.00229	9.851439	3.749594	4.651384	7.794098	3.420955	4.531662	4.485664	6.34237	4.5145	6.260593
DRSE_g219.t1	6.325133	4.835415	4.555262	7.403509	6.495042	6.66197	6.711627	6.534453	5.781948	6.958433	5.135604	5.232497	5.800755
DRSE_g220.t1	0	0	0	0	0	0	0	0	0	0	0	0	0
DRSE_g221.t1	110.795653	62.061156	8.44448	108.383069	9.890368	160.867549	135.374904	24.936772	15.658074	13.476577	41.797684	56.349275	55.499591
DRSE_g222.t1	0	0	0	0	0	0	0	0	0	0	0	0	0
DRSE_g223.t1	3.540229	6.285373	1.380345	1.024232	1.279478	1.743937	2.234918	10.706296	6.075163	4.92953	2.716821	0	3.488725
DRSE_g224.t1	4.0181	11.561394	1.039547	10.63474	0.368495	7.546302	6.827668	5.94611	5.828768	7.550671	5.053255	7.331094	5.124934
DRSE_g224.t2	4.392491	8.133143	1.746262	4.913975	1.45613	3.970201	7.729843	6.560955	6.109287	7.220301	6.039627	7.206083	7.808181
DRSE_g225.t1	0.240317	1.955944	0	0.79722	0	0.817839	1.24555	0.580494	1.197148	0.14898	0.287533	0.997317	0.533911
DRSE_g226.t1	0.467838	0	0	0	0	0	0	0.173111	0	0	0	0	0
DRSE_g226.t2	18.325702	21.591311	13.672111	21.747744	17.016887	28.767088	36.079459	9.438039	11.03578	10.082972	15.84097	12.285176	16.276588
DRSE_g227.t1	3.210383	4.181332	3.124843	5.003587	1.720103	4.172592	4.99977	3.448629	4.28772	3.446763	6.963062	6.17512	7.125499
DRSE_g228.t1	0.031569	0.237662	0.100219	0.037974	0.0947	0.165093	0.106749	0.098799	1.096747	0.544753	0.032283	0.078589	0
DRSE_g229.t1	0	0	0	0	0	0	0	0	0	0	0	0	0
DRSE_g230.t1	0.703969	0.747587	0.185675	0.676444	0.189173	0.26072	0.312899	0.338398	0.159475	0.164423	0.408166	0.323835	0.305639
DRSE_g231.t1	1.434364	1.731504	0.888995	2.110051	0.805938	1.552143	1.837149	1.335522	2.110073	2.123037	1.987932	1.910478	1.266426
DRSE_g232.t1	6.410372	6.412369	0.663584	16.777072	0.891691	6.365255	6.204383	5.679053	3.641392	2.051884	6.963517	10.02268	8.810764
DRSE_g232.t2	8.168967	9.208789	0.383261	14.358077	0	15.460482	14.992133	4.914371	3.523147	0	0	5.101484	11.457764
DRSE_g233.t1	0	0	0	0	0	0	0	0	0	0	0	0	0
DRSE_g234.t1	0.534561	0	0.288374	0.198061	0.467509	0	0	0	0	0.428814	0	0.216339	0
DRSE_g235.t1	0.052234	0.014113	0	0	0	0	0.033085	0.027513	0	0.038593	0	0	0
DRSE_g236.t1	6.052283	8.35555	5.02973	10.558592	4.862914	8.303419	8.509113	5.752263	7.313262	7.95306	11.098252	14.094917	12.5375
DRSE_g237.t1	0	0	0	0	0	0	0	0	0.064586	0.386253	0	0.269053	0
DRSE_g237.t2	5.769729	9.52573	5.935391	13.726662	3.972864	9.67493	10.468494	7.745125	8.595033	9.420648	14.644083	10.058216	12.24126
DRSE_g238.t1	28.90461	47.751091	16.48846	27.425147	4.967432	28.074746	23.387872	41.864268	7.741662	17.716742	19.599906	21.938286	10.034884
DRSE_g239.t1	20.610333	20.742855	7.19266	22.93179	9.236137	23.140211	24.073542	14.76584	15.442277	24.22774	19.670816	22.180344	19.511321
DRSE_g240.t1	2.158087	2.752176	1.380716	3.437682	1.587627	3.05282	3.63732	3.393449	0.669657	4.264669	5.028197	5.288295	5.096647
DRSE_g240.t2	0.260424	0.771075	0.316623	1.87716	0.180291	0.877129	0.818601	0.601101	0.823941	1.47856	0.903629	0.276095	0.343626
DRSE_g240.t3	0.481593	0	0	0.396603	0	0.487169	0.142743	0.262189	0	0.399612	0	0	0.223954
DRSE_g240.t4	0	0.120525	0	0	0	0	0	0	0	0	0.090114	0.177169	0
DRSE_g240.t5	0.081468	1.419745	0.272915	1.34112	0.257968	0.292408	0.764267	0.487863	0.687508	0	0.301878	0.595233	0.505202
DRSE_g240.t6	0	0.602952	1.744856	0.429504	0.203817	0.448015	1.025545	1.075392	2.221872	0.897587	1.807773	2.561365	1.289079
DRSE_g241.t1	3.72294	4.106062	3.22337	14.411454	2.888649	5.392168	4.41587	5.199302	4.242689	6.3645	7.986405	9.05448	8.822088
DRSE_g242.t1	0.085246	0.091416	0.050179	0.81245	0.063175	0.088743	0.396585	0.088378	0.359171	0.180942	0.343757	0.211829	0.656048
DRSE_g243.t1	0	0.233157	0	0.259021	0	0	0	0	0	0	0.072971	0	0
DRSE_g244.t1	0.496944	1.532279	0	2.169097	0	2.166112	0.211548	0.238932	0.372001	0	1.409405	0.599028	2.81847
DRSE_g245.t1	48.223766	52.833109	2.410771	10.904051	1.728165	23.896148	27.007155	3.610842	5.232359	5.052907	4.481365	4.600626	4.417782
DRSE_g246.t1	8.137227	9.561062	13.293256	15.001474	10.788169	10.027236	8.774402	10.377856	6.606714	14.908704	13.076474	11.480566	9.639953
DRSE_g247.t1	6.653019	7.741087	1.569651	5.654519	1.195412	6.448609	9.449217	2.753872	5.447179	4.26028	4.922861	4.395343	3.545027
DRSE_g248.t1	0	0.442173	0	0	0	0	0	0	0	0	0	0.525558	0
DRSE_g249.t1	1.044041	1.561242	0.896242	2.922244	0.681438	1.278615	1.378739	1.112692	1.416516	1.432043	1.698787	2.12224	2.090894
DRSE_g250.t1	0	0	0	0	0	0	0	0	0	0	0	0	0
DRSE_g251.t1	69.272145	89.945162	84.60334	164.086689	78.525171	93.849818	110.195725	98.934911	101.465979	105.140299	105.598798	114.927211	132.9843
DRSE_g252.t1	0	0.248271	0.124526	0.091089	0	0.079715	0.344875	0.079311	0.063573	0.209892	0	0	0
DRSE_g253.t1	5.419931	15.625743	9.14465	20.174863	2.646812	8.68191	15.18195	5.319842	10.206818	14.826445	8.903287	12.423904	9.150635
DRSE_g254.t1	0	0	0	0.809145	0	0	0	0	0	0	0	0.863064	2.065197
DRSE_g255.t1	11.153713	13.018739	7.796657	10.046692	5.409856	15.034808	18.653525	11.526561	14.667035	13.277628	8.810702	9.618225	8.429199
DRSE_g256.t1	0.435877	0.515356	0.006383	0	0	0.085374	0.313497	0.008526	0.202224	0	0.041774	0	0
DRSE_g257.t1	0	0	0	0	0	0	0	0	0	0	0	0	0
DRSE_g258.t1	0	0	0	0	0	0	0	0	0	0	0	0	0
DRSE_g259.t1	0.772937	0.782579	0.607861	3.52394	2.182515	2.266093	3.916701	4.634633	1.976674	5.186844	7.072527	1.86082	4.503735
DRSE_g260.t1	13.136225	13.279318	4.280807	11.336314	3.798778	11.226918	14.324798	8.494274	17.603186	12.862021	7.671513	7.930301	7.860009
DRSE_g261.t1	0	3.052469	0	0	1.245551	0	0	0	4.070047	0	0	0	0
DRSE_g261.t2	2.243478	0	2.139036	3.264448	0	3.280139	3.808533	3.469153	0	5.776645	3.114489	2.801608	3.065496
DRSE_g262.t1	0	0	0	0	0	0	0	0	0	0	0	0	0
DRSE_g263.t1	0	0	0	0	0	0	0	0	0	0	0	0	0
DRSE_g264.t1	0.295401	0	0	0	0	0	0	0	0	0	0	0	0
DRSE_g265.t1	4.949559	6.463951	2.245447	7.774	2.876657	5.749385	6.701036	4.194491	7.936177	7.283929	4.212827	4.791195	3.910291
DRSE_g266.t1	0	0	0	0	0	0	0	0	0	0	0	0	0
DRSE_g267.t1	14.10517	19.972423	5.84964	10.237871	8.181473	15.014911	16.379205	8.482139	10.852216	15.811083	6.986748	7.809409	9.003598
DRSE_g267.t2	8.511693	10.422157	2.395408	6.580676	2.913019	5.070314	9.028951	5.324333	6.209508	9.523075	4.784286	4.798364	3.626583
DRSE_g268.t1	264.569947	299.981388	136.439962	375.515829	98.093718	276.588504	335.423668	215.550022	228.180809	315.472746	272.523039	306.565606	225.243709
DRSE_g269.t1	0	0	0	0	0	0	0	0	0	0	0	0	0
DRSE_g270.t1	17.410754	25.169685	0.518567	1.174704	0.243582	5.488832	6.01153	0.641692	2.663776	1.554193	1.184106	1.398546	1.023227
DRSE_g271.t1	29.644184	21.563995	18.964495	45.139145	19.704335	30.514158	26.310808	28.03752	17.491993	29.923249	35.066267	33.39873	34.852983
DRSE_g271.t2	4.257822	8.307913	2.137626	9.081875	2.263851	2.518641	3.608483	4.242565	0.108887	6.076009	1.152628	3.18137	1.595767
DRSE_g272.t1	5.230377	7.852405	2.660648	7.922848	3.416642	4.832915	4.842528	3.731753	4.231652	5.72191	6.297873	7.649009	6.798482
DRSE_g273.t1	0	1.795821	0	0	0.639739	1.743937	1.489946	0	3.796977	0	6.339249	11.825045	6.977449
DRSE_g274.t1	23.593832	27.351884	91.225063	138.053191	66.375916	34.54675	26.12676	51.106748	48.939145	63.095223	119.218112	107.00862	113.322714
DRSE_g275.t1	34.144099	49.084415	13.078324	0	8.362976	9.849881	16.894103	3.356788	85.65022	6.889603	59.760171	34.348553	13.094175
DRSE_g276.t1	3.76404	5.507886	3.445932	5.579177	5.60498	4.697927	5.078762	4.181091	3.825473	7.233157	4.974026	6.715639	6.847416
DRSE_g276.t2	50.470889	45.161178	44.374251	90.824814	42.596057	58.417657	42.706536	26.34829	22.934913	22.018455	59.293802	62.479678	64.565039
DRSE_g277.t1	83.654697	80.562441	41.194327	80.046543	46.310406	90.70888	106.661139	58.703676	69.529355	73.16037	62.648325	67.842838	68.68027
DRSE_g278.t1	0.02514	0.048956	0	0.015298	0	0	0.084926	0.013245	0.086636	0.018588	0.103847	0.094168	0.024882
DRSE_g279.t1	0	0	0	0	0	0	0	0	0	0	0	0	0
DRSE_g280.t1	0	0	0	0	0	0	0	0	0	0	0	0	0
DRSE_g281.t1	0	0	0	0	0	0	0	0	0	0	0	0	0
DRSE_g282.t1	912.381145	1168.344766	878.255929	854.493419	738.948457	1034.318819	976.825615	1020.297866	300.927226	862.50068	725.626412	667.273151	727.133069
DRSE_g283.t1	5.62448	7.892315	6.116971	11.336694	3.193134	5.898877	7.129957	7.127213	4.349134	10.139253	10.637719	14.175674	12.568648
DRSE_g284.t1	3.855195	4.861012	3.016118	8.439692	2.43991	5.076159	6.09429	4.656943	4.599936	6.100265	7.828469	7.56369	5.824366
DRSE_g285.t1	48.410452	93.994745	24.577115	44.404859	3.740828	31.633281	50.055463	24.150211	35.763232	29.874379	32.017727	40.05947	23.507247
DRSE_g286.t1	106.575888	64.963756	146.870573	178.90432	174.228494	142.790854	86.203359	93.803462	38.790955	85.711361	122.497124	123.244029	128.617885
DRSE_g287.t1	0	0	0	0	0	0	0	0	0	0	0	0	0
DRSE_g288.t1	0	0	0	0	0	0	0	0	0	0	0	0	0
DRSE_g289.t1	138.963902	203.979295	126.979098	376.615403	93.966156	168.817762	186.364392	175.118314	110.7387	176.19636	185.295319	193.804151	195.74171
DRSE_g290.t1	0	0	0	0	0.0823	0	0	0.119735	0	0	0	0.147143	0
DRSE_g291.t1	9.347372	10.659323	10.942017	18.833247	7.643616	11.503855	12.679378	14.572543	12.657419	14.420243	14.283811	16.701042	13.854793
DRSE_g292.t1	48.670002	40.39291	59.435826	73.171717	65.361264	46.697936	41.088475	41.251324	31.82836	53.994127	47.87216	44.778892	49.488358
DRSE_g292.t2	1.624936	3.009381	2.891479	4.918345	1.878381	2.299695	1.674583	2.116594	1.743017	1.814137	1.874936	2.767235	2.028654
DRSE_g293.t1	0	1.971665	0	0	0	0.96259	0	0	0	0	0	0	0
DRSE_g294.t1	12.420322	6.863607	1.4127	1.84652	1.356895	18.880535	23.089351	2.095953	20.751217	7.069449	5.095688	3.407103	2.864585
DRSE_g295.t1	0	0	0	0	0	0	0	0	0	0	0	0	0
DRSE_g296.t1	0.010385	0.01687	0.06156	0.209482	0.064134	0.016499	0.056985	0.142815	0.098924	0.225153	0.269131	0.227182	0.351376
DRSE_g297.t1	0	0	0	0	0	0	0	0	0	0	0	0	0
DRSE_g298.t1	0.374023	0.424749	0.015594	0.071557	0	0.310588	0.34925	0.020665	0.016844	0	0.081015	0.343702	0.135672
DRSE_g299.t1	0	0	0	0	0	0	0	0	0	0	0	0	0
DRSE_g300.t1	12.734604	13.124745	15.569445	24.242796	12.768842	16.95426	16.557868	18.3796	15.089229	20.300408	18.464564	18.772892	17.075472
DRSE_g301.t1	0.263379	0.848434	0.388575	0.901871	0.252302	0.196206	0.159088	0.156508	0.126902	0.429077	0.2685	0.842166	0.950668
DRSE_g302.t1	0	0	0	0	0	0	0	0	0	0	0	0	0
DRSE_g303.t1	0	0	0	0	0	0	0	0	0	0	0	0	0
DRSE_g304.t1	8.0818	9.038369	11.732143	15.684242	7.383361	7.505747	8.512197	14.522146	12.776179	16.714933	21.225158	18.035744	14.60348
DRSE_g305.t1	0	0	0	0	0	0	0	0	0	0	0.5927	0	0
DRSE_g306.t1	0	0	0	0	0	0	0	0	0	0	0	0	0
DRSE_g307.t1	10.435781	8.28913	6.286042	18.201209	7.621361	10.451736	12.487033	12.10223	13.660008	18.54162	13.592168	13.230462	13.914501
DRSE_g308.t1	0.23122	0.395874	0.193879	0.084926	0.159786	0.73264	0.734015	0	0.422483	0.350118	0.249704	0.161705	0.583439
DRSE_g308.t2	0.904725	1.457052	0.756646	1.200466	0.370362	0.674982	1.135819	0.617253	0.747565	0.63714	2.091855	1.725723	0.920893
DRSE_g309.t1	2.687009	3.885731	2.590298	4.360493	1.207153	3.003733	4.242187	3.116668	2.917108	6.319913	6.646927	5.765684	4.852083
DRSE_g310.t1	4.080767	6.900003	4.211077	5.793378	0.802923	3.162443	7.232843	4.731164	7.216006	7.375998	9.712008	8.447437	5.914213
DRSE_g311.t1	0	0	0	0	0	0	0	0	0	0	0	0	0
DRSE_g312.t1	0.936563	0.651417	0.378192	0.17505	0	0.154725	0.265394	0	0.254762	0	0.150468	0	0.560891
DRSE_g313.t1	0.516251	1.051617	0.875666	0.896318	0.394332	0.124409	0.510782	0.326014	0.798351	0.456563	2.753854	1.454377	2.02596
DRSE_g314.t1	0	0	0	0	0	0.092486	0.231226	0	0	0	0	0	0
DRSE_g315.t1	0	0	0	0	0	0	0	0	0	0	0	0	0
DRSE_g316.t1	0	0	0	0	0	0	0	0	0	0	0	0	0
DRSE_g317.t1	7.60504	6.506967	7.002709	12.273376	4.758825	7.976415	9.587652	12.524755	10.189164	14.833835	17.492769	15.780846	12.55446
DRSE_g318.t1	10.098867	9.98129	5.365046	11.065405	5.54635	11.646831	12.882678	8.353606	10.018575	12.18127	8.979168	8.273104	8.118545
DRSE_g319.t1	0	0	0	0	0	0	0	0	0	0	0	0	0
DRSE_g320.t1	0	0	0	0	0	0	0	0	0	0	0	0	0
DRSE_g321.t1	2.390328	3.775308	6.266245	6.135295	4.010775	4.568382	2.525329	2.655062	3.466278	1.806307	2.411864	5.094733	4.699929
DRSE_g321.t2	14.359198	24.772507	9.321786	36.133783	8.882581	19.400295	17.164654	12.847304	8.786101	11.537363	12.32695	12.967178	14.429945
DRSE_g322.t1	0	0	0	0	0	0	0	0	0	0	0	0	0
DRSE_g323.t1	0	0	0	0	0	0	0	0	0	0	0	0	0
DRSE_g324.t1	0	0	0	0	0	0	0	0	0	0	0	0	0
DRSE_g325.t1	4.701266	5.611297	3.113316	5.063525	2.87779	5.253622	5.116809	4.768377	3.483715	6.152751	5.387039	5.446068	5.324847
DRSE_g326.t1	2.805936	3.640344	1.588062	6.359655	1.664313	3.659037	4.723643	4.536766	7.302457	9.026152	4.945478	4.550742	4.523579
DRSE_g327.t1	197.519387	242.975591	208.621438	298.065515	156.615357	189.688567	306.428237	336.231609	208.991508	362.225543	169.042345	227.172926	240.296158
DRSE_g328.t1	15.878736	17.141184	10.065061	26.094423	7.668381	33.19929	43.694675	18.251119	35.190673	31.007677	26.461986	21.514987	21.066185
DRSE_g329.t1	0	0	0	0	0	0	0	0	0	0	0	0	0
DRSE_g330.t1	0	0.350123	0.088969	0	0	0	0.56398	0.443769	0.264435	0.14299	0.10882	0.407918	0
DRSE_g331.t1	0	0	0	0	0	0	0	0	0	0	0	0	0
DRSE_g332.t1	0	0	0	1.32159	0	0.292437	0	0.291468	0.454266	2.071465	0.28747	0	0.529427
DRSE_g333.t1	1.691739	0.655632	0.857196	1.860594	0.272646	0.619084	1.259927	1.431877	0.797991	1.242004	0.803422	2.302075	0.743638
DRSE_g334.t1	0	1.334981	0.525269	0	0	1.300305	0.560839	0	0	0	0.66573	0	0
DRSE_g335.t1	0	0	0	0.17505	0	0	0	0	0	0	0	0	0.140223
DRSE_g336.t1	1.659301	3.187237	2.09114	5.69299	0.736763	1.472891	2.876992	5.930126	5.684109	6.108916	8.611454	7.593552	7.837516
DRSE_g337.t1	0	0	0	0	0	0	0	0	0	0	0	0	0
DRSE_g338.t1	1.232315	2.430906	2.745978	2.811133	1.847518	1.342829	2.180837	2.631131	2.301034	2.470596	3.319145	3.825411	2.762779
DRSE_g339.t1	3.276031	4.995043	0.338439	0	0.122579	1.438883	2.059615	0.377125	0	0	0.137219	0	0
DRSE_g339.t2	26.005931	29.729117	5.933167	11.07232	8.116093	20.482544	23.353691	9.547301	17.75767	16.626538	16.320365	13.715972	15.126046
DRSE_g340.t1	8.609789	3.837426	2.171108	0	0	0	0	0	0	0	0	1.585407	0
DRSE_g340.t2	0	3.925297	0	3.851877	4.001537	9.569097	6.740802	1.743682	2.258656	2.778682	2.781037	3.1468	3.182077
DRSE_g341.t1	0	0	0	0	0	0	0	0	0	0	0	0	0
DRSE_g342.t1	0	0.048001	0	0	0	0	0	0	0	0.063191	0	0	0
DRSE_g343.t1	0	0	0	0	0	0	0	0	0	0	0	0	0
DRSE_g344.t1	0.056562	0.091325	0.124214	0.324642	0	0.177724	0	0.029554	0.311445	0.040863	0.203512	0.211324	0.269558
DRSE_g345.t1	0.020308	0.065718	0.032179	0	0	0	0	0.063936	0.017368	0	0.125328	0.126622	0
DRSE_g346.t1	0	0	0	0.343357	0	0.151703	0.519774	0	0	0	0.295089	0	0
DRSE_g347.t1	5.849333	11.836287	3.256374	12.82054	0.287849	5.166583	8.033771	3.917287	10.742744	3.115382	5.64871	4.874813	5.626076
DRSE_g348.t1	0	0	0	0	0	0	0	0	0	0	0	0	0
DRSE_g349.t1	0.929941	0	0	0	0	0	0	0	0	0	0	0	0
DRSE_g349.t2	0.483032	2.076724	0.61053	2.650212	0.828139	1.47058	1.623118	0.769711	1.233768	0.579566	2.751942	2.652606	2.369276
DRSE_g350.t1	0	0	0	0	0	0	0	0	0	0	0	0.059362	0
DRSE_g351.t1	0	0	0	0.11529	0	0	0	0	0	0	0	0	0
DRSE_g352.t1	0	0	0	0	0	0	0	0	0.067777	0	0	0	0
DRSE_g352.t2	0	0	0	0	0	0	0	0	0	0	0.074619	0	0
DRSE_g353.t1	0.535432	0	0	0	0.351061	0	0	0	0	0	0	0	0
DRSE_g354.t1	0	0	0	0	0	0	0	0	0	0	0	0	0
DRSE_g355.t1	0	0	0	0	0	0	0	0	0	0	0	0	0
DRSE_g357.t1	0	0	0	0	0	0	0	0	0	0	0	0	0
DRSE_g358.t1	0.508296	1.056328	0.558356	1.363347	0.452139	0.880779	1.213234	0.907915	1.80202	2.449869	2.533991	2.068685	1.494091
DRSE_g358.t2	0.264169	0.962422	0.683064	1.008715	0.123807	0.517034	0.753276	0.367551	0.784097	0	0	0.894437	0.870497
DRSE_g359.t1	2.329446	8.483917	2.424775	5.782406	0.837697	3.514224	14.17218	0.957394	5.482671	3.39178	5.359671	4.001548	2.612215
DRSE_g360.t1	0	0.312281	0	0.113782	0	0.19972	0.668239	0	0.237312	0.645648	0.097333	0.727034	0.183225
DRSE_g361.t1	71.771126	56.253977	25.69393	40.954603	31.046815	43.035272	51.578698	63.248537	319.95535	281.446117	125.634671	66.8668	65.556032
DRSE_g361.t2	2.331454	0.487618	3.335482	3.645923	5.600162	4.626535	5.533976	8.655828	20.007568	22.631966	8.662033	5.026271	5.189365
DRSE_g362.t1	0	0	0	0	0	0	0	0	0	0	0	0	0
DRSE_g363.t1	0	0	0	0	0	0	0	0	0	0	0	0	0
DRSE_g364.t1	0	0.154831	0	0	0	0	0.275244	0	0	0	0	0	0.268782
DRSE_g365.t1	0	0	0	0	0	0	0	0	0	0	0.31095	0	0
DRSE_g366.t1	0.076986	0.117515	0.055798	0.375261	0.016534	0.137531	0.613294	0.114371	0.736789	0.529961	0.842379	0.952409	0.557554
DRSE_g367.t1	4.392963	4.564525	2.721711	3.079263	3.435374	5.133304	3.713377	4.554948	3.446096	9.799578	3.695093	3.633742	4.11606
DRSE_g368.t1	0	0	0	0	0	0	0	0	0	0	0.357862	0	0
DRSE_g369.t1	0.392831	0.412107	0	0	0	0	0.197392	0	0	0	0	0	0
DRSE_g370.t1	0	0	0	0	0	0	0	0	0	0	0	0	0
DRSE_g371.t1	0	0	0	0	0	0	0	0	0	0	0	0	0
DRSE_g372.t1	28.553997	30.624393	19.370049	28.448747	15.379803	32.792657	43.915724	25.107701	36.911005	33.088712	41.797058	40.315998	38.889089
DRSE_g373.t1	35.814315	35.757427	15.516347	40.171211	9.938909	37.516252	39.794729	25.185986	42.884052	33.834078	25.135254	28.12	36.575786
DRSE_g374.t1	0.104253	0.770325	0	0	0	0.105458	0.088459	0	0	0	0	0	0
DRSE_g375.t1	8.652228	15.27105	15.356909	49.87325	11.937178	14.37637	18.707278	11.169593	17.195649	12.81339	24.591431	21.608357	20.60747
DRSE_g376.t1	7.603053	8.403835	7.013717	19.522563	3.882382	11.023858	12.872626	9.845122	10.371763	11.013109	15.186989	15.440138	13.356811
DRSE_g377.t1	2.307062	2.431129	0.071935	0.022031	0.165885	0.401548	0.598491	0.019085	0	0	0.018705	0.022661	0.089528
DRSE_g378.t1	0	0	0	0	0	0	0	0	0	0	0	0	0
DRSE_g379.t1	27.519205	38.911205	0	0	0.278505	7.94137	17.082592	8.43358	2.680186	1.003807	0	0.525558	1.166015
DRSE_g380.t1	2.381959	5.806764	2.383408	9.227192	1.798762	4.3273	7.060013	3.975917	2.524311	4.184052	5.730037	5.730203	5.307905
DRSE_g381.t1	0	0	0	0	0	0	0	0	0	0	0	0	0
DRSE_g382.t1	0	0	0	0	0	0	0	0	0	0	0	0	0
DRSE_g383.t1	0.529894	0.206707	0	0	0	0.077595	0.062161	0	0	0	0	0	0
DRSE_g384.t1	0	0.036029	0	0	0	0	0.028337	0	0	0	0.239684	0	0
DRSE_g385.t1	8.532482	9.916475	5.32775	15.650145	4.511249	10.078946	9.019945	9.14878	13.153916	15.839453	12.10489	12.686489	12.546557
DRSE_g386.t1	4.16575	4.5566	9.847194	12.34998	4.32534	4.697097	6.737839	14.198238	5.736429	9.50623	11.108166	12.188916	9.533662
DRSE_g387.t1	0	0	0	0	0	0	0	0	0	0	0	0	0
DRSE_g388.t1	0	0	0	0	0	0	0	0	0	0	0	0	0
DRSE_g389.t1	3.859642	6.760705	3.101318	6.397698	1.744309	5.101679	6.914963	4.661034	7.073667	7.978837	5.009717	5.41895	4.537887
DRSE_g390.t1	0.023561	0.253934	0.074705	0.170887	0	0.172893	0.138187	0.148013	0.408236	0.3428	0.53226	0.381756	0.254341
DRSE_g391.t1	1.880594	2.671487	0.190766	0.19078	0.175475	3.003375	3.217026	0.432009	2.190189	1.230981	0.298852	0.421478	0.334205
DRSE_g392.t1	0	0	0	0	0	0	0	0	0	0	0	0	0
DRSE_g393.t1	41.325935	32.815179	70.752716	95.032218	78.405568	39.294422	26.845348	48.596785	25.481045	52.855148	63.137965	69.226526	72.315597
DRSE_g394.t1	0.215221	0.522666	0.269873	0.696151	0.245729	0.35873	0.439374	0.22614	0.245891	0.44729	0.498681	0.447472	0.388985
DRSE_g395.t1	3.05895	6.486137	2.308805	3.344074	1.024934	4.505	5.109025	4.809748	1.901264	3.48532	2.493968	3.66077	2.488499
DRSE_g396.t1	0	0	0	0	0	0	0.69664	0	0	0	0	0	0.301464
DRSE_g396.t2	2.55258	3.382801	1.633641	8.812928	2.387103	4.19063	3.111125	3.660196	2.30298	4.224688	4.483659	4.612399	4.292345
DRSE_g397.t1	19.047379	21.493981	24.07131	61.0193	18.366239	29.090555	28.302185	26.694079	27.748799	36.430568	32.958989	32.215602	35.733586
DRSE_g397.t2	1.356457	1.692111	2.627959	0	0.915709	1.447434	1.507187	5.029956	0.979643	8.34697	7.378342	5.165351	0.946579
DRSE_g397.t3	0	0	0	0	0	0.746436	0	0	0	0	0	0	0
DRSE_g398.t1	0	1.971665	0	0	0	0	0	0	0	0	0	0	0
DRSE_g399.t1	0	0	0	0	0	0	0	0	0	0	0	0	0
DRSE_g400.t1	0	0	0	1.145388	0	0	0.223792	0	1.374943	0.301334	0.993331	1.582931	1.145019
DRSE_g401.t1	0	0	0	0	0	0	0	0	0	0	0	0	0
DRSE_g402.t1	0	0	0	0	0	0	0.029752	0	0	0	0	0	0
DRSE_g403.t1	10.780505	11.083104	8.72418	7.195495	9.703799	7.508652	7.768074	6.333467	4.878043	9.997651	20.926073	19.111584	16.123758
DRSE_g404.t1	12.893546	16.767269	3.95649	18.230256	3.78961	14.264791	16.924786	8.850331	9.01112	10.538664	11.145135	14.487151	15.037272
DRSE_g405.t1	0	0.339357	0	0	0	0	0	0	0	0	0	0	0
DRSE_g406.t1	0.962937	0.786788	0.631869	1.543413	0.289508	1.346669	1.390491	2.274532	0.329215	1.493291	0.514671	0.842543	1.574439
DRSE_g407.t1	0	0	0	0	0	0	0	0	0	0	0	0	0
DRSE_g407.t2	0	0	0	0	0.117193	0	0	0	0	0	0	0	0
DRSE_g408.t1	2.421247	2.527364	2.989522	2.334591	2.140831	1.167736	1.36008	3.275885	1.061881	3.934915	2.862101	2.87945	2.473056
DRSE_g409.t1	10.870449	9.869586	22.766677	44.065417	14.531994	21.037056	22.469812	34.012629	9.455099	29.743905	21.417755	21.758158	53.564572
DRSE_g410.t1	0	0.85896	1.423727	0.889457	1.300961	0.31752	0	0.127713	0.097452	0.786401	1.379744	0.524248	0.461455
DRSE_g410.t2	0.346691	0.527301	5.102493	1.359427	3.449599	0	0.494033	0.442449	0.331214	1.150056	3.76992	2.894243	2.229232
DRSE_g411.t1	3.23912	5.070451	9.778852	16.068417	3.171479	3.88144	7.981662	12.383386	11.282005	15.37723	15.273266	18.421509	17.193941
DRSE_g412.t1	0	0	0	0	0	0	0	0	0	0	0	0	0
DRSE_g413.t1	0	0	0	0	0	0	0	0	0	0	0	0	0
DRSE_g414.t1	0	0	0	0	0	0	0	0	0	0	0	0	0
DRSE_g415.t1	0.159136	0	0.072449	0	0	0.066244	2.119609	0	0.85564	0.889244	0.276347	0.426362	0.309203
DRSE_g415.t2	1.826882	2.54963	0.165658	0.162143	0.101977	1.936197	5.025079	0.912608	1.90904	1.526173	0.558275	0.041646	0.072242
DRSE_g416.t1	39.486327	39.182453	24.844301	40.986354	20.872998	41.864574	45.323593	28.563331	30.814336	35.7884	28.450092	28.17281	31.102507
DRSE_g417.t1	0.347227	0.202814	1.548142	0	0	0.473726	0.118893	0.650641	0.383276	0.189141	0.130547	0.15066	0.810432
DRSE_g417.t2	3.449238	5.487322	1.243646	7.182361	2.183434	3.994226	4.694124	4.178603	4.32649	7.882639	6.740755	6.518694	5.693564
DRSE_g418.t1	3.943723	22.447205	0	0	0	1.717693	1.739713	0	2.874184	0	0	0	0
DRSE_g419.t1	0	0	0	0	0	0	0	0	0	0	0	0	0
DRSE_g420.t1	0	0	0	0	0	0	0	0	0	0	0	0	0
DRSE_g421.t1	1.962597	2.065343	2.22506	4.875683	0.969058	2.512788	3.097008	2.420873	2.940714	3.881697	5.999146	5.283255	4.22076
DRSE_g422.t1	4.787724	8.286851	2.729516	5.232708	5.121331	5.899281	7.027387	7.540352	10.480335	6.330882	7.30381	5.558165	7.485648
DRSE_g423.t1	38.455589	26.424739	31.109753	59.548446	29.434885	65.699793	59.961762	91.485791	28.217892	45.788153	59.156986	61.699986	58.025201
DRSE_g423.t2	40.277929	61.670148	26.845941	61.757542	17.93561	88.983618	75.533364	68.904996	28.465559	29.126127	34.44709	37.771226	41.93523
DRSE_g424.t1	4.872539	7.469301	0.800725	5.718017	1.148653	10.723984	12.595544	3.328265	6.346434	5.862588	5.985074	5.574877	4.904319
DRSE_g425.t1	11.403198	12.607186	14.876877	22.316378	16.124577	13.116017	13.726637	15.407097	7.063873	13.349353	19.545316	16.848946	18.601785
DRSE_g426.t1	26.48681	23.12846	4.422334	6.139992	2.97737	40.101	41.242187	9.330063	16.784175	11.410691	11.303293	8.270274	9.530069
DRSE_g427.t1	0	0	0	0	0	0	0	0	0	0	0	0	0
DRSE_g428.t1	2.75895	3.383391	1.634849	2.695422	1.165424	2.611743	3.709127	1.942655	5.069449	4.758158	3.258236	2.672449	2.008475
DRSE_g429.t1	0	0	0.05283	0	0	0	0	0	0	0.181289	0	0	0
DRSE_g430.t1	0.144436	1.733986	0	0	0	0.09993	0.52957	0	0	0	0	0.059764	0
DRSE_g431.t1	0	0	0	0	0	0	0	0	0	0	0	0	0
DRSE_g432.t1	0	0	0	0	0	0	0	0	0	0	0	0	0
DRSE_g433.t1	0.389899	3.256371	0	0	0	0.133825	0.055032	0.266481	0.37517	0.178253	0.065327	0.160873	0
DRSE_g434.t1	0.739608	1.444101	1.175243	0.956161	0.647831	1.250585	0.777484	0.206879	3.999285	0.799817	2.245059	1.676325	1.491411
DRSE_g435.t1	0	0	0	0	0	0	0	0	0	0	0	0	0
DRSE_g436.t1	0.902948	1.257453	0.110912	0	0.05004	0.428225	0.411849	0.994583	1.084516	6.532713	0	0.171819	0
DRSE_g437.t1	8.143759	6.033776	0	0	0	7.990582	6.486891	0	0	0	0	0	0
DRSE_g438.t1	249.164032	159.700643	389.943804	417.022154	455.825872	276.511194	160.334296	201.255944	125.752437	209.296361	318.365393	334.732402	336.25163
DRSE_g439.t1	0.114287	0	0	0.48719	0	0.345341	0.956534	0	0.272205	0	0.307625	0	0.42081
DRSE_g440.t1	0	0	0	0	0	0	0	0	0	0	0	0	0
DRSE_g441.t1	1.114883	1.691688	0.127366	0.930445	0.227106	2.280484	1.214834	0.648212	0.389494	0.321169	0.23838	1.081568	0.675677
DRSE_g442.t1	12.002577	10.108619	4.927051	19.504072	8.242918	16.190871	16.402911	13.375936	7.359763	12.313044	11.251387	10.226532	11.877481
DRSE_g443.t1	3.212198	4.443327	2.872774	7.490034	1.875796	3.494531	5.487803	5.071354	4.566433	6.09923	6.546164	6.31586	5.628699
DRSE_g444.t1	0	0	0	0	0	0	0	0	0	0	0	0	0
DRSE_g445.t1	160.19461	196.456109	96.247027	240.497639	118.171562	170.26234	183.537644	221.035472	140.914338	256.475861	164.152256	206.923606	208.975593
DRSE_g446.t1	0	0	0	0	0	0.05721	0	0	0	0	0	0	0
DRSE_g447.t1	10.420025	8.020836	2.935992	7.538164	1.238706	6.481991	7.285282	3.05149	13.026849	12.94405	9.184241	2.952221	3.446758
DRSE_g448.t1	0	0	0	0	0	0	0	0	0	0	0	0	0
DRSE_g449.t1	10.329592	10.265585	3.110619	19.892991	2.977951	17.333299	14.583325	3.678536	5.069095	2.349544	32.355399	24.142336	16.1872
DRSE_g450.t1	5.986939	6.014413	2.668653	15.873362	3.582377	7.256399	5.90374	1.995866	3.124096	1.688351	14.59984	12.568332	12.438526
DRSE_g451.t1	0	0	0	0	0	0	0	0	0	0	0	0	0
DRSE_g452.t1	0	0	0	0	0	0	0	0	0	0	0	0	0
DRSE_g453.t1	0	0	0	0	0	0	0	0	0	0	0	0	0
DRSE_g457.t1	0	0	0	0	0	0	0	0	0	0	0	0	0
DRSE_g458.t1	0	0	0	0	0	0	0	0	0	0	0	0	0
DRSE_g459.t1	0	0	0	0	0	0	0	0	0	0	0	0	0
DRSE_g459.t2	0	0	0	0	0	0	0	0	0	0	0	0	0
DRSE_g460.t1	0	0	0	0	0	0	0	0	0	0	0	0	0
DRSE_g461.t1	17.384673	5.512373	20.846028	11.872582	60.529488	79.044458	97.259796	57.212317	43.507725	15.119139	13.958097	20.790902	10.511469
DRSE_g462.t1	1.708174	1.125611	0	0	0	3.785636	11.209808	0.07557	5.099629	0.131882	0.018516	0.02243	0
DRSE_g463.t1	0	0	0	0	0	0	0	0	0	0	0	0	0
DRSE_g464.t1	7.476143	10.416043	9.609278	14.139382	8.063218	11.713274	9.919717	16.739687	4.945805	17.149006	7.981756	11.691194	11.108219
DRSE_g465.t1	15.664799	13.105245	16.457798	10.976735	17.230734	13.429339	10.274792	8.378882	4.979031	10.769023	22.70263	22.583634	17.424993
DRSE_g466.t1	8.270123	6.80048	4.504885	8.096548	4.010182	15.638368	16.138175	9.611174	9.102089	15.95901	6.559727	6.152087	7.105138
DRSE_g466.t2	0	0.997337	0.398986	1.156129	0.201635	0.462013	2.499277	0.423084	0.424821	1.326087	0.43214	0.377165	0.084712
DRSE_g467.t1	0	0	0	0	0	0	0	0	0	0	0	0	0
DRSE_g468.t1	0	0	0	0	0	0	0	0	0	0	0	0	0
DRSE_g469.t1	2.554737	0	0	0	0	0	0.178052	0	0	0	0	0	0
DRSE_g469.t2	71.154808	67.380366	3.617921	2.936664	4.618243	15.993945	17.29738	4.446796	27.290391	21.675184	23.39869	17.596037	12.522534
DRSE_g470.t1	0	0	0	0	0	0	0	0	0	0	0	0	0
DRSE_g471.t1	8.483914	3.914702	16.926997	1.924081	5.545746	5.825444	4.230095	18.653017	1.714868	6.255733	7.157113	2.451028	4.188253
DRSE_g472.t1	4.445267	4.640059	8.260986	2.728988	4.804664	6.978566	9.397858	8.705622	4.081319	12.574423	5.098445	3.984885	4.414449
DRSE_g473.t1	23.391972	19.009404	44.708353	45.430814	25.323691	27.36728	30.759534	32.035955	26.525381	38.03118	57.2164	53.217206	52.162433
DRSE_g474.t1	0.535432	1.619135	0	0	0	0.512664	0.455007	0	0	0	0	0	0
DRSE_g475.t1	0	0	0	0	0	0	0.393993	0	0	0	0	1.11563	0
DRSE_g476.t1	0.221479	1.283786	0	1.016536	0	0.558541	0.375986	0.110942	0.088145	0.14299	1.958752	1.495699	0.408693
DRSE_g477.t1	0	0	0	0	0	0	0	0	0	0	0	0	0
DRSE_g478.t1	38.936534	35.38076	14.662277	51.050824	15.608959	41.061685	44.936018	27.164386	35.835514	39.27472	34.921701	36.133577	41.285743
DRSE_g479.t1	2.177039	2.463615	1.117015	0.233193	0.536953	1.028147	1.192682	0.772244	2.37559	3.103887	1.565141	1.578044	0.808494
DRSE_g480.t1	0.964407	1.26407	0	0	0	0	0	0	0	0	0	0	0
DRSE_g480.t2	0	0	0.71051	2.215639	0.862329	1.011226	1.456035	1.476598	1.319722	1.931637	2.028387	1.928663	2.062883
DRSE_g481.t1	1.624229	9.889306	1.91388	16.796472	1.735744	8.781554	13.740469	0.816185	6.947767	5.551612	13.280818	16.708829	8.73931
DRSE_g482.t1	1.703763	1.479837	0	0	0	0	0	0	2.720212	0	0	0	0
DRSE_g482.t2	98.689554	194.610808	51.905825	83.092214	37.564845	83.58272	120.080241	90.164418	71.922605	80.39985	64.725111	94.844767	89.559491
DRSE_g483.t1	0	0	0	0	0	0	0	0	0	0	0	0	0
DRSE_g484.t1	7.950067	14.533569	8.023831	16.564608	5.6052	10.96549	15.75035	8.922302	11.466111	12.791492	15.431604	13.899442	12.292261
DRSE_g485.t1	0.137328	0.405866	0.272598	1.690383	0	0.286895	0.261247	0.178819	0.087078	0.098345	0.210352	0.640722	1.003299
DRSE_g486.t1	24.388404	33.551159	9.62182	23.387338	9.286423	32.722405	36.497475	15.04029	20.380978	31.942239	30.052833	26.802433	25.341866
DRSE_g486.t2	6.128285	7.590944	2.623502	4.519017	2.020419	4.528963	7.053813	3.21554	4.239972	5.80229	5.499275	5.967239	4.009262
DRSE_g487.t1	0	0	0	0	0	0	0	0	0	0	0	0	0
DRSE_g488.t1	0	0	0	0	0	0	0	0	0	0	0	0	0
DRSE_g489.t1	0.47305	1.217051	19.44414	19.473102	6.244045	3.830344	2.398739	20.701895	4.115226	10.473057	11.74927	8.381474	9.038496
DRSE_g490.t1	19.242276	15.191465	2.200459	7.934954	4.070054	9.752055	9.955027	5.150638	17.803925	8.006162	34.415415	28.90882	25.555469
DRSE_g491.t1	0.399252	0.404769	0.322067	6.528548	2.273908	0	1.018863	0.768178	65.719869	0.454483	1.144747	3.841883	0.704102
DRSE_g492.t1	64.598688	93.994972	28.028657	149.432113	35.127775	82.858646	74.870149	77.862307	57.26108	76.081901	69.838742	109.770047	110.348164
DRSE_g493.t1	3.833569	3.857327	0.618153	1.738239	0.675328	2.938373	2.451437	2.280502	2.642863	4.23178	1.281246	1.276844	1.441872
DRSE_g493.t2	6.19382	5.735387	2.531411	5.221929	1.288558	3.436169	7.792236	4.98945	3.334236	7.162204	3.614953	2.881211	2.908091
DRSE_g494.t1	0.052173	0.252862	0.062057	0.062969	0	0.054711	0.154323	0.072145	0.066611	0.037813	0.214011	0.454989	0.102256
DRSE_g495.t1	0	0	0	0	0	0	0.119929	0	0	0	0	0	0
DRSE_g496.t1	0	0	0	0	0	0	0	0	0	0	0	0	0
DRSE_g497.t1	0	0	0	0.396517	0	0	0	0	0	0	0	1.314392	0
DRSE_g498.t1	0	0	0	0	0	0	0	0	0	0	0	0	0
DRSE_g499.t1	7.151452	10.134422	0.919034	2.112814	2.561769	7.028233	10.121145	1.758316	7.786116	8.474049	4.519213	3.385875	4.613322
DRSE_g500.t1	0	0	0	0	0	0	0	0	0	0	0	0	0
DRSE_g501.t1	3.956975	4.217064	6.009251	15.001917	3.625901	5.597106	6.8904	9.066968	7.620707	9.280063	11.914618	11.609927	11.091664
DRSE_g502.t1	10.3034	12.450386	7.041847	7.699864	5.429244	12.118872	17.393331	7.678056	7.898315	7.215362	12.440436	13.686855	13.199471
DRSE_g503.t1	0.093312	0.100573	0	0.028203	0	0.073485	0.098561	0	0.378115	0	0	0.087227	0.183256
DRSE_g504.t1	0	0	0.33412	0.227009	0	0.61763	0	0	0.155814	0	0	0.994959	0
DRSE_g505.t1	0	0	0	0	0	0	0	0	0	0	0	0	0
DRSE_g506.t1	0	0	0	0	0	0	0	0	0	0	0	0	0
DRSE_g507.t1	5.188829	4.07076	10.326021	26.569084	8.664	14.791793	13.801163	7.913714	2.355681	1.508745	31.251219	33.064926	32.609702
DRSE_g508.t1	2.834062	10.250056	8.993778	13.374421	8.018006	3.120482	2.741274	2.624495	3.249429	2.487337	14.02956	14.952657	14.711919
DRSE_g509.t1	4.62777	4.438315	1.181119	1.698389	0.680575	4.332757	6.984361	1.744646	6.122077	3.820226	5.101163	5.19589	4.332777
DRSE_g510.t1	1.561256	2.904238	1.416462	2.606861	1.348347	2.167999	2.175811	3.350708	2.361837	3.382628	2.505078	2.945227	2.574924
DRSE_g511.t1	0	0	0	0	0	0	0	0	0	0	0	0	0
DRSE_g512.t1	0	0	0	0	0	0	0	0.042941	0	0	0	0	0
DRSE_g513.t1	0.14678	0	0	0	0	0	0	0	0	0	0	0	0
DRSE_g514.t1	22.12026	25.363357	1.572303	14.718122	3.511126	23.435523	21.576101	3.985506	39.919512	14.469271	10.196433	10.85047	10.584654
DRSE_g515.t1	0	0	0	0	0	0	0	0	0	0	0	0	0
DRSE_g515.t2	0	0	0	0	0	0	0.055545	0	0	0	0	0	0
DRSE_g516.t1	15.677742	11.04007	16.13842	27.237137	24.217804	23.713793	13.228326	10.739168	6.504821	10.080034	21.351482	28.568726	25.041488
DRSE_g517.t1	4.47891	6.473442	6.266374	13.363947	3.581943	6.32385	8.765984	9.052159	7.633086	12.356794	16.043597	16.207235	14.989629
DRSE_g518.t1	0	0	0	0	0	0	0	0	0	0	0	0	0
DRSE_g519.t1	0	0	0	0	0	0	0	0	0	0	0	0	0
DRSE_g520.t1	20.917907	15.463691	7.980402	17.018144	7.241218	19.683406	26.921583	15.728399	24.997953	28.128954	23.817351	20.05391	17.017609
DRSE_g521.t1	0.537619	1.186768	0	0	0	0.028178	0.022719	0	0	0	0	0	0
DRSE_g522.t1	0	0	0	0	0	0	0	0	0	0	0	0	0
DRSE_g523.t1	6.797199	7.383702	10.470967	36.169543	7.154978	9.719436	9.062165	19.887573	11.945801	14.382752	22.58835	22.32739	20.739158
DRSE_g524.t1	0	0.085342	0.17494	0.259901	0	0.088369	0.497253	0	0.12101	0	0.516913	0	0.635881
DRSE_g524.t2	0.806148	1.068813	5.386075	6.42683	2.781575	3.9173	2.35693	2.644744	0.632825	3.349115	1.315497	1.946846	0.808516
DRSE_g525.t1	0	0.17702	0	0.462653	0	0.143589	0.04632	0	0	0	0.140411	0.068264	0.053656
DRSE_g526.t1	10.290499	12.405281	23.019884	15.318697	20.121481	9.319807	12.372495	22.499426	9.985143	41.084677	12.403755	13.309548	13.534172
DRSE_g527.t1	0	0	0	0	0	0	0	0	0	0	0	0	0
DRSE_g528.t1	1.56067	0.651417	296.880941	34.484847	101.410941	4.02286	3.052009	273.150325	4.583616	126.470285	27.385105	8.747033	15.845164
DRSE_g529.t1	2.054698	0.581344	31.151668	20.903086	13.043296	4.768767	4.767299	82.490727	3.128059	13.392084	17.477878	9.740234	10.924255
DRSE_g530.t1	13.886507	3.605101	18.291052	0.767739	12.073212	10.382753	14.032072	20.579022	2.501039	44.944871	2.806292	1.140321	1.404014
DRSE_g531.t1	0	0.803137	0	0	0	0	0	0	0	0	0	0	0
DRSE_g532.t1	0	0	0	0	0	0	0	0	0	0	0	0	0
DRSE_g533.t1	0	0	0	0	0	0	0	0	0	0	0	0	0
DRSE_g534.t1	35.341287	34.077813	108.150108	99.611207	109.498024	61.388242	54.593953	59.50731	25.995003	57.812286	84.176393	106.487171	99.37845
DRSE_g535.t1	1.190514	1.893597	0.829079	2.178181	0.382501	1.221119	2.100448	0.956762	1.580039	1.836271	3.125333	2.464068	2.107313
DRSE_g536.t1	0	0	0	0	0	0	0	0	0	0	0	0	0
DRSE_g537.t1	3.729308	5.591289	2.400467	6.390011	1.979483	4.62765	5.289932	3.914642	4.168483	4.481842	7.998244	6.409992	6.781425
DRSE_g538.t1	0.057567	0.245977	0	0.681609	0.083984	0.535319	0.292393	0.236976	0.095524	0	0.290454	0.214037	0.055139
DRSE_g539.t1	0.221435	0.314063	0	0	0	0.378466	0	0.075326	0.967172	0	0	0	0
DRSE_g540.t1	0.867612	0.076939	33.78514	2.290918	9.71206	2.671044	1.225063	35.739442	8.595862	17.474244	4.923991	0.983226	2.603762
DRSE_g541.t1	0	0	0	0	0	0	0	0	0	0	0	0	0
DRSE_g542.t1	0.072301	0	9.586894	1.44243	4.3107	0.148391	0.306266	30.939724	1.244918	9.718821	1.158586	0.625689	0.822241
DRSE_g543.t1	0.650709	0.615511	56.135309	7.21215	29.759413	2.893631	2.878899	131.364603	4.090445	55.17149	9.196278	2.502756	4.179723
DRSE_g544.t1	3.161889	0.539627	120.149669	87.454265	96.112574	25.871457	18.206658	390.892114	24.338666	83.550945	19.4704	16.990817	23.405453
DRSE_g545.t1	0	0	0	0	0	0	0	0	0	0	0	0	0
DRSE_g546.t1	0.419492	0.616973	15.824676	6.788625	7.076062	2.715453	2.085713	79.918393	0.655292	5.342736	3.872847	2.601735	3.629679
DRSE_g547.t1	1.787452	2.245791	0.876217	0.865795	0.934668	1.269003	2.186952	1.621145	0.38468	1.787966	0.620199	0.425591	1.034522
DRSE_g548.t1	0	0	0	0	0	0	0	0	0	0	0	0	0
DRSE_g549.t1	2.405161	3.121899	0	0	0	0.192175	0.117393	0	0	0	0	0	0
DRSE_g550.t1	0.209663	0.230125	0	0	0.037061	0.452525	0.399246	0.062685	0.041626	0	0.119757	0	0.023509
DRSE_g550.t2	1.430794	0.724837	0.110727	0.102064	0	0.215833	0	0.130284	0	0.206443	0	0.069854	0.13201
DRSE_g551.t1	0	0	0	0	0	0	0	0	0	0	0	0	0
DRSE_g552.t1	8.614132	8.625333	17.566257	13.19757	10.510271	9.248042	12.521344	18.583926	15.769471	24.554235	22.949325	19.996699	23.260713
DRSE_g553.t1	53.808792	16.174243	0.530758	0	0.158817	66.155867	30.581311	1.431191	60.871362	4.90072	0.147737	0	0.069876
DRSE_g554.t1	0	0.173368	1.884306	0	0.88024	0	0.283147	2.11912	0.127946	0.404789	1.279482	1.215121	2.529777
DRSE_g555.t1	0	0	0	0	0	0	0	0	0	0.170352	0	0	0
DRSE_g556.t1	0	0	0	0	0	0.370841	0	0	0	0	0	0	0
DRSE_g557.t1	0.295131	1.509645	0.957114	0.320855	0	1.989067	5.531606	1.131857	2.86514	0.335649	1.952481	1.775172	0.25694
DRSE_g558.t1	1.051817	4.087446	0.625856	1.407834	0.197704	1.682613	3.580943	0.366209	2.753333	0.674532	0.598275	1.455246	1.285507
DRSE_g559.t1	0	0	0	0	0	0	0	0	0	0	0	0	0
DRSE_g560.t1	1.147813	1.867598	1.156162	1.327481	0.316449	1.492933	2.004684	0.517626	0.871685	0.713791	3.074022	1.715608	1.751306
DRSE_g561.t1	0.54717	0.377561	0.559006	0.187198	0.348893	0.081468	0.099159	0.406122	0	1.612296	2.388837	1.068946	0.531173
DRSE_g562.t1	0.648961	0.603149	0.770935	1.158823	0.768317	0.664163	0.456848	0.700791	0.556038	1.427865	1.429359	1.19184	1.403849
DRSE_g563.t1	0.105486	0.136507	0.016716	0.383112	0	0.11088	0.286404	0.022131	0.450769	0.30806	0.498857	0.552402	0.456508
DRSE_g564.t1	0	0	0	0	0	0	0	0	0	0	0	0	0
DRSE_g565.t1	0	0	0	0	0	0	0.812672	0	0	0	0	0	0
DRSE_g566.t1	0.437926	0.709628	0.092437	0.035485	0.011152	1.04662	1.467176	0.015365	0.163056	0.258254	0.271054	0.07288	0.100983
DRSE_g567.t1	0	0	0.097504	0	0	0	0	0	0	0	0	0	0
DRSE_g567.t2	5.24179	3.762923	6.778634	10.020194	8.226367	6.678174	5.906857	4.048092	3.018188	3.424936	5.015011	6.496059	5.607748
DRSE_g568.t1	4.938202	5.90824	1.92451	5.963054	1.809666	6.438555	8.187955	2.957866	4.201866	3.827216	6.25213	6.997411	5.913747
DRSE_g569.t1	19.98005	27.725935	14.829388	8.551227	10.276276	22.486704	30.592425	14.591836	22.862609	21.648606	22.4343	22.060712	20.746174
DRSE_g570.t1	10.449202	8.435467	5.0905	9.068865	6.111173	14.841876	19.631865	6.646311	12.592027	12.552278	8.056254	7.956365	7.555949
DRSE_g571.t1	0	0	0.175169	0	0	0	0	0	0	0	0	0	0
DRSE_g572.t1	0	0	0	0	0	0	0	0	0	0	0	0	0
DRSE_g573.t1	0	0	0	0	0	0	0	0	0	0	0	0	0
DRSE_g574.t1	40.778083	51.319827	31.75616	54.084441	6.377348	37.986704	46.131064	53.657531	59.972234	63.759994	30.797013	39.556171	42.923235
DRSE_g575.t1	0.56855	0.858998	0.780785	1.613855	0.197926	0.783189	1.286067	1.87995	2.099645	3.439208	3.351803	3.487764	2.232303
DRSE_g576.t1	6.775255	8.985423	1.81152	1.632465	1.781787	8.939296	27.832263	1.759998	4.074308	5.189775	6.288205	4.516689	3.331894
DRSE_g577.t1	4.022448	13.463578	4.634838	3.900052	1.23954	7.393446	6.033324	0.81181	0.741633	1.863553	4.575769	5.409858	8.701765
DRSE_g578.t1	0	0	0	0	0	0	0	0	0	0	0	0	0
DRSE_g579.t1	2.248623	5.827364	2.736551	3.912771	1.620861	3.403628	4.299709	3.531145	3.8575	3.839807	4.297355	5.093311	5.858875
DRSE_g580.t1	0	0	0	0	0	0	0	0	0	0	0.961988	0	0
DRSE_g581.t1	49.713166	32.250054	14.099499	37.723762	17.926208	38.052329	40.502699	37.23852	21.334534	33.302047	21.979506	13.531927	13.521005
DRSE_g582.t1	5.968804	4.80649	542.81632	975.368345	596.017808	21.778181	28.892199	757.330086	28.129943	730.033739	1394.809096	1656.982914	1889.80412
DRSE_g583.t1	7.965515	9.877014	2.76069	13.31501	1.279478	13.07953	20.859237	5.353148	3.037582	3.697148	12.678498	7.525028	5.233087
DRSE_g584.t1	3.645617	3.744868	2.75795	9.41794	1.960211	4.061821	4.061628	5.793901	4.536225	6.841648	9.482626	8.611334	7.280876
DRSE_g585.t1	0.122067	0.223735	0.150849	0.061089	0.262841	0.099511	0.04612	0	0.681833	0.835134	1.506119	0.559628	0.378125
DRSE_g585.t2	1.133042	0.768774	0.99381	1.789279	0.645129	1.124694	0.762608	0.974636	0.750489	1.615673	1.971775	1.056233	2.05374
DRSE_g585.t3	1.136848	1.219189	0.552535	2.041312	0.291375	0.896678	1.868382	0.861602	0.629243	0.952908	1.853525	2.503569	1.274305
DRSE_g586.t1	4.265889	2.75655	1.160651	1.619702	0.740867	3.157868	3.436413	3.290723	0.989125	5.254703	10.456201	6.555958	3.381012
DRSE_g587.t1	0.040759	0.146809	0.107524	0.148714	0.020782	0.300973	0.229489	0.08585	0.011684	0.080242	0.140226	0.084802	0.241861
DRSE_g588.t1	0	0	0	0	0	0	0	0	0	0	0	0	0
DRSE_g589.t1	0	0	0	0	0	0	0	0	0	0	0	0	0
DRSE_g590.t1	0	0	0	0	0	0	0	0	0	0	0	0	0
DRSE_g591.t1	0	0	0	0	0	0	0	0	0	0	0	0	0
DRSE_g592.t1	0	0	0	0	0	0	0.327744	0	0	0	0	0	0
DRSE_g593.t1	1.872185	1.96107	0.072686	0.378386	0.293257	2.182983	2.000232	0.057845	0.220113	0.134551	0.283466	0.274747	0.289429
DRSE_g594.t1	0.69537	1.277268	0.044028	0.050733	0.010633	0.234698	0.187934	0	0	0	0.157869	0.069442	0
DRSE_g595.t1	0	0	0	0	0	0	0	0	0	0	0	0	0
DRSE_g596.t1	0	0	0	0	0	0	0	0	0	0	0	0	0
DRSE_g597.t1	0	0	0	0	0	0	0	0	0	0	0	0	0
DRSE_g598.t1	0	0	0	0	0	0	0	0	0	0	0	0	0
DRSE_g599.t1	0	0	0	0	0	0	0	0	0	0	0	0	0
DRSE_g600.t1	0	0.51046	0	0	0	0	0	0	0	0	0	0	0
DRSE_g601.t1	0	0	0	0	0	0	0	0	0	0	0	0	0
DRSE_g602.t1	0	0	0	0	0	0	0	0	0	0	0	0	0
DRSE_g603.t1	0	0.047114	0	0	0	0	0	0	0	0	0	0	0
DRSE_g604.t1	0.442018	0.328902	0.053992	0.04084	0.025432	0.142088	0.402462	0.247978	0.057508	0.097445	0.069454	0.126917	0.198775
DRSE_g605.t1	0	0	0	0	0	0	0	0	0	0	0	0	0
DRSE_g606.t1	0	0	0	0	0	0	0	0	0	0	0	0	0
DRSE_g607.t1	0.422922	1.160303	0.097685	0	0.026835	0.389621	0.387032	0	0.075518	0.103454	0.090749	0.131903	0.086881
DRSE_g608.t1	3.979994	4.033237	10.602269	12.161782	4.769167	2.346215	3.098721	19.252288	10.694691	15.430339	25.484574	21.185491	17.929801
DRSE_g609.t1	7.434685	8.563805	4.003843	5.936849	2.01499	7.605775	9.163328	6.275428	6.803172	7.717555	11.067523	9.182931	9.669234
DRSE_g610.t1	0	0	0	0	0	0	0	0	0	0	0	0	0
DRSE_g611.t1	0.229438	0.443831	0	0	0	0.012748	0	0	0.145567	0	0	0	0
DRSE_g612.t1	1.02062	1.663031	3.839807	10.584535	2.220915	1.38642	1.428566	5.779248	4.044247	9.037184	12.733087	14.172411	10.671091
DRSE_g613.t1	0	0.959945	0	0	0.197248	0	0	0	0.234169	0.355317	0	0	0
DRSE_g614.t1	2.913264	3.601248	0.957664	2.851741	0.521107	4.047913	6.242381	2.208963	4.55649	4.069932	3.672118	2.634633	2.412893
DRSE_g615.t1	6.232274	5.316429	2.194481	4.933526	2.102745	7.367005	17.723543	5.450032	20.221158	13.516283	8.881813	6.679473	7.035
DRSE_g616.t1	4.87174	5.671952	5.201277	5.9745	3.000326	8.548953	7.450608	8.431176	5.702766	7.584103	7.133874	8.669825	7.64283
DRSE_g617.t1	16.184851	15.325368	4.462227	13.395377	3.614025	13.069462	18.913147	3.947938	8.339975	8.342548	4.448033	3.044195	11.016701
DRSE_g618.t1	44.098827	32.243592	5.355272	11.7659	5.367629	23.517137	26.449386	5.972046	19.011195	12.078323	12.947856	12.686864	17.00319
DRSE_g619.t1	1.643915	1.627438	0.989377	3.789649	1.718164	4.368049	4.010058	2.996694	0.90498	4.020131	1.824296	4.169001	1.810882
DRSE_g620.t1	9.940068	8.815961	4.260817	12.764001	7.531833	5.572682	5.102556	1.977311	2.875931	4.02056	10.570066	7.616583	9.964036
DRSE_g621.t1	1.10212	0.897312	79.774105	1.134973	12.866362	0.986228	1.499433	55.773718	0.457301	19.9269	6.337651	0.770151	1.184735
DRSE_g622.t1	0	0	0	0	0	0	0	0	0	0	0	0	0
DRSE_g623.t1	59.95275	50.440167	9.073748	13.90513	9.206442	42.277204	50.124665	22.585186	111.691308	54.878294	31.066046	24.891629	22.751696
DRSE_g624.t1	0	0	2.929679	0	0	0	0	0	0	0	0.454984	0.539635	0
DRSE_g624.t2	9.183432	13.454093	0.365082	1.038975	3.98162	19.741827	18.989585	1.535168	1.138374	3.034992	1.166271	0	1.280127
DRSE_g625.t1	0.013457	0	0	0	0	0.028393	0.056825	0.155903	0.023147	0	0	0	0
DRSE_g626.t1	0	0.321516	0	0.2243	0	0	0	0	0	0	0	0	0
DRSE_g626.t2	0.335171	0	2.448059	0	1.053495	0.700483	0.510069	2.79438	0.964098	2.403101	0.44513	0.709008	0.620706
DRSE_g627.t1	7.085606	8.866024	6.089943	5.52856	4.872085	8.189569	11.74894	7.580028	8.697028	12.258133	8.437811	7.004448	6.572173
DRSE_g628.t1	5.261144	3.106823	2.773851	3.098176	1.749065	20.636472	29.47597	7.527335	17.764271	3.831102	4.417333	2.765725	3.550129
DRSE_g629.t1	0.295563	0.981892	0.683433	0.981865	0.204721	0.284308	0.79093	1.108905	0.608688	0.429343	1.162743	0.736616	0.990671
DRSE_g630.t1	0	0.359752	0	0	0	0.677983	1.204293	1.01813	0	0	0.33568	0.850018	0.618457
DRSE_g631.t1	3.748591	6.037242	4.277373	6.145481	3.317666	4.767671	6.468429	8.023907	3.296204	8.159656	4.222276	5.545385	6.345321
DRSE_g632.t1	5.865598	9.187292	0.077152	0	0.142808	5.281543	10.500233	0.601504	4.780923	1.428837	0.049145	0	0
DRSE_g633.t1	614.034656	798.20209	234.719443	381.147421	243.884922	587.519251	664.815803	387.23188	393.741188	388.981243	297.701214	352.52378	338.289679
DRSE_g634.t1	6.388768	9.533416	0	20.275222	1.54092	7.772086	10.877005	2.500154	2.887515	7.805147	13.053164	20.746285	8.89692
DRSE_g634.t2	9.174971	11.730795	9.365794	13.61006	6.228631	12.841227	14.457962	10.262042	16.693644	10.920273	13.15871	10.498285	10.595456
DRSE_g635.t1	2.21073	2.446689	0.523824	0.503926	0.905135	1.391744	1.069496	0.277811	0.760366	1.051849	2.411636	2.592433	2.25235
DRSE_g636.t1	0	0	0	0	0	0	0	0	0	0	0	0	0
DRSE_g636.t2	12.822224	15.427986	6.161068	22.115767	6.098858	25.022019	28.602817	22.854855	7.499741	20.277177	7.494961	12.858179	12.979435
DRSE_g637.t1	15.563478	12.329306	0.732152	1.591587	0.358098	15.128985	21.513374	2.759385	17.463858	5.541995	4.13822	2.760403	2.222676
DRSE_g638.t1	3.948633	4.814226	1.849576	1.7016	1.182348	4.263984	3.874265	5.596869	18.177869	21.128091	4.920415	4.656663	4.725189
DRSE_g639.t1	12.85675	6.436416	8.313485	5.794093	4.627364	65.56978	60.514053	2.254682	5.222428	2.567349	16.197636	3.400042	5.933289
DRSE_g640.t1	37.623397	30.084668	0.700416	1.388127	0.829001	22.502016	26.183064	1.307269	2.747845	3.326336	2.282552	1.763755	2.285615
DRSE_g641.t1	2.444392	2.741434	3.249255	4.734886	3.228721	4.070167	3.927337	7.333828	1.087565	13.884174	4.541922	3.570108	2.751376
DRSE_g642.t1	0.597657	1.353599	1.398034	3.300994	0.601997	0.916807	1.457043	1.78617	2.416953	2.750069	3.633362	3.76547	3.038504
DRSE_g643.t1	78.536808	84.159009	158.231239	158.316831	169.872731	101.985226	77.063565	89.60672	52.389236	105.430149	212.379316	224.247645	235.485732
DRSE_g644.t1	2.662224	1.696783	0.538839	0.722801	0.418848	2.555799	1.417218	1.276525	1.744486	1.884322	1.576374	4.401702	3.773199
DRSE_g645.t1	8.345299	4.207278	3.245827	6.445572	6.512924	8.916392	5.705282	2.613078	2.623044	3.118277	13.978252	18.805514	15.881889
DRSE_g646.t1	2.212984	2.528619	0.191479	0.067644	0.113158	5.088359	8.836447	0.31253	0.445934	0.163529	0.612616	0.487121	0.219891
DRSE_g647.t1	3.431962	1.887066	0.1856	1.002823	0	2.447245	3.116973	0.220685	0.171932	0	0	0.276295	0
DRSE_g648.t1	1.450527	0.88301	0.029458	0	0.014145	3.366145	9.984243	0.019533	1.767812	0.299803	0.076577	0.023196	0
DRSE_g649.t1	6.866191	2.653589	0.057697	1.060209	0.304891	4.658362	2.230905	0.153071	0.265242	1.308665	0.675103	0.658848	0.448779
DRSE_g650.t1	0	0	0	0	0	0	0	0	0	0	0	0	0
DRSE_g651.t1	0.437269	0.377613	0.221615	0.488095	0.186478	0.27625	0.236402	0.07353	0	0.179733	1.279151	0.785552	0.931431
DRSE_g652.t1	0.765277	12.099839	0.309883	0.846675	0.373681	0.750639	5.534962	3.718137	0	0.455696	0.365009	0.231928	0
DRSE_g653.t1	0	0	0	0	0	0	0	0	0	0	0	0	0
DRSE_g654.t1	0	0	0	0	0	0	0	0	0	0	0	0	0
DRSE_g655.t1	0.108995	0.078424	0	0	0	0	0.015346	0	0	0	0.093525	0.022661	0
DRSE_g656.t1	67.393797	113.961705	57.852017	150.60904	29.606791	68.605663	94.565821	82.287155	44.823443	77.882934	92.748823	94.063174	94.38207
DRSE_g657.t1	9.74114	11.167742	4.103693	9.644877	2.324491	13.25325	21.25683	4.134948	5.20413	10.366104	17.697422	14.45925	14.464953
DRSE_g658.t1	50.270902	37.198917	25.030383	50.575439	25.066366	67.166843	74.26805	47.462403	45.682724	56.071221	38.68088	40.285577	37.317995
DRSE_g659.t1	0.72023	0.252463	0.289664	0.822216	0	0.482483	0.611568	0.359204	0.37965	0	0.234898	0.147143	0.88068
DRSE_g660.t1	2.385934	4.154698	6.121752	4.496988	3.479722	1.261327	2.817645	4.725877	2.31199	6.773724	2.968877	3.932902	2.603762
DRSE_g661.t1	4.903541	6.169874	0.489332	3.426438	0	0.589272	3.122264	1.830894	5.511359	1.522829	1.836848	2.214166	2.872298
DRSE_g662.t1	12.913197	15.157512	5.754575	29.105819	3.860928	13.333752	14.575786	5.880742	8.935537	13.902016	8.557457	15.532209	19.694673
DRSE_g663.t1	9.76682	10.617674	10.961751	19.646315	5.759412	12.844464	15.668176	18.731408	16.984094	23.131939	24.220848	20.662807	22.269965
DRSE_g664.t1	0.328997	0.575265	0.409292	0.799239	0.263001	1.254773	1.376214	0.791091	0.564876	0.43815	0.904533	0.860236	0.897286
DRSE_g665.t1	10.513736	10.179095	9.899831	21.588191	8.065552	14.667652	16.037626	15.465727	10.108109	13.642951	12.055624	14.620258	13.232208
DRSE_g666.t1	9.550021	9.11483	9.262922	12.814433	4.208401	11.879804	14.900491	15.122683	8.594037	11.814205	12.279016	12.627662	10.846933
DRSE_g667.t1	7.363964	10.806277	5.319324	9.192052	2.9701	9.586514	13.151393	7.533266	8.621822	8.331408	16.537348	14.505197	14.496446
DRSE_g668.t1	0.05313	0.114698	0	0.644545	0.053935	0.13052	0.23937	0.111665	0.030356	0.077969	0.109441	0.198844	0.069849
DRSE_g669.t1	9.82699	10.208128	3.323134	7.096295	2.940058	8.463967	12.841103	5.33547	8.117786	7.49998	9.132228	7.506312	7.94348
DRSE_g670.t1	45.969238	39.77593	18.595458	44.524202	18.94563	51.720849	63.258064	33.543862	46.363953	47.82018	40.306266	41.623797	40.399799
DRSE_g671.t1	19.546559	38.742123	5.519484	12.96396	3.948609	7.811777	10.937541	8.945095	8.826855	9.608848	5.39093	8.444709	8.73982
DRSE_g672.t1	8.361371	10.996784	7.071106	15.27406	5.110285	8.29234	9.616326	15.922636	7.272236	16.650742	19.438685	23.411051	21.209198
DRSE_g673.t1	51.394926	44.090776	17.919243	29.436924	15.002391	57.475425	72.485509	33.951802	61.716782	52.205028	29.303071	31.048034	25.799821
DRSE_g674.t1	0	0	0	0	0	0	0	0	0	0	0	0	0.021444
DRSE_g675.t1	1.329286	1.805626	0.260724	0.10706	0.168526	1.740497	3.033565	0.312814	0.198823	0.683924	0.283849	0.384161	0.315688
DRSE_g676.t1	2.40331	0.017302	0	0	0	0.270112	3.532216	0	0.151257	0.141429	0.016516	0.019993	0
DRSE_g677.t1	101.887267	109.742456	0	0	0	64.494398	66.977879	0	0	0	0	0	0
DRSE_g678.t1	4.156689	5.162308	2.993673	5.347945	1.757173	4.627067	6.927769	4.222968	6.631536	7.424914	8.339249	7.413955	6.598889
DRSE_g679.t1	3.325682	5.222266	2.187103	7.684121	2.205817	3.167452	3.824223	5.50567	2.897989	7.989218	4.599565	6.005791	5.035881
DRSE_g680.t1	2.001258	3.919492	5.671352	6.740022	6.252856	4.304418	3.593174	5.803251	1.876126	10.75101	1.385343	0.545249	3.152373
DRSE_g681.t1	0.856049	1.159656	1.130638	1.434199	0.648738	1.429903	1.186968	2.186396	1.312247	2.688916	0.315805	0.656743	0.560965
DRSE_g682.t1	0.319537	0.518221	0.018057	0.027796	0	0.144612	0.096371	0.060162	0.009832	0.016905	0.023584	0.014251	0.022609
DRSE_g683.t1	7.506095	7.946842	11.03455	12.251084	9.237585	5.272934	4.790697	23.097748	8.40867	18.147498	7.547621	8.348634	8.671691
DRSE_g684.t1	33.827936	40.351904	21.803513	35.558633	18.348702	39.738384	41.904941	33.217933	32.951377	44.782341	25.534652	21.176233	26.938208
DRSE_g685.t1	5.678914	9.107859	5.540987	4.414655	5.213728	6.662486	6.263957	1.275854	3.280681	3.814908	3.286486	3.147185	2.777922
DRSE_g686.t1	2.571108	6.66568	1.900747	3.660368	1.757371	3.273447	4.420613	2.044664	2.282041	3.499135	3.051205	3.710878	4.170758
DRSE_g687.t1	15.155918	16.21103	24.334737	26.046352	16.857054	14.334684	12.004141	19.688123	7.392315	28.214813	18.565991	17.64443	20.789179
DRSE_g688.t1	2.612855	0	0	0	0	30.085936	46.009077	0	0	0	0	0	0
DRSE_g689.t1	33.628579	31.115088	47.466505	65.419105	62.974956	40.466478	26.735895	31.133865	12.956651	27.73593	33.663486	36.448664	42.061036
DRSE_g690.t1	5.736288	5.296593	1.316388	0	1.233465	9.207902	7.261778	0	1.518026	0	2.96247	0	0
DRSE_g690.t2	5.236576	9.246397	4.346526	7.994579	3.080231	5.176436	6.607355	7.544199	7.787369	11.014854	5.854806	9.250876	9.226237
DRSE_g691.t1	1.277282	1.648113	0.783346	1.758784	0.392064	1.519389	2.214308	1.158429	1.811452	1.810964	3.354042	3.098725	2.328276
DRSE_g692.t1	0.626524	0.834627	0.568126	0.610742	0.336244	0.843217	0.983533	1.028019	0.455691	0.602145	0.122145	0.445754	0.408203
DRSE_g693.t1	0.704268	0.902499	0.021483	0.13069	0.061239	1.447961	1.259129	0.251408	1.063975	1.036863	0.222108	0.067481	0.238729
DRSE_g693.t2	0	2.432515	0	0	0	0	0	1.449902	1.060932	1.192841	0	0	0
DRSE_g694.t1	0.775697	1.251941	0.828517	0.215556	0.560407	0.187381	0.378282	0.654194	0.936697	2.623634	0.885549	1.114385	1.049664
DRSE_g695.t1	29.357204	43.502007	83.506839	105.579082	54.855791	39.122419	51.594545	64.167561	40.105879	62.17958	90.548543	79.987129	94.618582
DRSE_g696.t1	26.737977	46.817029	87.876787	114.616009	107.246591	50.725721	78.436077	97.253849	45.517703	92.263454	230.263149	176.463818	160.445287
DRSE_g697.t1	3.021856	5.018406	1.306576	4.780008	1.411752	5.577481	7.71569	2.135926	9.717725	4.686247	4.951697	3.807035	3.983625
DRSE_g698.t1	0	0	0	1.526929	0	0.01917	0.015386	0.344409	0.421267	0.160245	1.276209	0.872598	0.758198
DRSE_g698.t2	0	0.058818	0	1.208862	0	0	0	0	0	0	0.391794	0.262672	0.571947
DRSE_g698.t3	0	0	0	0	0	0	0	0	0	0	0	0	0.282565
DRSE_g699.t1	7.310303	9.136161	5.2102	11.026784	4.577821	8.738423	8.969159	8.466679	6.009626	10.329132	9.167897	8.799576	7.454048
DRSE_g700.t1	49.774645	44.742045	35.880973	43.775865	40.040444	41.02984	42.167854	37.269223	29.342007	41.13467	75.545222	64.616343	65.149222
DRSE_g701.t1	1.143324	1.540651	1.195504	1.299369	1.161021	1.126414	1.096314	2.106411	0.861004	2.216035	0.931916	1.440283	1.470354
DRSE_g702.t1	5.057766	13.271965	2.433942	5.023266	0.985644	4.840541	3.868605	2.960954	7.148585	5.363067	2.965356	6.088391	3.213204
DRSE_g703.t1	6.436063	8.867368	5.015292	8.810568	5.590981	7.938421	8.18407	6.896445	5.44059	8.38513	7.454624	6.778535	5.447669
DRSE_g704.t1	31.467158	38.657756	31.175088	70.394695	27.881238	42.286766	46.325796	50.136565	36.939217	50.199585	40.195595	50.680763	50.882511
DRSE_g705.t1	4.573754	5.076672	2.012205	1.925051	2.905139	7.47277	7.562968	4.874846	7.156104	7.561357	8.877715	6.530318	4.996358
DRSE_g705.t2	12.911249	13.833707	4.188126	10.576346	3.597896	17.334662	19.382656	6.318579	10.432056	11.449413	16.073994	15.11876	14.202473
DRSE_g706.t1	3302.544148	4166.574651	2558.357389	4454.99722	2683.507503	3312.837959	3980.401114	3059.530115	2815.50573	4258.156751	2857.452261	3087.420399	3026.682778
DRSE_g707.t1	0	0	0	0	0	0	0	0	0	0	0	0	0
DRSE_g708.t1	6.677032	10.525749	6.803877	5.49854	5.410877	5.162603	6.682718	2.931784	2.740374	4.473515	11.346065	11.707527	11.057648
DRSE_g709.t1	0	0	1.865948	0	0	0.776942	0	0.793454	0	2.145991	0.806418	0	0
DRSE_g710.t1	1.583726	1.095903	13.033984	5.283548	6.364146	3.051446	2.916233	33.011749	1.321554	3.514215	2.375469	1.232722	4.371897
DRSE_g711.t1	2.468547	1.344711	0.373504	0.79722	0	8.77648	12.980452	0.580304	0	1.191843	2.618429	1.567212	1.708514
DRSE_g711.t2	1.323251	0	0	0	0	2.824717	9.767345	0	0	0	0	0	0
DRSE_g712.t1	4.338926	5.82537	3.476292	2.759421	2.778374	4.736632	7.662895	5.426932	10.132045	14.576447	8.198467	7.13292	5.441334
DRSE_g713.t1	11.042517	17.283071	5.519287	5.131771	4.147005	10.852649	18.081904	10.725643	22.222447	31.944503	5.968686	7.08555	5.454294
DRSE_g714.t1	0.438606	0.389058	0.265955	0.218013	0.233644	0.324709	0.545104	0.674925	0.439306	0.598627	0.26462	0.450021	0.25289
DRSE_g715.t1	9.585359	8.46787	6.008987	12.399356	4.313483	10.004012	12.628582	8.063612	11.324204	11.477001	8.418988	11.529773	9.600852
DRSE_g716.t1	11.281484	8.532163	20.726608	31.976247	30.300376	22.546467	16.733881	55.929929	36.026168	73.610714	32.52135	38.620269	60.003788
DRSE_g717.t1	0	0.076791	0.022503	0.069129	0.032594	0.029983	0.108056	0.194558	0	0.230667	0.366682	0.124209	0.140525
DRSE_g718.t1	0	5.104975	0	0	0	0	4.375572	0	13.465396	0	0	0	25.166183
DRSE_g719.t1	0	0	0	0	0	0	0	0	0	0	0	0	0
DRSE_g719.t2	0.015632	0	0	0	0	0.016474	0.092425	0.016445	0	0	0	0	0
DRSE_g720.t1	0.111648	0.08612	0	0	0.073001	0.016806	0.026944	0.150988	0.082136	0	0.394606	0.139323	0.251948
DRSE_g720.t2	0	0	0.057653	0.053119	0	0	0	0	0	0.236255	0	0	0
DRSE_g721.t1	2.133865	3.654407	1.265844	3.143079	1.327664	3.037978	4.029093	2.011941	2.121899	2.889511	3.565352	3.627943	3.301606
DRSE_g722.t1	4.226513	6.17814	13.873453	11.852863	9.673325	10.477983	10.046609	32.37287	12.08914	38.771248	10.348676	14.383297	10.134734
DRSE_g723.t1	0.830218	1.185304	0.035566	0.054284	0	0.8014	0.815258	0.517455	0.057467	0.196198	0.023054	0.055942	0
DRSE_g724.t1	0.630536	0.848359	0.040731	0.062629	0.029549	0.244425	0.456435	0.040672	2.989607	0.665713	0.43845	0.240988	0.203732
DRSE_g725.t1	3.629282	7.397586	1.970958	5.461189	1.628989	5.52472	7.046075	1.887635	2.936674	2.060585	3.398852	4.329193	4.680543
DRSE_g726.t1	1.855477	2.563275	3.501888	6.563166	2.657473	2.366996	3.012042	5.752344	4.918714	7.704678	7.460156	8.942349	9.105996
DRSE_g727.t1	3.863066	4.541842	2.555793	3.90068	2.081424	2.617054	4.045247	3.000334	3.058944	4.159744	3.973082	3.221005	3.526956
DRSE_g728.t1	22.689703	25.058749	18.32158	44.037717	16.340076	24.612887	27.278319	33.666749	26.684564	49.648737	34.597044	35.419253	36.902071
DRSE_g729.t1	0.735737	0.229787	0.015337	0.187715	0	2.688612	4.318254	0.101642	0.712551	0.368471	1.414598	0.09659	0.228809
DRSE_g730.t1	152.694773	113.770187	0	0	0	404.130127	1185.039193	0	80.812329	1.111951	0	0	0
DRSE_g731.t1	2.87866	2.355472	0.176919	0.432715	0.105878	3.027728	3.439616	5.875414	0.302241	4.300632	1.403501	1.55087	1.467389
DRSE_g732.t1	5.708428	7.590552	0.732311	1.100771	0.819874	2.863279	5.3323	1.638656	8.632804	6.321223	7.938285	5.050942	5.503434
DRSE_g733.t1	1.896629	1.534412	1.567157	3.37542	1.937047	1.909387	3.032148	2.929059	2.496824	3.856206	4.170775	3.001174	2.785134
DRSE_g733.t2	1.071047	1.029418	1.547973	0.856972	0.495308	1.760422	1.822702	1.081116	1.338382	2.282703	1.338263	1.521237	1.826407
DRSE_g734.t1	21.360213	22.749322	8.349234	14.681171	7.334953	18.19214	23.235371	16.734552	16.447197	19.112842	12.45422	11.095003	9.35451
DRSE_g735.t1	1.982158	4.011096	9.271679	16.104911	5.158392	4.150271	6.076724	21.132225	5.29802	10.92235	11.447401	9.687957	10.208134
DRSE_g736.t1	5.28404	9.184079	2.358	6.894004	2.686305	6.438358	6.220432	1.134219	3.26593	2.514451	4.832323	3.400198	5.057904
DRSE_g737.t1	4.378894	4.066119	2.336334	36.743125	2.748639	9.886011	17.227376	2.371614	3.836577	3.63339	46.456449	42.383826	45.189248
DRSE_g738.t1	12.652738	20.95333	5.735845	11.885345	5.416439	10.372319	17.442552	8.240853	16.125731	7.796363	28.105967	25.174173	26.39752
DRSE_g739.t1	6.063906	10.405773	5.877098	7.702272	3.984171	6.780242	11.530394	7.870033	16.283325	11.558173	12.902479	10.124724	8.50313
DRSE_g740.t1	4.115651	8.774741	0	0	0	0.386398	0.109248	0	0	0	0	0	0
DRSE_g741.t1	0.309999	0.32637	0.271639	0.081781	0.141788	0.345551	0.650816	0.73439	0.340102	0.561038	0.034683	0.188424	0.083181
DRSE_g742.t1	46.966845	41.385628	35.169609	77.127709	31.704411	69.293231	68.724772	85.795884	44.508445	79.247916	57.154522	51.911473	55.945203
DRSE_g743.t1	0.043144	0.370084	0.960515	0.412275	0.543248	0.179519	0.07299	34.536275	0.036215	1.830497	0.35087	0.535998	0.292313
DRSE_g744.t1	2.711245	5.5016	1.563568	1.265622	0	4.820938	6.91945	4.468081	7.617056	14.960564	4.064689	0	0.681459
DRSE_g745.t1	0.427099	0.612487	0.504655	1.164436	0.264094	0.469842	0.497875	1.248601	0.557068	1.248919	0.818491	1.169706	0.806198
DRSE_g746.t1	1.099752	1.436894	0.824527	1.819191	0.407423	1.094216	1.829574	1.230387	1.400398	1.552189	2.048902	2.300338	2.103162
DRSE_g747.t1	18.125865	26.206091	8.169159	21.205149	7.733993	24.591345	30.207218	17.904648	15.661227	21.534831	16.355109	14.884927	16.667334
DRSE_g748.t1	33.18616	28.998339	3.582373	3.875873	4.684136	21.871219	31.098074	6.073209	19.671785	14.255954	6.339564	4.971353	4.079309
DRSE_g749.t1	3.753621	5.620714	3.096558	5.823361	3.080533	4.620358	5.501815	5.690574	4.968591	5.942135	7.235584	7.478971	6.696357
DRSE_g750.t1	30.295102	43.061741	14.790006	15.731136	16.765279	30.745249	44.781105	19.014821	28.57788	29.984771	26.375849	26.859457	27.433243
DRSE_g751.t1	1.959641	2.682602	5.583639	2.371045	3.053345	4.950703	4.111545	4.640213	3.290665	4.880341	3.75609	2.086149	2.380597
DRSE_g752.t1	125.300122	163.402506	36.842537	92.010739	47.856974	148.361291	242.603047	90.954723	99.958607	103.821106	59.232967	47.929838	63.217605
DRSE_g753.t1	12.187239	7.781057	44.832519	53.13124	55.518422	27.202128	24.535964	30.22217	21.19413	41.615496	33.118939	27.492583	33.078425
DRSE_g754.t1	8.749253	9.089934	6.100806	15.554354	5.481147	12.264091	16.197261	10.664802	18.799118	17.670096	20.175466	18.257167	16.467166
DRSE_g754.t2	21.666629	17.951611	13.614794	23.654706	10.906766	22.40825	26.667522	22.602165	48.620797	32.909954	42.425931	35.785519	39.223761
DRSE_g755.t1	0.845058	1.082241	1.604999	3.10405	0.527039	1.036245	1.48841	2.428978	2.443619	4.006331	3.901647	4.084063	3.033385
DRSE_g756.t1	2.872173	4.578795	2.60668	7.159676	1.456012	3.559552	3.991429	6.033904	2.699859	4.633332	4.895699	4.643683	5.46084
DRSE_g757.t1	9.241109	10.179498	17.803001	17.47842	7.396649	12.511637	13.230396	46.494423	8.701698	19.826697	28.784905	21.966596	22.333984
DRSE_g758.t1	4.214551	4.278877	2.982285	5.339586	1.178711	4.139792	6.390326	4.652229	5.532988	6.321034	11.307512	10.766848	8.377442
DRSE_g759.t1	3.282146	3.89191	1.111717	2.11388	0.7443	3.784504	5.755481	1.274038	3.766338	1.88828	3.674044	4.895659	3.946573
DRSE_g760.t1	16.437147	24.923563	5.696711	15.846302	6.374814	14.898397	13.161004	11.752526	8.95885	11.858176	7.860066	6.44201	6.972257
DRSE_g761.t1	0.476662	0.258262	0.210827	0.432916	0.206428	0.291614	0	0	0	0.332959	0	0	0
DRSE_g761.t2	0.117585	0.477795	0.220087	0	0.037433	0.131867	0.257134	0.337038	0.192509	0.074496	0.346834	0.339887	0.458705
DRSE_g762.t1	0.803573	1.802695	0.44727	0.399066	0.403769	1.37335	1.507858	0.680438	1.471858	1.472848	1.107945	0.867431	0.688664
DRSE_g763.t1	59.224779	53.258142	49.982049	73.351262	42.341334	64.970147	77.07244	61.543314	86.810761	106.986048	75.47082	73.474834	71.280589
DRSE_g764.t1	5.111975	5.56508	5.222505	9.54239	4.504107	6.310095	4.864672	7.284477	3.867787	10.490934	7.829526	6.36399	6.637573
DRSE_g765.t1	48.553603	36.531536	20.993003	30.762035	13.191988	40.411472	48.810492	30.541651	162.013054	96.045857	74.00433	52.397777	50.734977
DRSE_g766.t1	0	0	0	0	0	0	0	6.718321	0	0	0	0	0
DRSE_g766.t2	0.127415	0.205533	0	0	0.071644	0.199872	0.161571	0	0.242865	0.320508	0.065138	0.079294	0.06217
DRSE_g767.t1	2.076292	4.667431	0.088231	0.355827	0.042614	0.646685	1.02391	5.531647	1.150076	7.979008	0.690233	1.043681	0.427118
DRSE_g768.t1	8.73975	8.282862	11.19666	20.780249	16.38193	8.95141	8.597514	11.641649	7.660429	14.507237	18.651906	21.248418	19.581079
DRSE_g769.t1	0.161454	0.104165	0.051261	0.116477	0	0.202573	0.218388	0.067347	0	0	0	0.200942	0.094504
DRSE_g770.t1	7.977983	9.763908	10.04873	17.346994	10.580546	11.865471	13.633501	9.856695	9.246622	8.537378	24.114364	22.743771	27.7767
DRSE_g771.t1	2.780987	5.020802	4.004368	4.118992	4.033995	4.088415	4.406087	3.739633	1.443402	4.149586	6.45015	5.459381	5.621522
DRSE_g772.t1	3.638194	8.378096	31.639394	7.966429	12.693436	3.001064	3.240225	17.684297	2.469558	24.469689	8.016815	7.382858	6.138115
DRSE_g773.t1	20.111383	13.939978	9.694183	21.058847	9.597598	20.745346	25.811053	19.220457	24.955232	28.667518	20.084399	16.644001	16.017884
DRSE_g774.t1	5.170946	9.279346	1.259753	1.49083	0.627933	7.968547	13.669835	3.13076	9.244471	4.278284	2.971217	3.163172	3.446208
DRSE_g775.t1	0	0	0	0	0	0	0	0	0	0	0	0	0
DRSE_g775.t2	0	0	0	0	0	0	0	0	0	0	0	0	0
DRSE_g776.t1	38.884472	26.781408	29.258181	54.300777	24.912847	55.036371	48.737231	37.043859	54.526041	44.288892	43.083486	50.610035	45.690061
DRSE_g777.t1	64.98971	56.34139	100.663065	220.424867	94.16283	98.876399	68.803507	108.738669	70.109345	101.345567	193.523896	199.616732	195.47996
DRSE_g778.t1	0.170626	0.288909	1.12077	1.060196	0.147387	0.716284	0.514952	1.812261	0.810271	0.531318	0.925684	0.394884	1.028426
DRSE_g779.t1	16.888558	17.693121	43.765391	43.218118	42.925962	21.485687	23.815038	37.317417	13.318132	46.362777	24.515446	24.620719	30.671443
DRSE_g780.t1	4.846079	7.803649	2.104126	4.219016	1.052673	7.208192	8.940117	4.835692	4.652825	3.862996	10.478164	8.765069	9.408193
DRSE_g781.t1	6.651373	9.463149	2.943115	6.513982	2.7856	5.797406	10.165798	3.547576	3.828735	4.773388	5.218834	5.719205	7.466396
DRSE_g782.t1	17.165266	23.2563	3.932499	9.503207	4.498921	14.271923	14.862571	10.34407	9.772444	9.752699	28.952882	35.081249	28.167561
DRSE_g783.t1	0	0	0	0	0	0	0	0	0	0	0	0	0
DRSE_g784.t1	2.795644	1.59085	13.822883	3.667816	12.357617	2.305937	1.683317	4.720033	1.643389	2.309684	12.946768	12.001888	8.599912
DRSE_g785.t1	39.191446	14.716305	73.239528	7.797568	26.320299	27.499217	15.053128	55.647053	13.942722	33.071219	25.11364	21.079717	27.482736
DRSE_g786.t1	22.349215	39.614427	27.411198	81.229901	15.737531	21.13075	26.338679	54.410952	16.199772	31.069868	46.69549	75.670552	69.577254
DRSE_g786.t2	6.282381	17.883188	0	0	0	8.285081	0	0	0	0	0	0	0
DRSE_g787.t1	3.84451	3.962189	0.183273	0.414476	0.429285	1.563137	1.950723	4.315905	11.98603	10.838183	0.940231	0.525797	0.672091
DRSE_g788.t1	0	0	0	0	0	0	0	0	0	0	0	0	0
DRSE_g789.t1	5.410932	5.0269	0.170779	0.259005	0.207692	4.632249	5.613577	0.641727	2.007275	1.150836	0.597594	0.727184	0.750657
DRSE_g790.t1	0	0	0	0	0	0	0	0	0	0	0	0	0
DRSE_g790.t2	24.945618	24.257922	9.415629	25.463021	15.952345	23.057412	17.13627	2.280902	7.36183	7.563094	34.717307	33.776868	29.647606
DRSE_g791.t1	1.083024	1.404475	0.050564	0.191552	0	0.33312	0.619354	0	0	0.045787	0.032569	0	0.093255
DRSE_g792.t1	1.424931	3.510097	0.907	1.584382	1.120568	10.403966	2.009338	0.982773	1.032978	3.337958	3.131539	19.399738	12.190236
DRSE_g793.t1	0	0	0	1.117832	0.21589	0	2.045162	2.632538	0.514422	0.388405	2.927266	2.474211	1.49765
DRSE_g794.t1	0.516905	0.359191	1.100418	0.958724	0.282783	0.519633	1.028963	1.906622	1.377346	1.620393	3.06335	1.429136	1.705666
DRSE_g795.t1	18.9647	14.593745	7.421502	13.412117	8.756293	22.615585	22.981332	9.686835	11.643987	13.820588	15.373658	13.005464	14.682235
DRSE_g796.t1	0.047829	0.117385	0	0.49215	0.052766	0.049478	0.441893	0.055553	0	0.388435	0.065223	0.802875	0.427199
DRSE_g796.t2	6.945132	9.337519	6.167239	12.2939	3.216721	10.935877	11.48414	9.788533	6.338615	10.181388	16.329935	13.794801	14.253654
DRSE_g797.t1	7.770416	9.907304	2.853929	26.384759	2.055952	11.406634	11.874179	3.474579	9.939677	10.526597	20.61758	17.398504	22.636896
DRSE_g798.t1	6.82051	10.57901	4.882206	11.021597	3.841181	8.874103	9.864498	6.759702	6.104558	7.696321	13.991618	13.265935	12.688593
DRSE_g799.t1	11.944707	15.157512	2.877288	13.676228	4.470548	11.473228	17.325934	10.523434	13.041054	5.85348	11.002444	7.766105	11.254099
DRSE_g800.t1	43.513565	41.092552	17.164144	36.784815	10.590982	46.883897	51.478282	30.249737	47.402708	47.106272	32.616429	32.138708	29.45343
DRSE_g801.t1	42.073048	32.198936	37.726695	39.818001	28.099994	41.873049	52.24935	50.142167	69.460979	80.357247	41.52951	32.452904	40.986338
DRSE_g802.t1	36.987001	43.415309	21.975455	5.718017	20.063144	31.166579	40.982517	13.091174	54.385415	38.321308	20.458072	10.605863	10.217331
DRSE_g803.t1	3.575732	4.744472	3.015592	3.017445	3.068512	5.898103	8.514358	4.628145	5.442205	3.96527	4.606141	3.339014	3.079769
DRSE_g804.t1	27.923656	39.53509	16.558452	22.717796	20.860577	21.373889	28.619899	21.554447	22.109985	29.662098	14.904335	17.021367	20.061859
DRSE_g805.t1	12.300706	12.454479	2.738103	1.472419	1.751587	7.620611	7.666372	2.452911	2.806746	6.122769	4.644851	4.204627	2.616057
DRSE_g806.t1	4.711406	5.189488	5.598487	10.217331	3.969827	5.142755	5.318336	5.174133	3.201018	5.531579	11.975381	12.393068	13.116026
DRSE_g807.t1	54.385641	74.158751	2.84074	2.27052	1.049634	30.34258	32.911975	3.581894	3.38569	4.187301	2.680899	2.987448	4.442224
DRSE_g808.t1	5.072245	4.403993	1.763058	1.545733	1.072687	4.836654	5.721817	1.672587	2.520894	4.235939	5.13246	4.021718	3.016074
DRSE_g809.t1	37.200155	35.691225	33.337659	61.397265	30.862668	51.81419	50.887408	42.608215	34.724156	45.31352	48.529184	48.049034	52.232128
DRSE_g810.t1	0	0	0	0	0	0	0	0	0	0	0	0	0
DRSE_g810.t2	0	0.027993	0	0	0	0.027256	0.021965	0	0	0	0	0	0
DRSE_g811.t1	2.815689	3.265482	2.01273	0.566225	0.824991	3.558702	7.197969	1.347899	2.128715	2.716006	1.380958	1.220752	0.758169
DRSE_g812.t1	5.74627	8.247366	3.485633	7.571684	3.243974	8.144501	8.951822	10.774223	11.727953	15.672051	10.503301	12.102853	9.564049
DRSE_g813.t1	322.910649	296.564056	98.406129	207.223664	115.87458	326.050877	411.276032	215.190696	262.698715	265.043664	133.769731	169.330428	143.893992
DRSE_g814.t1	5.35577	3.226307	3.120066	13.44192	1.58593	6.750273	6.109402	3.858128	3.359045	4.904184	6.837914	6.945356	8.164562
DRSE_g815.t1	6.762066	5.446619	14.227892	12.006261	12.019297	9.960641	9.590808	10.641403	8.300209	9.652701	15.095505	14.112102	11.670601
DRSE_g816.t1	1.47129	0	25.561181	4.995255	21.115057	2.860318	3.728231	1765.100406	14.300605	500.65922	5.216545	12.392181	1.417927
DRSE_g817.t1	3.714551	4.974111	6.368705	0.472434	1.839998	4.08672	6.317092	4.158997	5.629526	8.506585	2.921986	2.24197	1.445175
DRSE_g818.t1	4.995621	4.394847	7.853475	72.657963	8.142077	8.376978	7.596503	7.915149	6.976846	9.410941	20.325698	20.710875	23.953587
DRSE_g819.t1	0.306528	0.430397	0.109196	0.335165	0.245689	0.565403	1.527548	0.403154	0.434318	0.361141	0.31609	0.057382	0.181661
DRSE_g820.t1	4.426413	3.841324	0.610074	0.378183	0.62499	19.032608	23.486095	1.379188	3.586731	2.699815	1.216525	1.472861	1.71511
DRSE_g821.t1	2.275253	3.590795	2.767311	4.898159	1.222145	2.523676	3.895396	3.262986	4.839601	4.811655	9.200236	8.440007	6.017968
DRSE_g822.t1	5.098152	6.737372	0	0	0	0.137102	0.632026	0	0	0	0	0	0
DRSE_g823.t1	24.829533	15.961883	3.828487	4.536964	2.361794	24.058219	40.243859	8.864765	51.362284	19.569273	11.635376	10.013477	8.500296
DRSE_g824.t1	1.678617	2.637191	1.304674	1.594486	1.071775	3.69956	4.704599	1.236391	1.585702	1.640744	3.288972	3.542361	4.100038
DRSE_g825.t1	0	0	0.018145	0	0.017582	0.012109	0	0	0.029637	0	0	0.042962	0.045437
DRSE_g826.t1	3.55388	4.779868	4.364676	7.50938	3.314875	4.726834	5.761296	4.731237	2.817045	4.747636	8.048868	6.890471	6.510548
DRSE_g827.t1	1.935149	1.300263	2.561057	5.073784	0	3.73321	4.373439	0	2.13008	0	4.529901	5.444663	1.222099
DRSE_g828.t1	11.76476	22.25794	1.256937	8.410799	0.661666	13.208882	15.127359	1.715966	3.03846	1.481409	7.328836	4.968302	6.56841
DRSE_g829.t1	3.484281	4.147416	3.053763	5.726358	2.286396	6.095515	6.296874	3.74961	3.740804	4.385727	5.412058	6.107112	6.062782
DRSE_g830.t1	7.689882	9.015697	15.695317	12.729082	5.845594	8.4991	11.571737	14.544274	6.924762	14.608354	16.332494	11.697249	12.889925
DRSE_g831.t1	6.991501	4.732673	1.665678	0.621288	1.13917	2.863715	1.676717	1.157772	5.809894	3.249788	1.315263	2.640596	3.495267
DRSE_g831.t2	1.218535	8.439005	0	1.745819	0	0	0.3943	1.88449	0	1.286927	3.104874	0.481155	0
DRSE_g832.t1	68.530721	65.96548	15.582693	24.988	16.322554	50.440571	66.950531	21.7002	43.685861	36.31518	26.756348	28.930337	26.591372
DRSE_g833.t1	0	0	0	0	0	0	0	0	0	0	0	0	0
DRSE_g834.t1	0.582468	0.790232	0.134039	0.348405	0.040633	0.413944	0.375597	1.005386	1.862497	1.680644	0.810112	0.449716	0.556339
DRSE_g835.t1	4.964882	8.30706	0.766954	3.556868	0.915599	11.783855	21.880207	0.966468	13.097113	2.433239	8.325959	7.691237	7.28628
DRSE_g836.t1	63.623075	52.369199	1.719133	7.021994	6.255027	19.270146	18.356689	35.236664	122.607401	149.400301	13.306042	14.948245	8.772725
DRSE_g837.t1	15.569603	19.990125	16.927719	11.3924	9.212733	17.027131	19.818098	14.137055	11.567065	22.187568	15.046422	17.07503	20.427376
DRSE_g838.t1	30.243263	30.769262	12.044893	44.20256	13.259466	38.083293	37.290697	27.87284	27.311124	33.055541	22.337504	27.484494	27.619513
DRSE_g839.t1	4.444366	3.849228	7.643141	18.653269	4.506955	4.977451	7.269808	14.354712	12.067436	17.68343	17.191193	17.098304	14.817888
DRSE_g840.t1	1.77942	0.545242	13.40559	0.253152	3.234868	2.424834	2.006835	7.075717	0	6.778256	0.560123	0.473777	0
DRSE_g841.t1	0	0.979345	1.594572	0.086842	0.529407	0	0	0.51537	0.262121	1.094415	1.587344	0.529932	0.384429
DRSE_g841.t2	0.843321	0	4.28795	2.3234	1.418734	0.709576	0.877332	4.25148	0.758996	3.030342	4.222212	2.355285	2.459666
DRSE_g842.t1	16.141134	14.699702	7.480437	10.232667	5.994065	15.281473	23.804923	13.669033	25.281717	19.616596	18.207232	14.640892	14.701046
DRSE_g843.t1	1.466627	2.435443	1.067326	3.428444	0.999841	1.741357	1.950445	1.410164	0.96344	2.027432	2.813737	3.565656	3.232763
DRSE_g844.t1	5.739829	5.704544	6.160423	11.483939	7.243069	7.653035	7.2383	4.537416	4.940848	7.064426	14.926899	17.463425	18.532954
DRSE_g845.t1	25.180932	39.882922	1.768612	4.399762	2.183579	37.007871	42.202475	3.628306	0.731095	2.30199	10.22882	19.830976	25.256295
DRSE_g846.t1	2.563732	0.862631	1.023147	2.143974	1.022837	5.689935	3.08574	3.108456	1.166187	2.950899	0.677374	1.001704	1.668208
DRSE_g847.t1	8.250574	5.350284	0.92306	2.041222	0.928762	19.89727	27.989177	1.12704	7.367478	3.199672	19.939983	11.791336	8.586119
DRSE_g848.t1	6.586234	9.103098	2.190575	7.721493	1.808655	5.761265	7.319688	5.588591	3.079348	5.238024	5.578976	6.771169	6.536553
DRSE_g849.t1	4.624887	4.670136	3.768388	3.258352	1.794476	4.287757	6.540216	4.375451	3.842966	5.171347	3.790978	3.459515	4.092775
DRSE_g850.t1	161.610791	243.936221	68.261716	66.252751	66.536847	138.908213	185.49633	66.927199	65.309005	131.018049	50.63312	35.383403	50.052411
DRSE_g851.t1	37.813053	23.339117	39.910146	27.141017	33.245221	37.347884	21.871095	12.453294	19.73259	13.792037	44.365355	50.028536	44.866183
DRSE_g852.t1	28.856349	22.738937	25.877411	14.986532	12.853189	26.468493	37.501842	41.84396	40.976204	33.721075	26.056773	17.75217	21.005654
DRSE_g853.t1	0.20783	0.168266	0	0	0	0.07295	0.26334	0.036407	0	0	0	0.043215	0
DRSE_g854.t1	10.141967	13.495488	0.710359	0.895027	0.488845	4.963309	4.682554	1.921119	7.219077	9.82929	1.502948	1.159615	1.012314
DRSE_g855.t1	2.068609	2.207373	1.724556	4.64211	1.306949	2.830615	3.440998	2.869948	2.080236	3.490204	4.54054	4.137197	5.65685
DRSE_g856.t1	3.239159	3.329158	2.504749	4.587159	1.867473	3.785945	4.961005	2.954188	2.555381	4.079888	5.073274	4.833484	4.000117
DRSE_g857.t1	4.230341	5.347645	0.196034	0.445913	0.301268	4.135301	6.264633	0.902284	2.591786	0.888957	0.758105	0.768788	0.663402
DRSE_g858.t1	27.202793	6.600601	0	0	0	43.698559	43.602278	0.173222	17.349526	0.878735	0.113195	0	0
DRSE_g859.t1	2.255774	1.421636	5.498426	3.682229	2.880295	10.032196	7.114685	8.081415	2.6428	12.21649	15.138099	15.350368	13.546109
DRSE_g860.t1	1.959556	0.729152	0.499243	2.481854	0.529562	2.571959	5.381426	0.293302	6.228948	0.916698	4.93508	6.338521	4.214896
DRSE_g861.t1	1.775552	3.052357	3.191116	3.395202	1.132679	2.266351	3.991761	3.092891	3.042674	3.879263	8.755049	6.665368	5.711562
DRSE_g862.t1	3.189467	3.599056	2.305818	3.202618	1.644089	3.526372	4.692876	2.979712	4.282808	4.503211	3.972998	3.514785	3.149137
DRSE_g863.t1	0	0	0	0	0	0	0	0	0	0	0	0	0
DRSE_g863.t2	221.264299	232.558794	55.903982	7.169621	65.893113	162.186169	157.934223	83.865982	163.270011	308.095634	96.899949	33.325125	28.781979
DRSE_g864.t1	0	0	0.441293	1.221897	1.814121	2.637226	4.208894	1.626937	0	13.898676	0.543106	0.66279	1.013174
DRSE_g865.t1	49.147703	52.663607	68.679546	56.199844	57.075259	62.255892	59.77375	58.214595	34.619404	63.12976	133.778086	146.449295	120.474547
DRSE_g866.t1	12.801444	11.664984	1.035367	3.568593	1.471998	15.767391	24.601026	1.553354	29.959266	6.174971	7.235761	6.119024	8.713523
DRSE_g867.t1	120.830121	92.89369	141.013326	57.974255	219.244575	83.847136	63.590545	79.969258	48.685674	114.568144	107.695151	89.575367	99.579629
DRSE_g868.t1	13.63175	15.606226	6.414086	19.500281	5.075327	17.592342	21.77671	5.566136	17.979258	14.732363	25.250527	21.677619	23.228226
DRSE_g869.t1	62.632735	73.178142	23.809758	22.288622	14.109252	58.766125	85.91483	43.54433	52.108497	83.282498	19.402324	16.124134	21.118416
DRSE_g870.t1	189.73136	303.357199	106.156308	222.626653	129.047517	206.756203	213.35617	179.417368	126.759494	152.886867	115.908758	109.802473	138.191878
DRSE_g871.t1	0	0	0	0	0	0	0	0	0	0	0	0	0
DRSE_g872.t1	5.35674	7.026633	3.278026	2.000574	1.700603	5.129881	3.585124	0.511775	0.277481	0.196758	5.434445	4.403106	5.005618
DRSE_g873.t1	3.467779	5.130197	0.903698	2.914103	0.755744	3.630864	3.385538	0.076871	1.294876	0.203861	1.658465	2.608135	3.065305
DRSE_g874.t1	0.37116	0.926187	0.239232	0.238604	0.163902	0.113238	0.589444	1.202525	0.504408	1.831629	0.822313	0.394822	0.639277
DRSE_g874.t2	3.318918	4.425415	1.19129	3.202297	0.80201	3.078519	3.506475	3.075261	4.178548	5.067077	2.997997	3.176663	2.544297
DRSE_g875.t1	15.053203	13.924984	8.609281	9.784026	8.321111	17.935652	20.878085	7.210575	17.311527	12.429027	13.129422	14.597937	12.434805
DRSE_g876.t1	6.326087	2.803643	2.293489	0.413938	1.119853	8.664556	6.701945	1.375769	9.871361	6.696965	1.876245	1.105059	0.755994
DRSE_g877.t1	1.672268	11.490975	0.02009	0	0.095653	0.531587	1.156267	0.132595	0.258952	0.110303	0	0	0.024844
DRSE_g878.t1	4.461039	6.244122	4.180667	6.575649	1.41969	5.439734	7.442447	5.14142	6.844214	6.862146	11.114509	11.081738	9.470711
DRSE_g879.t1	43.011818	36.303301	39.402755	68.390195	45.903961	39.607466	39.704253	15.816725	20.282954	28.489969	51.659745	61.494601	57.201139
DRSE_g880.t1	70.665822	53.939326	106.382833	44.070897	140.497932	51.29043	41.276101	75.333369	60.075027	120.476562	101.178489	75.257775	60.960885
DRSE_g881.t1	0.537694	0.478233	0.33869	1.020414	0.185448	0.276028	0.421665	1.03209	0.798228	1.21722	1.435647	1.101085	1.18738
DRSE_g881.t2	0.523259	0.989769	0.197611	1.180584	0.212614	1.03173	0.971959	0	0	0	0.739404	0.50984	0.234776
DRSE_g882.t1	30.477019	19.686995	51.025562	122.635812	61.190159	44.051981	25.328378	37.670755	23.539066	41.520837	58.953408	73.994889	73.60292
DRSE_g883.t1	12.980715	9.612376	17.923948	26.403232	22.554418	18.549796	10.714403	20.169291	7.554944	16.845612	16.295392	19.647775	21.346311
DRSE_g884.t1	2.92783	2.962689	2.834226	4.255581	1.184728	2.821842	4.545294	4.14059	5.496836	6.957066	6.904542	5.743261	4.325857
DRSE_g885.t1	0.458756	0.351104	0	1.197221	0.432917	0.787172	1.106958	1.384624	0.735092	0.838023	1.922591	0.927415	1.518347
DRSE_g885.t2	0.840059	1.78712	1.475463	1.506298	0.458089	0.958197	1.313245	1.660506	1.14637	1.974637	1.704095	2.38748	1.767152
DRSE_g886.t1	21.48177	19.456452	28.834744	30.047475	20.621847	20.57299	23.262026	24.213655	34.175992	55.922809	34.062499	29.630948	35.988203
DRSE_g887.t1	0.137903	0.449741	0.235265	0.322848	0	0.089177	0.29487	0.454068	0.218964	0.111703	0.943409	0.427576	0.725766
DRSE_g887.t2	0.718302	0.717842	0.621301	0.789869	0.263513	0.63968	1.04089	0.772352	1.240212	1.532682	2.460072	2.60038	1.748832
DRSE_g888.t1	0.248459	0.13417	0.590083	0.245228	0.18962	10.883382	17.864408	0.539129	0.173324	0.365797	0.400285	0.155034	0.582764
DRSE_g889.t1	4.027193	4.574857	3.14407	5.209092	1.736289	4.705071	5.136105	4.045354	4.656435	4.931841	7.351927	7.123498	7.79856
DRSE_g890.t1	3.12962	3.766631	3.379649	2.793783	2.91687	2.605385	3.113523	3.555652	3.554616	5.126917	6.395923	4.697082	3.818915
DRSE_g891.t1	0.842575	1.030116	0.449698	0.401068	0.295875	1.511252	2.179742	0.32703	2.45977	0.113983	1.388838	0.189273	0.575411
DRSE_g891.t2	0.053707	0.254644	0.091327	0	0	0.253453	0.041216	0	0.411483	0	0.176117	0.201986	0.058022
DRSE_g892.t1	10.623649	10.451186	5.561868	13.08424	5.226643	16.644733	17.225385	10.539754	15.778393	13.312696	13.500516	9.082575	12.128058
DRSE_g893.t1	0.233511	1.434399	0.423727	0.240502	0.074907	0.348612	0.507654	0.764887	0.169353	0.621997	0.408981	0.373594	0.585326
DRSE_g894.t1	38.034961	35.639405	89.725638	73.185008	107.837232	56.641564	41.376602	43.446588	18.24344	40.170396	70.434808	66.61155	62.622996
DRSE_g895.t1	8.920752	12.940382	4.995325	6.00608	4.642199	10.81885	11.600436	6.190052	7.526204	7.361033	14.390461	13.726506	13.606397
DRSE_g896.t1	1.202374	1.937773	0.702092	0.763945	0.686729	1.25534	1.704383	2.06185	0.955947	1.416103	0.613587	0.527892	1.03268
DRSE_g897.t1	0.074458	0.159919	8.901571	5.1323	1.331988	0.194173	0.251851	2.168451	0.533816	1.221282	3.074791	2.175942	5.464526
DRSE_g898.t1	1.903206	1.311263	3.428785	3.488614	1.226907	9.286259	10.079413	1.227323	1.276786	4.968016	1.807699	0.511572	0.371819
DRSE_g899.t1	0	0.049554	0.404736	0.165432	0.034145	0.288263	0.117393	0.143646	0	0.065125	0.328614	0.287161	0.223336
DRSE_g900.t1	20.449084	22.103376	32.681362	3.405777	17.503328	12.430061	10.603222	12.176875	2.286442	21.141636	4.602782	2.888424	3.332601
DRSE_g901.t1	1015.769552	689.220957	1964.207095	664.53801	2217.665964	918.370714	666.468951	732.624846	533.399191	935.059088	1942.364845	1896.866908	1704.294283
DRSE_g902.t1	6.218557	9.213495	4.852732	4.43186	4.370063	5.736275	9.442478	6.003391	5.632061	6.919524	7.280579	6.75056	5.959015
DRSE_g903.t1	0.0439	0.047333	0.139155	0.478066	0.083172	0.138378	0.018546	0.276176	0.056239	0.160055	0.135345	0.109457	0.086302
DRSE_g904.t1	0.244164	0.898251	0	0	0	0.980548	0	0	0	0	0	0	0
DRSE_g905.t1	0.533236	0.519056	0	0	0.035702	0.804807	1.394562	0.451128	0	0.13608	0.344017	0.180512	0.420648
DRSE_g906.t1	1.1794	2.770775	0	0	0	0.518512	0.882628	0	0	0	0	0	0
DRSE_g907.t1	12.751582	14.151623	11.176916	38.982147	9.425148	14.226194	13.020413	23.040086	12.042432	31.464226	28.739344	31.987594	26.597912
DRSE_g908.t1	0	0	0	0	0	0	0	0	0	0	0	0	0
DRSE_g909.t1	7.141624	8.951748	3.562521	2.230605	2.313563	8.61716	12.193113	3.713963	8.406679	5.789806	7.455113	6.841375	6.17354
DRSE_g910.t1	4.217373	4.743776	2.612704	2.728131	3.622328	2.852785	1.660672	1.67511	3.652712	4.311465	4.55168	6.399434	5.360076
DRSE_g910.t2	3.924982	2.27416	5.711231	4.698829	6.066872	3.06343	2.35203	4.93081	0.668842	5.506065	5.626985	3.578507	5.03155
DRSE_g911.t1	17.176478	17.443803	8.002465	12.855988	6.37964	18.073363	16.794554	11.11441	9.100872	11.964519	12.835127	12.653984	12.418735
DRSE_g912.t1	2.900468	4.78093	1.504994	1.706929	1.845106	3.973258	5.10812	2.872135	3.039182	3.791597	3.151146	2.954575	2.994878
DRSE_g913.t1	3.305182	2.229894	1.612498	0.093811	0.428862	2.928777	5.448046	4.176159	1.04924	1.721058	0.403392	0.940205	0.116181
DRSE_g913.t2	3.841258	6.757264	2.081117	0.613457	2.839842	11.046243	11.240764	8.987926	3.495412	4.573575	1.030966	0.527832	0.677048
DRSE_g914.t1	2.584049	1.856473	0.032635	0.100291	0.063063	1.913788	2.379757	0.5066	3.852846	1.298556	0.354632	0.46327	0.380579
DRSE_g915.t1	5.008832	7.219736	3.220638	5.891308	1.638193	5.621733	8.138484	5.101918	8.013793	5.997768	9.530503	7.736697	7.925329
DRSE_g916.t1	6.474368	7.888105	5.271549	4.508587	3.579227	6.939974	6.792987	3.668334	5.141628	6.096856	5.665338	4.668742	5.017175
DRSE_g917.t1	1.803886	1.745472	0.773582	1.492855	0.60022	2.401575	2.245804	1.243593	1.433427	1.821874	2.793436	2.46419	1.82225
DRSE_g918.t1	15.073084	32.228501	1.445943	0.955418	1.465433	15.975305	18.943743	0.697974	3.758838	2.576527	3.534125	2.955558	2.513266
DRSE_g919.t1	34.603376	30.921016	6.903231	11.019347	4.822976	33.043472	30.890517	10.025975	8.953319	14.029886	10.673782	9.185394	10.2152
DRSE_g920.t1	5.462344	8.794132	5.168628	14.354099	4.363995	9.902426	10.748379	11.502681	6.754803	8.239731	13.993488	8.366727	8.132916
DRSE_g921.t1	3.270657	8.125679	3.92787	5.012497	2.945621	5.115669	6.432213	8.342964	3.526232	6.82678	5.581788	5.816416	4.987876
DRSE_g922.t1	13.073137	12.009022	9.356641	4.862418	10.118571	11.965315	16.297964	6.852655	9.645892	11.529842	9.728791	8.289296	8.482075
DRSE_g923.t1	0.733991	0.623253	4.408227	4.257477	1.63485	2.060622	2.202811	10.507244	1.465874	6.294144	5.02013	5.694487	5.900144
DRSE_g924.t1	2.476315	2.755095	0.947258	1.199823	0.81032	2.595099	3.967804	1.734657	5.36527	4.30776	2.896198	2.142317	1.851525
DRSE_g925.t1	2.499676	2.943663	1.319662	5.598372	1.28601	6.194901	4.505317	1.899388	2.6208	2.670095	3.142754	4.011396	4.083013
DRSE_g925.t2	3.029407	2.355908	1.069955	4.081356	1.065419	3.917486	3.744699	2.079336	3.996791	2.057856	3.621547	3.248106	4.12388
DRSE_g926.t1	59.237186	47.025137	72.838316	88.184402	76.563946	95.838009	89.450816	111.252755	28.714505	45.844832	151.162158	126.764031	140.069174
DRSE_g927.t1	0.334018	0.029965	0	0	0	2.508158	2.470232	0	0	0	0	0	0
DRSE_g928.t1	7.794763	9.929125	13.868501	10.763036	8.259501	9.593767	10.831715	9.385227	6.407193	14.145032	26.01137	25.107242	23.009581
DRSE_g929.t1	21.595758	18.711461	16.538475	26.722949	11.421497	30.178679	33.459541	26.739968	20.318216	27.127527	26.20622	26.117054	26.832056
DRSE_g930.t1	1.568267	1.927409	0.896397	1.99623	0.678536	1.732946	1.693912	1.47946	1.290742	1.655291	2.021875	2.005283	2.247433
DRSE_g931.t1	0.499415	0.133926	0.198497	0	0.030876	0	0.035201	0	0.244845	0.176961	0.084681	0.051717	0.080654
DRSE_g932.t1	464.066799	626.63737	189.151872	173.030784	143.896414	389.20066	496.85009	202.517853	269.868692	277.920323	222.947764	224.934613	213.737735
DRSE_g933.t1	1.673271	2.542486	1.600085	3.522762	1.446519	2.382977	2.521865	2.971473	1.360353	3.486943	3.56887	4.735242	4.461208
DRSE_g934.t1	0.050541	0.083342	0.614647	0.78639	0.37203	0.673675	1.255377	0.465691	0.157343	0.862208	1.23884	1.451557	0.651206
DRSE_g934.t2	1.678468	2.011629	2.684622	4.742045	2.415358	2.424358	1.52232	2.497675	2.625994	3.195193	5.751207	5.62747	5.581108
DRSE_g935.t1	1.731403	2.070682	0.608093	0.3027	0.598517	0.686134	0.603304	4.049356	5.182293	7.051599	0.567183	0.442279	0.882205
DRSE_g936.t1	0.212151	0.404272	0.086788	0.59357	0.043693	0.348823	0.615637	0.337737	0.251985	0.670167	0.510579	0.362135	0.400865
DRSE_g936.t2	0.794095	1.190076	0.582219	2.450511	0.649552	0.948999	1.111786	1.852804	1.949543	1.855201	2.174496	2.943868	2.129505
DRSE_g937.t1	1.165391	2.158433	1.787289	4.324506	1.210065	1.762262	2.086758	1.71031	1.608484	2.970372	3.271098	2.462809	2.687843
DRSE_g938.t1	4.464234	6.716316	2.266814	6.137835	2.533739	6.347918	7.367693	5.286625	4.324357	5.922662	6.44726	0	5.639722
DRSE_g938.t2	0	0	0	2.336613	0	0	0	0	0	0	0	6.391703	0
DRSE_g939.t1	11.372809	11.856522	6.442216	11.804843	7.686151	11.621007	13.354126	8.834455	12.94117	17.859665	12.315245	12.556431	11.643183
DRSE_g940.t1	7.697835	9.672349	0.311443	0.410792	0.059253	1.89443	3.407721	3.259648	0.779947	1.100492	0.161096	0.456669	0.282227
DRSE_g941.t1	0	0	0	0	0	0	0.280426	0	0	0	0	0.563776	0
DRSE_g941.t2	16.112286	24.348915	8.262678	9.179167	5.293419	17.395761	30.420379	10.847488	24.019886	19.32974	11.996771	11.464519	13.755162
DRSE_g942.t1	0	0	0	0	0	0	0	0.174964	0	0	0	0	0
DRSE_g943.t1	0	0	0	0	0	0	0	0	0	0	0	0	0.050775
DRSE_g944.t1	14.018794	10.861367	10.904387	30.95381	8.389148	17.833487	17.61928	19.495769	17.383292	20.490461	19.615978	20.372888	22.435059
DRSE_g945.t1	2.653674	1.592422	2.848618	16.247132	6.030935	4.052966	2.683212	11.940555	2.785549	20.019372	16.644862	17.794113	12.005003
DRSE_g946.t1	205.330341	355.246586	449.207157	330.10853	327.359027	290.011881	268.795069	487.849863	151.524711	301.000949	218.269733	224.915714	209.688066
DRSE_g947.t1	17.291904	10.927797	25.802965	20.43769	21.807149	19.836523	27.747104	31.77327	25.15865	56.093192	21.163777	17.874327	17.670624
DRSE_g947.t2	17.044877	13.418936	92.993591	31.696999	47.275859	26.394853	44.583305	83.880144	45.971478	100.096568	44.191229	20.834161	29.340474
DRSE_g947.t3	0	0	0	0	0	0	0	0	0	0	0	0	0
DRSE_g948.t1	0.31089	0.194067	0.43982	2.026625	0.169393	0	0.900327	0.100583	0.276498	2.258214	1.031458	0.70507	1.736576
DRSE_g948.t2	1.284379	2.482369	1.513687	4.946053	2.029287	1.457751	1.209196	3.529937	5.553779	9.971283	8.931742	6.34442	4.58233
DRSE_g949.t1	21.096836	21.176457	20.399206	40.126409	20.828746	17.157033	16.009804	22.952522	41.603401	35.164157	39.048404	52.632687	51.123316
DRSE_g950.t1	2.489004	3.108175	10.025457	3.15175	4.680381	3.290828	4.771379	6.663432	3.07616	7.465303	5.74484	4.693766	4.299034
DRSE_g951.t1	31.569749	32.282647	1.974605	1.166564	1.630769	15.845885	9.881985	7.360632	16.023367	29.166754	2.667139	0.769195	1.192848
DRSE_g952.t1	8.879794	12.370326	8.597233	14.367372	9.081339	9.163715	12.227872	8.370589	6.626381	11.344592	13.811795	13.969175	14.879791
DRSE_g953.t1	4.289311	10.827631	2.361343	2.570331	1.121343	2.786122	3.627204	1.056428	0.222078	1.555403	1.879503	1.637546	1.681951
DRSE_g954.t1	1.080803	0.351869	0.571827	0.927444	0.408118	0.222757	0.709988	0.067637	1.82056	0.395837	0.865169	0.280169	0.381732
DRSE_g954.t2	4.497497	6.086727	4.820504	0.716921	2.43331	5.25834	10.248729	3.770125	7.756128	7.320229	4.918163	4.189384	3.647922
DRSE_g955.t1	5.010708	11.693086	2.707541	2.423368	4.749917	6.98208	8.534032	2.13669	2.910103	6.036724	2.630222	6.0301	4.362139
DRSE_g956.t1	19.786109	18.374614	12.495836	4.476116	7.131885	22.33821	31.540882	7.950062	10.817461	16.699535	10.77996	8.741642	7.012499
DRSE_g957.t1	0.946755	1.495837	1.244766	2.00787	0.428169	1.077729	1.790336	2.082957	2.239598	2.680945	4.845503	4.481532	3.223981
DRSE_g958.t1	0	0	0	0	0	0	0	0	0	0	0	0	0
DRSE_g959.t1	1.349526	0.745867	0.097513	0.978292	0.091088	1.192383	1.314349	0.849077	1.547556	1.334505	0.749166	0.457422	0.475764
DRSE_g960.t1	2.405364	2.970356	1.305389	3.042159	1.566069	2.711199	4.283562	2.35931	3.699205	4.078276	3.858395	3.174257	3.01745
DRSE_g961.t1	0.103338	0	0.123413	0.859574	0.07585	0.053533	0	2.613558	4.048915	2.599018	0.261484	0.512797	0.596424
DRSE_g962.t1	0	0	0	0	0	0	0	0	0	0	0	0	0
DRSE_g962.t2	0.014812	0	0	0.018001	0	0.015616	0.025021	0.015589	0.127248	0.087321	0.030556	0	0
DRSE_g963.t1	2.348324	3.264915	8.413512	6.614361	4.192892	2.243695	2.877305	11.981381	2.824319	13.155399	6.462591	5.531742	6.478965
DRSE_g964.t1	34.30675	30.724744	16.256809	12.064731	22.16322	13.091595	9.238906	4.462212	12.041277	12.72484	22.254912	17.980361	19.724727
DRSE_g965.t1	0.145076	0.125381	0.126315	0.158709	0.310362	0.152972	0.147038	0.183254	0.087265	0.320871	0.074832	0.090539	0.043015
DRSE_g966.t1	3.382905	6.517281	0	1.39301	1.08078	3.07751	1.994647	0	4.651242	3.870091	1.991025	1.979354	2.110734
DRSE_g966.t2	2.932895	4.281329	2.391054	3.793526	1.224993	3.315739	6.122536	2.468106	4.651867	2.576245	4.23465	2.870463	2.976172
DRSE_g967.t1	4.432413	7.452223	4.544689	9.722506	0.595141	5.882344	6.488036	2.673493	3.470413	2.44805	8.800707	6.812584	9.836831
DRSE_g967.t2	3.304492	1.886881	2.014126	6.257779	4.28582	3.480641	4.304762	7.582536	3.211137	10.322035	9.604356	14.475494	10.254528
DRSE_g968.t1	0.580679	0.567671	20.374538	3.597881	9.070209	2.333281	1.938352	12.476812	0.594359	4.346623	1.769234	3.969507	2.925628
DRSE_g969.t1	9.68656	11.798345	4.735342	3.854516	5.219956	9.244342	8.808794	3.240902	5.885684	6.403691	8.356885	8.898489	9.251478
DRSE_g970.t1	17.43228	22.864166	25.296028	49.557666	22.797867	33.247941	27.29975	34.614708	24.959241	44.093979	29.868109	36.03518	35.078197
DRSE_g970.t2	1.6058	3.601925	6.770008	17.307655	6.003432	5.364778	5.182891	18.714404	3.495239	12.522705	9.484588	11.305115	10.662423
DRSE_g971.t1	6.346027	8.707882	11.657075	32.125846	7.520714	10.198691	10.89192	23.166015	7.419582	16.534645	16.501249	18.595948	18.834373
DRSE_g972.t1	2.067841	2.018646	8.589945	1.863031	4.513215	3.34165	3.071191	17.223211	2.770918	25.503053	22.017131	14.094115	5.104408
DRSE_g973.t1	3.505153	4.273854	4.101719	4.710731	3.442076	3.438513	3.766648	3.174279	4.796854	7.551122	5.743184	5.175859	5.300839
DRSE_g974.t1	18.932406	16.133294	111.769735	45.169552	121.505309	20.008534	9.234772	70.911875	6.238413	64.37679	14.012126	13.32643	13.950415
DRSE_g975.t1	5.023756	6.319988	9.969977	18.033164	8.489697	7.343839	7.701065	17.447689	9.679546	19.679375	7.455556	5.569625	10.199518
DRSE_g976.t1	0.623766	0.776599	0.032195	0.032985	0.010371	1.158682	3.481523	0.157092	0.501441	0.240272	0.013996	0.067712	0.053645
DRSE_g977.t1	8.919657	9.511469	5.955113	7.746204	4.509833	9.425128	14.488332	9.479045	18.888945	17.940684	15.034649	11.595573	11.466399
DRSE_g978.t1	31.652789	25.030118	20.026839	56.472319	23.437534	34.950167	31.391114	31.367419	23.41808	39.902432	51.444901	55.474983	50.386948
DRSE_g979.t1	2.171053	3.188726	1.885406	4.735492	1.080721	2.611058	3.422255	4.596337	2.889027	4.528878	3.153803	3.105189	2.839618
DRSE_g980.t1	2.298344	3.35347	1.085914	1.889824	0.713706	3.263736	3.343148	2.142926	2.371148	2.84801	4.262646	3.725598	2.724809
DRSE_g981.t1	0.081941	0.175884	0	0.482907	0.108526	0.243212	0.334706	0.805828	0.570956	0.643829	0.403016	0.728792	0.33591
DRSE_g981.t2	8.573106	7.047929	8.092542	12.91378	6.26663	11.85922	11.926093	12.035428	8.962249	13.517449	10.515231	11.003384	9.161675
DRSE_g982.t1	5.266936	6.019878	8.776362	18.32041	5.648016	7.15412	8.432336	13.259984	10.05428	13.300195	18.040193	17.613559	19.26013
DRSE_g983.t1	2.604548	3.444083	0.345164	1.451601	0	0.1806	0.220318	1.305143	0	0	0.088245	2.588493	2.394436
DRSE_g984.t1	74.9749	161.993781	4.862888	0	0.545629	117.081462	152.098563	5.407072	35.580126	7.261582	3.929182	3.721641	0.750623
DRSE_g985.t1	1.284907	0.378079	1.680973	1.675049	0.724893	5.119892	7.039456	14.900304	0.899687	1.367796	1.021668	6.652777	2.262183
DRSE_g986.t1	2.772324	3.760501	1.893079	2.669247	1.190376	2.777033	3.866757	2.709278	3.896923	3.712928	7.7692	6.533182	5.558339
DRSE_g987.t1	0	0.700247	0	0	0	0	0	0	0	0	0	0	0
DRSE_g987.t2	0.874081	0	0	0	0	0.492748	0.741435	0.1959	0	0	0.576377	0.717267	0.271328
DRSE_g988.t1	22.920977	14.793559	0.166368	0.163302	0.150121	15.772971	28.711744	0.8525	4.452224	1.514832	0.487656	1.030913	0.329802
DRSE_g989.t1	3.555478	2.851188	2.794676	2.27335	3.439618	1.560315	2.868482	2.398595	1.497347	3.89854	6.719895	5.174946	3.79526
DRSE_g989.t2	2.346771	4.459768	2.76716	4.836944	1.235683	3.10685	4.60572	2.033702	4.197123	2.912829	2.990204	3.202021	3.431881
DRSE_g990.t1	80.38546	27.390253	6.07861	12.333791	5.456289	265.888224	322.475064	10.814144	1.317782	2.074738	0.785836	8.373691	4.503735
DRSE_g991.t1	0	0	0	0	0.052939	0.454159	0.062538	3.766291	0	1.000147	0	0	0.209627
DRSE_g992.t1	0.484429	1.6232	0.978772	2.676602	0.623871	1.073313	1.340478	2.12516	1.375506	1.865837	2.530348	2.063414	2.703179
DRSE_g993.t1	78.5776	93.580229	194.108465	367.174647	153.432413	117.834531	102.825306	244.933489	98.642517	224.943779	220.070654	279.544605	308.642293
DRSE_g994.t1	10.631608	8.229049	2.261263	4.402457	2.638679	24.475752	13.201712	5.441455	8.061547	12.000077	3.347336	8.569951	5.898976
DRSE_g994.t2	18.788877	18.297052	8.790425	0	0	0	4.445712	9.556019	12.397453	8.0169	0	0	0
DRSE_g994.t3	95.124159	41.711808	27.374231	41.632237	30.715715	144.628558	94.507229	50.798413	59.671843	104.047998	47.779041	45.993225	45.922702
DRSE_g995.t1	21.075339	11.455228	28.372013	13.35318	17.688041	31.92914	35.6409	8.595078	7.882104	12.467546	29.307109	19.203024	19.702868
DRSE_g996.t1	2.432854	1.633696	14.652987	0.802328	5.980492	4.842463	5.560505	10.884668	1.441863	7.527564	3.744913	1.218229	1.658238
DRSE_g997.t1	8.697507	6.573927	16.583915	6.590358	9.978592	7.140489	7.87017	11.576039	5.682099	14.831567	6.425322	6.827083	7.128737
DRSE_g998.t1	307.036069	243.600066	60.407385	121.330609	45.595634	288.344393	265.438819	78.102903	196.175721	141.257295	293.611831	179.413506	218.525061
DRSE_g999.t1	2.12504	1.865066	0.424112	0.566045	0.36848	2.783552	3.54638	1.016934	4.428813	2.714597	2.260312	1.638153	0.920178
DRSE_g1000.t1	3.653369	4.683733	5.854054	27.262872	7.198882	7.004826	3.655491	9.954979	4.054884	6.63256	10.409193	12.219969	10.61734
DRSE_g1001.t1	0	0	0	0	0.090202	0	0	0	0	0	0	0	0
DRSE_g1002.t1	7.158747	33.113337	0	0	0	1.973874	5.804515	1.304074	4.222219	0	0.31987	0.20252	0.297621
DRSE_g1003.t1	18.753526	17.752271	457.289403	45.316359	195.306951	11.918942	14.885392	456.584753	30.65185	255.911922	111.324892	68.212106	100.193752
DRSE_g1004.t1	72.556986	91.627874	0	0	0	17.182359	20.512618	0	0.120896	0	0	0	0
DRSE_g1005.t1	208.707055	130.907433	4.026866	2.254952	2.997094	67.321866	133.799796	2.782811	13.649252	6.194893	9.922606	12.20342	7.410733
DRSE_g1006.t1	0.671403	0.327995	0.784683	1.106569	0.414594	3.587787	3.740255	0.336282	0.274398	0.329271	2.455344	1.715545	2.66716
DRSE_g1007.t1	58.005116	60.616521	60.958785	44.819162	54.550473	81.699626	107.577192	30.382732	63.55618	46.54765	61.893979	51.950593	49.394683
DRSE_g1008.t1	0	0.065859	0.291489	0.257902	0.02298	0.096093	0.051752	0	0	0	0.093954	0.076215	0.059798
DRSE_g1009.t1	0.092635	0.199291	1.470254	0	0.069523	3.263011	1.644466	0.998957	0.078539	0.177791	0.315877	0	0.030155
DRSE_g1010.t1	1.244246	0.71827	0.457537	0	0.022789	5.367359	5.310191	0.221754	0.077222	0.131152	0.062106	0	0
DRSE_g1011.t1	19.656795	20.869381	10.054931	11.246431	6.437943	13.902772	18.857329	13.088151	18.306765	20.549396	14.690667	12.222311	11.761397
DRSE_g1012.t1	2.343081	2.52619	1.119708	1.419097	0.739065	1.898462	4.234218	3.115229	7.24999	8.640749	3.32321	2.348279	2.058379
DRSE_g1013.t1	11.094133	22.356753	9.913961	13.449295	6.542684	11.858943	13.904579	14.135997	11.550071	23.032696	14.600824	16.66832	17.819875
DRSE_g1014.t1	26.37924	24.218749	14.472718	14.303658	11.532779	25.384387	41.419588	20.530288	33.476399	25.246566	21.122063	18.903975	17.931269
DRSE_g1015.t1	22.044655	20.038925	10.343329	12.858568	6.76361	24.084653	34.247834	22.031726	19.800445	21.681157	20.408599	22.815993	19.637421
DRSE_g1016.t1	4.152253	4.985368	3.605073	8.730616	2.440923	6.26704	5.748104	5.277457	5.079802	8.325305	4.557281	4.195661	5.380278
DRSE_g1017.t1	30.930099	38.398012	6.109048	4.179329	4.455916	18.310799	25.584565	6.200108	19.472534	14.032749	19.291712	13.961187	12.273498
DRSE_g1018.t1	187.379268	176.09092	73.46502	71.141135	72.391234	191.271594	196.820108	91.854882	83.612574	199.40868	79.900328	51.511982	62.190403
DRSE_g1019.t1	240.425606	296.341594	86.938922	70.423604	58.157378	252.249351	263.967542	96.256785	83.60109	155.163811	54.530721	58.031082	59.369391
DRSE_g1020.t1	163.253864	151.850837	22.654769	75.652875	24.765596	104.002951	92.923994	78.563167	27.420744	94.319974	71.526112	79.158439	76.282965
DRSE_g1021.t1	10.08004	4.771603	28.168222	53.07261	31.126972	11.66019	10.088883	24.637502	10.363464	21.258871	73.242936	75.844545	74.90332
DRSE_g1022.t1	31.337908	19.192081	89.095077	109.46007	65.456968	40.016746	28.11242	35.211902	27.802541	34.251117	118.241584	112.8116	137.686999
DRSE_g1023.t1	1.045294	1.222465	2.614531	8.237941	3.276391	6.429073	3.747035	9.749103	0.736707	7.746982	4.895324	6.981219	5.018761
DRSE_g1024.t1	83.855811	128.970028	107.382518	112.540902	83.82765	81.94146	60.544189	201.597531	36.190714	179.372432	156.194997	158.573398	150.24248
DRSE_g1025.t1	62.23262	63.368984	25.827422	57.193607	22.149226	59.77639	44.68793	27.96919	26.839683	47.370621	41.89058	45.31244	44.044256
DRSE_g1026.t1	0.634211	0.579749	0	0.038142	0	0.099494	0.268073	0	0.107468	0.045591	0.06485	0.07894	0.092846
DRSE_g1027.t1	3.382983	4.931592	1.184925	2.146418	1.017367	2.824672	2.882639	1.149972	2.108711	1.764527	3.381082	3.157327	2.336693
DRSE_g1028.t1	81.049962	92.986903	48.403537	39.959459	53.490754	76.809662	103.591829	66.565715	74.854296	58.230222	24.430235	44.538362	26.553131
DRSE_g1029.t1	16.148039	15.756466	1.592798	2.919245	2.797409	28.251585	33.713377	9.433111	20.53432	9.311591	6.173638	6.270351	5.466919
DRSE_g1030.t1	0	0	0	0	0	0	0	0	0	0	0	0	0
DRSE_g1030.t2	11.098709	9.953497	4.419492	4.120615	3.826666	11.136214	16.765	9.064925	13.9219	16.902576	8.673379	8.742052	7.287334
DRSE_g1031.t1	1.343051	0.679149	0.99362	2.436917	0.444323	1.687851	2.510308	0.840378	3.48094	3.000727	4.206491	3.978116	3.152875
DRSE_g1031.t2	0.149764	1.05428	0	0	0	0	0	1.284251	0	0.156256	0.405762	0.139255	0
DRSE_g1032.t1	24.365477	24.247526	52.708202	64.802941	41.920546	36.786364	17.464771	21.56731	4.904293	20.555112	53.11065	78.628534	69.175942
DRSE_g1033.t1	7.318561	6.555051	8.8475	2.169404	5.113358	19.22209	29.426568	5.287523	5.101685	6.676256	6.241309	5.878186	4.604179
DRSE_g1034.t1	8.994349	8.275726	20.696019	31.42487	17.116347	11.529997	9.983527	30.740819	7.164174	18.978163	17.628779	22.823395	17.234767
DRSE_g1035.t1	1.878056	1.435486	0.828215	1.863177	1.845195	2.494126	3.701779	1.90353	4.24945	2.101328	1.802666	3.226887	1.35349
DRSE_g1035.t2	3.41241	4.156541	2.408507	3.830479	1.680531	3.478967	3.341446	3.221278	3.910809	6.851315	3.127185	2.401643	4.091101
DRSE_g1036.t1	7.505723	11.188309	12.738295	1.723599	11.785348	7.041971	3.638189	6.77968	2.032235	4.54536	3.510419	4.068019	3.707065
DRSE_g1037.t1	17.366923	8.879932	8.978485	11.79332	16.222543	26.447334	26.029864	3.602253	11.073876	7.895023	46.729284	42.959383	36.227015
DRSE_g1038.t1	25.644033	33.216354	1.27976	1.125095	2.391734	14.460165	19.993757	3.835615	18.20264	16.09042	5.670156	4.910106	3.736181
DRSE_g1039.t1	4.64579	5.658528	3.372254	4.14536	3.310817	5.523887	6.500799	5.485757	5.921092	6.959446	6.340818	6.02251	6.265966
DRSE_g1040.t1	381.013694	550.231785	125.795813	186.682266	149.550877	348.738454	434.210983	291.45869	246.628381	351.33062	143.839489	159.093311	182.714257
DRSE_g1041.t1	3.6033	2.791725	1.190668	4.490961	0.537957	5.547419	8.164654	0.197773	0.053798	0.41509	9.303765	5.904345	5.522949
DRSE_g1042.t1	1.721728	3.958531	0	0	0.070669	1.436182	0.945189	0.305806	2.029684	0.926374	0.299924	0.373694	0
DRSE_g1043.t1	1.241844	1.416047	0.609443	0.212215	0.186478	1.915331	6.175996	0.257354	1.634228	0.564876	0.936843	0.48006	0.862436
DRSE_g1044.t1	30.345103	26.336891	30.668113	63.196764	23.409827	38.551697	54.047903	37.174576	80.855833	67.890751	58.887366	82.06595	96.054802
DRSE_g1045.t1	57.870097	34.252259	92.916759	128.022494	86.693511	92.26265	52.385014	60.826353	11.111004	47.760981	91.299978	146.16494	154.978958
DRSE_g1046.t1	1.955465	2.298901	7.409388	6.823882	2.066232	2.53917	2.324345	7.834135	3.432807	8.613237	7.216643	5.835566	5.202623
DRSE_g1047.t1	2.729878	2.637845	4.472921	2.269635	1.944568	3.817609	4.183224	6.055243	4.283109	4.090526	3.675499	3.356456	3.061404
DRSE_g1048.t1	5.496122	17.403666	3.954803	14.791707	5.34963	12.541729	7.731035	3.745292	6.379107	1.84942	5.526245	6.87143	7.821972
DRSE_g1048.t2	13.246527	12.253671	10.500963	20.153656	8.730631	15.224966	13.265403	11.387472	7.318691	19.351746	13.546935	12.266103	9.79793
DRSE_g1049.t1	61.598523	87.030865	162.723297	269.004808	115.201347	100.50309	82.254229	178.49511	57.703661	121.234188	144.581424	168.091717	163.840283
DRSE_g1050.t1	28.944764	45.475408	29.966769	30.236134	16.464697	27.067991	33.926813	36.281065	18.188449	34.605425	20.849349	21.724986	22.702476
DRSE_g1051.t1	0.448739	0.594043	0.240479	0.527324	0	0.589191	0.936011	0.134971	0.284425	0.077992	0.060379	0.229669	0.970206
DRSE_g1051.t2	1.538649	1.775981	0.414157	1.056866	0.362402	1.022873	1.759212	1.212869	2.816429	2.023478	1.681945	1.353129	0.671201
DRSE_g1052.t1	5.054203	8.103692	0.908678	0.314827	0.35777	4.387258	5.725409	0.455524	2.543871	1.98671	0.982508	0.764306	0.297596
DRSE_g1053.t1	0.419976	0.453257	0	0	0	0	0.169679	0	0	0	0	0	0
DRSE_g1054.t1	34.839677	37.552555	18.932831	62.508314	17.808573	45.650059	51.126131	43.628266	45.383733	52.538646	43.788833	51.445244	48.338748
DRSE_g1055.t1	0.606186	1.303166	0.427791	0.161833	0.251985	0.387074	0.256253	3.368969	1.652268	4.586612	0.688026	0.251425	0.229745
DRSE_g1056.t1	0.189768	0.126156	0.092437	0.762936	0.133824	0.200089	0.283572	0.338034	0.200685	0.451945	0.135527	0.291519	0.216393
DRSE_g1057.t1	0.379096	1.327019	0.508682	0	0.861562	0.886586	1.073285	0.87983	0.795871	1.761705	0.246591	0.773657	0.692596
DRSE_g1058.t1	3.310058	2.002471	3.151614	3.729476	1.814093	0	2.243354	3.294812	6.043136	5.913486	0.66573	0	1.259686
DRSE_g1059.t1	0.64505	2.600525	0	0	0	3.73321	0.54668	0.641392	2.662599	0.815892	0	0	0
DRSE_g1060.t1	1.232211	1.759067	0.85971	2.206964	0.343664	1.555939	1.822027	1.495063	1.985048	2.669365	3.805969	3.677566	2.462428
DRSE_g1061.t1	1.765625	2.330621	0.970347	1.761511	0.73528	1.655615	2.405685	1.471408	3.009486	2.07573	3.114221	2.914991	3.109564
DRSE_g1062.t1	9.646452	12.113939	17.296028	60.042631	11.270464	11.915925	13.657586	19.180667	7.277089	17.278692	48.042502	67.540228	67.572458
DRSE_g1063.t1	625.044588	1054.605364	306.722497	397.950961	322.395597	654.712877	725.632706	383.798972	434.963461	466.644053	373.251428	360.196064	371.327639
DRSE_g1064.t1	10.643035	14.930705	5.675532	7.083186	4.638507	15.200511	19.434993	4.733014	10.237152	10.684242	16.757668	13.142015	14.360342
DRSE_g1065.t1	1.922308	2.498907	4.637397	4.795912	2.178059	3.449026	4.481659	5.581943	1.777446	2.653876	9.929475	8.556113	8.619072
DRSE_g1066.t1	4.202524	4.703458	1.749957	3.178704	1.813815	5.467636	6.59731	5.131078	5.763745	7.351714	4.804959	4.991461	4.046535
DRSE_g1067.t1	4.353937	3.816951	6.924174	2.714093	6.606809	5.098211	5.307652	4.253475	3.896937	8.246837	10.272978	7.434909	7.5959
DRSE_g1068.t1	0.37236	1.018444	0.459182	1.894464	0.33602	0.589942	0.934064	1.108798	0.651266	1.298737	1.267722	1.367754	1.50847
DRSE_g1069.t1	49.050623	48.835579	4.597057	3.629522	3.937625	30.513567	41.359962	10.341397	36.791155	31.307273	13.588193	9.98447	9.880252
DRSE_g1070.t1	0	2.360234	0	0	0	0	0	0	0	0	0	0	0
DRSE_g1070.t2	2.382688	1.108828	1.733645	4.300089	1.174235	2.300539	3.346858	4.379312	3.010615	5.068333	5.738852	6.249465	4.872672
DRSE_g1071.t1	20.520554	24.311761	8.475503	15.178954	6.079708	20.375752	20.779649	12.942335	18.608921	18.42841	18.229124	15.995957	14.729613
DRSE_g1072.t1	0.96422	1.170807	0	0	0	0.668903	0.759037	0	0.822799	2.790189	0.584085	0	0
DRSE_g1072.t2	0	0	2.1643	2.772335	0.992526	0	0	2.69478	0	0.000008	2.542747	3.40538	2.715371
DRSE_g1073.t1	14.747325	10.874676	2.052326	7.479087	3.241026	15.714141	18.380219	7.042959	11.789583	11.338127	10.093231	9.35461	9.858645
DRSE_g1074.t1	23.862887	27.119549	26.283345	8.92135	15.766088	25.345335	33.099836	27.730844	18.004036	28.258703	18.668628	13.371925	13.652727
DRSE_g1075.t1	23.187834	14.975171	13.811656	25.810448	11.097321	28.266125	40.048971	27.505364	44.173486	40.445731	29.237414	22.294126	23.979216
DRSE_g1076.t1	1.991948	2.061011	5.964217	5.350356	1.801611	1.026669	1.211836	5.057477	2.613881	4.592953	10.28302	11.178418	6.499023
DRSE_g1077.t1	0.142887	0.038376	0.056739	0	0.02667	0	0	0	0.030167	0.153182	0	0	0
DRSE_g1078.t1	0.0975	0.078793	0.115942	0.02945	0.11054	0.255816	0.041196	0.076574	0	0.141685	0.200148	0.182254	0.071751
DRSE_g1079.t1	0.083392	0.707934	0	0	0	2.043446	1.979283	0	0	0	0	0	0
DRSE_g1080.t1	0.399686	0.729153	1.23878	0.813173	1.277298	2.664889	3.650748	0.871764	0	0.85175	0.122091	0.298088	0.232652
DRSE_g1081.t1	7.897198	9.333146	5.76616	11.747284	4.769348	10.014348	11.255446	8.697281	8.015276	9.611325	18.518815	14.087744	18.141238
DRSE_g1082.t1	0	3.432114	1.270523	5.114922	1.059827	2.125327	0.556481	1.954379	4.450454	0	0	0	0
DRSE_g1082.t2	2.874576	1.823162	2.327599	5.158587	0.882605	2.666942	5.813153	2.036181	3.135698	4.056345	8.316327	7.685013	8.549053
DRSE_g1083.t1	15.329432	0	0	0	0	1.557337	0	0	0	0	0	0	0
DRSE_g1084.t1	0.06186	0.013373	0.00979	0	0.104225	4.544433	8.839215	0.195569	0.394054	0.146405	0.012777	0.061791	0.024494
DRSE_g1085.t1	26.897421	25.196267	6.240649	35.662331	4.335511	28.219449	26.903639	6.323907	19.047948	6.550282	27.983366	27.73669	26.747207
DRSE_g1086.t1	1.239267	1.964581	0.862421	1.412908	0.292711	1.757825	2.337716	1.304182	1.980816	1.850915	3.096724	2.719964	2.18798
DRSE_g1087.t1	19.491086	29.507437	8.052217	65.179414	11.875678	33.347531	31.605895	31.945517	27.555285	25.089426	68.037843	70.296474	88.554168
DRSE_g1088.t1	3.885655	5.433363	3.317062	6.575042	2.094727	4.666905	7.206581	5.248487	4.544204	5.976581	8.850836	7.898882	8.773465
DRSE_g1089.t1	26.92011	27.0068	29.771991	21.990615	36.982956	25.613256	24.081665	17.372494	20.771433	29.388906	31.690102	28.330344	21.974634
DRSE_g1090.t1	18.412367	14.501961	32.486758	86.310864	23.706164	93.969817	75.454711	99.273457	5.102559	35.805686	6.083647	64.589658	21.1099
DRSE_g1091.t1	1.794169	3.512653	3.344231	1.609555	2.804792	2.410107	2.869929	5.9626	1.958344	6.511326	3.370786	1.630483	0.871169
DRSE_g1091.t2	3.156035	0	3.502486	0	1.195567	0	0	0.734459	0	7.265243	0	0	1.334186
DRSE_g1092.t1	6.677179	4.73865	159.694053	4.902307	86.311776	7.013837	3.197941	108.59649	7.517215	133.223763	13.747877	2.988136	6.446971
DRSE_g1093.t1	13.749639	18.347041	1.258171	17.073164	1.583895	30.462696	29.246533	4.565521	21.946043	5.997526	25.926446	22.914161	26.779483
DRSE_g1094.t1	1067.157976	1510.949202	565.251273	1061.240387	515.999832	1166.156936	1495.684627	1072.270023	806.835409	904.355204	592.689967	648.934494	532.071755
DRSE_g1095.t1	2.985323	4.140207	1.110164	2.435158	0.786311	2.818821	2.505035	1.15084	13.668422	3.621994	2.464789	3.26685	2.118509
DRSE_g1096.t1	2.025883	2.29041	3.464201	1.925355	1.865702	2.363536	3.582976	3.814828	4.607879	5.588482	4.125495	3.328873	2.988128
DRSE_g1097.t1	1.340823	0.67232	0.175995	0	0.27914	0	4.192883	0	7.480303	6.351948	0.205947	0	0
DRSE_g1097.t2	1.064611	0	0	0	0	4.641762	0.3056	1.840429	0.755224	0	0	0.190153	0
DRSE_g1098.t1	26.443575	30.592964	15.407702	29.173641	9.562977	23.513955	21.143396	10.665777	19.562117	16.654593	46.205769	35.001887	36.1915
DRSE_g1099.t1	21.367511	34.302756	10.036769	14.057647	9.424316	16.989448	20.587189	18.057728	21.065064	26.160464	15.745406	15.733683	15.123092
DRSE_g1100.t1	4.891611	9.014113	0	0	0	0.24345	0.246012	0	0	0	0	0	0
DRSE_g1101.t1	0	0	0	0	0	0	0	0	0	0	0	0	0
DRSE_g1101.t2	0	0	0	0	0	0	0	0	0	0	0	0	0
DRSE_g1102.t1	7.552956	7.824201	2.274958	6.125762	3.205161	11.183458	11.087924	5.370456	9.045997	9.106555	5.147859	5.23352	5.222494
DRSE_g1103.t1	5.371924	4.80649	74.953529	35.334602	60.001793	1.71933	1.013761	217.057801	90.694818	964.556158	80.92749	60.410835	110.869994
DRSE_g1104.t1	31.392659	32.912231	12.415917	63.200508	22.161012	38.438055	18.9527	7.974994	35.95893	10.91644	27.007962	30.077683	26.59842
DRSE_g1105.t1	358.904811	404.300866	239.53029	289.815515	203.128064	362.479364	502.814025	321.427852	421.589101	392.381411	341.535864	332.107273	366.860451
DRSE_g1106.t1	5.827889	9.018819	2.391622	5.018094	3.107225	6.630048	8.10015	4.453038	3.640405	8.205721	4.178093	3.216203	4.154053
DRSE_g1107.t1	8.645952	8.83524	1.78881	2.378204	1.529513	7.850611	8.222331	3.480236	5.759525	10.889724	2.937659	2.844516	1.568042
DRSE_g1108.t1	4.787357	5.939867	5.333293	4.506686	3.522882	4.601633	6.964533	4.591853	4.934668	12.074975	4.245476	2.730469	4.348541
DRSE_g1109.t1	0	0	0	0	0	0	0	0	0	0	0	0	0
DRSE_g1110.t1	15.14364	11.90375	0	0.11583	0.018119	13.934417	15.854257	0.100388	2.083913	0.487778	3.394684	3.643188	0.446844
DRSE_g1111.t1	1.099569	0	0.276656	0	0	0	0	0	0	0	0	0.260062	0
DRSE_g1111.t2	1.299885	1.382592	0	0.154609	0	6.184379	7.391341	0.536362	3.21247	1.016056	0.492912	0	0.188169
DRSE_g1112.t1	506.15608	381.986172	1400.984504	538.40332	1747.710102	631.617544	412.713921	335.305314	245.764811	488.611076	778.240614	770.113659	765.980147
DRSE_g1113.t1	231.368204	298.266859	135.83298	273.865312	108.161517	242.808606	258.719852	262.238702	210.122644	243.154678	213.705392	275.341994	262.859573
DRSE_g1114.t1	4.624887	7.176062	2.456607	5.271941	1.587421	6.066382	7.125527	5.627844	4.852229	5.659629	7.31783	8.836804	7.620003
DRSE_g1115.t1	25.885613	25.830035	10.393456	15.797285	11.090225	22.372217	22.75678	21.630399	19.454072	25.550587	13.222129	23.988225	15.626005
DRSE_g1116.t1	4.605673	12.345368	2.718062	14.198621	0.906078	4.969672	12.130482	3.426521	16.085357	7.748336	9.148305	8.202766	8.444485
DRSE_g1117.t1	16.432593	20.40825	1.696327	6.716255	1.655278	12.765689	16.089001	1.612795	14.220635	6.077467	10.698788	8.394043	6.923791
DRSE_g1118.t1	0.094739	0	0.803329	0.213992	0.445125	0.314104	0.354343	3.150112	0.209508	1.718712	0.349231	0.253434	0.294486
DRSE_g1119.t1	2.425682	2.521346	2.104966	2.193985	1.486392	3.497533	5.375923	2.719299	8.252673	6.998375	4.311132	3.289918	2.946347
DRSE_g1120.t1	47.649005	62.414872	49.315195	83.216266	47.101503	57.16807	50.275747	43.449676	24.387679	44.458149	47.268236	55.877511	55.971307
DRSE_g1121.t1	0	0	0	0	0	0	0	0	0	0	0	0	0
DRSE_g1121.t2	1.085612	0.732753	0.586451	0.80604	1.098521	0.661079	0.672697	1.927189	1.686681	0.671046	1.227971	1.433683	0.812793
DRSE_g1121.t3	8.310025	7.455788	5.869824	9.57543	4.318266	8.440171	7.415573	8.181452	22.984932	10.292962	8.960494	8.258428	8.307422
DRSE_g1122.t1	21.256418	19.287871	100.051428	54.71679	81.156501	23.288299	24.637149	88.234962	15.40141	63.825417	45.155399	57.111642	53.745564
DRSE_g1123.t1	0.379499	0.037076	0.109575	0.372835	0.128957	0.144137	0.262526	0.503096	0.291639	0.197604	0.317043	0.214612	0.369629
DRSE_g1124.t1	3.445421	1.098254	101.838158	4.127543	33.302918	2.388682	4.333122	63.956438	3.032072	46.698204	14.120018	4.882887	10.351123
DRSE_g1125.t1	2.235542	3.016888	0.381498	17.882561	0.66307	4.849457	6.171556	0.878431	2.348775	1.261552	5.544581	19.144495	9.972897
DRSE_g1126.t1	1.457058	1.829022	1.740547	4.737072	1.351708	2.513723	2.701093	1.43668	2.247726	1.935198	3.620922	4.744653	3.762771
DRSE_g1127.t1	3.105074	3.715541	4.051596	5.317312	1.629253	2.434709	4.829575	5.143486	9.961726	8.972069	8.548038	8.355851	7.244328
DRSE_g1128.t1	38.588354	40.372462	22.457746	50.648693	23.982762	46.56109	43.888952	37.026915	27.057592	33.453559	34.744495	35.922824	40.042345
DRSE_g1129.t1	0	0	0	0	0	0	0.032447	0	0	0	0	0	0
DRSE_g1130.t1	29.49087	43.669812	3.03083	2.581526	3.730812	28.318754	44.659259	3.36768	8.076094	7.24765	7.964374	6.616025	7.855622
DRSE_g1131.t1	1.170423	1.062468	0.233219	0	0.17058	1.087902	0.891763	0	0.14555	0.080987	0	0	0
DRSE_g1132.t1	2.51431	1.805133	2.112816	14.65822	7.482994	1.496476	1.261286	20.917831	2.268371	41.286526	5.942388	20.334598	28.194268
DRSE_g1133.t1	1.083312	0	0	0	0	0.017035	0.05463	0	0	0	0	0	0
DRSE_g1134.t1	0	0	0	0	0	1.534472	2.629766	0	0	0	0	0	0
DRSE_g1135.t1	13.408317	17.072777	9.640808	10.376997	10.483867	13.025315	14.045257	12.824523	9.69612	16.199631	9.594577	9.27835	9.746198
DRSE_g1136.t1	8.552675	7.160117	7.02335	8.496184	5.84402	5.753659	6.053315	9.88814	6.791562	10.507607	10.345165	8.441239	9.082022
DRSE_g1137.t1	3.440764	3.58925	8.058421	7.036835	5.693618	1.690677	1.340402	9.108208	1.371904	5.915798	5.428336	8.37121	8.319475
DRSE_g1138.t1	0	0.943533	0.1856	0	0	1.112384	0	0.44137	0	0.266158	0	1.105181	0
DRSE_g1139.t1	0.137247	0.394517	0.126908	0.193636	0.034635	0.192191	0.231942	0.215752	0.195212	0.16657	0.187972	0.171076	0.26963
DRSE_g1140.t1	0.585042	1.323854	0.419958	0.514759	0.340765	0.778184	0.978917	1.051249	0.597642	1.02801	1.164596	1.041877	0.762303
DRSE_g1141.t1	3.584271	6.49293	2.152981	0.271779	0.84691	2.430874	1.856301	1.077547	1.504006	3.246999	1.518395	1.165463	0.882041
DRSE_g1142.t1	0.176243	0.346038	0.139535	0	0.048885	0.371404	0.473669	0.370742	0.082504	0.377143	0.016516	0	0
DRSE_g1143.t1	0.444986	0.403458	0.211442	0	0.162604	2.41732	6.059554	0.056111	0	0.026117	0.036662	0.022205	0
DRSE_g1144.t1	44.614872	38.847858	7.34003	7.194077	4.442198	93.487634	141.448038	45.984064	78.553251	40.713371	19.101707	21.196964	11.212239
DRSE_g1145.t1	133.885531	177.930163	122.518894	148.845508	77.626448	127.101575	161.985558	134.868755	139.994012	190.569588	147.453401	148.33244	147.660882
DRSE_g1146.t1	4.023708	3.874686	4.445373	8.577693	3.840434	5.043822	6.112313	6.784021	7.344856	12.711525	10.034469	9.516037	11.678277
DRSE_g1147.t1	0.71305	1.14542	1.00073	1.93557	1.419414	1.531353	2.370908	1.437951	0.983643	0	2.67183	1.854793	3.52531
DRSE_g1147.t2	1.453185	1.505688	3.06269	7.562951	0.997686	2.530496	2.078762	1.104797	3.052837	2.60914	4.87184	5.747934	2.932995
DRSE_g1147.t3	2.925809	3.83603	5.510204	16.220233	6.13025	5.580125	7.353697	3.02467	7.656223	6.685895	16.318737	13.597032	11.767483
DRSE_g1148.t1	5.575424	8.140651	6.563438	9.124277	2.583368	5.403581	9.184599	7.008609	8.854984	7.967637	16.54158	15.023104	14.00674
DRSE_g1149.t1	200.332706	136.240504	89.317953	61.977385	170.615853	112.342825	83.292521	54.770628	67.975095	102.591231	133.712677	113.143516	99.258962
DRSE_g1150.t1	33.079703	41.518195	14.623247	25.969597	20.761843	31.851646	34.666379	23.445175	23.092079	29.23707	28.306919	23.872052	23.290834
DRSE_g1151.t1	2.976667	2.833473	3.077213	2.244727	2.665289	2.424144	2.358483	5.114962	2.690881	6.698521	2.94279	2.648664	3.22845
DRSE_g1152.t1	11.677667	14.956506	25.064844	22.955774	24.574195	12.388559	12.243092	21.666814	11.332541	24.360514	26.276298	27.148652	26.836784
DRSE_g1153.t1	0.550596	0	0	0	0	0	0	1.084624	1.317921	1.323683	0	0	1.51976
DRSE_g1154.t1	0.131212	0.364094	0.296937	0.340881	0.213827	0.059175	0.126683	0.55124	0.449432	0.823976	0.250838	0.303945	0.31396
DRSE_g1155.t1	13.819573	15.750252	2.498883	2.192559	2.035238	7.243107	15.119195	19.6334	39.697792	33.64638	8.339057	7.733005	6.54572
DRSE_g1156.t1	2.054603	2.345587	2.908623	1.920776	0.998214	1.411804	1.81892	1.024484	1.375882	0.995107	4.292799	2.926128	3.839724
DRSE_g1157.t1	80.300228	65.356965	77.031838	176.930429	61.908726	119.617788	101.978895	134.126251	78.68714	121.204428	106.335275	118.940435	111.977135
DRSE_g1158.t1	5.242202	5.467274	15.385624	8.59393	8.467769	7.04807	6.373218	6.551006	6.845381	9.200392	8.208052	6.119982	5.954627
DRSE_g1159.t1	26.43429	19.206505	31.429437	16.812802	24.050723	22.148615	28.126144	32.464187	31.38532	42.876686	39.83089	30.614279	34.343679
DRSE_g1160.t1	14.322099	8.057095	1.995316	1.500991	3.49089	29.187545	43.135542	5.33038	22.543801	7.167667	3.561139	3.520074	2.566136
DRSE_g1161.t1	2.395065	2.577882	1.629149	3.991778	1.267173	2.982451	4.355206	3.036282	4.531963	5.424683	4.226328	3.700968	3.50642
DRSE_g1162.t1	1.648787	1.762325	1.651335	4.09139	1.004104	2.484843	3.929528	2.182664	1.254067	2.187659	3.96517	2.973557	3.106022
DRSE_g1163.t1	0.316459	0.204769	6.887176	3.882199	3.152593	0.554399	0.695178	8.741573	2.902952	5.699106	4.012778	4.313998	4.793334
DRSE_g1164.t1	8.441257	10.826804	18.468141	53.035337	10.333314	18.976887	15.455384	26.819771	18.436057	37.576737	39.730015	32.348702	46.771845
DRSE_g1165.t1	7.220891	9.317236	2.94067	6.78067	1.885984	4.74358	5.402561	2.999934	6.780844	7.069902	10.131158	9.523778	9.954577
DRSE_g1166.t1	0.473982	1.040013	0.257942	0.306015	0.271515	0.655869	1.150959	0.374138	0.394468	0.240133	0.412506	0.684015	0.424437
DRSE_g1167.t1	27.44951	25.30597	24.079512	84.793321	23.947991	43.890889	37.731087	22.218489	49.937735	25.341786	45.069888	54.569075	48.9783
DRSE_g1168.t1	2.712492	4.71889	2.716352	5.018443	0.712255	3.061572	5.138378	3.745563	6.173146	5.59688	11.306395	10.14644	9.175351
DRSE_g1169.t1	24.767093	32.256254	56.76932	40.791351	33.895875	35.146161	53.317869	32.186206	20.149034	30.74189	96.638767	110.698933	108.012249
DRSE_g1170.t1	0.388217	0.704394	0.565496	0.641365	0.237024	0.556444	0.524652	0.686164	0.466642	0.845906	0.704501	0.290688	0.26071
DRSE_g1171.t1	20.141161	15.13049	4.527847	0.59457	3.630782	7.318313	9.22292	4.730908	5.634059	14.978144	3.800697	3.874479	1.450172
DRSE_g1172.t1	14.682278	10.126541	24.205407	30.726296	23.807908	18.843665	12.639651	14.533784	15.991263	21.075421	28.019824	28.100255	28.833276
DRSE_g1173.t1	0.436813	0.884346	0	0	0	0.417967	0	0	0.670046	0	0	0	0
DRSE_g1174.t1	0.321953	0.343316	0	0	0	0.06632	0	0	0.159397	0	0	0	0.122744
DRSE_g1175.t1	87.786152	94.086349	27.219566	86.786661	19.882321	99.308097	106.197553	37.448485	38.618484	46.620211	63.273863	51.15022	42.399781
DRSE_g1176.t1	4.236736	4.167543	15.212369	73.799551	12.448097	10.174904	5.91159	12.949231	2.418747	7.283492	50.204398	58.001816	62.078755
DRSE_g1177.t1	1866.621585	1303.157541	230.2838	278.779936	285.715469	856.765266	971.290423	325.940307	939.758964	749.643262	641.935594	597.303369	446.249005
DRSE_g1178.t1	0.506566	0.248246	1.07469	3.03568	0.32703	0.276037	0.379723	0.835642	0.312673	1.900077	1.398666	1.077726	1.040921
DRSE_g1178.t2	1.951122	2.812709	2.119671	4.611325	2.137405	3.160816	3.756287	2.878676	2.268033	3.933339	4.92409	3.92208	4.403972
DRSE_g1179.t1	97.9575	95.463717	17.801792	36.350165	19.41455	47.467726	53.099663	36.806972	26.003262	44.181235	41.72934	36.625162	35.411402
DRSE_g1179.t2	4.935919	3.862843	1.784287	1.337614	0.993107	2.870175	3.206171	2.769754	2.013377	4.775121	1.541136	3.630572	1.648228
DRSE_g1180.t1	16.154203	25.679167	16.992205	17.307675	16.35553	14.440432	17.821216	17.086899	15.509059	26.346543	9.063743	10.355272	13.970441
DRSE_g1181.t1	0	0.805418	0.511552	1.215365	0.180088	1.105357	0.771129	0.359109	0.474905	0.367358	1.159655	1.116532	1.269288
DRSE_g1181.t2	1.648938	0.983117	1.211063	2.88945	0.728962	0.599527	1.762309	2.132098	2.102505	2.335727	3.832906	3.820681	2.668381
DRSE_g1182.t1	0.075318	0	0.419914	0.922645	0.233177	0.086779	0	0.936183	0.628622	0.547114	0.560305	0.073329	1.093454
DRSE_g1182.t2	0.694859	1.316563	1.684591	3.688244	1.729016	0.69276	1.752016	3.921641	1.582768	3.067668	1.833362	2.309919	2.152959
DRSE_g1183.t1	11.673265	13.73445	4.612132	5.912903	2.781217	6.007339	8.276294	8.135198	20.417893	17.206251	13.406232	11.162223	9.948834
DRSE_g1184.t1	1.644137	2.940053	1.198768	1.967314	0.284353	1.650806	2.902585	2.126678	2.625886	3.236856	5.412686	4.6341	3.453309
DRSE_g1185.t1	71.998379	86.290685	36.927258	67.50568	7.417741	56.655689	65.093623	45.898641	78.717074	32.112688	58.025897	67.659636	65.914899
DRSE_g1186.t1	14.276178	21.92496	8.508332	13.464682	6.848499	15.877499	17.510548	9.247052	10.816229	12.20478	16.309537	17.272215	15.608292
DRSE_g1187.t1	14.231142	23.575262	0	7.673343	2.516331	9.811646	10.38318	11.658061	10.815991	4.705887	1.63786	4.020076	0
DRSE_g1188.t1	0.810322	1.647128	0.16419	0.342679	0.114637	0.773349	0.891519	0.712483	1.758768	2.181064	0.523726	0.352573	0.334178
DRSE_g1189.t1	3.359557	4.419104	5.972579	3.721348	6.857141	3.338511	3.201849	4.44954	2.259614	5.808186	6.193978	5.849607	5.664202
DRSE_g1190.t1	0.062677	0.200593	0.149966	0.147965	0	0.258423	0.106144	0.257327	0.207155	0.776134	0.315411	0	0.119625
DRSE_g1191.t1	0.147922	0.413843	0.375562	0.391934	0.40022	0.061944	0.150043	1.730124	4.519638	5.333179	1.02966	0.368363	0.665119
DRSE_g1192.t1	0	0	0	0	0	0	0	0	0	0	0	0	0
DRSE_g1193.t1	2.892437	3.661256	3.529883	2.837329	3.002296	2.286804	3.168315	2.441375	4.179387	5.992548	7.146926	4.832039	6.875862
DRSE_g1194.t1	10.789764	12.454865	8.790319	13.158566	6.290015	14.687108	14.274547	11.768691	14.612031	10.817151	11.698143	11.782613	12.407049
DRSE_g1194.t2	0.245173	0.647826	0.698314	1.11009	1.097999	0.605799	0.506382	2.434613	1.13319	2.051819	2.456019	2.704589	1.740537
DRSE_g1195.t1	6.758596	8.757799	1.31414	6.939097	1.621798	7.685459	9.519642	4.064204	5.533089	4.20518	4.753839	4.000463	4.847587
DRSE_g1196.t1	0.022654	0.122107	0.035909	0.082199	0.051465	0.071385	0.133995	0.094978	0.038673	0.033004	0	0.028239	0.022256
DRSE_g1196.t2	0	0	0	0	0	0	0	0	0	0	0.022557	0	0
DRSE_g1197.t1	5.457606	4.653943	7.462753	9.064162	11.300846	5.639209	4.951627	5.064558	2.577987	6.585079	10.479499	12.045276	9.055353
DRSE_g1198.t1	46.127879	64.34496	21.393504	57.773363	28.005252	53.749005	68.868391	43.47339	38.799537	62.821832	44.279351	49.342897	46.376598
DRSE_g1199.t1	7.233126	9.522706	5.567666	6.011511	3.799482	7.008823	10.486174	5.73236	6.480212	7.429746	8.665418	8.906958	7.948085
DRSE_g1200.t1	37.412882	46.159321	42.001343	89.878457	32.513511	44.176319	33.34747	60.290878	37.808913	65.271351	34.944954	33.445785	47.050798
DRSE_g1201.t1	7.431973	8.940919	148.450038	57.222233	109.761202	11.122989	7.639403	67.106915	17.682723	110.498031	24.19167	20.209293	25.766935
DRSE_g1202.t1	0	0	0	0	0	0	0	0	0	0	0	0	0
DRSE_g1203.t1	0	0	0	0	0	0	0.178266	0	0	0	0	0	0
DRSE_g1204.t1	0	0	0	0	0	0	0	0	0	0	0	0	0
DRSE_g1205.t1	0	0	0	0	0	0.073469	0	0	0	0	0	0	0
DRSE_g1206.t1	0	0	0	0	0	0	0	0	0	0	0	0	0
DRSE_g1206.t2	0	0.153878	0	0.169698	0	0.51937	1.102557	0.073842	0.059282	0.09817	0	0	0
DRSE_g1207.t1	0.074591	0	0.357617	0	0	0	0.189603	0	0	0	0.074619	0.184355	0
DRSE_g1208.t1	0	0	0	0	0.053455	0.076465	0	0	0.183146	0	0	0	0.211722
DRSE_g1209.t1	0	0.132702	0	0	0	0.126655	0.214657	0	0	0	0	0.309463	0
DRSE_g1210.t1	0	0	0	0	0	0	0.16706	0	0	0	0	0	0
DRSE_g1211.t1	0	0	0	0	0	0.073469	0.12126	0	0	0	0.071705	0	0
DRSE_g1212.t1	0	0	0	0	0	0.661221	0.545671	0	0.058715	0	0	0	0
DRSE_g1213.t1	8.962999	4.579498	37.746102	4.59223	9.677619	7.902763	9.106934	17.995086	4.128761	24.903246	13.42891	7.681185	6.174794
DRSE_g1214.t1	2.012863	2.396473	4.174206	5.77219	3.010546	3.219345	4.964181	4.242283	2.894998	5.72216	4.398435	4.755006	4.320557
DRSE_g1215.t1	45.547444	60.321045	1.451042	1.408987	0.8409	11.740428	12.352591	1.643808	7.028532	5.193102	4.569227	2.368396	4.01826
DRSE_g1216.t1	0.213593	0.134486	0.014096	0.259104	0.027101	0.318562	0.27065	0.336668	0.289819	0.887992	0.128319	0.222049	0.140393
DRSE_g1217.t1	1.782819	2.04869	8.378747	21.80489	10.800205	0.964951	1.533556	18.180675	3.15753	8.441902	11.429298	16.939578	22.697406
DRSE_g1218.t1	0.515579	0.671791	0.834111	0.858032	0.944723	0.722455	0.653432	0.608311	0.275312	1.316726	0.905375	0.616019	0.190109
DRSE_g1219.t1	39.342624	47.514952	94.007091	156.865698	69.346471	28.584035	36.970669	205.824682	252.590474	540.833819	171.072163	151.291748	196.820156
DRSE_g1220.t1	7.818941	14.526123	0.585733	4.922468	0.290142	6.854771	10.172841	0.419091	6.086918	2.578518	10.687119	5.894907	9.081249
DRSE_g1221.t1	14.994075	15.702902	7.874631	16.626624	9.058652	18.439488	18.70767	13.369317	13.417006	18.72919	18.819948	16.642678	14.976356
DRSE_g1222.t1	5.172808	5.954069	32.685279	11.273665	20.073992	4.276564	5.176076	13.537455	5.080577	21.546897	17.485834	19.102416	14.747304
DRSE_g1223.t1	258.851315	248.412578	143.680606	273.993641	135.373781	178.423141	229.997468	223.431121	225.851791	293.771626	134.51458	190.487899	165.632311
DRSE_g1224.t1	4.585309	3.227287	4.18141	5.299116	3.256753	3.314448	4.149322	6.871414	5.777507	6.202859	2.978478	2.413887	3.243211
DRSE_g1225.t1	14.990377	12.63948	0	0	0	8.195605	7.620446	0	0.043378	0	0	0	0
DRSE_g1226.t1	8.116713	8.004893	27.781087	19.543427	15.804645	9.721186	9.314359	15.798215	6.790311	15.754591	24.725627	23.216957	20.733404
DRSE_g1227.t1	7.709562	11.063411	10.174836	12.770915	8.680513	8.838622	8.160438	9.032871	4.972517	8.619476	12.059081	12.445725	15.366686
DRSE_g1228.t1	1.894124	3.460806	1.263276	4.161566	1.153889	2.619762	3.845136	1.645929	2.128589	2.724016	3.012992	3.57014	3.221411
DRSE_g1229.t1	1.414271	2.839349	2.070247	8.658139	1.673688	3.418872	2.816231	1.934537	4.288055	3.751868	6.074676	5.085653	4.970053
DRSE_g1230.t1	23.705831	15.680767	111.395285	231.408573	127.003764	32.262063	24.279365	53.53431	46.578098	84.041927	96.605676	113.732711	111.105011
DRSE_g1231.t1	0.191988	0.791417	59.454891	87.928111	30.533749	0.368068	0.351659	354.39021	1.219687	104.017457	26.98929	81.404289	54.48345
DRSE_g1232.t1	0	0.034565	0.153081	0.038652	0.505913	0	0	0.033523	0	0.230922	0	0	0.031361
DRSE_g1233.t1	10.722957	10.821096	22.873118	53.727704	21.454782	14.715306	16.323402	27.740625	11.749129	22.565896	25.008363	33.278825	34.929112
DRSE_g1234.t1	4.874944	5.239991	5.357971	10.032707	3.132054	6.342377	7.773798	6.707149	3.413558	6.338774	5.484527	6.622488	6.180001
DRSE_g1235.t1	9.122918	9.846063	0	0.274072	0	1.326827	2.140487	0.119735	0	0	0.234898	0.294286	0
DRSE_g1236.t1	1.272727	1.739466	0.702491	3.435832	0.55068	1.16967	1.22905	1.548294	1.222064	2.516102	2.614857	3.229589	3.594632
DRSE_g1237.t1	2.981665	2.043039	0	1.89796	0	2.166112	1.269286	1.672526	1.302003	2.863348	2.114107	3.893682	4.336108
DRSE_g1238.t1	0.505777	1.02092	0	0	0	1.936217	0	0	1.191431	1.191793	0	0.608839	0
DRSE_g1239.t1	3.966967	8.365779	2.500819	7.079888	1.470551	5.167981	6.633941	4.71055	5.748687	5.679527	5.013179	5.241724	3.959542
DRSE_g1239.t2	6.232968	12.143593	6.319425	13.083525	4.449369	4.41454	5.207799	8.013933	8.247749	7.515964	12.10148	10.132213	7.641245
DRSE_g1240.t1	4.47772	3.653627	114.975232	1.94616	29.127339	8.628671	3.401959	112.641149	2.031414	47.415022	5.546688	0.459607	3.91961
DRSE_g1241.t1	18.607282	18.440226	11.613569	17.061916	13.033895	24.771756	25.63179	25.085871	28.870114	30.279764	25.909908	25.08776	26.359992
DRSE_g1242.t1	29.623489	32.705855	23.434579	14.862747	9.902257	24.79755	30.786608	24.007279	12.785947	23.523885	20.502322	18.461912	21.578596
DRSE_g1243.t1	0	0.100033	0	0	0	0	0	0	0	0	0	0	0
DRSE_g1244.t1	8.789019	6.198676	10.903935	3.751826	12.398869	8.068934	6.327975	9.191292	3.047734	6.687485	5.048453	3.075468	3.979752
DRSE_g1245.t1	15.580867	23.04715	17.524602	37.905512	16.965182	27.735647	28.488558	36.986312	15.109334	41.214978	12.65232	17.141427	18.993898
DRSE_g1246.t1	11.936881	11.873891	8.374207	17.460602	9.608786	13.158791	14.132055	13.444434	12.380658	18.737861	17.963071	16.343049	16.117316
DRSE_g1247.t1	22.652251	16.302004	6.173799	9.299818	6.155117	24.961149	33.327832	11.955505	41.456602	23.865332	18.234095	14.623513	14.61645
DRSE_g1248.t1	15.940101	16.846942	8.213751	7.873785	7.880711	18.462586	21.28791	9.223083	12.204395	14.85767	25.208763	22.470988	27.7183
DRSE_g1249.t1	8.361521	7.417903	1.564422	3.662611	1.745138	22.487093	34.190669	1.79131	2.915445	1.489672	3.992173	6.194727	6.455946
DRSE_g1250.t1	0	0	0	0	0	0	0	0	0	0	0	0	0
DRSE_g1250.t2	4.866727	4.671095	7.641364	14.262361	7.261192	5.791922	3.07447	8.450599	4.943156	11.706555	11.329415	11.063189	12.472041
DRSE_g1251.t1	79.34368	70.580261	23.21649	139.150584	19.508999	96.982326	96.870586	33.858579	96.561463	52.463415	56.531592	61.37728	71.364477
DRSE_g1252.t1	18.258511	18.87581	6.940512	10.177775	4.118092	17.659207	19.557028	6.642442	18.865468	10.364889	20.881452	19.384563	17.278952
DRSE_g1253.t1	4.357178	5.589894	1.068211	4.830885	0	2.513916	4.087713	1.540696	3.321553	1.948795	2.009498	1.535437	0.822618
DRSE_g1253.t2	3.040933	5.174797	0.605033	5.379603	1.00486	4.099924	2.798153	2.835584	3.863074	1.750601	3.196366	6.633816	4.396077
DRSE_g1253.t3	8.056526	7.47941	6.205007	13.554001	4.94998	9.783866	8.772567	7.522069	7.754944	13.748447	9.207919	7.347161	10.947203
DRSE_g1254.t1	0	0	0	0	0	0	0	0	0	0	0	0	0
DRSE_g1255.t1	0.205489	0	0	0	0.07159	0.832009	1.307628	0.103334	0.411355	0	0.10135	0	0
DRSE_g1256.t1	0.434029	0.224107	0	0	0	2.538257	1.662597	0.209728	3.434415	0	1.235679	0	0
DRSE_g1257.t1	5.784266	5.680799	0	0	0	1.515911	1.833223	0	0	0	0	0	0
DRSE_g1258.t1	5.176242	7.274259	10.316686	10.327934	8.402915	7.330128	8.233873	13.531425	13.177886	13.06086	11.362784	7.865946	10.960978
DRSE_g1259.t1	12.50905	8.84226	20.777651	43.911884	26.445758	16.129865	11.177974	10.976242	5.78666	11.533661	27.26419	27.483875	30.435775
DRSE_g1260.t1	6.798404	11.194815	5.373244	9.658873	6.395993	8.475266	6.590537	7.738056	4.529844	15.182329	6.051962	8.965838	10.853136
DRSE_g1261.t1	4.098906	3.55409	4.560203	10.913995	5.408324	3.834144	3.301586	4.774074	1.800846	6.207728	8.344278	7.40107	8.321566
DRSE_g1262.t1	0.057323	0.030965	0.034029	0	0.043806	0	0.072623	0	0.012316	0.021136	0.014785	0.017888	0
DRSE_g1262.t2	0	0	0	0	0	0.060327	0	0	0	0	0	0	0
DRSE_g1263.t1	1.513899	2.505362	1.306074	2.770042	0.604971	2.014192	2.177053	2.025218	2.74441	2.718404	3.223503	3.388145	3.291106
DRSE_g1264.t1	1.313422	4.606527	0.492179	0.836967	0.198651	4.136263	4.500032	7.754118	7.860029	20.037784	0.858094	1.041655	0.914159
DRSE_g1265.t1	4.006016	4.62468	0.477545	1.327175	0.296264	13.261007	19.937382	1.588736	1.582177	1.821504	1.315614	1.141673	2.078219
DRSE_g1266.t1	0.374561	3.616002	0.132332	0	0.030876	0.259941	0.105604	0	0	0	0.169363	0	0
DRSE_g1267.t1	5.061765	4.718953	4.209623	7.852995	3.726988	5.097667	7.570873	4.866896	12.382889	8.189816	9.166709	7.80271	8.096253
DRSE_g1268.t1	0	0	0	0	0	0	0	0	0	0	0	0	0
DRSE_g1269.t1	0	0	0	0.899068	0.822483	0	0	0	0	0.378822	0.298631	0.361517	0.524326
DRSE_g1269.t2	0.180755	0.17743	0.377307	0	0	0.20773	0.222083	0.380152	0.098685	0	0	0	0
DRSE_g1270.t1	0	0	0	0	0	0.370841	0	0	0	0	0	0	0
DRSE_g1271.t1	0.642188	0.471144	0.462705	3.519259	0.931866	2.942587	2.353228	0.386904	0.701411	1.885428	3.839067	3.164859	3.737172
DRSE_g1272.t1	0	0	0	0	0	0	0	0	0	0	0	0	0
DRSE_g1273.t1	0	0	0	0	0	0	0	0	0	0	0	0	0
DRSE_g1274.t1	8.165033	9.721141	8.646667	14.32545	8.009774	11.188321	15.476421	14.846943	11.545875	15.616825	11.717109	10.59474	11.657195
DRSE_g1275.t1	6.029757	7.41816	4.966851	13.646141	3.627782	8.3948	9.335087	6.417566	7.30079	6.066355	17.938291	12.013004	13.882075
DRSE_g1276.t1	13.675818	16.530533	4.402793	4.654971	5.665214	9.355724	10.970947	4.088807	1.882284	9.059795	12.972519	15.245247	14.791623
DRSE_g1277.t1	1.511425	1.856244	1.028782	1.001613	0.53796	1.843476	2.981228	1.576031	1.834669	2.244407	2.323656	2.329341	1.536012
DRSE_g1278.t1	0	1.162236	0.354896	0	0.032031	0	0	0.209129	0	0	0	0	0.268919
DRSE_g1279.t1	1.740022	0	0	0.151461	0	1.433495	3.192246	0	0.50905	0.9681	1.156446	0.95729	0
DRSE_g1280.t1	7.799358	9.381257	5.73233	5.949436	4.457804	6.286536	9.857912	6.032427	6.255656	5.772191	10.126518	10.011622	9.338241
DRSE_g1281.t1	6.791928	9.338301	5.821643	9.655348	4.837376	8.120267	8.970816	9.017493	11.365917	11.145927	14.118219	13.406964	11.842504
DRSE_g1282.t1	3.286333	4.436735	14.891345	32.344585	11.740593	3.249453	2.139184	17.233378	31.301999	19.599028	17.408792	14.240625	17.376337
DRSE_g1283.t1	19.588569	14.741837	0	0.146744	0	11.710902	12.65926	0	0.515852	0.058022	2.62208	0.152474	0.158588
DRSE_g1284.t1	9.920708	11.545002	4.567019	9.827383	3.678418	11.212291	12.321615	9.520554	9.625659	9.720534	15.489156	18.115883	15.903998
DRSE_g1285.t1	0.704045	2.041627	0	0	0.091921	0.416402	0.414015	0.063899	0.415333	0	0.219227	0.304862	0.119596
DRSE_g1286.t1	0.28416	0	0	0	0	0	0	0	0	0	0	0	0
DRSE_g1286.t2	11.264841	8.740845	1.877567	3.730759	3.009498	9.514411	9.952553	2.685529	7.416635	5.733522	14.956887	10.550536	9.598456
DRSE_g1287.t1	4.111711	5.183194	1.361201	4.203002	2.102795	3.219806	3.936013	1.144439	4.149217	3.249396	14.971004	15.965788	13.890852
DRSE_g1288.t1	27.501744	24.532434	18.945698	36.834182	14.461454	30.035886	32.993026	27.754162	47.750989	42.99394	47.942346	39.556489	43.74895
DRSE_g1289.t1	1.359579	7.729296	0	0	0	0.142497	0.919263	0	0.693702	0	0	0	0
DRSE_g1290.t1	0.136006	0.036545	0.242963	0.16336	0.559511	0.106566	0.201231	0.814785	0	1.705281	0.625084	1.057641	0.828228
DRSE_g1291.t1	2.078583	2.196604	0.961166	1.106836	0.341347	1.875295	3.573364	1.502814	4.050677	3.313055	4.374319	3.391058	2.254419
DRSE_g1292.t1	1.149886	1.421461	1.675809	41.491551	2.629431	9.233448	8.868481	5.589585	0.88628	2.302433	16.383014	36.970841	32.247404
DRSE_g1293.t1	0.209728	0.193417	0	0	0	13.767438	9.978435	0	0.279631	0	0	0	0
DRSE_g1294.t1	0.410672	0	0.10033	0.880262	0	1.117996	0.505503	0.984602	0	0.308562	0.148484	0.447285	0.705677
DRSE_g1294.t2	2.955286	4.071781	3.069613	7.049822	1.860752	3.937766	6.437487	4.41498	6.071291	5.22802	6.217686	5.740097	5.704716
DRSE_g1295.t1	2.758388	3.457595	0.954846	1.400566	1.030094	3.027584	4.545021	4.050062	3.495181	3.287382	0.577493	1.011792	0.585185
DRSE_g1296.t1	0.561964	1.724661	0.1884	0.026158	0.131086	0.181708	0.219146	0.385329	0.609329	2.396773	0.22216	0.053894	0.085002
DRSE_g1297.t1	33.555076	57.019269	1.329344	1.193377	0.636405	26.631014	46.087243	4.642114	45.118437	20.122998	9.91908	6.249639	5.569823
DRSE_g1298.t1	1.804113	2.039091	2.752813	3.43772	1.625087	2.028545	3.037181	3.532083	2.441797	5.203754	3.981896	4.066853	4.025932
DRSE_g1299.t1	31.334081	34.796701	41.853843	32.416904	52.754579	34.992515	29.239091	108.51431	21.329418	68.461645	34.307967	45.282265	37.920072
DRSE_g1300.t1	12.505458	24.774299	17.136508	32.086536	18.395354	17.775039	12.780075	29.773115	6.328309	21.693774	22.581332	19.872265	25.559869
DRSE_g1301.t1	0.503253	1.363976	0.268544	0.764815	0	0.454021	0.895588	0.832627	1.059742	1.308937	1.571018	1.602216	0.81065
DRSE_g1301.t2	0.077517	0.111544	0.469819	0.477423	0.129354	0	0	0.278303	0.154246	0.25654	0.606257	0.448233	0.91826
DRSE_g1302.t1	2.363297	3.068225	1.495184	2.523594	1.206658	2.856887	4.902056	2.711635	5.343068	6.20567	3.506195	2.796494	2.345356
DRSE_g1303.t1	2.285609	2.883009	2.035349	1.637402	1.082078	1.857802	0.68956	1.157308	0	0.745911	1.813881	0.796454	0
DRSE_g1303.t2	0.135717	0	0.276261	0.162198	0.45416	0.145302	0.725899	0.878887	0.662549	0	0.142228	0.190031	0.988941
DRSE_g1304.t1	5.004443	4.166578	1.671766	3.119763	0.830387	4.492232	5.784376	3.301116	6.772387	5.221494	5.593697	5.023273	4.571696
DRSE_g1305.t1	1.733236	2.113799	0.114933	0	0	1.698815	1.996072	0.398336	0.362256	0.81129	0.048818	0.059764	0
DRSE_g1306.t1	0.078747	0	0	0	0	0	0	0	0	0	0	0	0
DRSE_g1307.t1	10.406021	12.555341	0.80864	1.672175	0.903803	9.045972	12.085521	2.384606	5.419189	5.244847	3.348299	1.96041	2.201289
DRSE_g1308.t1	0	0	0	0.647548	1.935859	0.557426	4.933087	9.782932	1.877019	0.709719	4.039704	0.700253	0
DRSE_g1309.t1	36.86244	49.005195	331.614075	59.404856	174.27083	58.409537	71.760562	333.726745	214.254876	304.685538	209.128109	51.551463	83.27677
DRSE_g1310.t1	16.508657	20.909462	17.156255	26.953491	17.341089	15.777088	16.502815	35.943083	16.451714	25.41729	20.066065	17.142724	18.845898
DRSE_g1311.t1	5.718369	3.764456	0	0	0	2.823344	2.723948	0	0.024349	0.013974	0	0	0
DRSE_g1312.t1	0.172499	0	0	0	0	1.369304	1.575154	0	0	0	0	0	0
DRSE_g1313.t1	0.538105	0.742709	1.068834	1.463997	0.631952	0.713303	1.256885	2.12454	1.657011	3.391753	1.738991	2.13032	1.939298
DRSE_g1314.t1	6.060504	9.143878	6.268835	7.414468	4.342038	6.585034	9.764208	11.897005	9.075793	15.398169	8.40874	8.963718	6.995565
DRSE_g1315.t1	0.416993	0.357947	0.06793	0.492638	0.112726	0.142405	0.269293	0.090478	0.063351	0.254024	0.557408	0.382844	0.303535
DRSE_g1316.t1	11.684828	4.416361	10.81665	23.088439	20.415064	22.862101	7.141926	5.349259	2.10994	4.145757	14.411971	19.770615	19.499398
DRSE_g1317.t1	0.985228	0.561344	0	0.034912	0	1.031739	0.318411	0	0	0	0	0	0
DRSE_g1318.t1	0	0	0	0	0	0	0	0	0	0	0	0	0
DRSE_g1319.t1	8.659815	2.703949	0.852148	4.717297	1.393714	11.715817	8.878799	0.966001	0	1.809732	4.222145	6.361984	6.627991
DRSE_g1320.t1	7.815135	3.043388	3.669599	0.900416	4.609929	9.40067	5.35219	4.656536	1.96848	10.013036	13.279836	8.163943	5.1354
DRSE_g1321.t1	24.325797	22.669102	10.473628	22.235599	9.097723	22.964693	26.987022	18.56875	25.027428	21.902204	24.593191	20.983439	23.75539
DRSE_g1322.t1	4.990017	7.283067	1.836361	2.859557	1.806279	1.796079	2.486533	1.860178	1.146703	2.750325	4.423617	5.387237	4.54316
DRSE_g1323.t1	229.023116	362.485578	76.202889	77.882674	74.70639	204.547353	264.017339	142.326385	184.920936	205.079181	96.750816	93.475268	98.793305
DRSE_g1324.t1	1.914881	2.012752	1.124345	2.943244	1.55577	2.134456	2.756763	3.863362	3.407408	2.888825	2.087536	1.974071	2.320856
DRSE_g1325.t1	53.005364	46.867283	10.449974	6.269829	10.837347	18.641533	19.492708	14.20622	70.301142	46.476516	23.706304	15.960152	11.987542
DRSE_g1326.t1	34.640778	37.386525	14.888403	5.712558	12.349809	51.761094	65.431486	24.342676	37.625515	20.923569	19.80233	17.694784	13.542897
DRSE_g1327.t1	115.058187	80.134142	290.559737	95.824306	216.294202	117.563001	106.57384	123.875962	63.592861	142.443589	302.436655	285.853129	264.293569
DRSE_g1328.t1	0.464044	0.35268	0.368045	0.592578	0.349623	0.629378	0.41527	0.542265	0.324951	0.908446	0.363677	0.238003	0.400898
DRSE_g1329.t1	0	0	0.533656	2.5931	3.306507	0	0	0	1.776231	0	2.71259	1.409704	4.723559
DRSE_g1329.t2	2.562879	2.053827	2.770628	2.270865	0	2.676978	2.005917	1.82079	0	2.788449	1.762667	3.815115	1.228794
DRSE_g1330.t1	0.513724	2.061421	0.082448	0	0	0.208002	0	0	0.411355	0	0	0	0
DRSE_g1331.t1	0.113495	0.153275	0.011229	0.137983	0.021686	0.089768	0.071893	0.059745	0.92675	0.397642	0.21957	0.177085	0.098172
DRSE_g1332.t1	5.345076	5.35775	8.345339	24.917895	12.260028	7.228668	8.0794	6.413205	1.585865	6.987568	17.381482	16.51847	19.81189
DRSE_g1333.t1	1.473146	4.192172	8.114777	15.804913	13.224703	3.464657	2.967119	4.002903	1.486572	2.800198	8.308084	8.620828	10.497115
DRSE_g1334.t1	0.853102	0.864281	1.392458	0.940432	1.27471	1.209434	1.609842	0.968768	0.768185	0.92539	2.490506	1.996912	1.991016
DRSE_g1335.t1	0	0	0	0	0	0	0	0	0	0.079773	0.058091	0	0
DRSE_g1336.t1	10.798132	12.706395	12.281187	19.154035	13.750366	13.03238	12.84012	21.448784	10.432077	22.159276	11.753001	14.808122	13.500112
DRSE_g1337.t1	0.454545	0.759485	0.360252	0.24738	0.41301	0.381933	1.152235	0.285839	0.698983	0.662132	0.723755	0.311627	0.29025
DRSE_g1338.t1	0.387611	1.228908	0.126497	0.193019	0.345259	0.478942	0.231192	0.549606	0.057715	0.26568	0.093686	0.227367	0
DRSE_g1339.t1	6.935292	3.312649	0.323003	0.198133	0.485279	29.862068	15.892792	1.235581	0.168018	1.199838	0.908212	0.916294	0.418766
DRSE_g1340.t1	1.777608	3.141986	0.617763	0.577199	0.33132	0.888591	1.252635	0.847509	0.406136	1.320888	1.170716	0.828994	0.612071
DRSE_g1341.t1	56.169507	63.210832	95.124856	143.714752	72.639508	92.113868	114.661887	139.026182	36.164395	55.007176	123.145745	125.483097	124.542429
DRSE_g1342.t1	2.312818	2.233321	0.456982	1.019365	0.245697	1.855666	2.483814	2.484628	2.761143	3.108494	1.263942	1.208679	1.724893
DRSE_g1342.t2	8.009738	7.718255	2.897497	8.962823	2.570941	8.150445	10.356809	10.674203	16.316496	14.061438	4.588172	4.92744	4.966379
DRSE_g1343.t1	85.955149	152.707232	2.599748	3.01671	1.172845	59.212727	65.966146	1.02583	0.045975	1.845371	11.734802	10.423747	4.510633
DRSE_g1344.t1	3.848043	3.216847	1.307805	4.773483	0.934065	4.644393	5.048356	3.400833	3.766995	3.701807	5.122395	4.737321	4.83749
DRSE_g1345.t1	0.049496	0.476849	0	0	0	0.154001	0.502578	0	0.124003	0	0	0	0.047686
DRSE_g1346.t1	13.014368	12.209034	11.148545	15.334557	14.217211	12.228358	10.930798	11.744136	10.647621	11.549336	8.334712	10.024181	10.08215
DRSE_g1347.t1	257.297047	339.102778	38.201903	21.560514	51.590603	396.816963	539.992488	12.686434	3.833591	38.488025	79.890547	65.026715	43.063856
DRSE_g1348.t1	1.318965	2.359024	0.825853	1.865515	1.009957	2.040306	2.771864	3.570083	2.455481	2.895948	1.790671	1.092988	2.520392
DRSE_g1349.t1	0	0	0	0	0	0	0.411443	0	0	0.558627	0	0	0
DRSE_g1350.t1	6.212712	7.238222	3.319119	4.35313	2.82839	8.436114	11.002984	4.929154	3.608306	6.187983	4.844223	3.681752	3.03436
DRSE_g1351.t1	10.030135	14.689078	5.419009	3.874227	4.421088	8.792004	8.956339	3.027566	4.212808	5.174368	8.393622	6.889912	6.736696
DRSE_g1352.t1	9.380165	10.231652	7.415939	17.686188	9.20942	8.504026	8.644431	6.747861	4.825848	6.936637	17.733948	19.635356	16.812397
DRSE_g1353.t1	37.238191	42.528136	17.988839	25.576456	13.972087	38.164312	52.483904	31.153901	40.28615	35.782914	32.038053	30.544268	31.758774
DRSE_g1354.t1	3.072404	4.771509	0.99602	0.918994	0.360361	5.389656	1.812132	1.637141	2.482672	1.951463	1.111145	0.753696	1.058572
DRSE_g1355.t1	1.046452	1.197114	0.270601	0.318869	0.285849	1.222713	2.70187	0.658234	3.679581	1.986387	0.416168	0.565569	0.409066
DRSE_g1356.t1	1.691534	1.523061	3.14273	0.853631	1.79202	2.833941	4.99255	2.959651	1.182707	2.30839	2.512453	1.2583	1.03977
DRSE_g1357.t1	1.596663	1.52205	0	0	0	0.268338	0.459141	0	0	0	0	0	0
DRSE_g1358.t1	2.010091	1.369385	0	0	0.057538	10.033675	3.595947	0	0.097699	0.055021	0	0	0.075074
DRSE_g1359.t1	1.297009	1.849009	1.764768	1.025996	0.474806	0.671158	0.457395	3.120253	47.843193	16.782708	2.458452	2.345587	1.556865
DRSE_g1360.t1	2.072917	2.013157	11.26938	12.450683	15.605	3.787428	2.324316	7.302951	14.2315	13.610945	19.067514	16.617935	16.393301
DRSE_g1361.t1	1.526424	2.258872	0.733377	2.060531	0.627163	1.770041	2.086229	1.316072	2.058792	2.418227	2.226315	1.818829	1.92862
DRSE_g1362.t1	0.37649	0.64362	0.187069	1.619383	0.125679	0.876371	1.250827	0.598742	0.870488	0.866382	1.897408	1.945685	0.763646
DRSE_g1362.t2	2.288097	2.822127	1.319403	2.416624	0.324839	2.528081	3.660643	2.836695	2.935596	3.908796	6.019407	5.182922	4.581435
DRSE_g1363.t1	1.017996	0.882395	0.154304	0.288582	0.071404	1.458712	2.00981	1.303258	0.202581	3.470032	0.884614	0.661878	0.841295
DRSE_g1364.t1	19.217611	16.731529	9.473317	14.9879	9.015352	21.26476	20.228097	17.453718	16.500787	23.24254	13.582438	15.435652	14.857204
DRSE_g1365.t1	19.303955	13.774985	55.299724	48.267357	57.873838	30.950807	20.833879	27.298474	13.884371	25.604516	40.904165	42.723648	48.290308
DRSE_g1366.t1	65.937129	203.276776	20.112485	11.796791	14.871796	50.255465	54.506116	19.98674	12.796606	13.168882	18.726298	19.253951	18.041572
DRSE_g1367.t1	5.139014	4.411038	0.103429	0	0	5.881391	10.05306	0.24563	3.108505	0.680636	0.347768	0	0
DRSE_g1368.t1	0.1071	0.059007	0	0	0	0	0	0	0.302885	0	0	0	0
DRSE_g1368.t2	0.313681	0	0	0.068175	0	0.118503	0.239036	0	0	0	0.028969	0	0.083011
DRSE_g1369.t1	41.727767	48.156709	0.192647	0.621049	0	71.808277	77.959767	0.538546	0.720739	0.65576	3.850578	1.209015	1.274847
DRSE_g1370.t1	6.813299	8.384343	1.696726	4.164808	1.555847	11.892202	12.727378	2.978905	2.378516	3.652432	4.017096	4.991006	7.227522
DRSE_g1371.t1	8.435825	7.465774	4.368334	4.997357	3.541605	15.668694	14.004935	5.04044	6.319726	7.845957	7.010996	6.594421	5.85389
DRSE_g1371.t2	0.16172	0.080477	0	0.738573	0.471265	1.024601	0.444606	0.197399	0	0.090057	0.134057	0	0
DRSE_g1372.t1	5.488146	6.712659	5.629538	9.998517	4.430508	6.568555	7.679267	10.607752	6.891946	10.178784	8.504432	11.067596	9.800071
DRSE_g1373.t1	12.349228	14.005653	2.447227	1.394487	2.228029	11.394048	16.809446	2.422226	6.036233	5.135833	5.29399	2.362747	3.058272
DRSE_g1374.t1	0	0	0	0	0	0	0	0.02011	0	0	0	0	0
DRSE_g1375.t1	1.953552	2.212871	0.943428	0.626521	0.465658	2.25959	2.665423	1.431849	1.436328	1.586675	2.381182	1.939188	1.55961
DRSE_g1376.t1	0.125479	0.081376	0	0.549744	0	0.357569	0.413279	0.066111	0.269999	0.167004	0	0.940013	0.012419
DRSE_g1377.t1	0.204879	0.401008	0.169763	0.225978	0.074933	0.299006	0.378948	0.329459	0.378745	0.304244	0.050447	0.146241	0.077409
DRSE_g1378.t1	1.761193	0.076946	0.471648	1.668373	0.197998	1.199266	5.349633	0.09972	0.304432	0.311531	2.492404	1.09748	1.705449
DRSE_g1379.t1	1.743897	1.908458	0	1.815404	0.114508	2.123168	3.202239	1.298839	0.300682	0.481949	4.253829	3.608369	1.850716
DRSE_g1379.t2	3.667461	4.097949	2.603112	2.71541	2.120916	3.093677	2.846536	3.207576	2.436424	4.067984	4.161139	3.978764	4.43198
DRSE_g1379.t3	1.506115	3.361232	0	3.057324	0.292582	2.638502	2.527836	0	1.171214	2.192486	0.676715	0	2.183568
DRSE_g1380.t1	12.148355	17.378867	6.463987	16.704357	5.288932	15.870826	15.025641	7.957282	7.206388	12.239822	13.338563	13.136731	13.251193
DRSE_g1381.t1	0.061221	0.164647	0	0.073686	0.02298	0.224217	0.025876	0	0	0	0	0	0
DRSE_g1382.t1	1.985765	1.659346	1.341694	2.146894	0.665718	2.191314	2.319073	1.451196	1.632765	2.137181	2.784546	3.47207	3.086538
DRSE_g1383.t1	1.10902	1.820749	1.319477	1.671469	0.542865	1.568786	2.460517	1.594014	1.201924	1.964559	1.448828	1.174092	2.198169
DRSE_g1384.t1	1.690169	2.637044	2.609969	8.430683	1.449848	2.896743	3.965837	4.188736	4.100953	5.304031	6.718689	6.267942	6.073832
DRSE_g1385.t1	34.317392	31.260529	2.627226	7.3414	3.329087	13.13819	12.686061	2.065582	48.21894	6.538318	22.318753	15.108215	18.586647
DRSE_g1386.t1	0.686392	0	0	0	0	1.334861	0.974054	0	0	0	0	0	0
DRSE_g1387.t1	0.114287	0	0	0	0	0	0.194044	0	0	0	0	0	0
DRSE_g1388.t1	1.591268	2.275759	0.806746	2.676183	0.826561	2.434622	2.623496	1.173564	0.510683	2.004096	2.755393	2.892429	2.633095
DRSE_g1389.t1	0.027925	0	0	0	0	0.058905	0.058962	0	0	0	0	0	0
DRSE_g1390.t1	0.956458	0.831157	0.643989	0	0.317617	1.578529	2.711062	0.625864	2.582448	1.755763	0	0.582371	1.143829
DRSE_g1391.t1	3.223862	3.25445	1.120976	1.464428	0.839723	3.064952	3.829971	1.49019	4.062933	3.129442	3.355948	3.252696	3.140275
DRSE_g1392.t1	0.191427	0.272212	0.152703	0.150535	0	0	0.108069	0.065456	0	0	0	0	0.060843
DRSE_g1393.t1	18.815569	26.594875	8.891049	10.858781	5.131902	28.193455	45.156219	13.357507	20.082557	15.805697	17.018391	15.070431	15.254033
DRSE_g1394.t1	11.46494	7.976941	15.332072	22.025636	17.351978	7.057719	6.899891	9.951812	3.675311	9.525395	13.542734	8.973347	13.287259
DRSE_g1394.t2	6.306583	6.43851	4.050903	3.790224	9.881063	8.17126	6.623421	6.480431	4.035841	8.02781	5.086977	8.467412	7.276531
DRSE_g1395.t1	1.89412	1.704963	0.309395	1.991074	0.746133	1.331149	1.485554	0.759341	0.839284	1.328905	2.217068	3.17074	3.787127
DRSE_g1396.t1	3.039233	4.11289	2.281537	3.874934	1.757996	3.34052	4.59737	2.748261	2.262271	3.387819	5.06748	4.898848	4.699654
DRSE_g1397.t1	46.658093	37.425789	0	0	0	71.705749	227.591072	0	0	0	0	0	0
DRSE_g1398.t1	6.264838	7.372542	4.061048	9.292579	2.816012	9.409596	10.722955	5.46946	5.310935	7.096857	5.710371	5.945544	5.663133
DRSE_g1399.t1	3.604087	5.212662	3.317857	8.463225	2.675551	4.679397	6.106882	5.325125	4.25374	6.477241	6.524022	6.076246	6.539763
DRSE_g1400.t1	9.421869	10.269654	0.971832	0.43248	1.705655	4.646208	2.136114	3.487634	10.307546	13.423993	1.294227	0.574509	0.609717
DRSE_g1401.t1	0.531912	1.076902	1.092593	0.978746	0.704164	0.949177	1.454765	0.848791	0.450821	1.35036	0.544017	0.506323	1.130219
DRSE_g1402.t1	0.155759	0.331027	2.116945	3.552487	1.056865	0.637724	1.319969	3.410391	1.525752	0.629675	0.311113	0.769487	0.882147
DRSE_g1403.t1	0.212553	0.075424	0.226322	0	0	0.145512	0	0	0	0.096392	0	0	0
DRSE_g1404.t1	0.100399	0	0	0	0.036904	0.052047	0	0.051861	0.041898	0.140574	0	0	0
DRSE_g1405.t1	0.678479	0.801593	0	0.441531	0.053982	0.540767	0.383268	0.384357	0.493286	0.815444	0.075385	0.093148	0
DRSE_g1406.t1	0.168775	0.179051	0	0	0	0	0.071535	0	0.137064	0	0	0	0
DRSE_g1407.t1	0.917148	0.638457	0	0	0	0.303406	0.129943	0	0	0	0	0	0
DRSE_g1408.t1	7.045663	9.62767	8.054613	17.68476	6.614278	11.895235	12.625122	13.056695	8.681041	14.503311	9.759959	15.09609	11.254914
DRSE_g1408.t2	1.322376	1.774315	0.993716	1.87935	1.123035	1.581521	1.478881	2.482088	2.37785	0.971692	2.974251	0.789012	3.118375
DRSE_g1408.t3	0.870451	1.281723	1.546466	2.62053	0.881758	1.014042	1.26934	1.328135	0.621047	2.079782	2.672047	1.656054	1.9408
DRSE_g1409.t1	7.707023	13.571029	4.902391	9.757674	2.311295	5.920795	8.775106	7.28125	17.923582	12.930718	22.386276	23.38057	20.732517
DRSE_g1410.t1	4.340452	4.338687	2.733404	6.470063	1.486275	4.318616	7.540512	6.275162	11.012319	7.550475	7.320557	5.532829	6.796306
DRSE_g1411.t1	0	0.114784	0	0	0	0.469866	0	0.066986	0.036382	0.093228	0	0.079626	0
DRSE_g1411.t2	0.756484	0	0.173478	0	0.287283	0	0.151369	0	0	0	0.901119	0	0.13718
DRSE_g1412.t1	0	0.434047	0	0.027057	0	0	0	0	0.114577	0	0	0	0.043958
DRSE_g1412.t2	0.724844	0	0	0	0	0.127042	0.102065	0	0	0	0	0	0
DRSE_g1413.t1	6.38482	9.234528	6.650633	12.789045	4.314494	5.800977	7.712356	10.886796	7.478936	12.607061	12.973999	13.20901	13.789691
DRSE_g1414.t1	3.069716	1.905309	3.128472	2.306622	2.904691	2.24118	1.842575	2.344097	1.862097	3.744278	4.772036	3.639379	2.481549
DRSE_g1415.t1	54.135632	69.248079	49.686963	54.762991	41.796159	61.865482	72.715875	60.559961	75.811783	75.742436	67.602185	58.266091	66.361901
DRSE_g1415.t2	77.908981	99.853542	53.386577	46.762158	58.771188	73.399897	76.20473	72.145246	70.504411	83.218519	72.953277	73.05017	68.89988
DRSE_g1416.t1	0	0.349993	0.085931	0	0.040826	0	0	0	0	0	0	0	0.185678
DRSE_g1416.t2	0.179292	0	0	0.247378	0	0.188056	0.194812	0.509272	0.087237	0.482988	0.341543	0.319121	0
DRSE_g1417.t1	5.329864	3.378639	0	0.317626	0.194826	38.094806	82.286409	7.529371	30.987247	1.752096	0.745111	0.834753	0
DRSE_g1418.t1	3.069999	5.128751	4.889179	7.326334	3.762978	4.533472	4.389773	3.623706	2.470551	4.811265	9.11729	8.730379	8.695706
DRSE_g1419.t1	16.938651	25.852902	3.277227	2.321669	2.342345	10.105604	16.787867	5.205268	15.678246	15.439512	3.909585	3.517249	2.901271
DRSE_g1420.t1	230.893841	612.577072	258.091548	319.419515	305.423526	198.8337	179.857657	110.025595	20.443609	75.235115	213.458906	203.167714	231.29013
DRSE_g1421.t1	1.941048	3.235229	1.577456	5.352087	0.648656	2.546347	2.977236	1.82571	2.70114	2.701319	3.280438	2.910372	3.040228
DRSE_g1422.t1	1.534363	2.013362	0.078788	0.235576	0	3.38803	2.135955	0.818437	26.288588	1.318044	0.050153	0.184277	0
DRSE_g1423.t1	4.811049	5.92414	2.018616	7.526305	0.701263	5.437144	6.667993	5.56088	6.535328	2.572882	5.627922	8.869882	7.129811
DRSE_g1424.t1	2.345506	2.345737	1.367357	3.894493	1.288517	2.870222	4.726919	3.226461	2.687217	4.336285	3.756244	3.027313	2.745225
DRSE_g1424.t2	0.207187	0.329194	0.215221	0.838009	0.034074	0.194901	0.499362	0.384964	0.040551	0.193582	0.167349	0.958553	0.050973
DRSE_g1425.t1	0.431086	0.394299	63.595011	11.056541	34.80208	1.778313	1.147153	126.428168	1.426041	20.197048	7.503971	1.906784	6.763764
DRSE_g1426.t1	10.158431	10.72672	15.90304	18.145856	14.238388	8.646347	7.670915	17.884884	6.458713	18.001524	16.793184	18.411639	16.250735
DRSE_g1427.t1	1.535707	2.794406	1.448822	5.335516	1.737109	2.720532	2.752418	2.520327	2.500772	2.800167	4.316413	4.81576	3.527857
DRSE_g1428.t1	50.367178	39.680827	23.755556	9.08896	17.393302	26.198699	35.511777	17.811377	51.319545	41.505858	21.277934	13.535774	10.907606
DRSE_g1429.t1	23.563415	30.995167	26.325417	5.965361	12.276667	16.647856	20.681187	16.817764	15.223559	23.56428	26.138435	25.495907	23.992278
DRSE_g1430.t1	0.91462	1.484666	0.56682	1.42084	0.16994	1.068814	1.72373	1.146954	0.906046	1.535113	1.154182	1.192322	0.556131
DRSE_g1430.t2	3.413362	4.143882	2.179794	4.615154	2.039836	4.567814	4.956936	3.175661	4.553858	4.426202	10.666629	8.901643	8.424158
DRSE_g1431.t1	10.011887	14.383005	6.820366	17.007812	7.580687	12.132519	14.649104	12.606191	10.750219	16.245068	13.75128	12.455976	11.967295
DRSE_g1431.t2	5.555785	7.351959	4.949854	7.359909	2.023774	10.191867	11.695187	7.093783	9.428165	10.207761	5.818779	7.653781	7.205379
DRSE_g1432.t1	5.370838	10.038998	2.764258	4.563486	1.419856	5.533302	10.292822	5.382052	4.908822	4.612226	6.7794	8.585972	6.50816
DRSE_g1433.t1	2314.757325	3407.802764	751.873009	1609.321626	795.785047	1958.09038	2340.067126	1414.959531	1221.823099	1611.772942	1245.354944	1315.41514	1293.251386
DRSE_g1434.t1	7.44233	10.646136	6.926629	6.493695	3.046002	8.513921	10.895817	7.217975	7.804065	9.071946	10.012059	10.607353	10.204899
DRSE_g1435.t1	3.309848	4.891938	2.830596	3.710198	0.826627	3.714105	5.441855	3.415307	5.47833	4.888125	7.386934	6.461573	5.58392
DRSE_g1435.t2	3.225427	4.470544	2.550717	3.660822	0.680365	2.815077	4.470341	3.932541	5.669729	5.428287	7.252129	6.278992	5.12702
DRSE_g1435.t3	0	0.334778	0	0	0	0.654593	0	0	0.258674	0.142393	0	0	0
DRSE_g1436.t1	0.627112	0.986381	0.257975	0.409813	0.116169	0.505189	0.844825	0.463688	0.461576	0.623815	0.89984	0.784041	0.61593
DRSE_g1437.t1	3.752651	5.868551	17.674626	8.077742	6.770229	4.799742	5.707027	24.015491	6.843428	16.353408	12.347845	9.306282	10.131446
DRSE_g1438.t1	0.192311	0.406685	0.019347	0	0.201645	0.369706	0.36904	0.028218	0	0.338019	0.191558	0.371314	0
DRSE_g1438.t2	0	0	0.168144	0.05687	0	0	0	0.110079	0.140798	0	0.142603	0	0.231281
DRSE_g1439.t1	72.428966	85.667765	47.845181	43.031154	102.767375	55.255372	75.125461	43.936128	69.432392	55.002072	70.57779	80.093395	72.916112
DRSE_g1440.t1	8.89545	7.465825	6.511954	12.936669	8.902878	10.394828	7.896835	6.176125	3.901146	7.423957	12.694081	14.491446	14.788262
DRSE_g1441.t1	4.369037	5.227353	2.701332	5.172847	1.420033	6.246196	7.074233	4.554757	5.055985	4.863833	10.52641	8.01205	8.223716
DRSE_g1442.t1	3.585043	3.970837	0.580504	1.067038	0.514729	4.290639	4.523165	0.105702	0.731128	0.183206	2.926878	3.491782	3.465898
DRSE_g1443.t1	3.293117	4.262144	1.682049	0.701954	2.676809	3.670894	2.828061	0.457248	2.62771	2.205484	1.892867	1.58604	0.994693
DRSE_g1444.t1	197.265161	168.280566	155.767785	223.50927	239.455154	134.586688	92.808218	132.144653	70.255965	154.849859	145.638	170.237964	156.848787
DRSE_g1444.t2	0.394704	0	1.135814	0	0	0	0	0	0	0	0.367913	0	0
DRSE_g1445.t1	4.340907	4.654908	3.458419	8.191024	1.961797	7.471569	7.892807	8.02731	6.071523	9.534701	6.490449	8.300611	9.622897
DRSE_g1446.t1	5.205673	4.924086	0.635276	0.848488	1.090659	137.262004	75.218883	7.827233	4.742545	2.945097	0.217235	0.089384	0.822241
DRSE_g1447.t1	11.876925	11.854608	4.833854	12.195101	4.871789	14.445955	14.930403	10.032131	8.799865	9.961979	13.184922	17.072262	12.019389
DRSE_g1448.t1	3.863742	0.982176	6.991903	7.769884	7.269682	4.611853	5.965137	5.378576	0	0	7.041717	12.138677	6.138791
DRSE_g1448.t2	4.215999	7.373919	3.66519	13.013084	2.46784	13.021997	3.429082	1.54435	1.134083	5.535784	6.568503	5.209569	9.70822
DRSE_g1449.t1	0.059138	0.090307	0.046417	1.427912	0	0.517058	0.316335	0	0.132211	0.826896	0.517896	0.454929	0.311361
DRSE_g1449.t2	0.525665	0.540371	0.33858	3.794503	1.331852	1.948845	2.387893	1.374868	0	1.036079	0.953785	3.184324	1.724112
DRSE_g1450.t1	1.624086	2.272262	2.747303	3.678703	0	4.961537	2.929284	0	0	0	2.246256	2.05149	1.318933
DRSE_g1451.t1	11.842363	12.766147	5.190657	7.495652	3.171058	12.759215	13.283618	5.806188	6.520087	7.703189	9.61105	11.705932	10.568387
DRSE_g1452.t1	0.7448	0.56857	6.373483	2.423464	3.35917	1.281128	1.457863	10.305949	1.556293	4.528899	3.928062	2.583311	2.936516
DRSE_g1453.t1	1.467467	1.277185	5.292504	9.859276	3.061159	3.329894	3.246386	9.604089	1.46371	7.58081	11.852434	11.316873	12.784979
DRSE_g1454.t1	4.371733	3.259164	5.548028	5.461189	9.157892	3.011573	2.361794	2.003204	0.812271	2.643197	5.272004	4.260393	7.327502
DRSE_g1454.t2	3.968586	4.424049	5.554194	0	4.642394	3.911253	1.693641	0	0	1.110323	2.790581	5.079211	3.722555
DRSE_g1455.t1	24.989142	36.250083	38.17812	53.348239	23.165116	26.447082	35.013456	50.170747	27.902868	46.378097	30.015224	46.099533	41.505716
DRSE_g1456.t1	140.798334	89.666585	37.958997	91.100774	35.199997	201.191675	239.097653	96.366152	239.527135	160.440941	68.725926	56.592045	61.714301
DRSE_g1457.t1	30.872534	30.08309	32.976607	63.297223	40.406323	30.494424	21.928632	28.724469	12.982716	30.727182	36.423053	42.725622	35.013747
DRSE_g1458.t1	0	0	0	0	0	0	0.115433	0	0	0	0	0	0
DRSE_g1459.t1	11.443339	13.323778	0.425175	0.081684	0.010274	14.566267	17.241912	0	0.115517	0.079344	0.110909	0.050302	0.690814
DRSE_g1460.t1	52.444799	42.603484	11.410982	45.248489	10.881835	35.448043	46.552644	6.303311	94.513157	16.318321	66.706256	68.567661	87.115376
DRSE_g1460.t2	0	0	0	0	0	0	0.04357	0	0.173998	0	0.129453	0	0
DRSE_g1461.t1	1.427472	2.233546	0.839427	0.946566	0.540255	2.587133	2.704207	1.833642	1.669918	1.408002	1.773592	1.205312	2.170872
DRSE_g1462.t1	0.37417	0.410912	0.449855	0.225484	0.23187	0.452097	0.676232	1.048039	0.648001	0.795766	0.202122	0.250334	0.204521
DRSE_g1463.t1	14.702571	16.81051	11.622698	16.219245	7.740357	16.966529	19.132589	16.405956	16.104297	20.41516	22.690623	19.782004	20.514734
DRSE_g1464.t1	4.713499	4.401113	2.725445	1.984884	2.26498	5.264553	8.015945	4.480325	7.140307	10.583294	4.013585	3.0411	3.361286
DRSE_g1465.t1	18.276757	13.462899	37.564826	55.794826	37.734775	16.936802	17.009085	21.52722	11.576058	24.252539	36.27852	37.636675	45.230435
DRSE_g1466.t1	12.751729	18.273811	8.821254	9.342529	7.308103	12.062466	15.016409	10.199248	11.47934	12.281664	11.699099	11.338857	12.039415
DRSE_g1467.t1	6.248742	6.143121	2.394894	0.034223	0.72079	13.507031	19.933618	25.397988	0.689585	8.285289	0.058089	0.52703	0.139139
DRSE_g1468.t1	11.229511	9.583672	6.98188	7.548401	5.087613	4.676265	6.47121	5.577691	9.287034	14.028097	12.692511	9.766245	11.976679
DRSE_g1468.t2	14.936452	24.146912	11.341829	14.812347	6.770382	13.769114	13.044651	10.08389	9.957821	21.606241	28.377338	26.055887	24.77806
DRSE_g1469.t1	18.234895	30.404188	1.499286	0.704368	3.832477	31.475072	59.206049	7.498358	5.16127	7.881766	2.516546	8.332821	1.184579
DRSE_g1470.t1	3.812985	4.134858	0.941866	0.148551	0.186478	3.609661	3.619902	0.753679	2.953605	3.004115	0.090081	0.021821	0.034497
DRSE_g1471.t1	0.070663	0.057206	0.16788	0.085727	0.632179	0.278991	0.328309	0	0	0	0.109169	0.132232	0.017419
DRSE_g1472.t1	0.086989	0.23449	0.689326	0	0.181327	0.182816	0.293996	0.478893	0.724474	0.856563	0.067054	0.054225	0.363449
DRSE_g1473.t1	0.039301	0	0	0	0	0	0.033238	0	0	0	0	0	0
DRSE_g1474.t1	0.038031	0	0	0	0	0.039656	0	0	0.064113	0	0	0	0
DRSE_g1475.t1	0.197606	0.084832	0	0.236555	0.146931	0.164726	0.066848	0.082115	0.133089	0	0.201253	0.098258	0.230121
DRSE_g1476.t1	1.445259	2.101999	2.430829	4.29935	1.618318	3.282987	2.873121	4.113392	4.456214	4.252216	4.187281	4.365728	2.699306
DRSE_g1476.t2	2.057562	2.217818	1.421686	5.681136	2.378086	0.820039	1.785378	2.995763	2.23578	3.952825	4.113551	2.632454	3.42462
DRSE_g1477.t1	18.243644	18.349589	5.978722	7.781846	6.323164	14.716339	14.658155	9.482781	14.674768	16.880726	9.801676	7.934791	8.620832
DRSE_g1478.t1	1.235296	0.586878	1.903989	1.239772	0.590183	6.003419	8.444951	17.787225	0.918473	1.380268	0.628051	2.445639	0.861508
DRSE_g1479.t1	0.396219	0.106954	6.692658	18.940262	3.53664	0.747821	1.561859	58.120419	4.687934	4.320142	19.242503	30.837484	29.098255
DRSE_g1480.t1	0.025412	0	0	0	0	0	0	0	0	0	0	0	0
DRSE_g1481.t1	0.512438	0	0.136722	0	0	0.261363	0.579224	0.086641	0.069305	0.569656	1.529465	0.737411	0.481121
DRSE_g1482.t1	0	0.035527	0	0	0	0.06908	0.027939	0.068895	0.083905	0.142258	0.101304	0	0.032221
DRSE_g1483.t1	37.434007	26.808975	18.790577	111.782323	17.926839	55.890783	40.007828	44.865964	25.973538	28.40813	37.354605	53.431946	50.884706
DRSE_g1484.t1	46.022974	94.280592	21.395351	88.083912	37.744599	61.909774	68.537493	50.854904	55.435864	85.034395	56.147634	72.025271	60.180502
DRSE_g1485.t1	54.896977	53.010574	33.192964	80.348395	24.192197	53.584743	76.574453	52.708456	42.238068	41.65133	43.716542	57.012904	56.45889
DRSE_g1486.t1	0.775035	0.110557	2.715082	38.251025	1.630769	1.927202	1.705298	3.466964	5.082681	0.43317	4.445231	3.589577	4.025861
DRSE_g1487.t1	0	0.058221	0	0.581426	0	0.05635	0	0.168409	0	0.15159	0.055042	0.405174	0.10456
DRSE_g1488.t1	0	0.056502	0	0.250928	0.077457	0.109411	0.08942	0.163507	0.043999	0.073695	0.053439	0.327629	0.050775
DRSE_g1489.t1	0.045486	0.065507	0	0.036844	0.034728	0.079911	0.025612	0.079772	0	0.156341	0.078181	0.056768	0.059911
DRSE_g1490.t1	0.261749	0.021719	0	0.02439	0	0.550517	0.595379	0	0	0.029442	0.062134	0	0
DRSE_g1491.t1	0	0	0	0	0	0	0	0	0	0	0	0	0
DRSE_g1492.t1	0	0	0	0	0	0	0	0	0	0	0	0	0
DRSE_g1493.t1	0	0	0	0	0	0	0.018151	0	0	0	0	0	0
DRSE_g1494.t1	0	0	0	0	0	0	0	0	0	0	0	0	0
DRSE_g1495.t1	2.43164	3.112233	0.394967	0.202446	0.078374	1.053449	0.810627	0.053936	1.673982	0.510811	0.409652	0.175765	0.16464
DRSE_g1496.t1	0.172448	0.24747	0	0	0	0.301016	0.097174	0	0	0	0	0	0
DRSE_g1497.t1	20.100717	29.929401	4.677351	10.571218	4.369059	14.466512	14.014766	6.455269	14.340271	10.263828	16.693709	14.073974	11.738032
DRSE_g1498.t1	0	0	0	0	0	0	0	0	0	0	0	0	0
DRSE_g1498.t2	99.403602	75.571915	89.414914	112.966445	77.531158	211.752046	259.215369	146.759453	63.100152	188.620028	77.320388	78.20239	96.048897
DRSE_g1499.t1	0.110374	0.131281	0.069853	0.094114	0.118515	0.081602	0.093205	0.186236	0.019023	0.179949	0.022814	0.110274	0.021873
DRSE_g1500.t1	21.666001	20.416268	39.802369	27.866179	42.007917	22.517376	19.412774	16.719251	18.968572	29.214271	43.631215	44.016353	49.629002
DRSE_g1501.t1	33.95412	75.057787	22.165642	36.835228	12.602998	48.815008	59.649329	30.033299	20.119048	19.023244	23.318768	25.660297	30.50577
DRSE_g1502.t1	14.671009	13.644956	38.516936	13.514436	30.910303	11.179262	10.218785	20.283301	13.629646	27.079714	29.335418	26.762601	19.503025
DRSE_g1503.t1	177.734871	131.328735	159.577163	49.01333	204.000001	123.189081	102.76531	80.195678	64.815167	103.12763	147.393329	125.774747	107.927205
DRSE_g1504.t1	5.298719	6.386339	5.393476	5.22551	2.870871	5.456726	6.683405	6.707003	7.508763	8.49726	8.123081	8.315675	6.586789
DRSE_g1505.t1	0.638931	0.485445	0.237407	0.128276	0.033143	0.227302	0.297859	1.952472	6.274302	5.557364	0.365844	0.304004	0.261058
DRSE_g1506.t1	138.134153	116.448901	38.998136	63.654601	58.692753	61.704077	50.463536	51.246491	327.663032	170.974736	134.321033	122.172359	91.544352
DRSE_g1507.t1	3.007359	3.248982	2.118418	5.265033	2.177096	2.928463	2.296949	2.620543	11.61166	4.222924	15.453966	12.62631	10.24023
DRSE_g1508.t1	1.379568	0.539441	0.932243	0.828197	0.851158	0.192254	0.638061	0	1.011337	1.08377	2.032711	1.451614	1.122424
DRSE_g1508.t2	1.278779	0.970007	0	0	1.177595	2.256775	3.723381	0.428467	3.035263	0.096325	0.296475	0.524938	0.497852
DRSE_g1509.t1	0.709013	0.812191	0	0	0	2.630392	2.789457	0	0	0	0	0	0
DRSE_g1510.t1	52.830875	66.555687	42.751856	138.303374	36.608985	62.920397	65.623484	75.217407	48.180698	108.578164	153.506087	165.714058	141.002233
DRSE_g1511.t1	3.765168	5.666553	8.580413	52.090546	6.823837	13.934773	17.013666	7.257871	7.767381	5.738526	36.302441	31.643241	31.870771
DRSE_g1512.t1	11.784313	11.39299	2.229371	2.083672	1.474295	13.797412	17.885934	7.181097	18.268748	22.511242	3.350036	1.938244	2.71951
DRSE_g1513.t1	47.309136	87.401543	4.751872	12.156152	3.210109	85.454639	116.012332	7.969655	10.139702	11.941662	20.594657	20.202117	20.576605
DRSE_g1514.t1	0.051957	0.056089	0.699449	0	0.3166	0.109424	0.02926	0.928387	0.029696	1.932734	0	0.259288	0.085408
DRSE_g1515.t1	222.24515	190.074397	147.391158	140.763191	112.201687	234.157481	220.352923	357.204561	145.686171	313.802235	118.725125	125.467831	126.950937
DRSE_g1516.t1	0	0	0	0	0	0	0	0	0	0	0	0	0
DRSE_g1517.t1	0.114287	0.240684	0.091862	0.392631	0.078768	0.345341	0.776176	0.45722	0	0.146927	0.448482	0.140239	0
DRSE_g1518.t1	1.08887	1.329568	0.130218	0.248803	0.14034	0.885635	1.82256	0.495816	1.036424	1.291014	1.500132	1.43462	0.909679
DRSE_g1519.t1	2.141938	3.437834	0.246489	0.488421	0.139291	2.061758	2.9075	0.653892	1.301621	1.69106	1.696428	1.32451	1.371268
DRSE_g1520.t1	0.043144	0.04626	0.034304	0	0	0.04488	0.145979	0.80525	0	0.854232	0	0	0
DRSE_g1521.t1	0	0	0.096957	0	0	0	0	0	0	0	0	0.021821	0
DRSE_g1521.t2	0	0	0	0	0.051286	0	0	0.283004	0	0	0	0	0
DRSE_g1522.t1	0.334141	0.142435	5.493517	1.180279	2.365603	0.412519	0.283003	2.053376	0.055035	0.914233	4.564051	3.638553	3.306359
DRSE_g1523.t1	0.146693	0	0	0	0	2.273156	0.743968	0.091927	0.024905	0.296282	0	0	0
DRSE_g1524.t1	0.076562	0.02749	0.283295	0.030812	0.134855	0.214153	0.323511	0.373915	0.499838	0.555354	0.052358	0	0.05004
DRSE_g1525.t1	1.307014	1.164419	0.563914	0.581426	0.518113	0.619853	0.875773	0.561363	1.766581	1.288514	1.486132	1.620697	1.411559
DRSE_g1526.t1	4.236433	7.100072	16.62996	16.198243	14.096541	8.133837	7.742573	16.617541	4.167954	10.702008	14.306601	12.567156	15.486254
DRSE_g1527.t1	4.403001	7.823755	2.83549	6.451916	1.891666	6.191633	5.686726	4.04417	4.395463	5.211303	7.291766	5.175838	6.989044
DRSE_g1528.t1	5.539129	7.461329	7.418329	17.618449	4.799666	6.153737	7.057806	9.39758	7.617857	14.488089	7.215256	7.557551	8.036599
DRSE_g1529.t1	3.95118	5.162648	1.936307	5.056864	1.267831	4.711457	6.056978	2.115895	2.838974	2.858069	7.352633	6.044542	5.611966
DRSE_g1530.t1	6.42629	6.845146	2.990854	4.214181	1.65661	5.52513	13.786719	4.719541	14.985802	7.082805	7.139145	7.021534	5.615199
DRSE_g1531.t1	8.270608	7.564254	1.260661	0.281727	0.436607	3.307852	6.215994	1.561563	19.076131	3.027677	1.195637	0.945434	0.656588
DRSE_g1531.t2	0.303365	0	0	0	0	0	0	0	0	0	0	0	0
DRSE_g1532.t1	0.031151	0.368565	0.074165	0	0	0.032588	0	0.032504	0	0.134467	0.031862	0.077554	0
DRSE_g1533.t1	17.087448	20.3363	12.287591	35.496896	13.77947	35.13453	10.063668	24.1816	12.576047	1.93466	45.52452	50.591791	44.891373
DRSE_g1534.t1	0.101343	0.116658	0.128257	0.061758	0.023341	0.171332	0.218808	0.074847	0.20976	0	0.314355	0.126583	0.200966
DRSE_g1534.t2	0	0.215746	0	0	0	0	0.1288	0	0	0.023782	0	0	0
DRSE_g1535.t1	16.993148	15.701789	0.822835	2.33003	0	14.709683	14.311625	1.649139	0	0.326466	0	1.135607	1.391102
DRSE_g1536.t1	17.653761	13.599481	0.14832	0.219275	0.258469	33.277818	31.271714	0	2.387614	0	3.328972	4.287123	0.856966
DRSE_g1537.t1	126.92753	176.440205	63.263155	217.759529	42.74116	162.108695	176.417539	111.695135	116.399409	79.504495	113.087684	152.28703	132.28875
DRSE_g1538.t1	0.556197	0.874269	0.073475	0.02802	0.017539	0.365037	0.391652	0.121417	0.37568	0.472311	0.119006	0.086657	0.022759
DRSE_g1539.t1	0	7.633756	0	0	0	0	0	0	5.610041	0	0	0	0
DRSE_g1539.t2	8.081949	4.142329	16.103049	12.010803	13.077663	11.319073	11.600006	9.272788	3.34491	10.135505	13.942806	16.355626	16.715275
DRSE_g1540.t1	1.047546	1.850165	0.50545	0.373076	0.244481	0.539258	1.078879	2.974603	7.057712	8.743906	1.239937	1.51523	1.30212
DRSE_g1541.t1	3038.330763	2120.841124	5348.279938	3678.034321	5306.620142	3102.799026	2242.84365	2092.99076	1465.79589	3138.076677	4635.779091	4250.936293	4063.578133
DRSE_g1542.t1	5.829487	3.29228	2.449691	8.588648	2.083794	17.740855	16.343212	4.914258	0.66171	1.749848	5.614967	10.313953	14.78932
DRSE_g1543.t1	17.865993	10.499796	13.08628	25.861492	21.570893	16.8888	12.960632	11.589268	7.716987	15.799209	19.904608	22.667683	21.413069
DRSE_g1544.t1	18.098291	16.395672	6.106312	10.451073	5.126314	20.340872	25.626323	13.071591	20.795141	18.545146	16.097113	14.10193	13.307203
DRSE_g1545.t1	15.441576	15.825308	8.128743	20.949349	7.288959	16.989529	21.904222	15.21936	15.567213	20.378656	25.462805	23.426259	23.797148
DRSE_g1546.t1	1.282206	1.829221	0.797798	1.7231	0.974987	1.940044	1.971168	1.645299	1.608009	1.989997	1.862948	2.452183	2.160563
DRSE_g1546.t2	7.000967	10.561557	6.131295	11.504771	3.560123	6.974885	9.885212	7.053747	7.945682	10.17916	12.427198	10.163195	12.288333
DRSE_g1547.t1	0	0.064067	0	0	0	0.061937	0	0.555149	0	0	0	0	0
DRSE_g1548.t1	0.604214	0	0	0	0	10.092429	17.700788	0	0	0	0	0	0
DRSE_g1548.t2	0	0	0.028369	0	0	0	0	0	0	0.051061	0	0	0.104286
DRSE_g1549.t1	5.987155	6.726091	2.784063	8.76398	1.736466	3.903563	3.337398	5.634121	3.252573	3.526295	7.476049	7.317485	7.329352
DRSE_g1550.t1	17.880849	19.687043	38.162938	68.197659	20.45905	21.560694	27.336148	74.182882	31.104518	71.138894	66.10366	78.312229	78.945527
DRSE_g1551.t1	0.350737	0.130628	36.470039	2.385831	19.320997	0.501763	0.889614	18.733609	0.910344	11.328196	3.905993	3.323572	3.18646
DRSE_g1551.t2	0	0.187851	47.515172	2.183801	16.476298	0.505413	0.13854	21.273472	0.773382	12.298296	1.82819	0.381258	0.163085
DRSE_g1552.t1	710.910862	574.580501	6.773357	14.603085	3.414085	97.965591	55.680509	39.161944	149.9443	81.993653	89.508602	58.137411	32.157499
DRSE_g1553.t1	8.275937	11.859953	2.1965	12.676455	2.062203	8.73479	8.633569	2.20254	8.11161	2.616774	15.801619	12.784467	15.717148
DRSE_g1554.t1	0.136235	0.362834	0.489374	0	0.049143	0.070038	0	0	0	0	0.34184	0.337086	0.06475
DRSE_g1555.t1	0.117844	0.190214	0	0	0	0.061689	0	0	0	0	0	0	0
DRSE_g1556.t1	2.236256	4.362452	2.229798	7.587811	1.811729	4.57321	4.951946	0.633218	1.607334	1.384974	9.477301	5.962997	6.899457
DRSE_g1557.t1	7.730242	6.40487	7.044185	7.969673	3.065006	4.456385	7.296161	5.965289	20.4145	16.732504	12.77847	9.342668	9.310129
DRSE_g1558.t1	559.244606	483.523295	1510.647452	881.007829	1650.608242	753.46295	508.974739	448.634401	246.885371	617.688768	1387.641497	1522.870302	1501.563217
DRSE_g1559.t1	19.107705	20.806664	19.029667	20.64848	13.626902	23.041444	25.9205	19.628412	21.191053	23.866402	29.085715	26.033452	27.446625
DRSE_g1560.t1	8.219577	13.670478	9.811325	17.290275	9.73626	12.064137	17.783735	19.736849	14.561954	19.69864	9.932281	12.507002	9.912196
DRSE_g1561.t1	2.408722	3.805182	2.197162	7.221955	1.964596	3.242177	3.28111	2.490764	2.293479	5.540138	7.079069	5.99528	4.662134
DRSE_g1561.t2	2.630441	6.323862	2.458107	5.114864	1.108447	3.122875	3.205688	1.093261	2.807609	2.961336	0	3.392995	5.855497
DRSE_g1562.t1	0	0	0	0	0	0.470035	0	0	0	0	0	0	0
DRSE_g1562.t2	0	0	0	0	0	0	0	0	0	0	0	0	0
DRSE_g1563.t1	11.303049	12.767245	4.930703	9.793373	3.996513	14.372304	18.048941	8.539948	18.49934	10.056862	12.034946	11.00484	11.927951
DRSE_g1564.t1	7.949355	5.508175	5.371257	2.423133	5.249868	7.392719	8.908574	5.327315	3.231239	7.10791	4.694464	4.084387	2.111848
DRSE_g1565.t1	343.309701	488.44902	34.711636	117.33979	27.490709	342.42406	418.608323	181.060781	272.105614	217.688289	91.449402	115.428839	99.933626
DRSE_g1566.t1	243.705524	318.598247	91.431815	206.31672	106.850231	231.473135	235.118514	249.561627	182.519715	294.105926	134.614937	146.343923	165.195306
DRSE_g1567.t1	1543.829721	1638.328404	555.025169	927.538513	560.645256	1413.830141	1705.19219	716.610736	1089.409793	881.596025	542.853449	528.785303	680.871684
DRSE_g1568.t1	0.597845	1.177584	0.136722	0.795574	0.121073	3.920441	2.678912	0.086641	4.574111	0.569656	1.359524	1.053444	1.683922
DRSE_g1569.t1	2.914164	3.470967	1.248909	3.577442	0.564963	4.10762	5.630924	1.302044	6.487941	2.390554	3.44681	2.32448	1.868984
DRSE_g1570.t1	0.373788	0.614793	0.183249	0.410248	0.135504	1.105596	3.262837	1.010004	0.549131	1.436457	1.1732	1.199064	0.947654
DRSE_g1571.t1	2.419287	2.923502	0.532964	0.518845	0.30393	1.887923	2.499055	0.899576	4.344362	2.568702	1.846185	1.171969	1.65863
DRSE_g1572.t1	2.607454	3.039284	0.916699	1.751102	0.729432	2.507837	3.316927	2.24894	4.595878	2.724381	2.727945	2.042575	2.079869
DRSE_g1573.t1	0	0	0	0	0	0.241714	0.200209	0	1.734412	0	0	0	0
DRSE_g1574.t1	0.123919	0.443383	0.037696	0.685709	0	0.382849	0.499027	0.150907	0.057574	0.09912	0.532389	0.904964	0.624066
DRSE_g1575.t1	17.624423	22.830463	2.211526	3.204691	2.041067	12.500515	24.735803	3.727436	20.253067	8.731696	7.641198	6.462626	6.187711
DRSE_g1576.t1	2.333006	2.888154	1.409742	2.681277	1.346204	1.989079	3.005843	2.29946	1.202259	3.497503	2.680851	2.994311	3.017237
DRSE_g1577.t1	33.503203	26.11296	28.976658	40.49705	21.814715	42.200061	49.579193	36.796337	39.373777	43.988597	51.003425	50.075151	52.000724
DRSE_g1578.t1	0.205085	0.123187	0	0.013876	0.01747	0.723645	1.072379	0.012013	0.019632	0.067512	0.035319	0.014228	0.022573
DRSE_g1578.t2	0	0	0	0	0	0.099066	1.015396	0	0	0	0	0	0
DRSE_g1579.t1	12.981774	16.939099	4.033299	5.071785	3.087369	15.594642	15.639053	7.79773	8.177955	10.82347	5.947919	7.268761	8.579985
DRSE_g1580.t1	1.738248	2.75888	0.652514	1.578338	0.517487	2.318299	3.009141	1.759578	2.329715	1.992092	2.684768	2.838421	1.952073
DRSE_g1581.t1	2.257988	0.886354	3.186517	6.21579	4.466629	17.581849	13.432061	1.95272	2.971106	3.870809	16.420693	13.272271	11.502911
DRSE_g1582.t1	17.606418	11.328554	15.342762	18.898905	8.829156	58.433933	61.095241	7.319883	7.463976	9.341346	35.014935	35.457651	34.808588
DRSE_g1583.t1	0.449296	0.312965	0	0.505325	0	0.297576	1.018373	0	0.232336	0.185039	0.289459	3.105208	0.809978
DRSE_g1584.t1	0.846746	1.329536	0	0.159379	0.095035	1.406548	0.959433	0	0.440167	0	0	0.689469	0.25562
DRSE_g1585.t1	0	0	0	0	0.394495	0	0	0	1.405017	0	0	0	0
DRSE_g1585.t2	5.621348	4.985833	0	0.557171	0	3.46131	3.263063	0	0	0	1.448773	0.9237	0.445568
DRSE_g1586.t1	7.084666	6.952973	0	0	0.05004	2.712095	7.413278	0	1.198676	0.189354	0	0	0
DRSE_g1587.t1	2.689412	4.250224	1.656496	2.559129	1.753427	3.36838	5.508887	3.121952	3.977555	3.818508	4.272805	3.552537	4.004039
DRSE_g1588.t1	1.281571	0.320637	0	0.529837	0.215927	16.454768	57.873537	0	0.308304	0.611583	0.527693	0.558886	0.071286
DRSE_g1589.t1	1.889002	1.170599	9.626422	0	2.957015	2.209997	1.507061	2.481624	0.509759	1.977067	0	0	0
DRSE_g1590.t1	33.578887	26.604168	59.870224	67.385265	74.219683	38.717313	24.585625	30.264804	20.831914	45.318559	59.397624	62.066872	74.340241
DRSE_g1590.t2	6.647729	3.939937	18.362426	8.925345	27.354376	4.660436	3.46655	6.308621	1.93795	8.117345	11.679369	13.062384	11.095677
DRSE_g1591.t1	3.822456	3.298792	2.611013	5.8618	2.55494	2.443376	4.656862	2.916954	1.103567	2.783462	2.304341	2.556432	3.90391
DRSE_g1592.t1	1508.309816	1796.474342	355.346386	645.20372	467.496413	1253.488525	1371.139072	707.645834	719.084039	793.509826	520.592436	517.27213	529.779932
DRSE_g1593.t1	2.431593	3.177229	0.075236	0.069083	0.028886	1.698988	1.428327	0.159595	4.732737	0.751276	0.527913	0.284328	0.392978
DRSE_g1594.t1	34.348991	15.850087	0.492964	0.330397	0.191549	67.26055	53.621269	0	0.454266	0	0.28747	0	0
DRSE_g1595.t1	3.403092	0.700234	0	0	0	9.795292	11.946225	0	0.076169	0	0.748965	0	0.176377
DRSE_g1596.t1	1.426615	2.134347	0.781427	1.482883	0.442901	1.57313	1.978978	1.521089	1.291017	2.033507	2.091701	1.923722	1.742751
DRSE_g1597.t1	11.29502	6.999852	26.48263	26.892859	23.865496	15.885331	15.043047	14.6111	10.566372	15.667855	27.498349	27.547093	27.265059
DRSE_g1598.t1	849.654909	876.360553	986.256663	1620.334283	742.736933	711.526421	729.328322	2145.720083	803.440331	1407.380854	787.878091	1008.353796	1097.203929
DRSE_g1599.t1	2.95621	2.461386	61.121495	56.730316	13.153181	8.406142	11.970992	134.160428	31.34359	74.804064	107.343022	136.699133	108.154785
DRSE_g1600.t1	1.661797	2.46074	1.039197	3.78985	0.599031	2.341447	3.220626	1.636027	2.428564	2.5322	3.073514	3.360232	2.678873
DRSE_g1601.t1	35.494654	43.414604	31.345798	45.585777	34.740249	45.111077	37.915094	77.089959	34.991094	84.204676	24.413666	38.286457	35.706932
DRSE_g1602.t1	62.080435	78.199426	66.375036	143.012164	57.470055	67.805511	82.002398	76.168204	84.924363	93.90286	86.297456	82.588302	83.161331
DRSE_g1603.t1	49.521363	55.658747	42.031796	147.780416	36.120235	56.0301	39.695234	17.15097	13.897698	25.767	138.376993	150.845918	194.315446
DRSE_g1604.t1	6.996032	8.764688	11.576601	4.176742	7.103962	5.756592	6.768672	7.413854	5.853438	9.562136	9.95265	8.835329	7.932
DRSE_g1605.t1	0.033206	0.101881	0.008749	0.087939	0.004271	0.064468	0.079427	0.087803	0.086243	0.066167	0.21797	0.166031	0.132148
DRSE_g1606.t1	0	0	0	1.08194	0	0	0	0	0.648808	0	0.197741	0	0
DRSE_g1606.t2	0.885153	1.575309	0.65852	0	0.55873	1.401396	1.498732	3.519671	0	1.795372	0	2.266606	0.734022
DRSE_g1607.t1	1.450336	3.345129	0.279593	0.682126	0.325246	2.23933	2.379391	0.501077	0.589883	1.303779	1.563081	1.255646	1.445468
DRSE_g1608.t1	98.929493	224.193941	150.144102	180.144328	70.64463	175.887776	177.365816	286.304696	109.729126	262.233087	80.107882	64.517167	93.448199
DRSE_g1609.t1	36.737378	45.763808	17.494109	5.068891	11.266204	53.394969	65.1198	13.952543	30.774621	19.23693	11.965654	13.606748	12.612299
DRSE_g1610.t1	0.54082	1.576321	0.533703	0.330181	0.088594	0.479731	0.670355	0	1.389561	0.131471	2.47972	1.351257	1.21249
DRSE_g1610.t2	7.056132	8.241706	3.438124	2.066065	2.979488	6.182016	8.217674	4.004305	6.901902	10.267734	5.867155	5.032893	4.434589
DRSE_g1611.t1	8.820037	5.98326	31.555108	27.985565	23.449638	9.965349	9.236572	15.757228	7.482906	20.393248	47.934479	40.54458	44.431057
DRSE_g1612.t1	14.234516	9.250393	3.25944	4.348645	3.588704	10.762499	15.483667	4.281337	6.621918	6.03639	5.629094	4.055745	4.608938
DRSE_g1613.t1	0.721551	0	0	0	0	0.628873	0	0	0	0	0	0	1.670416
DRSE_g1614.t1	0.045362	0.04861	0	0	0	0	0.115125	0	0	0	0.046061	0	0
DRSE_g1615.t1	0.802183	0.927387	1.149792	1.828905	1.016361	0.964572	1.04881	3.048543	1.422478	2.853075	0.923882	1.476953	1.072345
DRSE_g1616.t1	2.279807	3.055454	3.417995	3.651847	3.107436	2.861959	3.728492	3.945156	2.122861	3.638676	5.049782	5.608937	5.394678
DRSE_g1617.t1	40.734859	57.518747	20.919369	89.665328	17.798952	30.970207	38.048409	89.60672	134.288865	125.095876	48.72948	50.078622	58.142731
DRSE_g1618.t1	35.47052	30.095193	17.507289	18.833498	16.268679	12.259496	12.296674	23.577696	96.809904	76.55595	62.543461	57.164374	49.865597
DRSE_g1619.t1	6.602279	11.084797	1.194236	1.597363	1.174952	7.149201	7.872623	3.175435	7.339402	5.458717	2.372573	2.516801	1.77099
DRSE_g1620.t1	0	0.10008	0	0	0	0.227128	0.62922	0	0.131459	0	0.031724	0	0.030284
DRSE_g1621.t1	51.975616	66.56125	27.465019	36.469941	31.293837	50.85431	56.653054	36.522505	36.949654	57.803119	36.063567	31.452724	36.857174
DRSE_g1622.t1	1.4941	2.070851	1.075249	1.822313	0.372643	1.710874	2.384366	1.47192	1.947809	2.120954	3.550069	3.316071	2.281051
DRSE_g1623.t1	4.378374	3.221802	3.802974	3.977024	1.386259	4.537915	7.022607	6.070872	8.877181	8.958834	10.223398	8.096293	5.67619
DRSE_g1623.t2	13.203075	19.409677	7.611908	10.893599	1.725213	10.855687	17.709572	9.094876	20.879626	10.173233	6.855515	5.873383	8.096129
DRSE_g1624.t1	6.749997	9.726308	6.772737	10.52739	7.468594	6.182544	8.680167	8.646627	6.168512	9.832661	13.587919	13.966558	14.51249
DRSE_g1625.t1	136.531959	115.084342	51.405443	23.050521	28.615796	65.441691	90.577691	72.032337	243.309612	236.720241	113.80736	67.402172	63.684986
DRSE_g1626.t1	0.350196	0.3394	0.028664	0.073502	0.120265	0.471669	0.499696	0	0.145567	0	2.195307	0.422198	0.203254
DRSE_g1627.t1	0.866875	0.724106	0.375554	0.655338	0.461441	0.758176	0.607896	1.169618	0.659573	1.106346	0.337147	0.387773	0.419724
DRSE_g1628.t1	3.80922	5.308668	5.42307	8.453161	4.818762	5.488159	5.500767	6.46439	4.260184	7.916753	9.550678	11.07965	12.54637
DRSE_g1629.t1	0.712842	0.153781	0	0.074003	1.175063	16.597177	38.062598	0.598435	0.017417	0	0	0.177781	0
DRSE_g1630.t1	2.71704	2.785153	1.925481	5.103388	1.795999	5.284346	10.835413	3.43267	4.79694	4.757804	5.868542	4.97021	5.583814
DRSE_g1630.t2	0	0.73604	0	0	0	0	0	0	0	0	0	0	0
DRSE_g1631.t1	13.115507	11.92602	4.449098	4.621992	3.794131	11.542829	12.811478	4.873098	15.958553	11.971496	9.232427	5.805585	7.088695
DRSE_g1632.t1	4.831701	6.778661	2.946077	5.040955	2.422552	5.855627	7.763548	3.83792	4.580602	6.943694	5.038001	5.097725	4.558501
DRSE_g1633.t1	2.153183	1.701259	2.772784	1.654876	2.252331	2.312257	3.200589	4.472698	2.975168	6.70672	6.033743	4.946991	1.798944
DRSE_g1634.t1	3.765687	4.017515	3.234989	4.422534	2.184142	3.45012	4.772277	4.821025	7.553017	7.838971	7.775249	5.898907	5.795023
DRSE_g1635.t1	59.867331	39.117384	8.995815	14.275847	8.210711	37.638846	28.087359	15.524968	50.345884	20.472892	24.400813	18.702928	18.29749
DRSE_g1636.t1	0.899081	1.080855	0.582024	3.595817	0.28734	2.091494	1.522086	1.099548	1.493547	1.17027	2.042772	3.482933	3.286461
DRSE_g1637.t1	5.669206	5.228059	2.616703	6.17657	1.999718	6.159706	5.673673	3.629726	7.523477	5.413826	10.238528	10.193614	8.842622
DRSE_g1638.t1	8.960266	10.860617	0.343757	0.392316	0.345441	3.762027	2.156257	1.956659	4.946224	7.10532	1.5468	0.457628	0.352892
DRSE_g1639.t1	13.812328	11.031021	0	0.63134	1.067897	5.224446	2.607146	5.070778	10.479835	8.4834	3.92091	0.950764	0
DRSE_g1640.t1	0	0	0	0	0	0	0	0	0	0	0	0	0
DRSE_g1641.t1	132.629646	154.800188	75.722365	236.487586	48.627118	145.710994	141.493056	171.70402	107.026315	133.52241	97.646986	116.601041	124.83548
DRSE_g1642.t1	64.957067	100.707678	33.349727	114.429198	31.659839	71.411634	102.772462	55.387007	64.237665	97.602709	39.27097	54.553583	53.195085
DRSE_g1643.t1	0	0.5681	0	0.809711	0	0.358657	0.620631	0	0.139107	0.437439	0	0	0.323817
DRSE_g1644.t1	37.155999	28.459371	68.180671	90.432296	38.842949	51.5834	49.508364	55.742329	47.688069	65.948029	96.079177	102.39337	92.252179
DRSE_g1645.t1	161.207571	193.516165	53.878011	86.764119	67.765345	225.251346	209.340902	94.357393	76.709579	88.941314	54.41779	57.274489	55.20637
DRSE_g1646.t1	165.382068	106.559552	120.027219	106.24175	195.713267	112.680256	69.781178	76.013627	52.523802	92.602262	123.990921	114.622237	112.986583
DRSE_g1647.t1	9.983705	8.071552	0.292629	1.060163	0.302188	15.29765	11.993579	0.76652	2.144732	1.104063	1.540438	3.069695	2.901526
DRSE_g1648.t1	197.887799	168.271292	22.900474	104.127921	48.114139	163.940163	142.21294	10.757806	110.316344	54.76407	289.600368	236.319099	232.414591
DRSE_g1649.t1	1.550685	2.191306	1.12736	3.355392	0.926782	1.60861	1.64037	2.69299	1.87514	3.849027	5.587636	6.553807	4.718825
DRSE_g1650.t1	2459.047613	1948.422153	471.41512	37.233639	375.992748	964.495892	1437.129975	274.402395	1846.293035	884.458291	521.639707	354.164796	248.016211
DRSE_g1651.t1	0	0	0	0	0	0.058787	0.07114	0	0	0	0	0	0
DRSE_g1652.t1	0.884099	1.101871	0.393172	0.721504	0.105651	0.406139	0.807339	1.1782	0.53772	2.124154	1.263267	0.791837	2.616122
DRSE_g1653.t1	0.471006	0.748672	0.111299	0.316856	0	0.106962	0	0	0	0	0.402201	0.340339	0
DRSE_g1653.t2	3.018754	4.823981	1.225153	2.289162	1.212481	1.429661	2.257213	1.051631	2.137973	3.013187	4.05654	3.237954	3.527302
DRSE_g1654.t1	1.077314	1.633915	0.659454	0	0.463835	0.603286	0.393679	3.373764	0.911231	0	0.498123	0.185515	0.852594
DRSE_g1654.t2	4.263549	4.903909	1.46034	0.131161	0.209387	2.526828	8.499009	0.261835	2.657627	2.537384	0	1.025837	0
DRSE_g1654.t3	0	0	0	0	0	0	0	0	0	0	0	0	0
DRSE_g1655.t1	9.379126	8.261758	24.176387	7.12823	11.525985	10.426908	14.147856	25.264711	9.141404	18.998352	17.022217	14.949841	15.29735
DRSE_g1656.t1	145.918308	33.731749	842.78657	10.872647	487.733633	122.756816	72.318162	829.159744	58.174538	1048.316653	49.191486	7.643044	44.003353
DRSE_g1657.t1	0.436175	0	0	0	0.242395	0.880648	0.637901	0.765341	0	0	0	0	0
DRSE_g1657.t2	0	0	0	1.17782	2.360131	0	0.715646	0	0	0.618695	0	0.325579	0
DRSE_g1658.t1	1.687749	0.626678	0	0.294959	0.119752	0.77509	1.502242	0.256957	2.193027	2.367219	0.671996	0.416426	0.23786
DRSE_g1659.t1	17.630384	21.323924	17.285393	7.116252	18.671326	21.935433	23.470104	16.493499	11.025249	20.53591	13.647037	14.981611	13.567506
DRSE_g1660.t1	3.445431	4.799724	0.761786	10.891628	0.788991	6.623533	5.605026	0.900969	0.702508	2.131903	2.66715	3.391619	1.364232
DRSE_g1661.t1	9.982894	6.943115	7.354833	34.007202	7.024444	53.600305	26.139262	19.228656	14.007725	11.815107	21.372246	33.58954	30.621123
DRSE_g1662.t1	2.974367	4.308514	2.399196	27.418555	1.077559	3.815335	4.189571	4.86283	10.788454	6.004751	27.045091	23.605846	28.826183
DRSE_g1663.t1	16.003249	12.843568	238.863471	98.187857	158.674154	27.222936	21.367258	121.91394	12.488584	144.570569	72.299646	131.767156	117.623567
DRSE_g1664.t1	824.61102	877.423502	225.45336	343.043763	272.537736	674.022714	704.273713	329.64715	560.780278	456.52061	307.436098	322.601306	353.123969
DRSE_g1665.t1	0.472698	0.629402	0.194108	0.820399	0.118781	0.461279	0.575666	0.566186	0.635568	0.72968	0.733527	0.97664	1.028302
DRSE_g1666.t1	15.844376	20.778992	14.790082	16.299638	10.271095	23.520938	31.389977	15.713254	14.861578	19.819896	27.520318	24.629995	28.835305
DRSE_g1667.t1	0.162882	0.678918	0	2.732415	0	0.32223	0.692546	0	0	0	1.253284	1.784216	0
DRSE_g1668.t1	0.153881	0.054882	0	0.121932	0.112993	0.106308	0.260442	0.052961	0.213868	0.071708	0.103854	0	0
DRSE_g1669.t1	0.95826	2.024397	2.27743	2.515273	1.44039	0.776846	0.893917	2.116361	1.72487	4.788734	3.902085	3.136914	3.085334
DRSE_g1670.t1	0.889545	1.667126	0.42527	2.770688	0.550034	2.139072	2.154971	1.641085	1.597886	5.154841	4.116064	4.188279	4.173171
DRSE_g1671.t1	0.592462	0.881277	2.276935	3.251183	1.550862	0.998133	0.797285	1.797987	1.102545	2.091096	3.456938	3.18022	2.911533
DRSE_g1672.t1	9.980535	10.093494	10.839069	11.540942	7.741435	9.152197	13.250549	10.10304	7.49164	14.495301	10.878169	11.87696	9.635411
DRSE_g1673.t1	4.432261	7.390538	6.085719	7.606582	3.81364	5.377164	6.645345	6.214462	4.899015	12.556925	11.190345	8.876353	7.389794
DRSE_g1673.t2	0.504772	0.193238	0	1.708837	0.523043	0.559153	1.711187	2.243076	2.022947	1.188981	0.426502	1.75463	1.078533
DRSE_g1674.t1	1.582962	0.451624	30.065263	0.97379	14.116861	7.736659	4.280199	107.542751	0.112014	16.63549	1.672538	1.229733	1.041013
DRSE_g1675.t1	2.293464	2.346542	2.620165	3.657461	1.747247	1.954839	2.66186	5.454537	2.544607	5.225633	4.965509	4.456307	3.751688
DRSE_g1676.t1	15.886595	3.805752	0.651694	0.665596	0.231908	35.882149	95.155548	6.459634	8.952591	9.505101	1.137021	0.402238	0.306822
DRSE_g1677.t1	7.58372	10.586778	5.254452	10.32859	2.889397	7.450853	8.851574	6.0649	8.39828	8.157901	8.789625	10.317805	11.201224
DRSE_g1678.t1	4.022364	3.727672	2.904509	5.155948	3.417678	3.664029	5.855444	4.313974	5.088794	5.679493	8.947719	7.316352	7.675968
DRSE_g1679.t1	12.07298	8.002203	23.671225	43.499334	10.29976	19.692959	20.435448	67.246444	29.954037	25.807623	35.611949	34.6077	32.157335
DRSE_g1680.t1	0.058244	0.104735	0	0	0	1.08246	1.033329	1.467629	1.080026	0.483134	0.079913	0.024214	0.019119
DRSE_g1681.t1	0.645464	1.253402	1.475354	3.419738	0.805938	0.769762	1.534322	2.658445	2.017436	2.919176	3.691874	3.238857	3.302175
DRSE_g1682.t1	2.539353	1.970193	2.270696	2.125879	2.818656	1.109155	2.309794	4.391461	15.272846	13.578197	6.27641	5.720909	3.042058
DRSE_g1683.t1	401.687003	402.562311	4131.110506	482.682598	1829.668026	423.061379	332.68603	5633.311823	313.36131	1995.423782	285.663617	440.309432	306.445552
DRSE_g1684.t1	2.23833	1.216234	0.129898	0.098763	0	6.577314	8.440229	0.399564	0.533848	0.078995	0	0.136002	0.106906
DRSE_g1684.t2	0	0.221328	0	0	0.020337	2.491537	2.420949	0	0	0	0.691472	0	0
DRSE_g1685.t1	0.661219	0.712767	0.903521	1.682026	1.225669	0.718413	0.732108	1.457651	0.758913	0.929878	1.28818	1.705253	0.985504
DRSE_g1686.t1	0.846746	1.181805	1.36565	3.187585	0.380139	0.843929	0.839504	1.67376	1.210455	1.231621	0.547356	3.447343	1.917152
DRSE_g1687.t1	3.057689	1.326518	2.108856	1.911303	1.114022	0	0.371361	0.843358	2.010139	0.501904	3.783978	1.576675	2.332029
DRSE_g1688.t1	1.162521	2.340851	1.859826	0	1.548687	1.114851	0.493309	0	0.938509	2.838876	2.306552	3.501266	2.701104
DRSE_g1689.t1	0	0	0.990258	4.428803	1.892678	0	0	1.285221	0	0	0	0	0
DRSE_g1690.t1	0	0	0	0	0	0	0	0	0	0	0	0	0
DRSE_g1691.t1	8.238358	2.846599	3.214417	1.617819	2.061218	2.840338	3.508741	26.784224	0	12.202376	2.896027	0	0
DRSE_g1692.t1	5.592772	5.72157	3.107814	3.874484	3.625527	7.530244	6.685694	5.789208	3.567321	8.41191	5.560607	4.108552	4.362813
DRSE_g1692.t2	0	0	0	0	0	3.319337	0	0	0	0	0	0	0
DRSE_g1693.t1	11.581632	15.220698	6.98257	2.335755	0.935902	5.536004	12.3466	6.576625	8.917635	0	0	4.073019	2.033771
DRSE_g1694.t1	12.674317	12.660014	5.871599	11.77723	7.342172	12.364592	14.227929	12.138854	8.284681	12.175604	16.284668	14.993334	13.939603
DRSE_g1695.t1	6.662263	4.231415	1.307832	0.96159	0.597355	94.394689	154.158693	2.517591	0	0	0	0	0
DRSE_g1696.t1	0.421114	2.006631	0	2.375831	0.696378	1.246312	1.221182	0.426823	0	1.211343	0.603801	0.646458	0.238139
DRSE_g1696.t2	4.745442	2.787487	6.49883	7.202082	8.342634	3.472636	2.962686	4.644873	3.010315	6.757357	5.387396	6.357612	6.186885
DRSE_g1697.t1	23.168254	27.201142	8.404505	9.636923	6.966353	24.683871	30.619154	10.960346	19.954717	14.399912	18.245253	17.580724	16.244226
DRSE_g1698.t1	11.266614	9.280125	79.642772	29.368593	90.09293	11.498794	11.636538	48.645255	4.83325	97.194262	68.581041	68.325966	83.884408
DRSE_g1699.t1	1.308236	0.898955	1.435093	0.134236	1.006043	13.124084	15.409543	0.756462	0.283895	0.845139	0.94112	0.520015	0.653825
DRSE_g1700.t1	5.928816	4.075264	0.794821	0.234913	0.188633	41.034637	49.428167	2.094817	7.92541	3.501288	0.71297	0.381344	0.463126
DRSE_g1701.t1	17.523511	14.838326	3.491064	10.615436	3.543385	36.640576	47.826495	7.448706	13.518038	8.953453	11.050531	9.559716	11.660965
DRSE_g1702.t1	30.259514	23.824042	37.38978	16.548159	11.283055	13.367309	16.644934	56.844356	45.24582	35.097217	31.457726	26.462592	24.28713
DRSE_g1703.t1	0.985143	2.589325	1.636322	2.569936	0.998673	1.238884	1.522288	2.411785	1.538155	2.896193	2.149571	1.9935	2.442477
DRSE_g1704.t1	2.47382	3.897763	2.495258	2.737373	0.960932	2.822048	3.919019	3.249209	3.607809	3.873361	6.14459	5.210765	4.324998
DRSE_g1705.t1	4.0949	3.068668	3.948779	9.008986	4.384978	4.941352	3.239351	3.916014	2.143633	4.592837	6.262544	7.126894	6.683851
DRSE_g1706.t1	32.809751	26.882459	16.668149	29.644109	18.086795	42.152533	32.772331	25.834816	24.207051	28.286381	21.64396	23.794518	27.963281
DRSE_g1707.t1	15.879489	16.662074	19.677545	61.595592	16.068292	17.264708	24.256155	13.943016	13.521373	19.822794	41.06352	40.819273	46.891783
DRSE_g1708.t1	10.312021	7.01945	1.622955	2.883329	1.620674	6.273839	8.198618	8.564351	9.365405	23.13207	3.012822	4.310414	3.355635
DRSE_g1709.t1	0.961251	1.492984	0.721082	1.698929	0.578316	1.012437	1.011412	1.311992	0.99796	1.263739	2.172037	2.945764	2.462474
DRSE_g1710.t1	26.304493	30.961356	41.996433	90.261237	36.086339	28.270467	39.886063	51.631563	49.259141	75.64379	59.826208	64.36528	58.929302
DRSE_g1711.t1	0	1.062468	0	0	0	0.452519	0	0.300981	0	0	0.472198	0	0
DRSE_g1711.t2	0.897211	0	0	0.059297	0	0.336632	1.85583	0	5.659538	1.466346	0	0.247423	0
DRSE_g1712.t1	20.075954	6.995421	1.162622	0.668256	1.18163	9.085341	22.85678	5.691018	41.653415	29.118118	1.925188	1.228503	1.486599
DRSE_g1713.t1	3.950446	6.531775	2.516203	5.387416	2.307024	4.447198	6.004162	3.813257	4.042061	5.662838	4.431786	4.678994	4.748924
DRSE_g1714.t1	5.328072	6.415385	3.509355	3.671873	3.611412	5.095395	5.701409	4.162731	4.050347	5.150287	2.559539	2.658331	3.407699
DRSE_g1715.t1	0	0	0	0	0	10.853344	1.922128	0	0	0	0	0	0
DRSE_g1716.t1	2.445727	3.03267	0.370279	1.03007	0	2.578947	2.079095	4.962853	2.485511	1.50621	1.327901	0.745336	0.687806
DRSE_g1717.t1	14.08266	11.193312	4.473709	5.384964	2.30655	12.206591	20.794167	9.796079	15.850266	9.14834	10.8587	14.006747	12.198037
DRSE_g1718.t1	0.719528	0.150541	0.232164	0.324597	0.290072	1.719257	0.122291	0.426193	0.224028	0.536629	0.139378	1.229733	1.041013
DRSE_g1719.t1	0	0	0	0.697723	0	1.238168	0.719958	0.204554	0	0	0	0	0
DRSE_g1720.t1	38.780815	32.233379	20.021001	59.447897	19.743155	58.549679	54.387928	43.65913	46.229091	40.68783	37.54696	36.764324	36.783306
DRSE_g1721.t1	52.90102	69.889484	0.606192	3.654229	0.57585	83.592887	92.743612	22.147259	10.073484	0.276484	1.370784	7.378092	3.260636
DRSE_g1722.t1	28.331494	20.006037	18.568662	36.973852	11.783382	27.473633	29.110415	38.640203	33.2403	71.296902	37.111849	34.598172	34.60169
DRSE_g1723.t1	8.904301	8.561571	18.632213	28.583653	8.037791	19.504377	24.288771	15.880784	7.944552	18.357692	48.21059	44.245631	37.441784
DRSE_g1724.t1	11.157811	10.582778	9.867343	12.272994	8.286449	12.796798	14.215019	11.452592	13.720032	19.748084	34.814934	28.954328	27.201741
DRSE_g1725.t1	1.605677	0.96324	0.563598	0.111478	0.092698	8.012146	7.230431	0.998957	1.49224	3.822515	0.568579	0.307515	0.512629
DRSE_g1726.t1	0	0	0	0	0	0	0	0	0	0	0	0	0
DRSE_g1726.t2	3.840347	3.144593	11.222828	7.032013	5.827287	6.610585	6.64164	20.572659	1.995844	16.732741	9.174254	7.429015	7.508095
DRSE_g1727.t1	99.721629	104.583689	111.576689	182.461339	106.939605	104.117134	104.511967	123.973603	85.179183	145.659743	183.512438	203.371938	192.177914
DRSE_g1728.t1	0.671697	1.216127	0	0	0	0.214134	0.612158	0	0	0	0.104594	0	0
DRSE_g1729.t1	1.644142	1.565758	0.372226	0.258457	0.242881	1.817765	1.641727	0.604673	1.277154	0.623339	0.285353	0.292842	0.146982
DRSE_g1730.t1	2.331563	3.039209	0.539746	3.393737	0.34129	4.059309	8.484457	0.395744	1.552185	1.13138	1.6438	2.147868	4.155067
DRSE_g1731.t1	4.73392	5.994815	4.865758	11.808128	2.807442	5.152728	5.099613	5.581562	4.441796	6.82434	10.725875	12.050224	12.160157
DRSE_g1732.t1	37.163064	37.620006	115.953402	93.872812	119.758097	42.07553	40.246032	59.664308	47.156417	67.360987	103.225509	85.099142	104.0963
DRSE_g1733.t1	10.360393	9.513915	4.47037	15.245001	4.940391	11.416161	11.53584	5.155291	7.236107	7.298487	21.249157	23.232284	23.603693
DRSE_g1734.t1	6.059155	5.64915	11.774139	31.211441	14.341037	7.975275	5.439231	8.618783	2.71094	6.317103	15.679585	17.401954	18.358235
DRSE_g1735.t1	1.826435	1.814969	1.372567	2.83831	1.255866	2.465269	2.806125	2.534425	1.274402	2.380658	2.24059	2.660612	2.864078
DRSE_g1736.t1	0.233465	0.137329	0.18499	0	0.048291	0.11154	0.089662	0.044524	0	0.061971	0	0	0.104366
DRSE_g1736.t2	0	0	0	0.248803	0	0	0	0	0	0	0.190158	0.204946	0
DRSE_g1737.t1	0.043361	0.09351	0.05154	0.078712	0	0.022783	0.054955	0.136411	0.518566	1.075428	0.200551	0.054059	0.127889
DRSE_g1738.t1	0	0.066285	0	0	0	0.256215	0.473433	0	0.102712	0.085544	0	0	0.05931
DRSE_g1739.t1	14.996442	9.424267	3.093584	5.832817	3.941365	17.057732	24.829393	6.625416	29.236342	13.294111	9.851404	7.613291	9.564765
DRSE_g1740.t1	2.643446	4.06145	1.15299	5.263248	1.794126	5.010492	5.261639	2.68449	3.699589	6.379873	2.751227	2.575305	3.843008
DRSE_g1740.t2	2.830978	1.558812	0.983819	0.46998	1.252755	1.517587	1.315937	2.364694	0.585818	1.387614	3.320784	1.861349	1.866911
DRSE_g1741.t1	26.745694	31.273571	19.801465	22.845618	21.883574	28.563743	22.46143	39.793437	24.510056	41.179185	18.279231	18.130135	19.712651
DRSE_g1742.t1	0	0	0	0	0	0	0	0	0	0	0	0	0
DRSE_g1742.t2	3.073742	3.833687	1.855552	5.822853	2.379611	4.747874	4.540293	4.979494	2.931222	6.19976	7.181013	8.082299	5.265616
DRSE_g1743.t1	3.141542	3.907247	13.139315	6.570236	6.009611	3.873004	4.22167	12.511067	5.47354	12.238942	12.362142	11.886581	9.428786
DRSE_g1744.t1	4.260527	7.859428	6.879699	7.171859	6.117106	4.079256	9.884929	12.659562	6.152237	9.240348	19.214896	13.504119	11.925532
DRSE_g1745.t1	2.536142	5.089006	4.841673	4.490194	1.960248	3.953595	5.331393	4.475205	2.79133	4.997162	7.04613	5.948981	5.593863
DRSE_g1746.t1	0.073039	0.197068	0.072309	0.465028	0.097257	0.172974	0.061702	0.652217	0.516193	0.455169	1.522873	1.799422	1.115812
DRSE_g1747.t1	7.968542	7.850154	0.239278	0	0.558366	3.693982	1.50862	2.263714	5.069095	4.027789	2.510333	0.355034	0
DRSE_g1748.t1	39.991956	49.834247	14.835329	12.178374	17.855326	34.912879	32.840965	28.981657	25.859546	44.899205	18.109724	18.965974	18.0996
DRSE_g1749.t1	30.412105	34.642247	10.525065	29.796713	14.298686	33.991431	39.293187	18.920132	18.436927	30.39208	22.080575	26.544097	24.39272
DRSE_g1750.t1	8.070748	9.885334	1.831001	3.506725	1.21924	10.542967	9.350504	3.095128	0.966004	1.097528	4.889975	7.377799	7.033812
DRSE_g1751.t1	2.186929	2.907168	0.569008	2.266798	0.89894	2.17615	1.937588	1.593061	1.654759	2.162258	1.845152	2.099471	2.024198
DRSE_g1752.t1	6.001264	10.284891	2.24119	7.800805	1.866877	6.376435	7.671973	6.023866	3.107185	5.718781	10.607506	14.085433	12.757646
DRSE_g1753.t1	19.202814	18.84223	13.161598	8.365446	4.104257	12.594019	19.53115	7.206217	15.908589	24.058854	8.743172	4.564832	7.179251
DRSE_g1753.t2	9.040435	12.115981	0	4.895066	2.640308	10.444924	7.733038	5.289361	10.691582	3.248511	0	4.307346	1.75567
DRSE_g1754.t1	12.148599	17.522203	7.206831	18.582495	5.53656	10.440926	11.818895	14.280399	13.762443	19.515502	19.543536	21.300769	19.314115
DRSE_g1755.t1	0.106762	0.092103	0	0	0	0.763012	1.046376	0	0	0	0	0	0
DRSE_g1756.t1	250.149976	234.596562	116.65307	73.825123	90.838998	124.85438	152.493811	148.060527	31.912579	153.298345	45.63635	64.659016	68.17185
DRSE_g1757.t1	0.607767	0.77653	1.391496	0.844048	0.494397	0.331029	0.79884	0.188758	0.557256	0.229603	2.289495	1.431047	1.260661
DRSE_g1758.t1	638.126239	1055.942633	271.928009	369.747583	294.279922	561.547812	771.791769	584.385303	794.327587	819.534385	270.776493	278.426048	247.699456
DRSE_g1759.t1	3.153455	3.743954	0.953283	2.337454	0.838491	3.455149	4.537872	2.109577	2.106717	2.697979	4.274589	3.970462	3.373207
DRSE_g1760.t1	0.357045	1.58838	0	0	0.086638	0.368577	0.201521	0	0.345069	0	0.119978	0	0
DRSE_g1761.t1	33.7092	13.312106	7.54583	5.869936	6.270271	88.188718	50.420198	0.986227	1.473394	2.809452	21.891879	18.782291	16.881156
DRSE_g1762.t1	13.366101	11.35563	1.027139	0.262908	0.176281	4.850127	8.171446	0.789274	0.148691	1.063157	0.401636	0.467927	0.513046
DRSE_g1763.t1	3.875642	3.939674	2.106274	2.76829	1.879179	2.967461	2.512967	3.675571	2.617797	4.88813	3.852848	3.432451	2.750443
DRSE_g1764.t1	6.54188	8.606714	0.186789	3.734666	0.055624	15.863384	7.523825	25.221031	3.814381	1.99397	3.577798	4.23218	2.499417
DRSE_g1765.t1	14.99602	19.995244	5.881664	7.348512	3.536945	18.385901	17.322586	5.159581	15.352216	8.478637	13.529233	9.983849	11.185453
DRSE_g1766.t1	17.130934	13.251141	5.456377	2.158317	6.089494	21.392994	26.106452	3.267016	14.056922	4.886599	7.506194	8.447437	9.292296
DRSE_g1767.t1	0.057101	0	2.593604	2.16412	1.041817	0	0.048337	2.40994	0.047394	0.395895	0.115269	0.283097	0.054712
DRSE_g1768.t1	15.34418	19.556667	32.829954	27.998568	10.18744	16.602995	18.944565	40.902952	29.821769	23.981849	26.410186	26.856347	26.109619
DRSE_g1769.t1	1.085181	1.103401	2.498746	2.412388	2.692561	3.417924	4.959383	18.825389	0.351191	1.697103	1.015419	0.910288	2.364923
DRSE_g1769.t2	2.698961	1.620273	1.764076	2.70138	0.847815	4.19035	8.854553	3.572272	0.339098	1.161552	0.616204	0.70615	0
DRSE_g1770.t1	10.70846	13.786839	4.606371	16.569585	4.895085	14.552442	13.362579	10.317825	13.955705	15.38637	12.202004	12.612271	11.609156
DRSE_g1771.t1	0.165382	0.498061	0.065425	0.014383	0.099578	0.199553	0.119711	0.149431	0.101737	0.297303	0.109833	0.059004	0.175475
DRSE_g1772.t1	0.087369	0.202364	2.508559	0.4709	0.812395	0.158082	0.305679	3.524855	1.471828	0.86759	1.920552	1.044125	0.778306
DRSE_g1773.t1	130.503336	131.565431	29.107197	14.4243	40.406323	89.331596	93.717339	33.893397	185.374211	116.331346	25.850954	17.429908	19.939335
DRSE_g1774.t1	22.188165	29.012488	7.67202	17.254953	9.742563	21.651402	21.706592	7.830971	12.946535	11.105378	11.28816	9.90437	9.957963
DRSE_g1775.t1	1.057738	1.580613	0.599363	0.556048	0.229843	1.336547	2.282883	1.196809	0.561735	0.926225	0.768453	1.793337	1.356583
DRSE_g1776.t1	10.247303	13.490465	7.420251	8.438434	5.565168	10.454592	13.567667	11.989638	8.158815	9.709284	10.915273	11.412239	12.161808
DRSE_g1777.t1	0	2.978323	0	1.159847	0.358945	4.544958	1.987504	0	1.132153	0	0	0	0
DRSE_g1777.t2	6.542052	4.820554	0.964452	22.268237	0.119546	6.396735	7.630403	1.114045	4.967489	1.747576	40.485834	43.714584	31.61447
DRSE_g1778.t1	2.831811	3.421322	0	0	0	49.925382	53.339042	0	0.454335	0	0	0	0
DRSE_g1779.t1	0.526829	0.767353	0.042526	0.104793	0.049493	0.36343	0.717245	0.04536	0.398511	0.095654	0.311171	0.147708	0.053278
DRSE_g1780.t1	31.380016	43.798463	29.956052	46.94354	20.455019	40.812251	56.171774	42.118643	53.78167	40.84916	41.823631	37.419842	37.580915
DRSE_g1781.t1	19.611179	15.312205	24.791642	35.715097	21.775493	24.690416	19.421179	22.461041	6.246516	9.651251	39.290592	36.898705	43.323689
DRSE_g1782.t1	4.810927	5.589236	4.776165	10.215788	2.431584	6.463319	7.474866	7.648145	7.577811	9.627747	12.682368	11.225961	10.015546
DRSE_g1783.t1	39.222587	34.804128	59.164743	47.775796	35.254155	45.399795	46.175265	68.54445	43.524516	90.027686	42.813008	37.511686	40.886131
DRSE_g1784.t1	0.700992	0.638627	1.718762	2.10611	1.429432	0.81191	0.89386	1.621121	0.886391	1.704354	1.900827	1.887396	1.86212
DRSE_g1785.t1	0.29796	1.691634	0.15038	1.012849	0.061239	0.681394	1.533849	0.113298	0.875392	0.548892	0.694088	0.944739	0.716188
DRSE_g1786.t1	1.870837	2.550309	0.868174	1.361623	0.791956	2.118591	2.546867	1.380137	1.671894	1.857434	1.925101	2.396622	2.007267
DRSE_g1787.t1	0.183072	0.296365	0.173992	0.022201	0.013929	0.115613	0.293843	0.115393	0.031364	0.268422	0.018849	0.068509	0.108258
DRSE_g1788.t1	23.081678	26.083547	59.359224	12.121353	34.845994	64.41066	52.534737	31.74437	10.809188	27.448256	22.585584	33.492013	28.608642
DRSE_g1789.t1	38.042606	35.479885	24.397978	33.775612	18.519635	45.988861	49.210932	20.115904	44.459074	24.356114	63.233083	62.560865	57.688913
DRSE_g1790.t1	4.527192	9.967273	3.574734	6.775616	1.64468	5.668753	5.907425	4.320877	2.37389	10.459671	3.612417	2.637074	4.7433
[truncated: 24,816 more rows]
