# Supplementary material for: Pseudomolecule-scale genome assemblies of Drepanocaryum sewerzowii and Marmoritis complanata
Source: G3 (Bethesda). 2024 Jul 24;14(10):jkae172. doi: 10.1093/g3journal/jkae172 (PMC11979756; doi:10.1093/g3journal/jkae172)
Supplement: jkae172_Supplementary_Data [file jkae172_supplementary_data.zip › Table_S3_G3-2024-405070.txt]

Name	mature_leaf_197_rep1	mature_leaf_200_rep2	mature_leaf_203_rep3	roots_221_rep1	roots_222_rep2	young_leaf_196_rep1	young_leaf_199_rep2	young_leaf_202_rep3	stem_198_rep1	stem_204_rep2	stem_201_rep3
MACO_g1.t1	20.507858	11.645526	16.345291	5.349298	1.791508	17.81979	69.308327	52.677655	9.559227	7.707208	8.052407
MACO_g2.t1	40.690588	47.462994	41.468002	79.745332	70.821891	30.757065	30.595528	31.958677	71.930967	64.819981	71.928717
MACO_g3.t1	1.01244	0.457587	0.75723	0.178565	0.261113	1.034096	1.35381	1.13627	1.269306	1.08664	0.645606
MACO_g4.t1	6.64567	6.393569	4.688023	0.799283	0.961061	11.689883	28.441199	32.935577	3.661125	10.64531	7.817516
MACO_g4.t2	13.598065	12.881338	15.963935	9.454728	10.967704	24.868201	40.393502	9.172475	16.809281	2.908124	11.633847
MACO_g5.t1	0.069063	0.572042	0	0	0	0	3.000187	0	0.511445	0.125071	0.320471
MACO_g5.t2	3.059421	2.79162	3.715043	0.381059	0.756576	3.811555	3.164095	5.999027	1.931844	2.512783	1.748016
MACO_g6.t1	1.154492	1.983407	1.8504	0.08696	0.077403	2.914268	2.537334	7.182271	1.939757	0	1.470509
MACO_g6.t2	6.218902	6.458755	6.276825	0	0.235435	10.692551	24.579982	13.771591	3.079085	2.537386	3.047883
MACO_g7.t1	21.170282	7.369517	8.844311	2.076761	0	19.345892	9.312963	1.797982	37.361224	34.200826	21.100298
MACO_g8.t1	0	0	0	0	0	0	0	0	0	0	0
MACO_g9.t1	5.726798	16.019837	13.046941	0.631876	0	10.593908	17.951573	15.119527	6.03211	6.037988	3.668296
MACO_g9.t2	6.792712	19.031916	14.221326	0	0.64583	0	11.870984	15.024656	5.324577	10.433446	1.653492
MACO_g10.t1	0	0.443367	0	0	0	0.340315	0	4.327468	0	0	0
MACO_g10.t2	29.806574	41.171656	38.230572	13.257262	12.349543	64.648294	215.725403	189.625424	43.052593	34.806263	50.485979
MACO_g11.t1	30.696812	106.91393	42.99644	14.321825	13.296089	0	23.695213	16.838556	29.698197	36.234087	47.072339
MACO_g12.t1	2.597331	3.854893	2.785539	0.097205	0.225541	3.321254	2.838373	3.012884	3.374632	1.998282	1.091618
MACO_g13.t1	0.259626	0.443518	0.108427	0.159199	1.305176	0.359939	0	0	2.060997	2.930687	6.095215
MACO_g14.t1	4.556076	6.090631	3.256429	2.102441	0.999878	2.560674	5.796266	3.91472	9.410765	3.880903	4.549963
MACO_g15.t1	6.965797	11.282422	10.084827	4.419722	12.500439	10.801907	38.439654	26.749897	42.253797	27.079734	35.101578
MACO_g16.t1	0.720831	0.803187	1.062883	0.614114	1.22837	3.099831	1.695837	2.540746	2.48441	2.147888	2.274436
MACO_g17.t1	1.299165	1.135113	0.933357	55.550249	37.779249	0.098759	0.540863	0.934762	0.341383	0.811051	0.21695
MACO_g18.t1	16.830748	23.045968	12.624699	86.706271	79.362294	8.467856	23.324237	18.091124	17.716365	5.988036	17.306062
MACO_g19.t1	1.743807	2.173935	2.294396	2.346	8.334561	2.929346	1.913744	1.632049	5.472381	6.03536	4.463831
MACO_g20.t1	3.848559	4.998855	5.056821	3.70308	4.823739	6.498054	8.472875	6.92186	6.594788	6.36779	6.176607
MACO_g21.t1	0.326019	0.313595	0.218655	0	0	0	0	0.617731	0	0	0.110211
MACO_g21.t2	18.964034	18.313368	14.17697	20.263699	15.549817	23.50981	7.752804	6.967311	19.196958	11.797157	18.289512
MACO_g22.t1	6.612878	7.228934	6.710417	1.987378	1.749396	6.465956	6.798571	8.741618	4.877985	4.437587	3.775275
MACO_g23.t1	1.643026	2.32048	3.231731	0.42857	0.450163	3.934688	4.983605	5.343917	4.032857	3.602926	2.337545
MACO_g24.t1	78.825004	86.645468	71.503526	10.147793	8.851479	125.884154	63.369311	53.920336	36.647514	35.898475	10.367965
MACO_g25.t1	3.815083	6.696751	3.855144	4.895275	6.494645	5.68736	10.306031	8.47487	9.628158	8.676053	12.711544
MACO_g26.t1	35.013884	44.475825	43.713132	121.398179	270.799322	140.759223	169.602094	155.383352	139.171215	121.643717	214.635059
MACO_g27.t1	26.768078	36.360307	25.164883	21.583645	21.609409	14.603465	39.738817	35.224413	19.607147	14.703177	22.989836
MACO_g28.t1	5.985766	9.867347	9.428545	2.67518	3.219354	8.447177	7.630155	8.42045	5.561379	5.110981	4.697945
MACO_g29.t1	0.743957	1.362619	0.70145	0.006388	0	0.515719	0.321573	0.664117	0.138046	0.077425	0.103683
MACO_g30.t1	1.916147	3.877658	0.564447	0	0.286065	0	0.551623	0.464891	0	0.067643	0.314963
MACO_g30.t2	42.970248	81.742838	42.994389	3.461413	3.007284	35.667342	44.189629	48.269576	25.256847	9.259842	29.633442
MACO_g31.t1	0.964464	2.658418	1.688456	0.050093	0.095251	0.133104	1.217696	1.883833	1.467751	1.956118	1.216695
MACO_g32.t1	10.331317	17.866688	15.763911	17.267631	19.129567	9.327965	12.909673	20.997848	21.769257	21.779903	18.970422
MACO_g33.t1	0	0.127806	0	0	0	0	0	0	0	0.122492	1.026566
MACO_g34.t1	1.409946	1.734665	2.145074	0.183311	0.415568	2.948843	4.180955	3.419932	1.976887	1.758148	0.932383
MACO_g35.t1	7.638407	10.962254	8.386368	21.269446	38.212906	31.645195	29.603616	27.008478	25.568085	25.74775	28.523345
MACO_g36.t1	6.587888	7.380517	8.564883	2.759066	3.898743	12.152213	11.932658	12.177474	9.700054	9.520352	8.677091
MACO_g37.t1	0.161076	0.160061	0.292265	0.042857	0.027373	0.192613	0.423099	0.285415	0.175406	0.120961	0.042243
MACO_g38.t1	14.059599	12.584972	5.742891	109.890073	59.355577	3.323411	3.143805	2.458923	17.008119	10.721718	22.940561
MACO_g39.t1	0.177727	0.15513	0.256487	0.285494	0.36751	0.94398	0.777131	1.56353	10.221067	1.384476	4.319785
MACO_g40.t1	0	0	0	0	0	0	0	0	0.047282	0	0
MACO_g41.t1	0.713633	0.796288	0.506167	29.513839	9.66836	6.262166	3.024379	3.920481	3.685882	3.887951	3.154788
MACO_g42.t1	6.40612	7.740802	9.192832	2.446745	3.802575	24.442141	22.867409	19.57346	5.958773	4.456403	7.068777
MACO_g43.t1	3.908175	5.354638	3.755211	6.83526	6.002657	5.81712	4.726527	4.160322	4.312802	4.026656	4.501461
MACO_g44.t1	4.321038	6.740494	4.751904	2.979174	4.252655	10.419851	8.917244	8.678911	9.37303	8.827368	5.58207
MACO_g45.t1	16.492885	5.789836	22.085599	3.429429	2.679822	6.850629	9.44756	8.792323	19.533046	12.660648	8.607973
MACO_g46.t1	2.475146	2.665453	3.303894	2.643314	3.014387	7.741174	7.17729	4.739525	5.224479	5.404818	3.963309
MACO_g47.t1	1.320371	0.970813	1.174888	3.094699	2.386698	7.141441	10.764158	9.431907	25.576399	15.347728	8.449587
MACO_g48.t1	3.707147	3.31511	1.734103	0	1.766567	0	2.556867	0.764458	4.034559	1.860685	0
MACO_g48.t2	1796.846906	1369.336383	2187.131135	2036.934226	1536.251865	2135.080305	1814.568818	2103.014755	5417.761859	6900.989903	5407.755943
MACO_g49.t1	3.659586	5.055609	3.502329	4.202213	3.625459	4.783542	5.155226	4.655217	5.830323	3.296997	5.375243
MACO_g50.t1	0.756455	0.787982	0.367378	0.611513	1.243349	0.846876	0	0.696966	0	0	1.154583
MACO_g50.t2	0	0.407909	0.269146	0	0.187591	0.436466	1.126547	0.4068	1.29016	0.524564	0.530043
MACO_g51.t1	26.641719	16.927425	24.980737	22.492718	10.42429	21.073323	31.264625	24.268432	28.483348	15.402117	24.760289
MACO_g52.t1	0.109717	0.125811	0.27698	0	0	0.918854	0.540055	0.236113	0.800912	0.197639	2.256772
MACO_g53.t1	3.055912	3.875749	4.071572	1.733547	1.167149	7.19534	7.542319	4.903083	5.45867	3.817933	4.418329
MACO_g53.t2	0.284906	0.039678	0.464453	0	0	9.757361	6.02624	4.750018	1.069593	1.086279	3.674869
MACO_g54.t1	51.044574	59.292835	84.745124	13.611309	15.418471	42.787669	45.815733	95.036111	53.890768	60.231454	34.482805
MACO_g55.t1	4.613868	5.782623	5.966454	4.415341	3.163558	7.39261	6.775186	5.900738	4.321968	4.529314	4.217338
MACO_g56.t1	11.789318	15.92233	13.459164	18.352387	6.046779	8.401498	15.890583	13.372585	10.491816	9.308665	8.787613
MACO_g57.t1	0	2.676625	5.636678	0	0	0	0	0	0	0	0
MACO_g58.t1	0.512571	0	0	0	0	0.186147	0	0	0	1.374867	0.204275
MACO_g59.t1	0.642079	0.473585	0.641367	0	0	1.424942	0.554114	0.243966	0.85489	0.680724	2.533185
MACO_g60.t1	2.172829	2.925377	2.868302	0.896208	1.784229	2.81934	3.379589	4.18437	3.64147	2.759302	3.327167
MACO_g61.t1	0.074097	0.120194	0.072354	0.407599	1.964051	2.712324	0.750897	0.184259	3.180453	2.957491	2.54961
MACO_g62.t1	0.09516	0.092904	0.081972	0.029099	0.027704	0.697719	0.292581	0.444062	0.176803	0.087147	0.021258
MACO_g63.t1	3.106001	3.520218	3.567071	1.082278	1.897526	6.928067	6.179524	4.097292	3.825508	3.345071	3.753771
MACO_g64.t1	3.415649	4.129	4.584307	0.775862	0.794726	7.698219	5.35053	4.642235	5.469815	5.249538	3.567876
MACO_g65.t1	8.802687	12.021961	7.762829	5.905976	4.616474	11.446759	11.717898	9.840788	10.396972	8.070185	9.207536
MACO_g66.t1	0	0.050042	0	3.437974	11.175052	0.365507	0	0	1.674471	1.464613	0.286554
MACO_g67.t1	2.288721	3.484359	2.777564	1.55183	1.95029	3.056333	3.766215	3.71289	4.422533	3.902686	2.607315
MACO_g68.t1	0.308392	0.157542	0.390272	0.75575	0.682163	1.068373	0.563582	0.388005	0.281959	0.148413	0.496004
MACO_g69.t1	0.852641	0.297412	0.140302	0	0	0.398967	0.060793	0.598048	3.499563	0.480616	0.63242
MACO_g70.t1	0	0.58311	0.585046	0	0	0	0	0	0	0	0
MACO_g71.t1	0	0	0	8.935128	20.276206	0	0.060397	0	0.55424	0.477454	0.09666
MACO_g72.t1	13.246388	8.143761	17.7327	0.521008	3.529612	31.882636	71.643992	39.78689	2.122995	3.685558	3.989032
MACO_g73.t1	0	0.227435	0	0	0	0	0	0	0	0	0
MACO_g74.t1	24.799347	33.83832	39.367383	29.569928	34.858279	25.323705	38.317579	40.57138	51.529385	49.878928	46.847944
MACO_g75.t1	0	0	0	0	0	0	0	0	0	0	0
MACO_g76.t1	0	0.082627	0.303553	0	0	0	0.124915	0.318075	0	0	0.073052
MACO_g76.t2	11.924434	14.644942	12.923132	3.514758	4.496433	17.513614	19.188735	13.652515	8.36805	9.424759	9.567559
MACO_g77.t1	0	0	0	0.092142	0.327194	0	0	0.081895	0.173403	0.465227	0.199903
MACO_g78.t1	0.363901	0.339365	0.07456	0.838268	1.192308	0.354175	0.776565	0.765355	0.243987	0.450218	0.311101
MACO_g79.t1	8.986729	11.04593	7.976334	15.939728	13.616281	17.657513	9.409788	3.537301	11.50719	6.790122	10.376445
MACO_g79.t2	7.346982	7.987255	10.053885	0	2.641473	0	4.998017	10.186281	9.62257	11.049613	7.067018
MACO_g80.t1	207.463755	291.349748	261.739921	470.989917	569.997637	215.499321	594.001034	486.703864	282.435745	301.333673	432.381332
MACO_g81.t1	2.795477	2.534206	5.952639	0.788661	2.0896	4.367488	8.862973	7.546832	10.396036	6.726298	3.851199
MACO_g82.t1	1.650023	1.626057	2.215276	4.226531	3.338047	2.414442	1.560898	1.775012	3.367822	3.553425	3.501911
MACO_g83.t1	2.094971	7.746754	1.164449	3.865644	8.784307	0.183659	0.540001	1.061124	1.497288	6.09524	5.065643
MACO_g84.t1	5.292847	6.780023	5.473395	3.61853	6.776954	7.369652	8.584965	10.538836	9.227767	8.453649	10.361905
MACO_g85.t1	6.68422	7.508999	6.787767	1.219914	1.8595	14.421115	8.346303	8.777914	7.514565	10.207598	4.715934
MACO_g86.t1	0.28302	0.025349	0.16765	0.45961	0.625655	1.216357	1.85038	0.712964	2.505042	1.285793	1.073285
MACO_g87.t1	0.733728	1.056027	1.191093	0.491412	0.7283	1.449925	1.58862	1.615173	1.388742	1.044489	1.093097
MACO_g88.t1	1.895991	3.030804	1.657525	0.618048	0	0	1.125928	5.416418	1.839642	0	4.24506
MACO_g89.t1	0.302387	0.435177	0	7.092239	12.631843	11.701374	5.286569	5.072572	1.311241	0	1.497614
MACO_g90.t1	0	0	0	0	1.374474	0.157615	0	0	0	0	0
MACO_g90.t2	0	0	0	10.427237	14.382043	0	0	0	0	0	1.15186
MACO_g91.t1	1.414528	1.841074	1.676678	0.898358	0.694655	2.749104	9.117576	5.612388	3.967654	4.267528	2.404957
MACO_g92.t1	0.153801	0.508345	0.092954	0.141971	0	0.176893	0.36339	0.119539	0.610667	0.241685	0.194272
MACO_g93.t1	2.124554	2.623243	2.889842	1.679869	1.813543	4.421279	6.296361	3.504393	5.380235	3.555408	4.881686
MACO_g94.t1	2.552857	1.463506	2.402729	1.649785	0.608492	5.378272	1.997605	2.894505	1.31535	1.771316	1.362801
MACO_g95.t1	0.578497	0.28086	1.033348	0.450395	0.785177	0.331981	0.375308	0.263099	1.768052	1.104421	0.845915
MACO_g96.t1	0.538211	1.88356	1.033446	1.053764	1.430893	1.212379	1.294406	1.088997	4.526538	10.382432	2.597614
MACO_g97.t1	5.356965	4.605137	6.851527	1.530925	4.156488	4.625052	11.11496	11.314606	15.52905	7.600306	9.9134
MACO_g98.t1	4.021373	6.761723	3.680829	7.33438	6.152649	0.889988	3.648722	1.203686	0.685432	3.568185	2.25538
MACO_g99.t1	0	0	0	0.012759	0.145934	0	0	0	0	0.076557	0
MACO_g99.t2	2.012396	0.766458	3.082638	0	0	18.154022	21.921696	14.274931	0.64549	0	2.502602
MACO_g100.t1	3.04935	3.181899	3.826536	0.265276	0.333059	5.582155	5.690654	5.284517	1.930814	2.390438	0.804885
MACO_g101.t1	4.082765	7.141786	7.683877	1.066422	1.895256	11.345415	12.304841	9.641823	11.163406	8.693553	6.226729
MACO_g101.t2	2.207263	1.613692	2.185442	0.091204	0.543879	2.279616	3.055568	3.955836	3.3624	4.186171	3.002985
MACO_g102.t1	0.741216	0.511687	2.107403	0.085055	0.040316	0.280935	0.154181	0.643897	0.12829	0.278359	1.017053
MACO_g103.t1	12.930091	6.686384	24.522385	1.310361	7.692993	0	7.3023	2.401069	10.186054	8.451471	31.388857
MACO_g104.t1	4.680817	3.815896	7.639995	5.605227	10.188565	19.493366	19.033992	14.933974	21.880777	13.489464	23.565534
MACO_g104.t2	2.495392	1.424968	2.025021	1.530198	2.704253	5.857272	6.086536	6.838732	7.759396	3.843456	11.520206
MACO_g105.t1	26.611733	31.528776	34.743256	0.078014	0.021343	30.878319	56.755279	40.253051	9.040808	7.489315	4.024792
MACO_g106.t1	18.152748	12.372674	23.066316	13.805933	20.614786	29.192751	10.30523	10.591933	81.601364	47.548118	46.033415
MACO_g107.t1	1.805472	3.525502	0.348793	12.266238	6.481613	0.338765	0	0.915023	25.340084	19.714839	34.391166
MACO_g108.t1	36.60399	42.822545	37.692774	5.735812	5.30055	36.776286	32.37304	30.915325	22.993178	21.208888	19.557223
MACO_g109.t1	0.210021	0.222929	0.172056	0	0	1.930078	1.467851	0.532877	0.02653	0.125564	0.051016
MACO_g110.t1	0.085372	0.273481	0.109625	0.078359	0.334633	2.360041	1.886027	1.328581	4.499104	3.269184	1.763907
MACO_g111.t1	5.138901	0.268959	5.415833	4.741373	2.602105	5.049961	1.946544	2.76873	4.924483	4.949985	1.691057
MACO_g111.t2	9.747171	17.622376	10.100446	5.937233	8.12005	3.519554	11.46046	8.718817	11.13649	9.271078	14.270692
MACO_g112.t1	104.877405	93.609373	75.453491	229.313107	247.457948	67.20223	65.7207	31.213898	101.860538	123.391477	66.701322
MACO_g113.t1	1.551942	1.984982	1.009848	8.025436	19.548628	11.680478	27.06344	13.20598	8.241698	4.996165	9.493725
MACO_g114.t1	1.508131	1.181386	0.942293	1.146228	1.772996	3.964894	6.29652	3.468379	2.89079	1.972179	2.756141
MACO_g115.t1	0	0	0	0	0	0.132179	0	0	0.2265	0.089378	0
MACO_g116.t1	0.021858	0.890697	0.056103	1.243943	0.9327	0	0.036425	0.107366	0.090901	0.525912	0.203853
MACO_g116.t2	0	0	0	0	0	0.606125	0	0	0	0	0
MACO_g117.t1	102.620065	154.593767	106.335473	1.941762	3.108365	54.905404	109.955807	103.095525	40.864478	20.360759	34.607041
MACO_g118.t1	2.262473	4.097401	3.061858	1.288705	1.530379	0.308682	2.183054	1.888469	0.83986	0.918953	1.093968
MACO_g119.t1	1.850774	1.937621	3.212841	0.282737	0.192433	3.838722	8.032451	4.328601	1.598182	1.525286	0.389434
MACO_g120.t1	4.143251	2.013022	4.02174	4.369465	14.220211	14.846344	22.305267	11.073071	19.636672	8.945703	21.65067
MACO_g121.t1	0	0	0.03567	0.012629	0.024077	1.399639	0.624897	0.431783	0.442122	0.07579	0.369909
MACO_g121.t2	0	0	0	0	0	0	0	0	0	0	0
MACO_g122.t1	4.791399	5.197847	8.837627	50.795784	33.114036	38.618569	24.956439	18.392891	11.352752	5.688828	19.552782
MACO_g123.t1	1.578773	1.095681	4.383133	3.111484	1.898614	2.100875	1.565738	3.623552	2.214759	3.880669	5.237641
MACO_g124.t1	0.156149	0.077876	0.515027	0	0	0.406186	0.557319	0.109522	0	0	0
MACO_g124.t2	0	0	0	4.510552	8.960533	0	0	0	6.780205	4.385394	7.484983
MACO_g125.t1	0.622888	3.473602	1.470339	0.28634	0.537937	0.743444	1.083213	0.626919	0.638124	1.385921	0
MACO_g126.t1	9.876052	24.21284	11.099346	6.22246	5.565039	9.986901	17.348338	17.078713	6.362132	6.63702	7.845386
MACO_g126.t2	0	0.29316	1.205804	0.658615	0	0	0	0	0.644073	0.655869	0
MACO_g127.t1	136.835462	182.470116	128.018019	16.719536	25.73206	112.549045	146.160458	120.779296	73.259567	28.658813	53.079214
MACO_g128.t1	0.541412	0.636852	0.530894	7.315094	15.486669	2.184628	1.053542	0.556945	18.958048	11.87055	11.138138
MACO_g129.t1	17.713029	20.349999	18.181409	27.368333	37.697911	29.637664	28.85936	27.647635	42.336245	25.545377	38.7916
MACO_g130.t1	4.124212	5.214008	6.371518	0.830275	1.077545	6.379714	10.657598	6.383851	2.915312	4.093642	1.670307
MACO_g131.t1	3.588684	5.188733	2.259878	0.877641	1.671629	3.920048	12.313252	8.223989	15.183109	5.621656	1.763751
MACO_g132.t1	40.615957	37.505289	35.815558	12.26755	16.213431	39.935491	73.675067	48.221268	43.99353	20.774352	32.476676
MACO_g133.t1	2.754695	3.28263	4.575495	1.055338	1.029046	5.775779	5.056827	5.045604	2.08377	1.754764	0.751646
MACO_g133.t2	9.405139	10.176792	9.563427	2.463347	2.458368	7.634427	10.679353	9.093452	6.046819	5.734568	5.788405
MACO_g134.t1	3.142421	3.607391	3.732485	3.731687	2.705972	2.159802	3.456773	5.33947	3.925145	3.953275	3.554449
MACO_g135.t1	3.572772	4.362405	2.75508	2.715377	4.014516	5.103363	10.555093	7.935875	4.475549	4.50793	4.168744
MACO_g136.t1	0	0	1.238548	0	0	0.434524	0	0	0	0	0
MACO_g136.t2	3.24142	2.615358	2.895463	0.221831	0.298444	0	2.835148	3.23462	0.898367	0.970637	0.861985
MACO_g137.t1	104.894792	98.246252	140.162214	14.304909	17.766346	34.09407	155.938032	160.102364	63.226095	46.884207	101.911753
MACO_g138.t1	21.987673	24.146627	26.983522	8.741831	10.561017	29.328756	35.277832	29.894095	22.770315	20.689443	19.38727
MACO_g139.t1	26.18663	37.948996	32.04546	209.361781	211.407755	48.598872	41.362416	62.222369	54.323928	38.499534	81.232967
MACO_g140.t1	10.524245	17.372265	14.858233	97.436618	131.776104	241.168214	430.519717	375.322563	66.044915	61.170451	87.504946
MACO_g141.t1	0.732456	0.608198	0.856047	0.441673	0.964064	11.917129	12.3763	6.953733	2.654097	2.19152	2.799738
MACO_g142.t1	10.664003	15.374104	21.083811	184.357876	233.171836	48.700107	51.687058	44.348348	29.185731	12.882062	47.045785
MACO_g143.t1	5.723375	11.31831	8.23432	62.068362	81.109066	14.141723	17.280045	19.100223	16.679789	12.426729	20.579176
MACO_g144.t1	1.107104	1.099592	2.305603	0.021173	0.140514	2.90961	3.301162	3.998226	0.830417	1.033195	0.460379
MACO_g145.t1	1.693817	0.994943	1.492073	0.364097	0.127298	16.79867	24.881217	11.908987	3.068045	1.32619	3.236738
MACO_g146.t1	0.023362	0	0.02993	0.064341	0	0.028329	0.194343	0	0.097028	0.076557	0
MACO_g147.t1	0	0	0	0	0	0	0	0	0.407072	0	0.129103
MACO_g148.t1	7.238382	3.523235	14.199704	0	0	65.951222	78.301183	57.380286	11.635416	3.390995	19.794334
MACO_g149.t1	0.488748	0.930783	0.854957	43.150338	3.8105	4.908696	2.146361	2.399837	1.724035	4.930679	3.313807
MACO_g150.t1	2.528208	1.703826	2.656203	4.031482	2.894841	4.091548	6.671078	4.025079	5.325818	3.054197	4.415529
MACO_g151.t1	60.720114	82.471112	138.970728	2656.414241	965.14744	167.345333	23.815622	90.190677	195.822689	309.396726	119.805504
MACO_g152.t1	0	0	0	0	0	0	0	0	0	0	0
MACO_g153.t1	0.165847	0.287899	0.599105	0.355398	0.432047	0.333715	0.09156	0.180007	0.22875	0.571694	0.036614
MACO_g154.t1	5.347	11.577221	5.852836	55.021133	53.412362	7.152515	10.818608	8.141767	13.02021	16.295179	14.664552
MACO_g155.t1	2.497873	2.193891	2.713504	0.186141	0.706725	2.713985	5.20466	5.242536	2.167905	2.518136	1.135529
MACO_g156.t1	0.141673	0.208221	0.07517	0.006182	0.023715	0.547057	0.619227	0.354375	0.033266	0.044939	0.009158
MACO_g157.t1	5.314639	7.161911	8.608786	0.425472	0.271502	10.125245	12.601259	9.302498	2.825499	3.240013	1.00113
MACO_g158.t1	0.154265	0	0	0	0.256937	0	0	0	0	0	0
MACO_g159.t1	5.552821	6.564475	5.50521	5.517423	6.798887	2.844505	5.411392	5.877026	8.11762	8.308024	4.970357
MACO_g160.t1	5.083655	4.914222	5.645715	0.16718	0.187818	7.299571	7.722678	5.912131	0.840693	0.603618	0.809227
MACO_g161.t1	0	0.085845	0.188353	65.381428	40.026576	0	0.122729	0	2.47538	1.306294	2.854261
MACO_g162.t1	22.307547	36.165119	13.000731	3.006185	1.725155	11.031422	20.632543	19.114461	17.123366	12.973559	21.710023
MACO_g163.t1	1.78435	5.082581	6.287769	1.361576	0.945421	5.48998	0.726131	5.280876	0.205344	1.797121	0
MACO_g164.t1	18.906602	21.381634	17.381787	20.983326	10.535334	21.027998	24.571254	23.066204	21.196593	12.470585	23.916579
MACO_g165.t1	2.979137	3.437479	4.363322	0.716968	0.334455	3.321758	7.70442	3.92001	1.370001	1.913149	0.917007
MACO_g166.t1	2.829102	2.429014	3.651172	1.35063	0.994322	5.272897	9.888623	7.7245	4.421682	3.571883	1.979829
MACO_g167.t1	0	0	0	0	0	0.105842	0.330782	0.229957	0	0	0
MACO_g167.t2	0	0	0.031941	0.051818	0	0	0	0	0.244579	0.110414	0.076089
MACO_g167.t3	0.091296	0.137926	0.12391	0.153655	0	0.231106	0	0	0	0.102274	0.260527
MACO_g168.t1	0.049307	0	0.084893	0.045236	0.157859	0	0.165282	0	0	0.054161	0.132103
MACO_g169.t1	0.125737	0.101516	0.321282	0.026191	0.035118	0.416438	0.406983	0.313778	0.10446	0.06333	0.06966
MACO_g170.t1	0.66212	0.961929	1.085546	0.198606	0.258857	3.098849	3.478906	3.043365	1.260604	1.533678	0.554138
MACO_g171.t1	27.203663	54.442733	50.622694	1.448751	2.758557	45.695964	60.340418	52.486628	36.70309	28.424015	15.819876
MACO_g172.t1	0	0	0.1648	0.266982	0.597768	0.472844	1.077178	0	0.182558	0.580326	0.173084
MACO_g173.t1	0.049491	0	0	0.04544	0.064556	0.059929	0.123329	0.121204	1.676626	0.296998	1.873783
MACO_g174.t1	1.711999	7.364204	8.619088	2.544113	5.370512	20.298514	13.539905	14.764805	25.447089	23.356142	23.189679
MACO_g174.t2	5.765211	0	4.220581	1.459552	2.197458	5.991375	5.959283	7.384133	1.781142	6.835587	3.268939
MACO_g175.t1	7.498298	9.774272	8.890823	5.141582	3.735538	10.716903	13.914523	11.603064	8.072372	11.182582	7.607315
MACO_g176.t1	0.843037	0.819912	1.294778	0.642055	0.958562	0.971845	1.707189	2.252904	1.174705	1.800417	0.831459
MACO_g177.t1	0.104203	0.120791	0.332733	0.167449	0.49806	0.598547	0.388966	0.339826	0.863538	0.369123	0.207372
MACO_g178.t1	0	0	0	0.102634	0.464271	0	0	0	0.286291	4.767378	0
MACO_g179.t1	7.649773	10.241017	9.204602	0.849327	1.020865	8.111408	7.551188	7.28653	9.226839	8.801484	5.240687
MACO_g180.t1	2.272415	4.092715	3.153373	10.061403	10.598689	5.457784	6.25758	7.782314	7.002625	7.270693	9.525944
MACO_g181.t1	3.702679	4.822773	4.375718	1.175137	2.411947	6.83981	4.736726	5.188144	2.066089	3.735479	3.355307
MACO_g182.t1	0	0	0	0	0	0	0	0.252508	0	0	0.117412
MACO_g182.t2	0	0	0	0.043456	0.432431	0.344287	0.118091	0	0.360325	0.12923	0
MACO_g183.t1	2.163806	1.480061	3.439937	1.530001	1.641173	1.984866	3.152864	1.832899	5.531919	2.631675	4.676656
MACO_g183.t2	0	0	0	0	0	0	0	0	0	1.558585	0
MACO_g184.t1	62.699705	58.841794	85.238314	105.172243	153.931656	95.664178	125.067305	141.583625	174.363857	148.871463	176.932074
MACO_g185.t1	0.383805	0.307503	1.402106	2.399378	1.392504	1.466699	4.902647	4.947123	7.028399	6.379064	6.237297
MACO_g186.t1	0	0	0.493432	0	0	2.015734	0.106868	0.315273	0.720332	5.069205	0
MACO_g186.t2	0	0.037557	0	0	0	0.362733	0	0	0.261049	1.444142	0.171983
MACO_g187.t1	0.456983	0.968828	0.75551	0	0.060828	0.421169	0.519864	0.511333	0.19269	0.266256	0.092435
MACO_g188.t1	1.701757	0.819983	0.794904	4.220097	9.331158	1.984605	2.769429	1.799613	15.32554	13.731226	13.139965
MACO_g189.t1	7.036513	7.278521	9.947224	91.814879	66.007246	31.970488	37.412338	27.728581	28.840851	31.681006	35.256636
MACO_g190.t1	35.48524	40.662327	35.321713	48.092929	31.915909	49.758425	47.311628	57.325877	30.827557	41.847511	34.908971
MACO_g191.t1	0.179152	0.270724	0.564162	0.117359	0.313413	1.082425	1.399533	0.824456	0.446989	0.620309	0.739833
MACO_g192.t1	5.05582	11.996667	8.581589	0.092721	0.098351	6.704632	7.839417	5.428054	4.008452	2.453907	2.723398
MACO_g193.t1	1.258313	1.114894	2.019239	0.271341	1.081547	5.075577	6.474954	3.924644	6.439587	5.497141	4.398145
MACO_g194.t1	1.930816	1.181556	2.915938	0.684351	1.751345	4.125135	6.350901	5.148655	9.451776	8.294607	6.048205
MACO_g195.t1	1.316759	1.909403	1.618472	1.023028	1.188744	1.593503	1.17718	1.446189	1.504859	1.601741	0.941359
MACO_g196.t1	4.704935	4.789172	5.193698	1.177336	1.344407	6.425716	9.243563	7.843754	5.592161	6.313863	3.327409
MACO_g197.t1	7.228502	11.855692	6.464227	11.38168	16.645312	17.372838	15.819153	10.930574	16.54658	15.292975	10.200344
MACO_g198.t1	2.824451	2.543185	2.13199	2.240291	5.090246	2.719771	2.502409	2.888511	3.915313	3.25089	6.273073
MACO_g199.t1	19.597799	22.158645	28.343703	19.689221	28.247842	20.227022	27.551563	36.496083	24.440892	25.759538	24.194924
MACO_g200.t1	300.579461	256.255237	254.922833	433.156633	515.106971	437.64448	392.453663	366.434682	711.085485	602.189603	736.478958
MACO_g201.t1	45.966484	57.910001	42.084004	12.679632	15.993183	45.751281	49.195398	53.443994	67.284548	30.950137	39.023144
MACO_g202.t1	1.733579	3.295732	3.836652	1.8733	3.829307	10.241999	8.588576	6.912037	6.966405	7.285517	12.42288
MACO_g203.t1	18.522505	24.772379	31.384236	4.557436	5.970512	29.778004	36.778369	38.181934	18.844554	19.243686	14.811381
MACO_g204.t1	3.560559	4.323677	4.75902	0.449966	0.49741	3.704663	5.036573	4.592896	2.238187	2.051437	1.3889
MACO_g205.t1	0.230497	0.198133	0.158934	0.126865	0.107394	0.976958	0.979803	0.607701	0.32133	0.422347	0.185464
MACO_g206.t1	1.906542	2.366992	6.091037	3.633925	3.946463	31.152912	10.688219	19.641352	8.126401	23.848986	7.133565
MACO_g207.t1	0.145232	0.204473	0.279884	0.038034	0.024268	0.307085	0.573802	0.919349	0.77703	0.528245	0.39288
MACO_g208.t1	0.45632	0.533661	0.611121	0.064413	0.045948	0.578067	1.175233	0.663731	0.586092	0.327439	0.868925
MACO_g209.t1	21.24086	28.431398	17.765044	2.368776	1.985278	10.930064	15.735066	14.945373	6.356626	5.74471	6.679779
MACO_g210.t1	16.949809	16.329521	16.805282	0.399451	0.370176	16.42154	16.736895	15.642761	7.235657	5.979439	4.887607
MACO_g211.t1	6.877029	7.688633	7.568665	3.485151	6.394562	8.362849	8.578837	10.342153	7.81652	4.904724	9.408913
MACO_g212.t1	0.495141	0.606425	0.780789	1.632509	1.451585	2.412825	1.672102	1.530799	2.34827	2.282469	2.440586
MACO_g213.t1	2.812606	4.075397	3.016638	3.090469	3.118505	2.342711	2.152071	2.011556	2.822036	2.820137	1.409128
MACO_g214.t1	13.960606	15.473591	13.024259	9.779126	5.838939	7.746483	12.435895	7.851926	13.907639	7.569391	18.757557
MACO_g215.t1	4.403884	3.601499	3.601974	1.111549	1.642028	2.627783	7.000583	2.175418	4.411719	4.544808	4.298296
MACO_g215.t2	6.003094	8.70728	6.21185	6.324168	4.167226	9.974805	7.848007	8.656038	10.079185	8.163912	6.570109
MACO_g216.t1	12.149931	15.462706	21.456642	63.091349	51.019333	48.525217	51.801355	56.19594	40.854257	39.73845	53.756333
MACO_g217.t1	2.929398	5.584009	4.157032	3.722632	5.986333	5.49559	6.451002	6.587781	6.275405	5.628172	8.188463
MACO_g218.t1	0.998222	0.350558	0.493998	0.106845	0.435754	0.812576	1.115136	0.766645	0.463352	0.109631	0.334235
MACO_g219.t1	60.627201	67.252684	66.231231	17.397726	15.495937	51.631707	36.332553	53.070073	40.118259	33.289889	30.173253
MACO_g220.t1	37.052968	34.782846	42.968098	26.506653	21.984706	81.105994	66.540907	55.415328	41.396344	54.671296	54.358439
MACO_g221.t1	1.006545	0.819225	1.025452	3.387155	1.981083	3.532551	4.49883	3.505452	2.484517	2.451279	3.216825
MACO_g222.t1	4.156059	4.368258	3.716956	2.272142	2.446315	7.220346	8.005503	4.997095	4.744148	4.2208	4.931544
MACO_g222.t2	3.154339	5.217667	5.006818	1.818973	1.963907	1.825744	6.254393	4.373637	3.493237	2.248763	0
MACO_g223.t1	2.892854	7.525003	2.933988	3.148327	1.124597	1.65486	2.855396	1.953959	8.71216	10.821264	3.751016
MACO_g224.t1	3.5833	8.506398	7.39875	6.038171	4.009389	8.275453	2.331192	7.082807	5.341867	3.455208	2.005448
MACO_g225.t1	0	0	0	0	0	0	0	0	0	0	0
MACO_g226.t1	3.714611	6.138397	6.348444	2.609159	3.136212	5.984746	8.317751	10.524145	6.585811	7.380615	7.627138
MACO_g227.t1	0.013429	0	0	0.455722	0.105687	0.329042	0.383868	0.177369	0.225037	0.073937	0.595467
MACO_g228.t1	3.715682	6.911198	4.582339	14.168682	4.754468	0.749067	0.685106	0.673358	8.982943	5.400961	5.170576
MACO_g229.t1	0.079305	0.057766	0.15943	0.033547	0.080307	1.295296	0.320498	0.365225	0.017148	0.067576	0.057807
MACO_g230.t1	0.02928	0	0.037262	0.026895	0	0.211744	0.096821	0.142781	0.040328	0.031831	0.038721
MACO_g231.t1	3.060698	3.934934	3.971422	4.810517	7.528435	7.611788	5.826171	4.852257	9.323506	5.512516	12.502358
MACO_g232.t1	2.253075	0.468495	0.765694	0	0.566766	0.245625	3.355173	0.665666	1.991872	2.500342	2.683623
MACO_g233.t1	8.36167	11.778065	8.617518	26.409846	18.13611	22.760266	23.988783	16.096652	20.442532	13.823975	21.021338
MACO_g234.t1	0.617993	1.467895	1.202609	1.620891	1.881577	1.258182	0.915474	1.368629	1.312974	1.3213	1.51293
MACO_g235.t1	17.469806	17.927796	13.014483	0.592112	1.357849	17.846305	18.559258	13.973797	11.991674	4.310234	8.500627
MACO_g236.t1	0.406317	0.309972	0.090882	0.098726	0	0.623181	0.726256	1.670252	1.386399	1.062848	0.086012
MACO_g236.t2	0.535972	0.562578	0.485344	0	0.074363	1.663845	4.759476	2.013674	2.797803	2.658218	0.199151
MACO_g237.t1	0	0	0	0	0	0	0	0	0	0	0
MACO_g237.t2	15.544314	16.275087	13.881265	17.878008	16.901449	19.852091	13.89347	16.78986	19.954017	17.678385	23.075833
MACO_g238.t1	158.516257	117.011158	158.759865	141.193444	127.938022	312.559943	253.102107	295.20892	184.585056	128.851389	202.817981
MACO_g239.t1	646.167111	437.734317	826.377245	33.051982	3.79241	2505.295898	2740.401272	2648.575219	624.715392	343.738246	857.684325
MACO_g240.t1	61.365719	78.854298	93.333532	12.299666	21.215225	532.440492	195.263911	207.621543	65.167679	55.652509	83.972904
MACO_g241.t1	76.817972	92.03798	85.446762	1.381857	1.977461	59.184581	77.649534	65.541781	29.521924	16.749348	19.77557
MACO_g242.t1	6.834599	8.071279	7.760936	0.482907	0.591215	3.921086	8.140594	6.779726	2.930664	2.487387	2.38911
MACO_g243.t1	27.077823	30.614854	34.500044	3.455403	4.512338	29.84824	40.888017	37.088564	17.748493	11.710108	12.83461
MACO_g243.t2	0.471577	0.151583	0.356293	0	0.564416	0.87194	0.291724	0.940804	0	0.095559	0.080188
MACO_g244.t1	6.374336	7.427797	6.414149	66.684731	17.938119	3.403077	4.840775	2.580665	10.549755	10.995508	11.364533
MACO_g245.t1	0.122074	0.317205	0.265237	0.268577	0.285403	0.330832	0.302766	0.283643	0.285438	0.297001	0.384794
MACO_g246.t1	0.215318	0.614054	0.444013	0.468824	0.33022	0.496893	0.454727	0.505832	0.742063	0.495739	0.859776
MACO_g247.t1	1.39278	1.770031	1.672864	0.140101	0.253463	5.041564	3.455906	2.656365	2.889609	3.199682	1.410875
MACO_g248.t1	0.266335	1.407518	1.057402	0	0	0.463909	0.211866	0.313368	0	0.070288	0.169809
MACO_g249.t1	18.62917	24.797369	18.697227	30.990618	22.325347	18.455083	15.497359	19.812584	17.840158	19.145165	27.727436
MACO_g250.t1	3.892676	3.800013	4.955841	7.946736	6.215008	6.525888	6.401016	7.167951	7.970309	7.00523	11.878025
MACO_g251.t1	0.514707	1.788011	1.486082	4.428269	2.964804	4.025085	4.534209	5.913132	4.48588	3.746761	5.026494
MACO_g252.t1	0	0	0	0.270484	0.084936	0	0	0	0	0	0.129764
MACO_g253.t1	2.593206	7.03364	3.890933	22.712383	15.328345	6.912347	5.286123	5.156269	7.406506	9.008169	17.06218
MACO_g254.t1	0.352666	0.28121	0.650123	0	0	0.321237	0.383416	0.621065	0.047745	0.138025	0.122543
MACO_g255.t1	0	0	0	0	0	0	0	0	0	0	0
MACO_g256.t1	0	0.1686	0.402576	3.574734	3.956456	0.439704	0.321743	0	0.502065	0	0
MACO_g256.t2	0.2217	0	0	0	0	0	0	0.60334	0	1.559024	0.687288
MACO_g257.t1	1.2362	0.616032	0.836695	0.866207	1.135607	5.065963	8.785582	3.57944	4.025856	3.107238	2.899875
MACO_g258.t1	1.433151	0.783648	2.138148	0.900581	0.382088	2.271526	1.528849	2.625941	2.787477	0.420391	4.038549
MACO_g258.t2	2.645786	2.747663	2.833252	1.868473	1.167056	3.530521	5.26414	2.045764	3.019175	4.724564	2.032587
MACO_g259.t1	2.770721	3.267527	2.056875	0.374535	0.892115	4.746484	4.040813	3.438879	1.505412	2.229901	0.822006
MACO_g260.t1	7.352124	9.172072	10.335389	3.203025	3.382604	11.779903	13.566827	10.707148	7.574688	8.039985	5.788908
MACO_g261.t1	401.634254	435.552354	388.998148	776.61332	840.505272	372.610868	458.51784	513.612092	591.723888	573.201318	978.850376
MACO_g261.t2	0.097776	0	0.399978	0.084447	0	0	0	0.536357	0.426449	0	0
MACO_g262.t1	0.066647	0.025855	0.028499	0.407848	0.502909	0.674271	0.037006	0.545418	0.061573	0.194312	0.177525
MACO_g263.t1	76.217704	75.092258	62.167969	12.08273	14.864973	89.181813	83.046002	78.366961	36.076013	26.02125	34.21763
MACO_g264.t1	11.334525	13.655745	13.941488	4.872187	3.30049	11.560674	16.08439	15.521446	5.338417	4.231533	5.686443
MACO_g265.t1	3.915686	2.26032	3.505815	5.520449	6.291742	2.844581	2.662264	2.717252	4.141465	2.330202	1.980563
MACO_g266.t1	3.804778	3.979198	4.348136	3.043251	1.922567	6.091331	5.458843	4.713438	4.469883	4.026242	3.646248
MACO_g267.t1	27.174038	40.936824	27.834901	60.201986	52.002709	44.46077	41.121188	39.188746	41.421565	34.795693	53.562014
MACO_g268.t1	2.217732	3.132764	3.30208	1.174384	0.923569	3.202862	6.28311	4.228996	3.28193	3.721852	3.264462
MACO_g269.t1	11.090116	11.939757	12.537899	0.344871	0.239233	12.250232	8.515852	7.812187	3.892757	2.706222	3.010668
MACO_g269.t2	19.242039	25.304627	21.591793	0	0.651077	8.554443	9.288347	8.740151	6.872735	6.111255	4.61376
MACO_g270.t1	0.038555	0.009112	0.070401	0.911822	0.169045	0.076024	0.469634	0.435299	0.27055	0.315623	0.104213
MACO_g271.t1	0.389439	0.443518	0.487924	1.512393	0.745815	2.056796	1.974075	1.110247	1.177713	3.023725	2.088175
MACO_g272.t1	50.537248	67.846757	44.420459	105.316618	99.320637	62.684848	70.858196	60.52574	58.334168	52.848275	70.317793
MACO_g272.t2	6.305609	9.013462	7.336399	9.091046	13.390055	5.69477	10.963312	9.915474	4.133116	12.479128	8.468949
MACO_g273.t1	0.926867	1.460728	1.198547	0.459961	0.862886	1.820915	2.116543	2.404018	1.546545	1.002432	1.161663
MACO_g274.t1	0.420144	0.163365	0.077188	1.432155	2.144906	1.558036	0.567884	0.032817	0.722241	0.306782	0.347162
MACO_g275.t1	0.95452	1.243901	4.875643	3.365028	2.008675	0.522218	2.497163	0.707215	2.418482	1.450437	0.854613
MACO_g276.t1	7.479609	9.029867	7.121148	9.997988	10.350096	7.81915	7.686538	8.135641	7.664222	7.851241	7.227508
MACO_g277.t1	0	0	0	0	0	0.15442	0	0	0.264356	0	0
MACO_g278.t1	1.693115	1.47551	2.067315	0.339284	0.306691	1.800986	2.031328	1.742832	1.944776	2.109599	1.233207
MACO_g279.t1	0	0.027998	0.030892	0.065474	0	0	0.040083	0	0.332788	0.314864	0.32028
MACO_g279.t2	0.035312	0	0	0	0.25753	0.288902	0	0.07786	0	0	0
MACO_g280.t1	22.090752	43.8348	19.351807	1.778825	2.607541	3.692256	1.394064	1.964246	12.926324	18.785183	6.949979
MACO_g281.t1	0.363703	0.175961	0.257911	24.059624	46.37504	0.061208	0	0.082633	1.965207	3.43944	0.537522
MACO_g282.t1	2.223099	3.263223	2.997459	0.426187	0.95592	4.327667	2.705716	4.005478	1.685039	1.439343	1.486429
MACO_g283.t1	18.854936	16.772992	11.688078	0	0.347025	11.513527	18.32204	11.730368	10.481199	1.265409	12.220419
MACO_g284.t1	12.583682	14.55462	12.70469	0	0	5.356875	17.94798	15.622939	0.230827	1.124961	3.591282
MACO_g284.t2	8.410636	3.034284	3.23317	0.174555	0.571045	8.961401	7.771073	4.347306	6.225769	3.86932	0
MACO_g285.t1	16.737137	21.001612	17.251477	3.029691	4.566974	15.52443	23.965244	23.250309	16.030471	17.763945	12.836616
MACO_g286.t1	48.022896	4.061333	14.820883	4.110096	10.59882	44.632017	384.728228	360.89395	8.02935	11.840621	38.348104
MACO_g287.t1	4.900605	8.353169	7.709598	6.325736	7.661478	8.188042	9.563675	10.775377	9.616706	6.848377	11.220434
MACO_g288.t1	0	0	0	0	0	0.08681	0	0	0	0	0
MACO_g289.t1	9.696094	5.947317	8.429019	0.051031	0.241237	4.661682	2.116342	2.894438	5.440763	2.479645	2.391745
MACO_g290.t1	9.585205	6.99611	13.229416	2.745985	2.244052	3.958413	4.879112	5.045553	14.869163	13.433701	6.582079
MACO_g291.t1	17.788931	27.246288	15.489731	16.030549	68.062069	21.247221	3.782446	4.819562	43.473205	34.640696	31.26766
MACO_g292.t1	6.620296	25.624823	6.075812	5.664437	7.324978	7.517239	2.493362	2.565832	5.002388	4.245513	4.171011
MACO_g293.t1	0	0	0.04935	0.036052	0.237013	0.327511	0.064159	0	0.26774	0.042291	0.154043
MACO_g294.t1	3.424789	3.034592	4.330925	1.268416	1.135718	9.899618	13.164321	10.757429	5.665769	5.983904	3.197015
MACO_g295.t1	2.723422	6.170262	4.151418	7.990281	9.994917	12.715437	9.76973	9.025639	11.146603	12.278657	8.513864
MACO_g296.t1	0.324778	1.324816	0.683625	2.288633	0.905021	4.362697	0.296195	0.990614	1.828267	1.170541	0.805824
MACO_g297.t1	20.648725	33.649614	41.773078	19.089166	8.189248	12.100265	36.706996	30.115613	22.344014	55.961789	59.00282
MACO_g298.t1	0.454697	0.3233	1.174548	0.014898	0.028361	0.396736	0.952815	0.909021	0.701265	0.49954	0.152308
MACO_g299.t1	1.619125	3.36475	2.714328	0.972402	1.910947	3.819682	5.946481	2.599118	6.172759	3.790461	5.251037
MACO_g299.t2	4.221766	4.768508	4.778332	2.530162	2.626228	9.838759	8.588159	9.526622	7.572385	7.588437	7.328124
MACO_g300.t1	12.530835	14.776389	15.813034	65.291465	37.214896	17.790637	26.119691	22.265294	22.688833	23.17495	29.064835
MACO_g301.t1	12.792192	4.388372	40.857283	2.496926	2.752505	15.760245	51.939638	80.75483	19.636302	73.958011	23.254361
MACO_g302.t1	4.322714	1.753392	4.507075	0.386701	0.974782	5.487574	5.808598	5.847059	7.314596	2.565781	5.389021
MACO_g303.t1	128.039815	155.850816	96.657926	234.276393	291.880909	136.592592	150.895783	143.203708	164.747729	248.635529	173.871312
MACO_g304.t1	45.508127	41.183376	40.920874	43.980722	51.259015	65.003891	40.838767	47.810823	57.720404	61.614311	50.048245
MACO_g305.t1	0	0	0	0.141159	0.201189	0	0	0	0.026715	0.568975	0
MACO_g306.t1	10.732976	12.44627	11.679629	5.595247	4.360622	14.173201	14.403936	12.15604	6.488965	4.405032	5.888564
MACO_g307.t1	0	5.527605	0	0	0	0	0	0	0	0	0
MACO_g307.t2	8.976339	6.514199	8.130599	7.142465	7.924593	20.048679	21.096729	14.43825	14.461754	13.383086	12.460979
MACO_g308.t1	0	0	0	0	0.045957	0	0	0	0	0	0.317826
MACO_g308.t2	0.334285	0.498645	0.41676	0.106123	0	0.189127	0.757112	0.594683	0.395191	0.14164	0
MACO_g309.t1	0	0	0	0	0	0	0	0	0.294744	0	0
MACO_g309.t2	104.297659	138.992449	175.340922	91.271394	101.950184	230.347873	196.921313	235.874764	218.535453	256.682329	239.062934
MACO_g310.t1	0.657879	0.706831	0.320942	0.032629	0.155147	2.853056	1.604988	0.847642	0.288869	0.429213	0.095146
MACO_g311.t1	0.026955	0	0	0.420821	0.444885	0.162832	0.312737	0	0.148805	0.146794	0.03573
MACO_g312.t1	0	0	0	0	0.020416	0	0.117097	0	0	0	0.124839
MACO_g313.t1	2.785368	4.289525	4.504813	0.330716	0.698681	3.988206	5.446397	5.456836	3.96567	3.441435	2.470111
MACO_g314.t1	12.082821	13.121542	9.327065	20.331884	28.229939	13.970283	12.361417	14.799351	15.752518	16.075427	18.878277
MACO_g315.t1	0	0	0	0	0	0.438536	0	0	0	0	0
MACO_g315.t2	1.158793	1.206035	1.941121	6.419163	11.629335	13.728785	8.596705	7.428249	15.96479	10.374458	22.522595
MACO_g316.t1	0.321143	0.501365	0.078656	20.365451	11.893159	1.046536	0.409712	0.201958	12.451654	9.373533	17.237475
MACO_g317.t1	0	0.020453	0.037634	0.042216	0	0.241751	0	0	0	0	0.069261
MACO_g317.t2	0.017218	0	0	0	0.045341	0	0.165423	0.124129	0.411526	0.54057	0.094179
MACO_g318.t1	3.100449	7.315829	3.91011	1.716506	2.512221	8.176809	9.250495	11.101789	8.877107	10.88118	7.837326
MACO_g319.t1	62.506086	98.022072	62.942904	423.258735	382.088981	171.483021	134.488996	137.75748	148.978297	195.080814	190.721506
MACO_g320.t1	19.187781	49.467252	21.897938	51.910476	80.893217	47.720466	34.775833	41.900105	81.489903	79.027715	82.54027
MACO_g321.t1	1.465672	3.330652	1.602355	3.839381	3.300468	2.365315	4.184557	3.038365	2.823281	2.891079	2.128184
MACO_g322.t1	6.911874	7.31504	8.348338	12.056538	12.787678	10.553502	11.823026	7.691808	15.098731	11.66939	15.977229
MACO_g323.t1	5.053363	0	2.385145	2.250446	10.338462	34.947615	29.781473	12.026666	8.007198	12.516869	14.983688
MACO_g324.t1	62.414576	77.985229	64.744234	26.999987	22.383268	42.211156	44.455127	59.171235	52.719986	49.16649	56.301258
MACO_g325.t1	1.356731	2.06031	2.005699	4.315183	2.301823	3.920096	4.969668	2.965696	3.383125	2.409847	3.230865
MACO_g326.t1	13.101904	13.531249	6.484431	5.990989	3.720402	10.078182	4.623798	4.23016	35.913701	43.900044	16.366484
MACO_g327.t1	23.730632	28.553695	18.319671	3.316311	6.906669	16.020755	23.240968	18.599814	15.299329	9.832831	19.502953
MACO_g328.t1	3.723188	2.985915	2.917214	0.560296	0.444872	2.313594	3.566084	1.75088	3.3275	2.192002	0.956477
MACO_g329.t1	3.03118	3.476555	3.661722	5.300711	6.049126	7.548648	7.076954	6.12056	7.021932	7.378546	6.453879
MACO_g330.t1	15.328651	17.790885	21.115032	6.113695	6.16478	24.736251	20.839191	22.045129	19.574319	19.814923	16.080152
MACO_g331.t1	0.061519	0.014469	0.031926	0.078984	0.06459	0.226366	0.227845	0.650749	0	0.081363	0
MACO_g332.t1	0.199198	0.294045	0.281273	0.076088	0.181905	0.562243	1.908488	0.853917	0.558847	0.789271	0.17937
MACO_g333.t1	0.112426	0.313175	0.132921	0.168681	0.152175	0.25126	0.051734	0.220059	0.085876	0.146687	0.165335
MACO_g334.t1	0	0.086202	0	0.220021	0.257422	0	0	0	0	0	0
MACO_g335.t1	10.748821	22.186378	16.995667	9.270221	7.845078	13.894221	14.200704	13.960189	11.788768	5.117463	10.301433
MACO_g336.t1	32.690871	27.946413	23.859315	0.387401	0.178743	15.233041	25.196687	15.437067	10.154055	6.559927	4.716068
MACO_g337.t1	0.095601	0.10362	0.113532	0	0.080545	0.540956	1.18483	2.195372	0.249607	0.19777	0.237709
MACO_g338.t1	2.761832	2.65007	4.247445	0.059202	0.109614	3.139609	5.121396	8.179308	2.146837	3.192435	4.022077
MACO_g339.t1	4.885169	6.096032	5.662577	5.298793	4.448046	9.171269	10.037449	8.284605	8.853264	5.826129	9.938156
MACO_g339.t2	15.418002	27.367477	21.961422	8.501007	8.168758	10.17653	18.050958	27.911999	18.943632	25.002985	19.816196
MACO_g340.t1	3.974577	4.091072	5.610169	0.411609	0.682131	16.372378	12.078185	11.629931	4.622795	4.148277	3.844716
MACO_g341.t1	50.485448	65.073858	63.917498	31.259979	47.714468	116.099407	125.656976	131.602483	55.633273	55.511182	67.12645
MACO_g342.t1	37.955975	83.504834	39.228232	10.322221	13.211416	27.185165	22.427472	34.877542	24.230621	20.862422	28.84452
MACO_g343.t1	5.728899	7.941826	10.048216	2.139799	1.798289	10.954674	12.645239	14.056732	8.710469	7.233296	6.767751
MACO_g344.t1	2.328651	3.041573	2.785831	0.592552	1.061033	4.844016	4.01348	3.696087	3.338701	2.685446	1.842755
MACO_g345.t1	44.820244	59.867583	35.829533	7.014394	13.969368	52.032217	31.660316	39.036203	28.627457	26.265596	28.958367
MACO_g346.t1	0	0	0.02821	0.019904	0.085526	1.119912	1.756816	0.251505	0.349384	0	0.087731
MACO_g347.t1	0	0	0	0	0	0	0	0	0	0	0
MACO_g348.t1	87.871376	89.747444	77.925029	29.818799	59.880154	33.768278	52.734831	52.664372	74.402194	74.45263	71.441872
MACO_g349.t1	0.047751	0.083217	0	0.021919	0.124625	0.318302	0	0	0.165194	0.625652	0.031745
MACO_g350.t1	2.61598	2.357564	2.264909	0.668619	1.653903	3.257958	4.023221	3.688377	3.857827	2.691511	2.628189
MACO_g351.t1	0.801194	1.923016	1.484136	0.226184	0	1.207587	1.295592	1.677106	0.177499	0.43519	0.288911
MACO_g352.t1	4.361398	5.956463	5.73913	1.765554	2.349144	12.727217	24.549402	26.19067	2.661668	1.743874	8.16912
MACO_g353.t1	0.145079	0.170332	0.35972	0.087096	0	1.095987	0.354752	0.189299	0.413622	0.275955	0.14298
MACO_g354.t1	157.505865	91.911875	297.609936	123.318884	38.408441	807.308478	864.654314	800.431081	301.815146	227.225269	458.021814
MACO_g355.t1	0	0	0	1.295651	2.723296	0	0	0	0	0	0
MACO_g355.t2	0	0	0	0	0	0	0	0	0	0.288	0
MACO_g356.t1	0.292258	0.095011	0	0	1.713724	0	0.489852	3.404904	11.383543	15.983266	10.303028
MACO_g356.t2	0	0	0.462524	1.117362	1.222111	5.418805	10.755135	4.408966	29.630221	2.527785	11.60726
MACO_g357.t1	0.630871	0.483552	0.506236	0.545374	0.357044	0.582567	0.971662	1.468561	0.907891	0.907263	0.945121
MACO_g357.t2	2.226105	1.890492	2.852178	0.6124	1.583329	1.355135	3.418685	3.187454	2.514182	2.895782	2.075974
MACO_g358.t1	0	0.017912	0	0.630753	0.587368	0.635244	0.025642	0	0.34085	0.3864	0.512323
MACO_g359.t1	3.54869	4.271283	4.156178	0.761242	1.24106	4.702301	4.963074	4.044874	4.387664	3.139946	2.796732
MACO_g360.t1	1.383097	6.50311	0.511134	3.852891	5.616264	4.410476	2.525452	1.373348	1.220615	0.657344	0.319155
MACO_g361.t1	1.853411	3.2824	2.756591	2.262707	2.842932	5.777167	10.590648	8.259117	5.82178	5.539304	5.397199
MACO_g362.t1	0.333133	0.821659	0.309943	2.937964	4.988248	3.947053	1.330881	1.55051	1.132127	0.649449	3.488433
MACO_g363.t1	6.064844	2.0741	1.824643	2.444581	4.135708	24.696237	41.121804	9.617671	7.693659	4.101038	5.882573
MACO_g364.t1	8.658232	19.634955	12.318976	2.318493	7.065121	17.008319	7.681402	7.219169	7.097895	4.691243	4.979772
MACO_g365.t1	4.94707	6.582103	3.751175	1.788139	2.166524	4.978276	3.822675	6.203203	3.240755	2.015617	3.427253
MACO_g365.t2	5.061317	5.386916	4.996034	1.439464	1.988253	3.740614	4.05141	4.811635	2.865704	3.245339	3.278881
MACO_g366.t1	1.950408	2.708837	2.610108	0.143189	0.629156	2.160777	1.69431	0.928231	1.571351	1.28226	1.224202
MACO_g366.t2	0	0	0	0	0	0	0	0	0	0	0
MACO_g367.t1	0.029482	0.086451	0	0.013522	0.012882	0	0.049503	0.170137	0.390666	0.518864	0.494521
MACO_g368.t1	0.106683	0.083157	0.183395	0.081572	0.155147	0.17348	0.476131	0.116916	0.4205	0.117058	0.404369
MACO_g369.t1	159.090566	119.298819	273.025001	29.276332	39.98347	382.053325	612.910999	700.814589	564.505526	664.82386	303.517363
MACO_g370.t1	3.126189	3.333834	4.857347	17.954411	13.190247	17.829961	10.672364	9.289074	8.148939	7.981843	9.547584
MACO_g371.t1	14.646582	14.985416	14.05721	1.066301	0.981694	11.200834	21.294839	14.450515	17.601781	16.837305	15.813977
MACO_g372.t1	78.313792	80.282974	75.800051	48.357507	53.479907	131.696325	87.32428	120.280963	225.082854	241.400605	124.147588
MACO_g373.t1	0.057078	0.133298	0.293943	0	0.066365	7.183975	4.229441	0.937139	0.105756	0.062565	1.194766
MACO_g374.t1	7.392032	10.404117	21.907865	7.406148	3.018235	5.532559	16.674028	23.969129	12.739554	23.537984	8.988519
MACO_g375.t1	4.879914	8.427382	10.479272	1.058172	0.789084	10.721903	10.716815	9.290555	7.223799	6.101488	2.965134
MACO_g376.t1	3.210502	3.739943	4.308343	2.563862	3.475268	7.954051	7.431262	6.720236	9.008492	9.304652	6.206412
MACO_g377.t1	2.390495	2.649035	3.770796	0.562066	0.741766	17.23711	3.03297	6.672053	2.192271	1.673386	0.878137
MACO_g377.t2	5.167041	6.911168	8.022564	3.241904	11.084357	35.600336	17.072078	15.511352	7.717367	12.66404	6.068019
MACO_g378.t1	17.080579	22.794858	21.367233	0.326299	0.808006	21.030208	38.40708	34.13399	20.928342	9.900096	19.454979
MACO_g379.t1	0.1213	0.135746	0.07456	0.726499	0	0.28334	0.194141	0.574016	0	0	0
MACO_g380.t1	0	0	0	0	0	0	0	0	0	0	0
MACO_g381.t1	0	0	0	0	0	0	0	0	0.459808	0	3.009263
MACO_g382.t1	9.753792	9.94478	13.894915	13.536484	6.82279	12.137355	19.038197	21.187363	11.898945	9.807552	14.367306
MACO_g383.t1	51.59541	41.696063	79.121733	35.517161	47.419399	42.493087	122.79934	126.476593	56.910643	84.557012	89.90137
MACO_g384.t1	336.38993	294.366216	320.935007	3.570553	5.732799	335.588317	528.060524	438.378652	261.795844	161.609453	213.397394
MACO_g385.t1	4.822573	6.589411	4.749862	2.82596	3.946164	8.245644	8.058043	7.173227	5.059086	4.787988	4.845063
MACO_g386.t1	4.646431	5.990224	7.353414	1.524585	2.429037	9.295861	10.679147	10.93112	5.465745	4.737531	3.643007
MACO_g387.t1	0.041073	0.071827	0	0	0.03579	0.224774	0.239887	0.033668	0.0285	0.044966	0.109587
MACO_g388.t1	0	0	0	0	0	0	0	0	0	0	0
MACO_g389.t1	8.621247	10.547056	9.207308	10.491765	11.586092	24.354435	21.900033	17.263529	18.750951	16.658228	16.757093
MACO_g390.t1	0	0	0	0	0	0	0	0	0	0	0
MACO_g391.t1	13.649085	16.302772	15.185996	11.854503	5.983509	18.069573	27.84466	23.084279	14.468848	12.127928	13.063425
MACO_g392.t1	1.155407	0.620292	1.720657	0.279712	0.196201	2.37236	7.399468	4.016603	1.878064	0.775837	0.795697
MACO_g393.t1	0	0	0	0.442116	0.974392	0	0	0	0	0.190922	0
MACO_g394.t1	0.564889	1.049564	1.174913	2.084378	3.446741	0.338077	2.960856	1.453558	9.560174	1.852022	26.450154
MACO_g395.t1	0.028932	0	0.205944	0	0.07586	0.336367	0.583132	0.357881	0.060549	0.19099	0.213593
MACO_g396.t1	44.971065	52.053839	38.856118	41.485352	54.393122	54.81021	46.874855	44.600408	40.140356	58.758888	29.40375
MACO_g397.t1	0.81166	1.86789	1.119742	1.685594	1.721888	0.829779	0.660298	0.729153	4.753764	4.525213	2.505829
MACO_g398.t1	7.325203	9.167174	4.054269	0.230079	0.325621	6.175121	9.864728	7.61763	1.592523	1.325094	1.032888
MACO_g399.t1	1.139847	1.243998	1.430663	2.733435	2.14579	1.692653	0.541887	1.331217	13.043886	18.550506	12.87465
MACO_g400.t1	0.160837	0.301251	0.165926	0.354612	0.267008	2.553499	0.342077	0.521612	0.299906	0.304721	0.10402
MACO_g400.t2	2.404569	0.319772	0.987699	0.147491	0.382816	11.522795	0.510395	0.321364	1.969059	0.773369	2.618951
MACO_g401.t1	24.588711	40.879958	28.539202	11.7524	14.381405	33.213117	26.399845	24.544011	24.995914	19.359927	22.967146
MACO_g402.t1	9.297699	9.121018	6.012597	4.13534	5.65727	7.413454	7.648424	7.752351	4.132383	2.471778	6.403992
MACO_g403.t1	18.246127	17.034029	23.40725	0.488055	0.617728	34.382873	26.764406	28.20813	9.904219	5.741784	9.080702
MACO_g404.t1	0	0	0	1.155288	1.035847	0	0	0	0	0	0
MACO_g404.t2	133.607327	61.841352	26.799297	0	0	39.299965	52.340702	29.622149	55.203323	27.503759	38.107446
MACO_g405.t1	7.268401	7.257577	6.118863	3.911698	4.773675	6.785856	6.472916	6.568842	3.715512	4.624581	4.53333
MACO_g406.t1	0.047196	0.244937	0.184305	0.328855	0.090973	0.092896	0.159396	0.109519	0.171957	0.198125	0.127347
MACO_g407.t1	1.825204	2.788444	2.689875	0.580725	1.064553	8.892698	1.755606	2.339226	2.065136	1.368328	1.56986
MACO_g408.t1	11.521986	15.508211	10.926787	1.611585	1.796411	18.975772	8.776384	4.634974	13.871718	7.631986	10.203682
MACO_g409.t1	944.912056	729.303372	778.900448	993.442681	965.555208	1051.869446	670.979873	743.931364	1598.592451	1142.909316	1305.495932
MACO_g410.t1	601.548093	306.243869	1159.790672	59.009738	79.444573	727.96253	2126.557118	2148.975317	764.771285	832.906615	1327.916047
MACO_g411.t1	18.261479	16.597969	17.884362	4.090291	1.902321	11.581892	22.59879	15.134641	5.515527	10.131596	6.346881
MACO_g412.t1	0	0	0	0	0	0	0	0	0	0	0
MACO_g413.t1	2.03509	2.228201	3.436724	29.600859	49.126764	10.261049	10.978791	6.672222	8.042547	6.317378	9.54566
MACO_g414.t1	0.074797	0.412846	0.181204	0.690277	1.080014	0.948119	4.013802	3.378048	4.858658	4.708664	4.44889
MACO_g415.t1	9.147242	7.854888	13.9021	10.466877	9.299634	42.693679	26.016427	20.657726	29.483234	21.690268	29.342345
MACO_g416.t1	31.525866	31.653399	27.031562	28.786088	28.598105	11.14671	15.333932	25.856937	18.750833	17.846892	21.663558
MACO_g417.t1	7.169325	6.970978	8.366464	33.624796	66.077647	14.573519	5.049145	5.994056	19.733496	12.228565	28.649628
MACO_g418.t1	15.529487	26.98079	16.826234	9.326586	16.720224	13.719717	17.77299	20.721175	16.506213	18.409162	15.309948
MACO_g419.t1	95.223754	112.600467	111.68022	2.843181	6.264678	58.466804	87.440134	85.09822	30.538083	23.981038	28.156211
MACO_g420.t1	0.516043	0.924092	0.767891	0.591388	2.139822	0.759705	0.824938	0.626377	0.297066	0.570184	0.522274
MACO_g421.t1	0.270225	1.173645	0.829075	0.116571	0.710809	4.553506	2.056738	1.899814	0.747193	0.571397	0.622854
MACO_g422.t1	1.136417	0.838249	0.966803	0.477802	0.330686	2.222701	2.547468	1.727801	1.766524	1.301925	1.291154
MACO_g422.t2	0.786195	1.401748	2.080915	0.374845	0.563523	4.657547	4.368198	4.805384	2.934611	2.258567	2.388444
MACO_g423.t1	0	0	0	0.306574	0.131922	0	0	0	0	0.278001	0
MACO_g423.t2	0.416986	0.332136	0.366104	2.427577	1.965912	2.558531	3.437417	1.365341	1.916487	1.096884	1.871162
MACO_g424.t1	13.741187	9.331905	12.162648	12.898797	19.093479	15.793101	18.644264	16.300991	16.692652	15.816068	19.910999
MACO_g425.t1	12.906616	19.525574	11.314899	2.317523	6.560141	1.765157	2.018538	1.006638	21.479481	10.161449	4.840611
MACO_g426.t1	0.031263	0	0.080814	0	0	0.076427	0.314664	0.154508	0	0	0.104786
MACO_g427.t1	47.797108	52.562986	38.480843	61.276586	66.386531	69.460537	36.528462	49.71661	78.400239	63.27103	61.18473
MACO_g428.t1	0	0	0	0	1.227714	0.950262	5.365514	0	0	0	0
MACO_g428.t2	0.325435	0.557409	1.328949	0.673321	1.125372	0.796997	3.731507	4.316237	2.66316	3.067608	2.021318
MACO_g429.t1	2.089606	1.498728	2.221392	0.372926	0.919002	1.798908	1.821648	3.275729	3.415783	2.631206	2.318995
MACO_g430.t1	4.579591	3.112491	2.322704	6.050127	6.281159	8.366582	6.614033	4.848147	4.788074	4.271816	5.890324
MACO_g431.t1	90.658982	100.058876	53.214975	2.911364	6.469045	87.008829	77.575589	61.762553	31.010456	21.771433	32.66936
MACO_g432.t1	1.088575	1.370319	1.79541	2.691798	3.15285	2.50829	1.332224	1.708975	1.477745	2.57464	1.479378
MACO_g433.t1	0	0	7.163827	17.744963	32.040402	10.459918	0	2.317659	5.91645	37.981205	7.26412
MACO_g434.t1	63.383363	74.502469	65.493125	256.143152	216.268911	141.048289	91.16319	105.861304	104.445315	137.780641	152.27972
MACO_g435.t1	0	0	0	0.097539	0.181754	0	0	0	0	0	0
MACO_g436.t1	0.131885	0.096506	0.021286	1.52756	2.64849	0	0.221033	0.10854	0.137758	0.16297	0.198746
MACO_g437.t1	20.113475	26.745535	9.431686	6.551803	3.846497	5.305439	17.0387	38.417105	2.037211	3.380588	7.847214
MACO_g438.t1	0	0.096075	0	0	0	0.274005	0.509952	0	0.323239	0.683238	0.183065
MACO_g438.t2	0.31984	0	0.224355	0.112769	0.100682	0	0	0.293371	0	0	0
MACO_g439.t1	0	0	0	0	0	0	0	0	0	0	0
MACO_g440.t1	42.266752	47.552766	56.238919	104.189916	96.255473	41.321272	58.579108	60.054148	21.442094	24.778999	11.257831
MACO_g441.t1	0.583481	0.565885	0.527647	0	0	0	0.460197	0.690298	0	0	0.69661
MACO_g441.t2	0	0	0	0.014096	0.100682	0.417325	0	0	0.379178	0.523578	0
MACO_g442.t1	69.512875	81.685742	64.197474	122.786738	85.186952	59.059389	73.826199	104.59678	46.533466	42.713158	39.33405
MACO_g443.t1	0.969455	2.277645	1.860336	0	1.832392	2.465828	3.389315	0	0	0	2.577851
MACO_g444.t1	2.769577	2.211424	2.772029	0.327366	0.16222	4.543329	4.340887	3.061459	1.932344	0.942546	1.284126
MACO_g445.t1	3.312825	4.108294	4.029262	120.303701	85.914105	4.6688	10.677999	7.600539	3.962443	4.789689	4.923391
MACO_g446.t1	19.4377	22.349993	24.266587	25.787078	42.686197	51.427657	58.560142	57.400961	58.717574	51.277372	68.56146
MACO_g447.t1	2.337773	0.794395	0.271339	0	0	5.162894	6.490658	2.14597	2.68855	0	0
MACO_g447.t2	0.972275	3.094671	2.977453	0.242643	0.252267	1.808473	0.223908	2.531834	0	2.832369	1.004059
MACO_g448.t1	0.324156	0.431212	0.448649	4.707612	2.9486	0.976601	2.892703	2.649121	1.288336	1.939058	1.155604
MACO_g449.t1	2.955017	2.582481	4.271081	0.529522	0.389727	4.848115	10.252611	7.614011	2.682407	2.229082	2.322874
MACO_g450.t1	10.07145	11.575608	10.287187	20.038934	17.752774	17.589029	18.869369	18.382666	18.956134	15.686905	23.109987
MACO_g451.t1	0.47203	4.96906	0.601455	1.864122	1.780189	4.781419	4.104884	0	2.022392	1.631579	0
MACO_g452.t1	4.006101	4.664278	6.050669	0.917817	1.329732	6.589575	11.407336	9.2165	6.378493	5.353216	4.664945
MACO_g453.t1	1.909561	1.010555	1.391171	2.444592	2.306484	6.325733	3.408754	2.488426	5.853598	8.732029	3.883658
MACO_g454.t1	0	0	0	0	0	0.331077	0	0	0.44681	0.162725	0
MACO_g454.t2	0	0	0	5.178289	3.241641	0	0	0	0	0	0.358423
MACO_g455.t1	3.817815	1.348293	4.369781	0	0	0	0	7.642674	0	0	4.668537
MACO_g455.t2	2.050031	4.617958	2.921533	2.547775	2.389181	16.325862	16.358388	10.219097	3.367494	4.740322	0.348996
MACO_g456.t1	1.550827	1.039884	1.751357	10.232707	8.795855	4.847589	3.27179	4.88625	6.896276	4.928466	5.322679
MACO_g457.t1	4.562046	5.946409	4.995103	5.315997	5.925471	6.80959	6.810573	7.026507	7.383126	5.741068	5.149946
MACO_g458.t1	2.285213	1.263193	8.903494	9.05937	7.679233	13.743409	19.16133	17.469764	10.114674	11.552101	6.279958
MACO_g459.t1	0.828952	1.122194	1.677926	1.128818	1.186659	1.678704	1.373997	2.013116	2.123851	1.979097	2.753272
MACO_g460.t1	2.587741	2.373697	2.881407	0.877046	0.643815	5.236176	8.886648	5.137165	3.610184	2.356948	2.402895
MACO_g461.t1	15.382771	18.059407	14.899116	16.738524	22.733598	24.974693	13.696382	13.908072	16.976459	18.042854	21.526627
MACO_g462.t1	4.517231	7.71751	7.59132	1.084305	1.65422	5.518242	7.735917	8.850291	6.924378	5.549931	5.857502
MACO_g463.t1	0.098654	0.159512	0.255982	0.203565	0.086314	0.332747	0.062279	0.14267	0.361981	0.489277	0.132707
MACO_g464.t1	3.088241	3.63876	3.041284	5.672164	7.788492	1.047177	0.808077	0.573662	8.710084	4.366304	5.959985
MACO_g465.t1	10.736917	7.290702	15.244584	1.004547	2.038834	16.707759	39.370027	22.241421	7.990691	5.851555	5.994022
MACO_g466.t1	0.149594	0	0	0	0.127061	0.517156	0.236106	0	0	0	0
MACO_g467.t1	12.423842	16.466546	15.407517	6.346751	7.808262	18.843783	13.121962	13.523366	8.182975	9.240758	7.531818
MACO_g468.t1	7.640629	8.304161	8.253866	2.850968	3.574824	11.097716	11.405138	9.6215	8.024019	6.579429	6.193758
MACO_g469.t1	1.064833	1.115266	1.751278	0.080434	0.220818	2.976487	3.04489	2.676406	2.105536	1.899327	0.934827
MACO_g470.t1	4.153681	8.685589	6.982304	0.993574	1.220615	3.213906	5.506187	1.622207	5.517701	5.176568	9.027789
MACO_g471.t1	14.400809	15.552194	14.79603	7.958576	9.862593	14.322623	18.060227	15.646643	19.603086	13.211488	20.280336
MACO_g472.t1	229.028425	247.212085	217.988888	828.056735	816.173184	330.635042	321.930522	289.114294	399.004883	334.158161	501.683299
MACO_g473.t1	2.455891	3.274168	1.904742	0.496325	0.376039	4.009752	4.757082	4.007003	2.634074	2.962913	1.174015
MACO_g474.t1	6.657559	7.745932	8.768424	39.496127	41.90169	19.16327	13.371377	12.880988	22.747718	21.389181	29.527507
MACO_g475.t1	17.558372	23.700483	15.077978	7.521286	12.08226	24.431314	15.07252	17.302445	16.443136	18.199218	15.780481
MACO_g476.t1	6.562448	8.820121	6.371032	3.30849	2.909518	3.40418	4.484985	6.181437	5.275518	5.95674	3.402155
MACO_g477.t1	0.397131	0.470155	1.131053	0.048893	0.182082	2.400463	1.798455	2.178851	1.641378	1.569466	0.938968
MACO_g478.t1	0	0	0	0	0	0	0	0	0	0.731891	0
MACO_g478.t2	6.154753	8.160243	6.388624	2.808767	3.285556	11.07653	11.368462	9.602322	8.167272	4.462308	7.189515
MACO_g479.t1	33.203214	46.10741	27.499273	1.82884	3.226466	36.45532	27.981314	42.643807	11.856454	9.644817	10.145002
MACO_g480.t1	4.692649	5.15821	6.324954	0	0	0	3.730855	4.260859	3.504127	9.086993	5.097589
MACO_g480.t2	8.518084	8.881223	6.969884	5.183307	7.187442	16.741786	15.602821	13.147406	15.727906	6.197656	7.456419
MACO_g481.t1	2.106184	3.298899	2.074191	0.265844	0.142498	2.360298	3.37131	3.848413	0.90073	0.711474	0.647619
MACO_g482.t1	3.135322	10.3577	5.010337	18.077605	20.868019	5.642659	10.341923	10.741431	7.724562	7.650151	9.10605
MACO_g483.t1	1.622137	1.355355	0.924672	5.900163	5.672524	1.593865	3.872696	1.200199	4.312223	1.633746	1.944081
MACO_g484.t1	0.070087	0	0.059861	0	0	3.881113	0.660765	0.42014	0.291085	0	0.186472
MACO_g485.t1	20.698092	66.901003	11.54217	0.857839	3.23784	6.215758	2.876248	6.009748	9.245064	3.716565	3.410149
MACO_g486.t1	30.697836	35.058484	28.700364	0	0.048675	42.451421	64.573908	63.803383	5.27663	1.26971	6.877432
MACO_g487.t1	3.729369	2.614554	4.603279	1.653224	1.217354	5.379116	6.416472	7.685097	4.143297	6.75541	5.723504
MACO_g487.t2	4.360803	4.193374	5.090837	1.169607	0.215417	5.254226	7.536391	15.06888	5.353094	9.234307	5.184961
MACO_g488.t1	8.706962	3.90263	10.114302	3.24935	6.576711	9.210524	21.882924	23.580892	20.358722	29.81833	14.316097
MACO_g489.t1	5.498256	4.854292	5.041773	1.372578	4.220199	6.773592	10.841283	7.56804	7.110929	7.908822	8.033179
MACO_g490.t1	0.058303	0	0	0.017835	0.08472	0.094646	0.25975	0	0.026997	0.021296	0
MACO_g491.t1	10.344555	22.495368	20.256843	32.263693	15.727879	8.977384	4.656244	9.826643	7.580997	14.842156	41.682931
MACO_g492.t1	1.620068	1.374324	4.480867	69.584964	85.299122	1.475668	0.675013	0	219.5548	276.003915	218.439973
MACO_g493.t1	5.710416	4.523492	19.630696	0.975607	0.5769	6.452459	41.485553	45.148722	6.050253	8.247168	2.676722
MACO_g494.t1	22.631859	22.871947	23.654449	26.578988	28.788564	29.495686	32.735662	30.039057	25.319755	22.746595	37.879595
MACO_g494.t2	15.462877	18.984338	19.494475	23.954767	20.576748	28.219331	25.501271	24.289618	26.291691	16.360036	20.442166
MACO_g495.t1	26.385537	14.374921	20.234415	1.128988	6.025714	8.157579	9.200126	33.480327	25.844491	20.140652	27.740358
MACO_g496.t1	0.293596	1.515034	1.192311	1.053944	2.249227	2.161098	1.637255	2.044241	9.32158	7.298214	10.97042
MACO_g497.t1	1.83059	1.393086	5.577759	0	0.032083	1.734532	6.864688	7.633255	2.193857	5.35017	1.91457
MACO_g498.t1	253.919922	278.916435	234.765875	581.379146	698.741314	453.338825	254.261701	289.381294	366.279987	589.848117	431.712457
MACO_g499.t1	0.344194	0.425925	0	0.078981	0	0.104541	0	0.035234	0	0	0
MACO_g499.t2	0	0	0.484033	0	0.072945	0	0	0	0.319435	0.595636	0.614098
MACO_g500.t1	2.540965	2.279262	4.065032	2.857166	3.049328	9.933058	14.322408	10.025103	9.369713	7.375347	8.103322
MACO_g501.t1	37.791156	40.80056	67.793371	62.053841	58.076659	92.164732	98.435449	132.798387	92.150416	127.104802	180.147369
MACO_g502.t1	17.705253	21.962047	22.076394	5.838505	7.157044	26.466902	25.096514	27.915081	20.96785	19.602178	16.570336
MACO_g503.t1	3.169329	3.429681	3.152394	3.270705	2.356246	7.266504	5.753446	3.6411	4.737453	3.95382	4.782102
MACO_g504.t1	2.896684	5.117398	3.557326	2.748073	3.520403	6.020439	6.024717	6.639035	3.505991	2.972678	4.819506
MACO_g505.t1	3.087395	4.507469	4.078387	0.630668	0.823709	6.416259	8.141229	8.588949	4.565816	4.934888	2.186842
MACO_g506.t1	0.411993	0.378749	1.614309	10.051066	28.099927	5.452245	10.047052	7.243827	19.300469	20.254836	26.842939
MACO_g507.t1	35.550907	37.672315	37.117913	92.458532	131.941486	119.026513	63.989597	72.563301	81.33664	128.291009	81.627123
MACO_g508.t1	4.159784	1.21717	1.939816	1.392827	1.389562	5.842902	7.050909	4.458932	9.178796	4.779651	8.575524
MACO_g509.t1	8.20474	19.115818	9.164686	4.754179	5.901237	8.500352	13.745637	12.900601	13.758227	11.896625	10.276088
MACO_g510.t1	0	0	0	0.321492	0.590769	0	0	0	0	0	0
MACO_g511.t1	5.34794	6.226844	3.70305	2.908185	2.283423	3.952529	4.828852	4.459367	2.827025	3.824145	1.289511
MACO_g511.t2	10.448478	12.34733	12.674453	7.970188	6.454842	7.472191	10.057763	10.8997	10.96005	7.490234	10.156275
MACO_g512.t1	0.930332	0.760216	0.383872	7.764912	6.178652	7.567236	2.629275	0.757528	10.418996	4.856209	5.184511
MACO_g513.t1	1.877749	1.468071	2.062688	0.095691	0.260443	1.549506	2.40179	1.007291	3.928183	3.310832	1.099703
MACO_g514.t1	2.74355	4.146114	5.535162	5.381948	5.471184	12.357217	16.218019	10.901116	11.192163	12.604008	11.434269
MACO_g515.t1	0	0	0	0	0	0	0	0	0	0	0
MACO_g516.t1	163.001913	198.581229	170.712339	16.048268	22.963713	182.231623	203.324583	206.905614	95.360112	73.225615	113.059063
MACO_g517.t1	7.435733	6.359201	6.580623	14.983745	15.561871	17.402345	7.006418	14.715065	8.263987	10.65521	9.972932
MACO_g518.t1	0.01541	0	0.059766	0.084817	0.444247	0.357962	0.129281	0.253916	0.343712	0.203294	0.805919
MACO_g519.t1	6.580126	7.314249	5.347535	4.011697	5.884292	10.2652	11.922627	11.166831	7.428195	7.436462	8.860091
MACO_g520.t1	4.222694	7.413745	8.143061	3.910599	4.014673	8.368835	12.450949	11.210457	12.477904	12.848256	8.701597
MACO_g521.t1	0.17614	0.264817	0.104391	0.381651	0.217616	0.167689	0.027082	0.146186	0.887465	1.328262	0.465146
MACO_g522.t1	0.021971	0.116424	0.028548	0.10073	0.125028	0	0.111117	0.109082	0.046119	0.024241	0
MACO_g523.t1	3.282769	3.404855	5.381617	1.290088	2.218882	1.576818	5.495566	6.060087	10.436459	7.427602	6.887292
MACO_g524.t1	0.380447	0.592785	0.215474	1.600549	0	0	0	0.280271	0.239806	0	0
MACO_g525.t1	68.88369	42.376687	44.061581	8.496731	6.571439	25.039898	28.216682	19.083728	94.291301	77.351971	66.256565
MACO_g525.t2	43.985683	43.764186	44.924792	0	2.406209	8.384028	19.731305	37.670365	53.714209	81.287698	46.124092
MACO_g526.t1	8.970002	9.103531	8.183951	1.651322	3.603595	11.33277	8.58131	7.620392	10.187381	5.375975	11.142223
MACO_g527.t1	16.7227	22.978992	22.662159	27.550042	32.548739	25.863449	26.88977	28.142734	33.393262	32.041212	31.759331
MACO_g528.t1	4.46016	7.279164	8.282249	7.298059	12.836389	20.934857	16.262593	17.236592	20.759452	20.994033	15.685333
MACO_g529.t1	2.23386	0.376164	8.780048	5.781547	8.957626	14.929999	26.335091	38.305252	3.785619	51.894585	18.991407
MACO_g530.t1	2.587672	2.806273	3.748558	2.129225	1.783482	7.836167	6.126066	3.468677	4.52456	3.250449	2.854813
MACO_g531.t1	1.88889	3.188965	3.45248	9.207948	9.692222	9.06146	9.00254	5.131539	8.148672	5.908333	9.665579
MACO_g532.t1	0.208177	0.214045	0.337341	0.190926	0.170697	1.164113	1.203797	0.709161	0.345342	0.300967	0.577172
MACO_g533.t1	0.858503	1.023776	1.219666	0.226186	0.553218	1.358994	2.814827	2.092687	0.801731	0.751916	1.024651
MACO_g534.t1	6.700277	8.736872	8.657147	2.163988	2.7375	8.555771	10.660108	9.527982	5.501535	4.059814	8.077101
MACO_g535.t1	4.035673	6.298097	6.340618	0.299297	0.33748	2.47914	5.340831	5.54774	3.819201	4.017117	3.86176
MACO_g536.t1	5.379089	8.33218	5.716951	14.404624	12.514324	8.819806	9.885631	9.05572	38.097682	12.903919	27.84447
MACO_g537.t1	10.711399	14.702542	11.385554	32.715951	26.871495	24.155558	45.37898	45.795778	48.053129	16.040077	28.703056
MACO_g538.t1	47.2746	62.294143	39.873007	20.154851	17.79263	24.075276	64.870535	61.617294	37.898606	28.622811	37.708999
MACO_g539.t1	5.101155	5.757776	6.343958	4.393096	8.336377	13.131379	9.467622	10.985963	9.050482	8.582292	8.062236
MACO_g540.t1	0.334298	0.23197	0.65437	0.666152	1.338591	1.272386	1.906633	1.762484	1.408077	2.300179	1.031758
MACO_g541.t1	0	0	0	0.03769	0	0	0	0	0.447088	0.83871	0
MACO_g542.t1	0	0	0	0	0.300062	0	0	0	0	0	0
MACO_g543.t1	106.423549	134.847296	93.160308	83.87531	93.587568	113.539598	122.081642	143.746214	60.22653	72.739854	84.529921
MACO_g544.t1	1.717514	2.129773	2.167041	1.295585	2.520435	1.962442	2.216156	1.647145	0.526439	1.35501	0.736758
MACO_g544.t2	11.694255	15.164525	13.082181	12.285399	11.353558	15.935351	19.436741	16.234483	12.060258	13.135428	9.918755
MACO_g545.t1	0.780994	0.491154	0.505681	0.358168	0.719336	2.902996	4.546772	1.956113	1.868776	1.995535	1.816761
MACO_g546.t1	3.287253	2.866982	3.457545	0.20984	0.301508	6.5929	11.787902	7.375452	1.82456	1.746134	1.056011
MACO_g547.t1	0	0	0	0	0	0	0	0	0	0	0
MACO_g548.t1	21.562121	25.125648	10.621258	18.671073	16.363692	40.223356	27.183312	18.153131	35.247397	16.01263	68.201462
MACO_g549.t1	4.88195	3.829363	5.066472	2.868633	2.338639	9.845166	6.545295	7.031487	5.0936	7.464833	2.629019
MACO_g550.t1	0	0	0	0.182188	0.9342	0.060909	0	0	0	0	0
MACO_g551.t1	0.216658	0.041247	0.217403	0	0.184752	0	0.14429	0.057497	0.054173	0.130768	0.412115
MACO_g551.t2	5.380691	6.647782	7.791237	2.394064	2.318607	5.224719	6.182098	8.813599	5.696127	5.030604	5.197121
MACO_g552.t1	1.279375	1.474292	1.514946	0.26734	0.221011	4.187494	2.919256	2.049395	4.646823	2.635001	1.506762
MACO_g553.t1	56.211966	57.680451	51.28443	128.339205	145.933994	151.337307	116.50134	109.234757	103.618745	92.116098	102.546299
MACO_g554.t1	24.707116	43.803189	27.042737	0.930589	0.540899	15.499224	43.190677	36.632462	10.279487	7.044665	7.783544
MACO_g555.t1	0	0.043053	0.011879	0.041816	0.143889	0	0	0.03025	0.025574	0.181441	0.012311
MACO_g556.t1	208.451556	325.022739	167.071411	313.740016	294.126623	159.812932	230.563616	231.398708	197.98111	199.751361	310.734738
MACO_g557.t1	0.038186	0.022293	0.294954	0	0	7.441266	7.498802	4.357052	0.106122	0	0.739737
MACO_g558.t1	29.331866	35.121516	23.344896	49.635908	50.939632	40.708843	38.411519	33.749344	40.385687	37.196067	49.51473
MACO_g559.t1	23.09344	24.370806	25.780839	2.341515	1.903078	19.315741	18.16105	17.882561	14.195435	14.609716	6.760197
MACO_g560.t1	5.619821	1.1463	6.866768	10.305021	9.660826	9.757522	14.496786	22.646759	27.237055	41.782222	29.420143
MACO_g561.t1	0.122573	0.131195	0.448766	1.542883	0.76088	2.107284	4.150886	2.76576	0.514526	2.520006	0.690334
MACO_g562.t1	30.275241	34.436789	25.114512	130.68138	94.659936	44.572187	37.760251	32.363603	37.868061	33.199815	59.359876
MACO_g563.t1	108.565409	125.258157	74.538895	95.124494	122.183945	100.070742	60.322921	77.143943	67.439526	57.38829	71.93517
MACO_g564.t1	6.5451	1.936483	13.844879	0.103231	0.176222	37.207317	48.990927	57.044377	3.084964	1.155507	4.821429
MACO_g565.t1	8.532228	0.390162	0	0	0	3.325661	14.249094	2.795837	0	0	1.332072
MACO_g566.t1	1.638364	0	0	0	0	3.001626	10.273445	3.032293	0	0	0
MACO_g567.t1	0.318581	0	0	0.302672	0	2.900668	2.976725	0	0.832896	0	0.390197
MACO_g568.t1	0.181302	0.45841	0.668222	0.524461	0.109729	0.802593	0.632798	0.782445	0.233597	0.307005	0.561885
MACO_g569.t1	36.033115	16.419494	17.877358	3.140693	4.01735	82.249267	75.628358	76.732819	14.208584	8.460883	22.219945
MACO_g570.t1	108.632335	124.353682	138.94958	413.767433	476.923755	323.390007	295.00478	328.671395	216.705257	204.760721	263.000374
MACO_g571.t1	4.256266	5.779156	6.600113	13.202824	20.324278	10.506213	8.640842	9.716387	12.902622	11.741749	11.831468
MACO_g572.t1	1.573323	3.117621	17.009006	69.05231	58.072374	20.966609	8.381701	16.181834	21.253502	62.477324	24.617511
MACO_g573.t1	4.128696	4.715903	3.401236	2.370037	2.086299	13.83555	6.82686	5.850268	6.872678	8.837506	3.43559
MACO_g574.t1	0	0.356138	0	1.143762	1.009825	0.385044	0	0	0	0.685648	0
MACO_g574.t2	0	0	1.502785	2.484086	2.214308	0	0	0.908351	2.429056	0	7.167577
MACO_g574.t3	14.630855	19.520201	12.591292	21.115071	18.097793	19.60489	11.41809	11.29112	17.042025	15.072777	19.923796
MACO_g575.t1	17.514328	21.390317	20.578226	6.69452	8.697381	21.717576	17.721948	18.502437	23.402684	24.917619	14.989423
MACO_g576.t1	0	0	0	0.355211	0.109614	0	0	0	0.085873	0	0.082083
MACO_g577.t1	0	0	0	0	0.054807	0.224258	0	0.100979	0	0	0
MACO_g578.t1	1.194772	1.03009	2.185679	9.464105	4.430888	2.256535	3.538477	1.919466	2.790375	2.153084	3.447963
MACO_g579.t1	1.783623	2.169153	4.226451	1.818425	1.933401	9.028572	13.474973	11.814347	7.266888	7.53035	7.252954
MACO_g580.t1	3.788622	5.347195	5.049748	0.744507	1.490231	6.930414	7.406149	5.60411	5.078795	5.702428	2.997544
MACO_g581.t1	0.080575	0.031547	0.539422	0.603524	0.551923	0.987125	1.083861	0.39908	2.044088	1.92235	1.353335
MACO_g582.t1	0	0	0.012679	0	0.04268	0.011983	0	0.064583	0.027302	0	0
MACO_g583.t1	0	0	0	0.309668	0.815315	0.014292	0.078469	0	0.211723	0.077045	0.078374
MACO_g584.t1	8.599472	24.177432	3.767128	93.960536	55.364625	3.213687	15.87573	12.113685	7.984236	2.458224	14.336538
MACO_g585.t1	17.578282	22.40379	13.876011	33.767712	26.988049	12.925283	24.953215	22.385733	20.66559	16.9418	20.573021
MACO_g586.t1	54.779487	168.589013	32.243199	384.142487	571.063984	123.878986	60.870625	89.278476	274.442915	300.610662	270.155735
MACO_g587.t1	1.996041	6.22947	1.353997	0.833075	1.927854	2.608829	3.649881	5.844587	4.109502	4.064916	3.617311
MACO_g588.t1	5.670108	26.709343	1.060325	0	0	1.384204	1.03487	6.540992	0	0.399303	0
MACO_g589.t1	105.766816	151.399364	103.955789	91.510626	117.888735	128.126756	143.028897	163.734523	104.737563	97.91723	122.522957
MACO_g590.t1	24.838787	47.021946	31.697372	31.446618	41.700635	41.48132	49.05759	42.555989	70.633824	90.631704	46.722303
MACO_g591.t1	3.549489	9.990997	4.938153	3.288879	6.076031	4.530254	17.328946	9.140042	10.945241	10.367774	3.798824
MACO_g592.t1	0.981585	1.285381	0.859126	0.30527	0.682681	0.629747	0.892109	0.465463	0.810866	0.931867	0.579341
MACO_g593.t1	8.606126	10.181599	10.182616	4.869592	6.225155	11.372459	9.253692	12.32094	8.712738	12.011403	13.866786
MACO_g594.t1	5.397725	9.128182	9.188687	3.913957	5.152634	8.063571	10.49729	8.97899	8.953649	6.494137	8.091217
MACO_g595.t1	0.162126	0.560108	1.151342	0.268137	0.393281	0.545397	0.908382	1.208548	0.178157	0.140648	0.128242
MACO_g596.t1	1.405952	1.716693	2.022366	17.520112	7.038551	4.971918	5.630799	7.426769	7.669647	5.594797	13.518714
MACO_g597.t1	0.804204	1.238875	0.798434	0.531781	1.113431	0.667645	1.672065	0.349867	0.772611	1.580553	1.067319
MACO_g597.t2	0.959824	1.980347	0.715518	1.137864	1.243411	0.304388	0.231797	2.338734	0.300738	0.219153	0
MACO_g597.t3	1.859703	4.22314	1.167544	0.796935	1.247629	2.430168	2.127372	0	3.37064	2.359516	4.607848
MACO_g598.t1	0	0	0	0	0	0	0	0	0	0	0
MACO_g598.t2	3.90244	9.87307	5.145321	1.941819	2.396613	9.106979	11.749756	10.559889	5.434752	4.921947	2.724323
MACO_g599.t1	0.270344	0	0.355671	0	0	0	2.278508	0	0.412662	1.66668	0
MACO_g599.t2	6.604335	6.784056	8.81573	0.438037	0.770192	3.608336	6.244949	7.348099	3.100724	1.594486	4.679047
MACO_g600.t1	185.469871	255.135829	205.72934	233.11194	395.088411	325.647178	340.451837	359.807967	394.645566	502.159377	398.806228
MACO_g601.t1	0.305485	0.423565	0.393272	0	0	6.34833	2.488964	1.034408	0.106122	0.020927	0.102033
MACO_g602.t1	1.617226	0	0	0	0	1.395577	0	0	0	0	0
MACO_g603.t1	13.929502	11.399994	10.261506	4.190274	2.822817	11.743792	15.940882	15.00996	9.680857	6.494169	5.624082
MACO_g604.t1	6.05434	7.825005	5.950619	0.757534	0.498147	2.628675	6.629946	5.651503	2.261851	1.40664	1.262778
MACO_g604.t2	12.363633	13.695973	13.037824	7.521172	5.582636	12.381333	14.381197	8.919311	9.170072	8.177552	7.982121
MACO_g605.t1	4.387094	5.157938	5.214653	2.736759	4.179801	8.420991	8.453576	9.169022	6.268416	5.53962	5.815646
MACO_g606.t1	0	0	0.033273	0.023921	0.067917	0.913571	0.043218	0.127435	0	0.766641	0
MACO_g607.t1	0	0	0	1.231604	0.649979	0.371674	0	0	0	0	0.13611
MACO_g608.t1	18.490877	38.517166	9.986726	111.480517	88.51544	13.641069	10.375025	4.930649	11.175855	17.288996	20.696612
MACO_g609.t1	8.079812	10.344489	9.550252	0.558957	1.099314	7.414585	9.090017	9.143934	8.858016	7.172685	5.118209
MACO_g610.t1	0.045549	0	0.029197	9.88872	13.361193	0.055267	0	0.186277	0.315454	6.371529	1.121647
MACO_g611.t1	50.143333	76.350825	62.446581	16.030108	22.03354	50.59438	68.087919	67.399021	39.020329	43.966755	41.170374
MACO_g612.t1	0.744397	0.762582	1.522919	1.028987	1.483638	0.434112	0.297435	0.684075	0.581614	0.591416	0.158886
MACO_g613.t1	0	0.049916	0	8.33886	12.709681	0	0	0	0.029714	0.210976	0
MACO_g614.t1	26.856013	38.148948	27.024158	82.451492	142.662515	27.116984	56.338388	43.427676	195.945467	68.887085	172.045935
MACO_g615.t1	0.621391	1.272849	0.440186	0.590014	1.138459	16.349701	30.399912	23.726005	3.743956	3.821017	5.654862
MACO_g616.t1	1.237507	2.279384	1.471345	1.201096	1.031306	1.391279	2.030317	1.424049	1.786886	1.139938	1.525975
MACO_g617.t1	1.508479	4.572908	2.206676	4.68242	8.147019	5.235609	5.932442	2.887769	16.634194	6.332813	5.517811
MACO_g618.t1	1.425956	0.631209	0.563026	0.333295	0.428116	9.281408	6.58173	3.720697	0.573006	0.226092	0.963239
MACO_g619.t1	31.902984	35.673165	38.802586	9.102619	6.33067	42.0471	39.967153	36.748074	22.205018	26.43674	16.570654
MACO_g620.t1	0	0.208767	0.682847	0	0	0	0	0	0	0	0
MACO_g621.t1	11.981658	20.916476	14.631061	11.907048	12.569453	16.588414	19.20838	18.733589	12.78701	10.50319	12.909709
MACO_g622.t1	0	0	0	0	0	0	0	0	0	0	0
MACO_g622.t2	0	0	0.030302	0	0.023843	0	0	0	0.119506	0	0.209057
MACO_g623.t1	3.686306	9.067119	5.620775	7.766334	10.86755	13.801349	14.589585	11.70856	12.099476	10.283256	14.373816
MACO_g624.t1	53.170562	53.889834	46.154388	7.248504	3.266024	30.043764	44.596882	36.734039	14.051751	9.178733	10.565198
MACO_g625.t1	7.548667	8.216437	6.889013	13.227467	12.896535	17.286095	10.024271	9.733529	17.064344	14.037334	19.666461
MACO_g626.t1	263.776581	320.778226	258.951443	277.977668	262.823716	240.505254	324.640852	305.250847	241.006498	220.995683	309.965893
MACO_g627.t1	0.618856	1.770593	0.277961	0.259074	0.578219	0.197975	0.63311	0.356437	0.454317	0.478917	1.231623
MACO_g628.t1	0.195397	0.273167	0.46313	0.312136	0.209259	2.239676	1.436414	0.313461	0.041862	0.306829	0.427277
MACO_g628.t2	0.263437	0.496014	0	0	0	0	0	0.912286	1.122047	0.31819	0
MACO_g629.t1	1.395734	1.758568	2.255841	0.775413	1.448176	4.029456	3.710332	4.083608	3.407441	3.37722	2.99889
MACO_g630.t1	2.558846	3.329095	4.043796	0.328308	0.346002	4.382651	7.501621	5.64826	3.873018	3.075076	1.518737
MACO_g631.t1	1.164863	2.227172	2.833924	2.612181	8.094385	4.319603	0.673397	1.720986	2.280322	13.452936	1.651562
MACO_g632.t1	0	0.028582	0.021032	0.014788	0.049502	0.039747	0.081843	0.040162	0	0.276532	0.010897
MACO_g633.t1	9.339105	17.674932	13.285008	1.621535	0.673442	13.806699	12.145798	11.382664	5.321885	4.278475	3.24807
MACO_g634.t1	167.166206	171.790752	134.963217	74.95182	48.123573	82.76931	86.274105	83.323387	131.829234	112.865856	143.7606
MACO_g635.t1	3.044727	3.901893	3.590257	1.77201	0.973677	6.194197	6.059453	5.521	2.577985	3.804796	2.466188
MACO_g636.t1	3.508993	6.610043	4.140636	5.481971	8.540683	9.648783	10.130826	8.938692	9.399464	10.495562	10.418766
MACO_g637.t1	0.784524	0.937925	1.144367	0.970143	0.848551	2.935001	2.45666	2.300612	1.733079	0.898774	1.392773
MACO_g638.t1	1.78246	0.839357	3.700059	26.426368	40.816156	4.202903	3.043352	3.659739	17.09607	9.676749	10.950826
MACO_g639.t1	1.617759	2.098219	1.069559	1.802478	1.033877	1.251414	1.285869	1.690699	0.449445	0.426682	1.030664
MACO_g640.t1	46.479601	58.916646	54.394903	23.061899	22.608465	47.540837	57.417967	66.111956	51.424629	34.590572	50.420465
MACO_g641.t1	0.378072	0.409398	0.290012	2.753959	5.346751	3.416648	4.01782	2.426831	0.487731	1.374535	1.137909
MACO_g642.t1	0.051296	0.036271	0.08005	0.169318	0.332448	0.340468	0.259635	0.356808	0.41662	0.702204	0.096806
MACO_g643.t1	0	3.17722	0	0	0	0	0	6.607216	3.953329	6.256849	0
MACO_g643.t2	9.516867	9.457353	12.808053	7.768802	10.006774	15.430391	18.480721	16.125576	11.989712	12.383744	16.343248
MACO_g644.t1	0.338609	0.26239	0.239208	0.00887	0.177986	1.070872	0.930976	0.673341	0.406634	0.406051	0.27403
MACO_g645.t1	45.763578	51.908207	82.785413	91.373645	114.773603	70.767968	60.792887	64.815018	80.248294	97.255445	101.257603
MACO_g646.t1	4.85364	6.797096	5.565854	1.687612	2.529686	8.060092	3.264231	3.548934	5.796637	5.29979	4.433366
MACO_g647.t1	10.163689	11.692138	9.94717	0.847553	0.872482	4.812582	13.860332	11.252179	5.923451	5.228492	8.11781
MACO_g648.t1	2.566012	3.650888	3.271375	13.972991	19.586247	4.159058	5.691906	5.471523	7.735453	9.831351	12.057107
MACO_g649.t1	0.177043	0.018851	0.311866	0.118123	0.112444	0.019663	0.026986	0	2.578669	4.491791	2.027392
MACO_g650.t1	1.583347	4.458895	6.157013	0.048977	0	0.471827	1.255087	2.253365	5.736044	2.761825	4.056904
MACO_g650.t2	0.742124	0.694647	1.003968	0	0.160592	0.05369	0.824721	1.135528	1.788224	0.794559	1.310507
MACO_g651.t1	2.507845	3.220204	3.56485	1.483199	2.794543	5.760345	5.718595	6.713503	4.0179	5.207024	3.96729
MACO_g652.t1	0.495087	0.572084	0.741374	0.588503	0.808672	1.334072	0.48159	1.136295	0.521525	1.076591	0.462238
MACO_g653.t1	0	0	0	0	0.896576	0	0	0	0.383142	0	0
MACO_g653.t2	0.312434	0.066668	0.03677	3.816649	7.038828	0.382455	0.095437	0.163998	0.405345	2.094142	2.61222
MACO_g654.t1	0.225038	0.252942	0	0.155444	0.289109	0.131983	0	0	0.075719	0.299323	0
MACO_g655.t1	2.862974	2.454674	2.124379	0.412757	1.017171	5.304521	3.429915	4.131887	3.407154	4.821876	3.127493
MACO_g656.t1	5.847862	7.287077	8.461686	2.13389	3.503742	9.608598	10.581276	10.564619	10.055513	9.795628	8.480252
MACO_g657.t1	0.025561	0	0	0.02347	0	0.865903	0.848541	0.083398	0	0	0
MACO_g658.t1	12.999716	16.170279	14.480684	0.090039	0.333279	8.90502	11.925527	11.713656	6.514067	3.763699	3.845858
MACO_g659.t1	1.278068	0.974708	1.300567	0.24272	1.093684	4.468422	3.120616	2.236502	1.710322	1.156587	0.675116
MACO_g660.t1	71.636841	39.516822	47.652568	0.078733	0.119841	161.295918	188.841519	128.477041	39.440011	18.596187	24.490392
MACO_g661.t1	1.630257	2.432479	1.894432	0.981817	2.384517	5.566724	4.281223	3.660192	3.537673	2.40043	3.568266
MACO_g662.t1	4.814064	1.909816	4.503624	14.632722	12.948209	11.766348	8.002402	6.017535	39.805813	23.332698	28.065717
MACO_g663.t1	0.104719	0.164811	0.102318	0.048001	0.481863	1.020612	0.589902	0.636885	0.256967	0.270087	0.153163
MACO_g664.t1	0.018634	0.021768	0.120009	3.642121	4.453303	3.405952	1.838371	0.581531	2.434957	2.69708	1.86804
MACO_g665.t1	0.057448	0.193483	0.070867	0.052916	0.049175	0	0	0.181779	0	0.061072	0.665051
MACO_g666.t1	46.615178	45.084268	34.03204	2.851122	3.562176	63.84862	52.157221	37.645971	24.283163	10.476397	19.413472
MACO_g667.t1	0	0	0	0	0	0	0	0	0	0.668421	0
MACO_g667.t2	8.917759	12.118909	2.255812	236.856502	598.651527	1.264206	1.580355	3.446742	317.924243	78.75018	282.833197
MACO_g667.t3	0	0	0	0	0	0	0	0	0.314193	0	0
MACO_g667.t4	0	0	0	23.900414	38.844417	0.280935	0.80945	0	6.174243	0.2423	8.167244
MACO_g668.t1	1.48134	2.324192	2.252006	0.285559	0.367779	3.364479	7.504924	4.965932	2.205931	2.168909	1.079817
MACO_g669.t1	6.886165	7.637007	4.46265	2.647114	5.333219	12.16021	10.310281	11.787006	12.637557	9.508032	11.748966
MACO_g670.t1	0.030583	0.018071	0.019946	0.028035	0.147508	0.341449	0.271659	0.076174	0.182431	0.118423	0.082672
MACO_g670.t2	0	0	0	0	0	0.24246	0	0	0	0	0
MACO_g671.t1	1.691088	1.831513	2.462762	1.695865	1.884194	4.134002	2.826836	2.433424	4.030906	3.862145	3.175429
MACO_g672.t1	3.874505	5.324055	4.925886	4.390288	7.869511	9.890287	7.049464	8.049144	9.292586	8.750818	9.775169
MACO_g673.t1	0.627142	0.047186	0.494195	0.408462	0.387885	2.510282	3.545863	1.691985	1.348003	1.04123	1.025889
MACO_g674.t1	8.043276	5.210172	8.283018	1.666058	1.087656	21.681411	11.165047	11.933557	8.309064	5.673313	6.125772
MACO_g675.t1	3.210191	3.41868	4.784029	1.05062	0.781915	6.220777	7.203489	6.219578	4.398178	5.34056	2.437903
MACO_g676.t1	0	0	0	20.677838	23.899169	3.720292	10.375025	0	0	0	11.641844
MACO_g677.t1	176.850238	228.302263	159.33076	260.692535	276.230738	197.416503	202.559387	209.884791	214.454685	305.56311	221.604539
MACO_g678.t1	359.510488	428.713595	328.307408	271.28021	309.406197	316.133585	300.8645	343.733263	306.440657	417.782089	297.334749
MACO_g679.t1	0.26171	0.198631	1.85735	0.160483	0.375838	4.196975	9.661825	5.733782	0.415383	0.140638	0.170612
MACO_g680.t1	6.350127	13.381683	7.983961	82.493933	47.89927	6.589123	2.954259	5.841144	6.162832	12.886371	13.852933
MACO_g681.t1	51.80138	44.0156	50.019349	66.891292	86.035147	54.287964	68.264151	95.35947	59.340668	55.943646	53.033524
MACO_g682.t1	14.076678	14.971725	14.487709	29.034191	24.784908	22.247019	20.963955	20.191689	26.818121	16.092588	23.692588
MACO_g683.t1	8.864072	13.869418	13.80382	31.930856	47.105124	13.769097	21.769009	29.029076	33.85137	37.262097	32.899334
MACO_g684.t1	10.382259	13.788625	12.214728	8.098373	9.082796	10.221567	11.081643	11.266725	13.474915	15.957162	12.211756
MACO_g685.t1	5.127142	6.5132	7.962717	3.645058	3.441537	9.399436	9.95339	10.708628	6.6753	6.530911	7.621233
MACO_g686.t1	0.056848	0.127718	0	0.890113	2.725803	0	0	0	0.152946	0.060462	1.024298
MACO_g687.t1	1.541488	4.942022	1.730441	1.24324	5.64514	1.270794	0.819423	1.918603	2.919698	2.988663	5.745825
MACO_g688.t1	6.546658	15.132676	2.385678	12.771212	15.606985	0.979322	2.013586	0.743694	4.421715	21.357811	17.939787
MACO_g689.t1	12.8056	10.04374	20.321799	5.240394	6.133983	13.75118	20.615552	28.470768	18.825449	11.465614	14.246384
MACO_g690.t1	0	0.080346	0	0.10432	0	0.439591	0.939369	0	0	0	0
MACO_g690.t2	0.091393	0	0.148368	0	0.129995	0.582397	0	0.907124	0.447474	0.466201	0.046145
MACO_g691.t1	0.295148	0.244592	0.17894	1.29367	2.319874	0.085108	0.582858	0.690088	1.664218	0.619796	0.934649
MACO_g692.t1	21.489645	21.554143	15.928677	13.064262	16.037234	20.026521	21.090797	21.064476	18.29288	18.520944	15.094174
MACO_g693.t1	34.698862	36.56836	32.315404	10.424428	10.769371	36.076403	23.706603	30.084457	24.099384	25.650417	24.902481
MACO_g694.t1	16.201672	24.399044	15.484605	40.648434	39.004471	40.737581	22.400944	23.340832	31.331269	30.468183	32.842025
MACO_g695.t1	3.393883	5.360665	1.556825	0.481537	0.442745	4.161724	10.426524	5.120445	0.852008	0.4608	1.42802
MACO_g696.t1	4.079496	5.603102	5.316455	0.981316	1.462949	7.681058	6.882143	6.488924	5.757282	4.193543	3.836096
MACO_g697.t1	2.877076	3.603917	3.16599	0.313978	0.55969	7.324856	7.710317	5.057192	3.475372	4.999946	1.896035
MACO_g698.t1	6.19092	6.26614	7.702473	7.448198	5.939857	7.368727	9.969471	11.250552	6.908573	7.882997	9.863569
MACO_g699.t1	9.252492	8.110968	14.562793	5.806902	3.977942	15.874892	42.744899	24.487953	20.048512	18.101907	14.308687
MACO_g700.t1	1.230533	1.214328	1.490404	0.752197	3.435348	4.536263	2.767396	2.646932	1.693308	1.973441	0.552775
MACO_g701.t1	6.881128	6.012381	6.156349	6.239678	4.86181	9.755283	6.164067	13.139937	6.8859	3.112615	5.239996
MACO_g702.t1	0.188475	0.205554	0.418636	0.666758	1.200739	3.958147	1.629763	0.688986	8.87314	3.720711	4.66685
MACO_g703.t1	84.004532	91.539338	107.469222	11.28652	12.279191	66.158021	149.665385	122.032572	47.450917	55.285963	22.487406
MACO_g704.t1	6.579019	4.805031	6.027536	1.354053	2.847289	1.684742	4.508653	2.826891	1.22182	0.630754	0.992008
MACO_g705.t1	2.24672	1.921222	2.667042	0.832525	1.359853	4.845765	5.561992	5.013532	2.95535	4.270528	1.603166
MACO_g705.t2	0.272071	0.458387	0.09364	0	0	0	1.939464	0.230688	0	0	0
MACO_g706.t1	0.261777	0.868306	0.53761	0.082987	0	0.777922	0.967298	0	0.512824	0	0
MACO_g706.t2	1.28225	2.11886	1.852329	0.539131	0.486721	1.695445	0.641365	1.834723	1.122804	1.150233	1.92295
MACO_g707.t1	2.69745	3.375773	3.726482	2.303897	2.736994	7.696876	11.662241	8.184452	8.850037	7.443142	7.786257
MACO_g708.t1	0	0	0	0	0	0	0	0	1.104923	0.745566	0.721722
MACO_g708.t2	1.145082	1.324589	1.631148	0.384301	0.372857	2.038955	2.088038	1.860953	0	0	0
MACO_g709.t1	1.474501	1.110997	1.697808	0.89564	2.115048	0.79018	2.638255	3.160297	3.06643	2.608937	2.484922
MACO_g710.t1	0.307625	0.265467	0.878335	0	0	1.46362	2.307203	1.972655	1.060084	1.298542	0.715917
MACO_g711.t1	0.860562	0.494626	0.791158	0.427456	0.244077	1.706547	1.310542	1.265343	0.734591	0.724707	0.231441
MACO_g711.t2	0.145973	0.455308	0	0	0.209319	0.173562	0.284547	0.200471	0.221847	0	0.550137
MACO_g712.t1	0.236973	0.480809	0.500518	0.076624	0.140322	1.661794	1.841233	1.342926	0.902649	0.869664	0.436042
MACO_g713.t1	0	0	0	0	0	0	0	0	0	0	0
MACO_g713.t2	0	0.201767	0	0.006679	0	0.044922	0.123336	0	0.051153	0.064512	0.009852
MACO_g713.t3	0.083035	0.042157	0.116811	0	0	0	0	0.159288	0	0	0
MACO_g714.t1	4.262927	4.510426	5.060264	1.136101	1.688891	6.713101	9.539683	8.548915	5.536499	5.059706	4.91523
MACO_g715.t1	0.374632	0.724936	0.407759	0.177319	0.46528	0.266865	0.447687	0.71922	0.523768	0.479578	0.130082
MACO_g716.t1	0.25121	0.317752	0.104494	0.057559	0.050115	0.324341	0.125839	0.066489	0.056189	0.056937	0.054123
MACO_g717.t1	2.631061	2.171533	0.337687	2.491277	0	0.655348	2.687948	1.327792	2.264397	3.331064	2.479897
MACO_g718.t1	2.090295	2.620046	2.985923	5.427363	7.602639	8.298943	5.087382	5.137949	5.812141	5.120546	7.072244
MACO_g719.t1	1.449584	5.500923	0.715595	0.78791	0.649065	0.486702	0.799691	0	0.560708	2.220045	7.911719
MACO_g720.t1	2.104842	2.70588	4.561204	0.476261	0.690755	6.647497	8.534914	7.708758	3.21453	4.335568	1.680473
MACO_g721.t1	82.572158	85.544564	82.750812	15.259078	25.500272	150.128631	173.028055	164.112756	86.186628	63.154978	84.88176
MACO_g722.t1	0.23223	0.089756	0.362631	1.350527	1.569871	1.342078	0.556648	0.799613	2.851728	4.472671	3.355738
MACO_g723.t1	0.013911	0	0	0.063795	0.267545	0	0	0	0	0.015311	0
MACO_g724.t1	0.378175	0.167546	0.441785	0.043334	0.12435	3.378376	4.904244	2.61585	1.072409	1.220062	0.936862
MACO_g725.t1	0.132065	0.075996	0.209205	0	0	0.158574	2.283736	0.855566	0.679925	0.107358	0.217505
MACO_g726.t1	20.028822	25.761288	18.051636	18.36002	31.487442	40.057255	24.051882	20.22791	23.889672	20.473057	19.704019
MACO_g727.t1	2.711418	3.615449	4.291491	5.076052	5.064204	8.163687	9.650243	9.478967	6.351818	12.475242	5.329123
MACO_g728.t1	0	0	0	0	0	0	0	0	0.835285	0	0
MACO_g728.t2	1.807568	1.573194	2.019816	3.89268	3.008622	2.405303	2.128492	1.363536	2.131206	1.314782	3.501467
MACO_g729.t1	1.653515	1.760628	1.997932	1.107952	1.466485	3.763813	4.415517	3.351763	3.976655	2.199278	3.270838
MACO_g730.t1	15.323843	20.085774	18.328748	7.529578	8.594919	28.68336	31.698107	32.168759	15.263547	14.609378	12.784686
MACO_g731.t1	4.292488	4.02021	5.084121	7.068252	6.097183	9.995482	5.140346	5.719082	4.748173	8.224931	4.945926
MACO_g732.t1	13.741256	10.094388	15.329026	15.884181	38.786607	17.747306	21.320114	17.396735	50.412312	43.708711	52.688274
MACO_g732.t2	3.506158	4.361682	3.163581	5.247457	12.516669	6.379424	3.192307	4.858912	15.221076	10.848987	19.983995
MACO_g733.t1	23.910387	32.22403	22.374232	35.27757	39.843031	58.226084	44.715065	42.280857	29.522711	32.290491	36.632343
MACO_g734.t1	86.480512	47.25964	80.468234	7.403863	5.031077	51.75645	53.560865	40.704966	48.168625	67.998011	55.256266
MACO_g735.t1	40.040937	31.42212	49.086692	45.924939	37.443123	92.566271	46.013954	47.647997	67.422127	71.387632	88.582852
MACO_g736.t1	7.340745	9.065148	7.21656	6.988536	8.054717	11.007947	9.781861	10.377454	6.676748	4.569574	6.38196
MACO_g737.t1	0	0	0.048805	0.617287	1.119646	1.424767	0.388745	0	0.568937	0.848709	0.21356
MACO_g737.t2	0.117511	0.050335	0.284552	2.371526	5.318215	3.565457	1.125319	0.937308	0.733159	1.829163	0.794454
MACO_g738.t1	31.733248	39.394404	32.769656	5.071938	6.203558	27.083441	40.541323	40.434777	19.160975	12.941722	18.175612
MACO_g739.t1	10.319933	14.036915	10.931867	8.457346	11.291864	10.637677	11.359812	12.264388	9.062467	9.72417	5.63266
MACO_g740.t1	2554.087773	1786.320126	1569.189835	1.950039	1.764228	3705.960533	3291.003311	2746.303891	1317.798271	830.204818	1341.231653
MACO_g741.t1	2.884364	3.67448	4.846174	0.930563	0.85123	4.042462	6.593704	7.533837	3.977734	5.576435	2.23111
MACO_g742.t1	1.70198	2.962866	3.658261	1.065228	0.666825	5.111905	5.975161	6.601532	3.900907	3.95043	2.451738
MACO_g743.t1	5.088529	10.003073	4.684647	17.676442	23.810831	7.350347	9.482465	13.592639	6.091648	7.222424	5.153193
MACO_g744.t1	0.25302	0.185277	0.245215	0.072535	0.027624	0.115954	0.291744	0	0.198333	0.26069	0.169579
MACO_g745.t1	0.256482	0.513793	0.424901	0.806897	1.502247	0.580599	1.654761	1.083605	0.76422	1.044837	0.710355
MACO_g746.t1	0	0.104299	0	0	0	0	0	0	0	0	0
MACO_g746.t2	0.106362	0	0.196483	0.013938	0.02655	0.148646	0.280506	0.475795	0.084742	0.066829	0.06114
MACO_g747.t1	0.210954	0.300354	0.643092	0.055288	0.052662	1.363714	2.680925	2.18562	0.021012	0.198839	0
MACO_g748.t1	0.030733	0.072048	0.1192	0.014096	0.040273	0.037575	0.051569	0.101284	0.021422	0	0
MACO_g749.t1	279.886002	333.528573	321.358375	211.155237	272.753951	339.583997	318.826167	315.797575	257.485212	287.211313	222.497344
MACO_g750.t1	0.41958	0.263579	0.503932	0.412372	0.49755	0.421555	1.433804	0.494032	0.543327	0.609744	1.186091
MACO_g751.t1	21.12722	26.933799	15.919517	61.92345	53.449718	64.927136	60.364292	39.035145	26.498666	37.408341	37.88107
MACO_g752.t1	7.631676	7.290551	9.162171	3.617022	3.578892	8.466927	9.565621	8.714366	11.80347	11.091788	8.426023
MACO_g753.t1	15.617323	22.18665	29.19176	11.78046	23.906756	83.047325	67.689272	72.636199	39.931669	39.933656	27.859043
MACO_g754.t1	2.926895	5.377961	6.197199	0.426505	1.262285	4.55917	9.745358	12.007025	8.075575	6.1803	5.438772
MACO_g755.t1	2.761749	2.784992	3.26468	2.976387	2.033518	3.311249	2.62057	2.820157	6.78811	6.376895	6.038517
MACO_g756.t1	0.373499	0.96906	1.264895	1.973031	2.671218	2.546214	1.95174	1.515062	3.038887	3.040826	1.80779
MACO_g757.t1	0.18172	0.244046	0.151446	0.059522	0.136233	0.38182	0.240192	0.300147	0.145064	0.328852	0.331528
MACO_g758.t1	0.858556	1.311106	0.992076	0.456787	0.556893	1.693065	1.608893	0.965167	0.964487	0.456233	0.657024
MACO_g759.t1	2.225699	2.759854	3.242617	0.318973	0.948568	4.224271	2.384541	2.295498	2.873743	3.062282	1.77481
MACO_g760.t1	3.164732	4.086086	2.236027	1.243996	1.341576	3.355856	3.961042	3.798877	2.696893	2.247265	2.926149
MACO_g761.t1	4.949651	5.254416	5.257184	4.975617	7.402977	6.741527	6.050578	7.306256	5.648975	4.514663	3.83639
MACO_g762.t1	0.067243	0.079299	0.150022	0.017614	0	1.441462	0.68118	0.382071	0.538376	0.328927	0.116619
MACO_g763.t1	1.938653	1.161958	5.397451	0.823368	0.739685	38.670892	32.874593	21.446759	3.962341	2.106771	7.258373
MACO_g764.t1	1.110863	9.275353	4.349465	25.216794	40.929561	14.388417	6.930778	2.865798	8.889506	11.71926	26.17799
MACO_g765.t1	147.887335	725.877557	83.704989	472.188583	738.616898	1417.203235	401.956226	340.151038	172.926357	407.865433	766.657889
MACO_g766.t1	1.263994	81.074007	0	87.144752	262.846567	0	0	0	1.839642	12.538359	5.094072
MACO_g767.t1	0	0.250545	0.342586	0.055294	0.022234	0.405336	0.596627	0.34361	0.579661	0.463917	0.19744
MACO_g768.t1	6.5648	9.361316	9.482896	0.645873	0.72445	13.640566	11.236788	10.874428	7.412031	7.041739	2.868652
MACO_g769.t1	0	0.017814	0.157187	0	0	0.260131	0.280506	0.300502	0.360154	0.200486	0
MACO_g769.t2	0.128824	0	0	0.131292	0.250222	0	0	0	0	0	0.518827
MACO_g770.t1	179.013113	185.167678	208.893785	685.70749	756.638903	267.881941	241.627294	275.763473	322.696374	369.028252	311.378988
MACO_g771.t1	0.766737	0.806389	0.970098	0.098398	0.100857	1.133968	1.407373	1.565479	0.256057	0.44109	0.176169
MACO_g771.t2	0	0	0	0	0	0	0.88803	0.376593	0.341313	0	0
MACO_g772.t1	2.304777	3.63392	1.662252	7.448262	0.984889	1.134445	5.467107	4.295876	2.397274	5.845905	0
MACO_g772.t2	3.105517	2.092143	4.341125	6.257746	6.79012	6.521771	7.554671	5.561674	6.004256	2.521377	8.908024
MACO_g773.t1	66.017778	120.482364	63.727891	158.826698	175.767888	79.686052	93.826799	103.435085	88.827514	90.500468	95.177417
MACO_g774.t1	2.521967	2.769871	3.75076	1.765264	1.591301	7.694288	6.976879	4.767135	4.475848	2.493855	3.366455
MACO_g774.t2	11.445031	15.150624	16.575551	2.533346	4.968433	9.020216	19.400734	25.295815	11.135897	13.222823	10.192317
MACO_g775.t1	1.968856	3.420225	1.454405	1.871207	1.975482	2.921721	1.734536	2.121072	4.265651	2.125648	1.38689
MACO_g776.t1	75.963	71.180183	157.363731	12.743369	5.877772	44.962847	537.207778	443.625904	51.052871	48.089463	61.467916
MACO_g777.t1	1.679352	1.81529	2.091994	2.933248	1.97993	2.762899	5.409374	3.968666	3.004469	2.129405	3.891538
MACO_g778.t1	6.896336	10.352255	11.232425	13.72026	11.180862	7.553795	10.364113	8.90171	15.745988	13.028343	21.668528
MACO_g779.t1	0.011626	0.013766	0.015197	0.005328	0.02041	0.071784	0.137969	0.067692	0.049033	0.019323	0
MACO_g780.t1	0.512112	0.688802	1.099326	0.166112	0.186525	1.126125	1.372655	0.980944	0.718625	0.461881	0.851693
MACO_g781.t1	124.605681	221.860948	90.072102	0.264579	0.491752	78.412331	168.529039	126.063873	35.531143	22.780014	45.888548
MACO_g782.t1	0	0	0	0	0.018038	0	0	0	0	0	0
MACO_g782.t2	0.126979	0.112507	0.424286	0	0	0.850712	1.530252	1.396447	0.100224	0.114114	0.010723
MACO_g783.t1	2.534017	2.52685	3.855756	6.866797	2.578721	7.679451	10.887371	7.98571	6.119999	5.073991	7.454033
MACO_g784.t1	0.230417	0.738325	0.134653	1.068563	1.061588	1.542302	5.80219	1.044075	5.348369	4.478009	4.800584
MACO_g785.t1	0.727581	1.081422	1.051623	0	0	2.088543	0	1.544177	2.434993	2.634827	1.786316
MACO_g785.t2	0	0	0	1.46098	0.927343	0	1.94588	0	0	0	0
MACO_g786.t1	5.848909	6.739768	5.257585	3.910599	6.022009	13.272972	9.142948	6.947326	7.765301	6.694934	9.986643
MACO_g787.t1	5.949845	6.662413	7.616888	0.585423	0.720418	8.971529	8.852435	8.512958	7.57695	8.537749	4.123497
MACO_g788.t1	1.813069	2.287079	1.972686	0.205701	0.416458	2.956804	2.898549	2.556682	1.690072	1.25799	0.53209
MACO_g788.t2	2.769263	3.888518	4.385363	0.330956	0.384488	3.756185	4.656226	4.179637	2.950736	3.947159	1.336418
MACO_g789.t1	79.389614	68.664936	91.452131	183.663661	207.219455	148.816283	143.191975	148.768878	208.340636	171.970815	248.757783
MACO_g790.t1	0	0	0	0	0	20.261905	0	0	0	0	0
MACO_g790.t2	68.855387	48.957173	59.831835	24.870703	41.106164	44.191336	39.936049	49.193482	45.980818	15.123539	37.586691
MACO_g791.t1	32.055639	37.103036	22.097832	12.644423	10.158886	21.837954	22.743547	30.752134	13.724714	12.226489	18.111449
MACO_g792.t1	0.68346	0.510479	0.901528	0.705733	0.916159	4.907826	5.647627	2.856137	3.163892	2.754631	2.696367
MACO_g793.t1	0	0.013899	0.007672	0.026898	0.097886	0.231928	0	0.029291	0.06601	0.442221	0.039739
MACO_g794.t1	1.124396	1.300404	1.650459	0.39027	0.331879	2.155369	2.397048	1.953265	1.631288	1.453526	1.019003
MACO_g795.t1	0	0	0	0.257898	0.404248	0.080771	0.277117	0.054432	0.230286	1.017081	0.022149
MACO_g796.t1	54.915498	81.865674	55.531412	46.29588	40.940968	65.707531	61.559185	72.200068	35.551618	29.275309	45.4741
MACO_g797.t1	36.912193	56.242402	48.51533	1.498082	3.310551	34.200429	50.817958	59.844691	27.465632	22.167118	33.43508
MACO_g797.t3	2.388521	3.554483	3.117147	0.171937	0	0.131828	1.453724	2.030511	0.814226	0	1.773919
MACO_g798.t1	1583.09682	1190.643403	867.153494	0.093319	0.423887	2595.432919	2429.955825	1844.418012	573.405625	321.120051	590.184863
MACO_g799.t1	0.325631	0.756051	0.929395	0	0	2.275958	4.981848	1.87113	0	0.635364	0
MACO_g799.t2	0.821259	0	0	0.013541	0.077734	0	0	0	0.601393	0	0.25962
MACO_g800.t1	23.321692	24.433768	21.145797	15.213989	16.3896	19.353732	21.433832	20.313679	31.333968	19.536641	25.822194
MACO_g801.t1	36.175177	43.960207	42.623209	38.484381	38.432454	44.685167	40.16098	46.748644	41.585614	44.978464	51.911012
MACO_g802.t1	0.871359	3.467762	1.160831	0.465241	0.627665	2.70927	4.220811	5.293448	0.833488	1.545468	0.549695
MACO_g803.t1	38.4118	59.123864	54.288296	43.543014	53.897184	94.204495	118.347881	107.62989	70.886859	68.232183	74.101879
MACO_g804.t1	12.178138	13.761	15.841221	15.497682	12.256743	11.398	10.170497	9.726772	11.308501	13.507571	10.616609
MACO_g805.t1	0	0	0	1.140652	3.278755	16.405172	1.581085	2.344938	0.13337	0.422854	0.380751
MACO_g806.t1	9.387552	10.475108	5.482176	2.606859	1.752302	83.248891	28.029917	11.695995	1.249717	2.837237	4.402346
MACO_g807.t1	141.324601	145.877787	123.880668	52.728456	51.4138	173.318243	131.791071	148.773987	125.370692	132.505748	112.318446
MACO_g808.t1	0.153363	0.118578	0.195991	0	0	0.030925	0.127281	0	0.565099	0.334449	0.305354
MACO_g809.t1	0	0	0	0	0.045011	0.061768	0	0	0	0	0
MACO_g810.t1	48.821658	38.895943	32.13348	60.111002	48.170456	72.061227	39.496493	41.151168	56.544788	52.279863	60.948
MACO_g810.t2	7.978747	10.893897	9.015441	17.974546	14.21034	16.359769	13.383995	11.16394	14.965327	16.666719	19.217404
MACO_g811.t1	5.901685	8.912054	7.137753	3.03673	3.515013	8.280701	10.879089	10.867133	8.913988	8.496836	9.304012
MACO_g812.t1	0	0	0.14912	0	0.103679	0.28334	0	0.191339	0	0.514535	0
MACO_g813.t1	10.674882	10.392566	9.269186	4.039626	4.185139	8.65404	7.580056	9.028201	7.719917	6.917913	6.463256
MACO_g814.t1	0	0	0.013517	0.028408	0.258561	0.261744	0.105174	0.060199	0.312484	0.939277	0.077005
MACO_g815.t1	0	0	0	0	0	0	0	0	0	0	0
MACO_g816.t1	2.154635	1.315543	3.400679	0.167808	0.271773	13.320925	12.028418	9.195356	0.791042	0.537775	0.88562
MACO_g817.t1	4.158446	5.377576	6.733708	2.532625	2.813638	8.836606	9.921059	8.374856	7.897405	6.801145	8.920389
MACO_g818.t1	0.68758	0.366794	0.935162	2.217489	7.569695	16.356531	16.734943	4.93195	7.175916	10.352616	10.046667
MACO_g819.t1	0	0	0	0	0.336231	0	0	0	0	0	0
MACO_g819.t2	5.988194	8.139631	8.03717	0.649826	0	6.029599	15.432947	11.080841	5.22351	4.807379	5.534399
MACO_g820.t1	0	0	0.020611	0.05854	0.167192	1.325526	0.267518	0.052545	0.333426	0.455792	0
MACO_g821.t1	1.382723	1.578109	1.536154	2.657087	5.412898	3.630914	6.113053	5.262725	5.187004	3.538883	5.292063
MACO_g822.t1	9.821072	6.598153	9.854016	0.621142	1.385763	10.165398	11.410953	6.888753	2.946935	2.010421	1.992434
MACO_g823.t1	5.169012	2.335031	4.506689	0.067173	0.24756	1.512895	6.44708	7.269122	7.733283	7.879192	6.922745
MACO_g824.t1	1.085849	1.864416	1.530776	10.466163	28.794704	6.449986	1.665137	1.153015	5.763593	4.458333	3.877199
MACO_g825.t1	2.07273	0.657735	1.708472	0.042713	0.030574	6.031287	6.395194	3.871012	0.504877	0.115567	0.250797
MACO_g826.t1	0.621784	0.626357	1.648824	8.826661	4.703265	2.170787	0.694138	1.079464	0.841336	2.597417	0.739764
MACO_g827.t1	0.362899	0.636705	0.933281	0.040167	0.092079	1.548342	1.997448	1.670835	0.803595	1.266434	0.274684
MACO_g828.t1	0.016013	0.17024	0.041756	0.205504	0.842384	0.029592	0.054164	0.039869	0.168506	0.194812	0.454328
MACO_g829.t1	11.412834	13.456516	12.302657	10.914612	12.199713	23.387885	17.432991	17.106024	14.608807	11.854067	16.052437
MACO_g829.t2	0.743261	0.751643	0.212004	0.242555	0.166926	0.134697	0.28959	0.240655	0	0	0.078659
MACO_g830.t1	2.944597	2.297783	2.668099	0.169255	0.202211	2.498752	4.786454	2.785182	0.905638	1.274877	0.336312
MACO_g831.t1	25.70682	9.99852	13.565261	0.224809	0.401309	57.553508	180.073187	123.250189	4.572325	1.673483	3.856592
MACO_g832.t1	0.39496	0.887889	0	6.502724	7.516496	0.476285	0.653329	0	1.082174	1.307546	15.128481
MACO_g833.t1	0.480131	0.639032	0.699082	0.111398	1.004325	1.735425	2.921656	4.519334	2.161418	0.122492	1.613175
MACO_g834.t1	9.187039	11.32489	7.750378	2.291522	3.15974	18.252372	12.986508	12.784974	7.494198	6.263299	5.751005
MACO_g835.t1	0	0	0	0	0	0	0	0	0	0	0
MACO_g835.t2	0.02145	0.037899	0.04182	0	0	0	0	0	0.165136	0.08285	0.01445
MACO_g836.t1	13.148348	18.895053	14.595825	7.800213	5.756175	19.507655	25.873429	19.512119	16.531507	12.095823	19.797227
MACO_g837.t1	8.168547	11.911937	7.343201	15.802295	8.294748	10.377613	12.919523	10.794627	8.561335	9.749018	9.269231
MACO_g838.t1	7.33448	10.761481	11.993527	3.501007	2.905881	11.945199	11.138387	16.053106	9.899281	9.892179	12.48043
MACO_g839.t1	36.060449	30.330163	31.016386	0.904706	0.906545	47.423427	59.567506	51.443756	10.632327	6.279871	6.926409
MACO_g840.t1	1.271718	0.980357	1.813301	0.555888	1.369095	6.849728	9.265807	5.484171	4.665917	4.263102	3.747463
MACO_g841.t1	2.301653	2.888024	2.216938	0.014382	0.03215	0.213294	0.461429	0.470174	0.220728	0.08698	0.056701
MACO_g842.t1	0.27205	0.254372	0.373986	1.980362	3.069608	0.862339	1.061996	0.506669	3.556429	3.183157	2.764972
MACO_g843.t1	0	0	0.021223	0	0	0.040146	0.055094	0.054108	0	0	0
MACO_g844.t1	3.325474	4.026188	4.859847	0.174236	0.284501	6.352189	8.031918	6.251961	2.963952	3.811389	1.097196
MACO_g845.t1	3.870591	3.75674	4.214476	3.55173	1.565602	4.397117	8.003569	7.585443	3.144972	4.182343	2.174244
MACO_g846.t1	3.004487	3.229839	2.050213	10.769923	10.55169	5.748291	7.938702	6.042431	8.204425	6.727764	8.526204
MACO_g847.t1	16.364897	20.624652	14.667725	21.690292	20.869197	16.613849	20.595997	19.925317	19.098753	13.262425	18.863396
MACO_g848.t1	1.084547	0.23627	1.160508	0.016867	0.06414	18.79767	36.464012	17.999284	0.613412	0.08064	1.351698
MACO_g849.t1	0.07484	0.087992	0.11326	0.124557	0	0	0.083979	0.08245	0	0	0.285198
MACO_g849.t2	0	0	0	1.138308	1.643342	0	0	0	0.840846	1.407144	0
MACO_g850.t1	0	0	0	0	0	0	0	0	0	0	0
MACO_g850.t2	1.648476	2.000797	2.935697	0.388895	1.005023	5.193267	6.135879	5.383772	4.1871	5.558213	3.120764
MACO_g851.t1	8.153942	6.092866	6.374043	0.878047	1.823006	10.818302	9.512611	10.215818	2.750115	3.617179	3.874203
MACO_g852.t1	0	0	0	0.483702	0.162397	0	0	0	0	0	0
MACO_g853.t1	17.773178	13.762272	12.067194	66.939811	58.700253	28.577124	25.479838	32.527047	20.561299	27.458458	26.2227
MACO_g854.t1	4.997302	6.390961	6.899207	1.57137	0.976337	9.450048	10.175411	10.397941	5.766276	6.662819	4.798424
MACO_g855.t1	1.274206	1.675242	1.239324	0.062202	0.026449	1.486975	3.291577	1.990801	0.349248	0.392079	0.112108
MACO_g856.t1	13.016764	15.169412	17.556516	3.153717	3.923257	7.784197	8.078869	8.51026	12.185042	12.073295	17.296045
MACO_g857.t1	145.573701	148.75791	151.834212	111.78606	84.997706	167.910998	138.651441	128.79443	93.218759	113.084023	86.993214
MACO_g858.t1	9.658526	19.658017	13.911707	2.687056	0.960161	6.775355	15.49257	12.977377	6.473716	4.187085	5.289235
MACO_g859.t1	0	0	0	0.235978	0	0	0	0	0	0	0
MACO_g859.t2	9.524496	6.638809	6.58559	0	0.273695	5.265202	6.398947	4.489638	3.780873	3.966315	1.954908
MACO_g860.t1	10.948379	7.972456	11.037407	0.038396	0.058746	11.40988	21.469066	14.482983	3.372123	2.426618	1.742274
MACO_g861.t1	7.677094	9.500315	10.497705	2.296622	3.839154	13.150023	14.430581	13.917339	18.698796	21.279521	10.901935
MACO_g862.t1	3.908536	4.588946	4.196042	2.945745	3.699566	8.04391	9.382118	9.485577	10.602363	10.539825	8.432322
MACO_g863.t1	16.103012	16.221943	20.413898	31.803118	39.031497	13.629432	19.895207	23.444465	31.414175	22.867697	37.757349
MACO_g864.t1	0	0	0	0.382759	0.648732	0	0	0	0.403566	1.034526	0
MACO_g864.t2	0.018445	0.086202	0.166338	0	0	0.517028	0.154239	0.121203	0	0	1.158936
MACO_g865.t1	5.052025	1.853315	7.598136	0.802284	1.432186	5.35093	7.661196	9.814569	11.259271	9.221499	5.250684
MACO_g866.t1	0.136751	0.178138	0.137538	1.714402	5.934	0.687488	0.841517	0.500837	7.66917	2.171935	5.237674
MACO_g867.t1	13.321244	31.136036	22.634777	1.786235	1.741503	11.732448	17.372136	19.300755	10.620336	7.101308	12.35059
MACO_g868.t1	1.52364	2.278919	2.60545	1.531724	1.472059	3.900996	4.462498	5.026117	3.981839	3.789582	3.004002
MACO_g869.t1	0	0	0	0	0.097016	0	0	0	0.212514	0.12814	0
MACO_g869.t2	0	0	0	0.052936	0.226753	0.017657	0.072701	0	0	0.437944	0
MACO_g870.t1	0.100404	0.351336	0.206579	0.165861	0.157519	0.390919	0.201155	0.296422	0.223035	0.417861	0.294817
MACO_g871.t1	0	0	0	0.045736	0.401985	0.367507	0.858704	0.661099	1.564564	1.127715	1.541024
MACO_g871.t2	0	0.01189	0.026243	0	0	0.211308	0	0	1.936089	0.419165	0.75409
MACO_g872.t1	0	0	0	0	0	0	0	0	0	0	0
MACO_g872.t2	0.019028	0.022516	0.041428	0.040693	0.066787	0.039139	0.322386	0.147634	1.131856	0.786735	0.386275
MACO_g873.t1	0.400326	0.22258	0.491201	2.029169	6.668485	5.09368	9.240942	4.379455	13.397251	5.778123	18.316735
MACO_g874.t1	0.161638	0.108702	0.164916	0.561128	0.434528	5.583811	4.707496	2.17705	0.387584	0.280118	0.388578
MACO_g875.t1	3.387633	3.793221	4.939276	1.104429	1.793744	5.383358	7.277422	6.577257	4.084566	4.27004	3.130033
MACO_g876.t1	0	0	0	0	0.292094	0	0	0.51765	0	0.176394	0
MACO_g877.t1	0	0	0	0	0	0	0	0	0	0.415909	0
MACO_g877.t2	0	0	0.061656	0.087553	0.25006	0	0.026675	0.104786	0.177314	0	0.426389
MACO_g878.t1	0	0	0	0	0	0	0	0	0	2.171291	0
MACO_g878.t2	31.44825	40.68902	31.45919	7.83879	10.851516	36.012967	29.076129	36.122863	17.308379	14.010184	16.72336
MACO_g879.t1	147.87464	180.639886	133.999854	6.348011	6.016986	108.139212	111.249153	106.003867	77.555814	53.450968	82.542032
MACO_g880.t1	10.419917	11.381479	11.250271	1.198681	1.692347	9.874337	13.178908	14.158387	7.051464	8.547792	4.189184
MACO_g881.t1	0.090895	0	0.108398	0	0.460275	0.103263	0.565487	0.558632	2.618996	2.829169	1.588066
MACO_g882.t1	5.476691	5.461053	6.483337	2.726057	2.436104	4.60513	6.109906	7.531068	5.078723	2.925817	3.734685
MACO_g883.t1	3.439118	3.950932	3.464179	1.979828	1.987151	3.627892	4.278167	3.37025	3.051761	1.8524	2.549731
MACO_g884.t1	120.294663	74.455983	55.371058	7.319186	6.988925	34.196697	68.460983	50.494341	29.741483	30.551188	35.155986
MACO_g885.t1	24.505796	23.598914	112.699452	2644.377728	1270.613934	778.830785	159.723962	714.030503	100.192867	715.991033	73.700197
MACO_g886.t1	3.315238	4.827424	5.427018	2.512449	3.269795	6.006095	8.119525	7.303864	6.254234	5.412013	5.671975
MACO_g887.t1	0.180624	0.245108	0.058807	0.132475	0.245348	0.655774	0.335663	0.344435	0.367149	0.489031	0.097514
MACO_g888.t1	10.923882	12.267973	15.118326	1.54485	1.165417	19.312504	16.862794	18.882657	9.014495	9.755475	5.969511
MACO_g889.t1	25.667054	39.23938	29.079482	26.786063	32.284163	39.478933	27.267313	34.623071	23.091179	34.172497	22.03839
MACO_g890.t1	1.27334	0.75596	1.438058	4.251949	4.018221	3.657872	4.357642	3.35129	2.962613	1.890304	3.552354
MACO_g890.t2	1.951491	2.139614	1.818499	7.021967	5.807143	6.18991	5.667544	4.924635	3.861272	4.818036	4.565519
MACO_g891.t1	1.23496	1.171334	1.216947	10.004799	10.061196	4.464395	1.418685	1.488648	3.297436	3.235466	3.015639
MACO_g892.t1	69.084288	71.201725	70.981962	172.709681	274.466135	131.408646	186.099996	171.141323	171.840646	161.2353	255.439523
MACO_g893.t1	2.286723	2.755012	3.489653	0.503199	0.72992	5.734393	6.345085	7.457261	4.654196	3.590659	2.959492
MACO_g894.t1	1.633465	1.62561	2.609791	4.184314	4.644397	7.573718	6.722618	6.093986	15.746291	13.993421	12.543413
MACO_g895.t1	0	0.020247	0	0.015722	0	0.021117	0	0.014225	0	0	0
MACO_g896.t1	0	0	0	0	0	102.128013	77.96309	53.748114	0	0	0.165702
MACO_g897.t1	0.35247	0.842879	1.463463	1.212855	0.666367	2.520506	3.909066	1.662241	1.89323	2.572078	1.394555
MACO_g897.t2	0	0.1118	0	0.163127	0	0.13088	0	0	0	0	0
MACO_g898.t1	0.015323	0	0	0	0	0.037471	0.025713	0	0.08545	0.151621	0.0411
MACO_g899.t1	0.440713	0.153901	0.08482	0.12136	0.191874	3.077057	2.863624	0.757525	5.802878	7.228672	3.463639
MACO_g900.t1	21.150474	28.462166	23.501938	37.9972	57.469311	34.065531	44.329467	43.38806	37.351522	32.014416	43.734182
MACO_g901.t1	57.650502	61.062362	7.756716	0	1.002996	1.154601	0	0	9.555709	0.303909	1.086594
MACO_g902.t1	1.654687	1.392911	2.210502	5.54811	5.735966	1.482119	0.637949	1.488932	0.862722	1.047267	2.040449
MACO_g903.t1	1.120034	1.762467	2.340373	0.254575	0.387278	0.228429	2.776092	2.393869	0.354708	2.002222	0.921055
MACO_g903.t2	28.400496	36.136871	37.102573	4.94814	6.838384	21.889069	42.10151	58.637138	14.667597	16.245751	8.621395
MACO_g904.t1	2.280803	1.687633	2.947328	1.657302	1.883164	1.040866	2.193755	4.976316	2.116953	0.873867	2.725743
MACO_g905.t1	7.943124	8.055029	6.405029	1.199339	1.747391	5.524948	25.042954	10.487248	6.232044	9.298694	1.643854
MACO_g906.t1	224.35899	130.324572	169.067502	96.41547	157.587644	142.046868	254.459684	244.822084	306.300409	289.857351	339.604823
MACO_g907.t1	0.597053	1.05677	0.801096	0.082935	0.118913	1.580907	1.467125	1.395015	0.672104	0.869715	0.268607
MACO_g908.t1	0.010746	0.050631	0.013967	0.128097	0.291691	0	0.018121	0.035578	0	0	0
MACO_g909.t1	0	0.026709	0.088312	0.990926	0.899525	0.612954	0.4205	0.488322	0.031807	0	0
MACO_g910.t1	8.756717	8.843404	10.457127	3.531912	3.386153	11.432663	7.427725	7.467105	4.953959	6.265114	4.35783
MACO_g911.t1	0	0	0	0	0	0	0	0	0	0	0
MACO_g911.t2	9.056916	10.945804	9.687845	3.869945	3.686391	14.121365	10.082723	14.822977	9.259696	7.717299	8.495898
MACO_g912.t1	1.829178	3.348682	3.91993	15.643907	25.131022	9.775542	5.721806	3.504692	5.254753	5.12127	8.10983
MACO_g913.t1	5.142432	6.510402	9.881498	10.29518	14.722302	12.496999	14.607379	15.179277	9.813456	7.156377	12.793728
MACO_g913.t2	5.349107	10.87563	5.541159	15.256655	15.770783	10.361683	14.477363	14.33904	10.613743	12.518699	14.555019
MACO_g914.t1	0.059683	0	0	0	0	0.323464	0.09657	0	0	0	0
MACO_g914.t2	43.31004	37.401427	37.959332	9.465289	15.141824	77.181306	56.098845	42.531244	47.414373	37.8272	37.751813
MACO_g915.t1	85.226926	73.447858	68.59911	68.015025	66.239488	57.906462	55.070252	54.863993	82.303684	74.218047	79.099635
MACO_g916.t1	18.828361	17.764116	23.441531	0.016422	0.015616	23.876835	34.532948	28.829871	9.983176	4.437817	6.894803
MACO_g917.t1	1.172381	2.436285	2.929516	1.778144	2.66257	3.209936	2.88442	4.171706	4.858461	8.075459	3.541768
MACO_g917.t2	0	0	0	0	0	0	0	0	0	0	0
MACO_g918.t1	2.54198	1.167177	3.275749	0.154408	0.60429	5.454308	6.269836	4.284413	5.007745	6.776495	2.276651
MACO_g919.t1	5.660813	10.028195	11.384696	0.090679	0.291969	5.881624	6.054612	4.596143	3.144228	3.364547	2.743224
MACO_g920.t1	0.420454	0.627509	0.772377	0.178718	0.176477	3.242154	1.476778	1.74302	1.198996	1.107005	0.882644
MACO_g921.t1	1.496132	2.825022	1.228614	1.637835	2.404187	8.404404	1.851073	2.041803	4.307504	3.901334	3.846796
MACO_g922.t1	9.508801	5.636986	6.466984	1.554699	3.279489	10.908907	18.128525	16.348743	11.684989	11.731189	15.338679
MACO_g923.t1	0	0	0	0.017218	0.082276	0	0	0	0.118435	0.145235	0
MACO_g924.t1	0.669208	1.657913	0.794727	39.095321	46.393915	0.540956	0.888622	0	0	0.494425	0
MACO_g925.t1	0.286804	1.865152	0.227065	69.168645	48.246449	0.216383	0.740519	0.292716	0.624018	0	1.307397
MACO_g926.t1	0.286804	1.450674	0.340597	34.938126	47.038275	0	0	0.439074	0.873625	0.494425	2.614794
MACO_g927.t1	3.529951	6.17425	3.147571	1.392269	0.843015	2.70881	4.500924	3.53062	3.333889	2.739211	2.146302
MACO_g928.t1	10.539824	13.429738	13.797768	13.322548	14.041964	25.365319	21.148433	18.619861	17.049739	17.994486	18.004808
MACO_g929.t1	14.602038	17.348603	13.99593	12.738958	15.489799	22.274687	16.058246	14.067549	18.196845	19.769628	13.857647
MACO_g930.t1	0.015083	0.005958	0.026312	0.036861	0	0.037281	0.034122	0.00837	0.106093	0.03902	0.013627
MACO_g931.t1	1.587446	1.235389	2.009701	0.396833	0.952535	4.111138	4.328866	3.460162	2.017229	2.442032	1.710377
MACO_g932.t1	1.056751	1.145457	3.205814	3.462535	3.95887	8.013398	11.258942	14.84265	1.344875	3.154915	2.924232
MACO_g933.t1	10.644625	10.696359	9.952671	50.002102	57.326481	41.247475	37.161705	32.669592	25.986359	22.626824	37.66118
MACO_g934.t1	0	0.993626	4.918768	0	0	0.620395	0	12.608639	0	3.682217	0
MACO_g934.t2	2.790996	2.740896	12.175545	17.4899	31.487359	61.8184	16.999623	29.789608	34.654488	42.115757	41.91115
MACO_g935.t1	0.993325	1.402755	0.853687	2.38468	2.804294	1.039836	1.003679	1.662241	0.836543	1.946437	2.789109
MACO_g936.t1	0	0	0	0.079932	0	0	0	0	0	0.023811	0
MACO_g937.t1	0	0	0	0	0	0	0	0	0	0	0
MACO_g938.t1	0.38961	0.386583	0.542696	2.515467	3.862563	11.400317	2.565755	1.506798	3.698804	2.109386	5.267048
MACO_g939.t1	3.698131	4.930223	3.557302	0.303574	0.540807	1.778724	4.44736	2.325947	0.863327	0.094995	1.371446
MACO_g940.t1	3.710624	3.628216	4.092175	7.777265	15.647924	6.860342	10.061354	9.209935	17.085261	15.213135	14.468673
MACO_g941.t1	3.146087	3.614578	3.726272	2.520457	3.005651	3.580817	3.754211	3.64026	3.478014	2.547429	2.55828
MACO_g942.t1	0	0	0	0	0	0.685047	0	0	0	0	0.366051
MACO_g942.t2	0.535032	0.784349	0.595994	0.068164	0.272722	0	1.023003	0.39203	0.684021	0.572109	0
MACO_g943.t1	11.647106	16.881745	14.827066	30.817319	43.432714	52.346457	36.270732	42.308325	35.502325	39.3961	34.47079
MACO_g944.t1	7.06229	20.466778	10.297618	46.368925	56.897902	40.752842	54.966126	50.481458	23.53565	27.215599	30.935232
MACO_g945.t1	12.809764	20.037241	19.772669	32.237468	60.525569	37.653519	30.1701	34.984081	52.745233	49.427095	49.829248
MACO_g946.t1	25.695357	27.497168	25.828947	101.625231	106.828821	63.793905	69.859538	56.743312	42.809763	53.578072	63.538883
MACO_g947.t1	18.077565	21.637274	21.536901	27.135545	30.961882	34.069845	39.508779	43.398155	27.315766	26.524646	30.871893
MACO_g948.t1	15.892929	14.248802	15.96207	3.233843	2.25946	14.602907	15.173448	16.477179	12.581713	11.67184	9.135251
MACO_g949.t1	2.639887	3.318414	3.547779	9.752358	9.051325	7.242029	4.579874	4.401562	7.04218	5.345863	8.215746
MACO_g950.t1	0	0	0	0.514123	0	0	0	2.343612	0	0	0
MACO_g950.t2	0	2.449147	0	0	0	0	2.295647	0	3.891915	2.000354	0
MACO_g950.t3	0.444985	0.154361	2.399628	0	3.190091	1.029976	1.984837	0	5.322514	0.767379	7.240963
MACO_g950.t4	2.001645	0	1.178386	1.704246	3.861795	1.076095	1.086817	3.898696	2.097214	4.695568	4.662735
MACO_g951.t1	1.008552	1.020364	1.00983	0.140499	0.189842	2.018971	4.597013	2.193448	0.570816	0.661062	0.120159
MACO_g952.t1	2.267782	10.867761	1.80145	7.426106	12.261302	1.423349	1.756625	2.496637	3.909984	4.374881	5.102858
MACO_g953.t1	1.478063	1.976696	1.330217	1.019058	1.007854	0.944352	0.997667	1.664587	0.926415	1.641852	0.488989
MACO_g953.t2	13.238003	17.197197	13.301566	3.951056	3.638122	13.192291	11.723404	11.025221	10.661884	9.097997	13.194636
MACO_g954.t1	19.031312	39.949576	26.231828	24.018084	41.485489	36.886284	48.817054	43.559868	37.922892	37.953727	53.836314
MACO_g955.t1	0	1.104236	0	0	0	0	0	0	0	0	0
MACO_g956.t1	0	0	0	0	0	0	0	0	0	0	0
MACO_g957.t1	5.309124	6.354609	6.246896	2.620531	2.764889	7.61411	9.061437	7.459926	6.622518	5.209325	6.590997
MACO_g958.t1	71.206748	119.064738	129.379939	0.552222	0.825893	28.012614	41.672708	51.486107	144.371548	87.34571	107.909238
MACO_g959.t1	1.28677	1.953204	3.608429	1.90847	3.33537	7.550997	12.209592	5.939015	11.017825	3.671978	9.171673
MACO_g960.t1	0.470157	0.13757	0.173388	0.107837	0.806228	0.204995	0.309455	0.08289	3.086065	3.650927	11.894809
MACO_g961.t1	10.668731	5.485964	11.971363	14.139956	12.498099	43.571714	29.813346	28.9672	33.458944	34.300464	22.84309
MACO_g962.t1	14.652811	19.806141	16.71679	15.001638	16.745143	20.549803	20.699004	23.880699	15.421824	16.701907	16.625292
MACO_g963.t1	9.96257	17.052568	13.256886	16.35754	16.993637	19.729921	18.308114	14.604745	19.449763	14.39761	15.779554
MACO_g964.t1	0	0	0	0.182951	0.326121	2.763667	3.48485	1.152368	0	0	0.69866
MACO_g965.t1	4.824201	11.229254	4.96547	2.865698	2.778509	4.646517	3.650519	3.433101	5.442182	3.873606	5.324655
MACO_g966.t1	0	0	0	0	0	0	0	0	0	0	0
MACO_g966.t2	0	0	0	0	0.031963	0	0	0	0	0	0
MACO_g967.t1	0	0.0505	0	0	0	0	0	0	0	1.147884	0
MACO_g967.t2	0.078297	0	0.050371	0	0	0	0	0	0	0	0
MACO_g967.t3	0	0	0	8.174688	5.64694	0	0.096393	0	0.480857	0	1.899062
MACO_g967.t4	0	0	0	9.979288	7.415777	0	0	0	0.976835	0.993914	1.316633
MACO_g968.t1	1.09152	2.192812	2.055146	2.43413	3.835666	2.557655	0.737949	1.090675	2.162765	2.870404	3.768625
MACO_g969.t1	12.992295	13.04626	11.051974	12.808123	13.039049	18.812974	8.71671	11.593386	17.006435	17.264272	16.59014
MACO_g970.t1	4.223897	4.859349	3.67707	0.574141	1.001234	4.220402	6.199161	5.145411	3.168846	2.537489	2.41935
MACO_g971.t1	0.468399	0.596268	0.134936	0.41765	0.091038	0.446509	0.612842	0.81661	0.145407	0.315299	0.367291
MACO_g972.t1	9.595245	8.563586	10.676693	1.201704	2.674249	16.124054	15.535225	13.954074	10.676528	8.668789	7.233387
MACO_g973.t1	0.197549	0	1.222396	0.809262	0.929721	0.762456	0.837765	0.556226	0.710611	1.09964	0
MACO_g973.t2	0.815727	0.76946	0	0	0	0	0.674221	1.035139	0	0	0.742623
MACO_g974.t1	15.599436	20.82757	17.524017	8.466244	7.706207	15.568886	15.161451	15.50436	10.594952	12.620386	8.559749
MACO_g975.t1	2.14377	1.958501	1.942531	2.36621	2.870541	4.202903	5.205734	7.476887	3.46587	2.839915	2.753716
MACO_g976.t1	0.084659	0.277383	0.355102	0.284595	0.239012	0.393454	0.270045	0.327431	0.290005	0.155877	0.304584
MACO_g977.t1	0.462749	0.128251	0.452371	0.586574	0.786685	6.127357	2.386353	3.066172	4.79501	4.048056	2.318877
MACO_g978.t1	24.158065	37.28674	29.334498	30.404388	45.553618	61.203962	61.353023	59.667729	71.809601	70.54671	103.225624
MACO_g979.t1	7.754449	11.535136	8.641721	2.60971	4.877498	7.182489	11.060356	9.588347	9.406361	6.422099	9.145401
MACO_g980.t1	2.167673	2.888791	2.846697	3.197215	4.07558	3.411051	3.515511	3.508457	4.632785	3.062655	5.145043
MACO_g981.t1	1.572633	2.471559	2.969049	2.421813	3.59387	2.542637	4.071251	4.35472	4.931855	4.301863	5.887475
MACO_g982.t1	3.683658	2.783228	3.619096	2.486344	0.617008	3.287083	9.950162	6.815889	11.682129	13.549233	8.478198
MACO_g983.t1	4.646335	7.236386	6.301569	6.580193	7.012362	6.312926	9.620234	9.343814	9.536336	6.07218	7.750549
MACO_g984.t1	6.928903	14.43487	10.06347	0.476972	0.036858	3.200511	23.214656	23.328359	1.706561	1.593209	4.302996
MACO_g985.t1	0	0.140847	0	0	0	0	0	0	0	0	0
MACO_g985.t2	0.018275	0	0.107086	0.041886	0.024022	0.168666	0.092612	0.409054	0.14089	0.070678	0.123315
MACO_g986.t1	0	0	0	0	0	0	0	0	0	0	0
MACO_g987.t1	44.161675	33.476297	35.250735	0	0	40.276169	48.351968	45.904217	12.17327	5.8968	13.458657
MACO_g988.t1	0.568354	0.729589	0.977064	0.211429	0.361064	4.332242	2.96657	2.624506	1.825692	2.614129	0.834477
MACO_g989.t1	4.147227	4.857464	5.345553	1.537318	1.960246	5.811383	10.524137	10.075805	6.683338	5.232688	5.586089
MACO_g990.t1	14.209327	12.694241	16.812195	7.099573	11.460065	32.215922	28.049365	29.522364	27.7331	26.511021	23.754086
MACO_g991.t1	24.113654	47.853164	26.355838	0.668753	0.833943	15.763116	30.918094	32.668492	15.645757	10.005959	15.870169
MACO_g992.t1	3.204273	4.208264	3.252141	2.590763	2.970885	4.236369	2.588436	2.856976	3.874517	2.572078	4.94433
MACO_g993.t1	0.043271	0	0	0	0	1.285498	0.352513	0.346952	0.058886	0	0
MACO_g994.t1	34.743229	40.853798	40.143334	6.948557	7.532903	56.45934	66.202726	59.807383	28.374401	17.655295	27.319154
MACO_g995.t1	223.744393	293.728697	208.74868	8.342179	9.877905	175.405745	217.247324	198.713594	140.1567	71.657945	156.053898
MACO_g996.t1	3.358077	4.591377	4.66747	0.299409	0.321015	5.159345	5.699515	5.212937	2.101912	2.77804	1.149233
MACO_g997.t1	99.86582	118.168979	89.756615	100.710444	86.651965	79.133191	105.841659	93.459633	101.511667	100.685863	103.749256
MACO_g998.t1	0	0.169448	0.278863	1.987597	1.696739	0.796017	0.24226	0	0.203556	0.725054	0.097136
MACO_g999.t1	9.02137	9.069194	8.646309	1.103914	1.225503	10.496009	11.74841	9.427909	7.775883	5.075833	4.211856
MACO_g1000.t1	1.650817	0.569972	0.920504	6.310265	6.548339	2.418247	2.011863	2.459751	5.484726	6.513048	5.002619
MACO_g1001.t1	8.542852	4.0946	5.827776	0.797138	0.568943	2.978348	6.104874	7.568228	1.942851	2.577876	0.817102
MACO_g1002.t1	1.715924	3.090432	2.542764	0.288024	0.330798	0.268852	4.418261	2.543652	1.547113	0.97972	0.885805
MACO_g1003.t1	76.25393	70.219932	60.384074	3.336629	5.138045	75.234536	103.67511	82.410892	35.060854	18.63063	36.968131
MACO_g1004.t1	56.250097	50.415083	51.755317	79.126897	78.883849	72.391759	89.253797	71.563276	67.981024	62.924966	109.221222
MACO_g1005.t1	36.107429	51.014546	49.153049	0.076942	0.557658	40.850165	53.264975	54.587539	27.879381	24.617139	25.848982
MACO_g1006.t1	9.139846	9.866878	6.309953	11.97088	8.706174	10.622997	12.083212	10.685741	12.346611	8.799307	12.106635
MACO_g1007.t1	0.496383	0.549978	0.862385	25.641989	24.796429	5.658704	6.403461	2.659564	4.62061	6.043758	9.00629
MACO_g1008.t1	17.141917	18.483258	14.382931	28.323127	23.333311	29.127156	34.864445	27.442571	16.11356	18.608893	22.312239
MACO_g1009.t1	0.588535	0.617107	1.118865	1.50739	1.047727	7.666064	10.049846	4.45988	1.256845	0.897914	2.331837
MACO_g1010.t1	3.651402	6.226158	5.990093	0.333103	0.31587	11.338536	16.010256	9.795262	2.953133	1.38806	3.562551
MACO_g1011.t1	4.500766	2.539665	5.170743	5.715519	4.221643	8.350783	7.591226	6.964743	5.900546	5.110488	5.776983
MACO_g1012.t1	0	0	0	0.296129	2.236324	0.119574	0	0	0.276181	4.707708	0
MACO_g1013.t1	0.386528	0.291741	0.500623	0.468477	0.977593	0.760741	1.461743	1.549202	1.560947	1.610776	1.001256
MACO_g1014.t1	113.891878	115.417474	73.927496	22.524592	21.86308	142.8133	144.057864	140.775351	39.284942	26.405578	53.086775
MACO_g1015.t1	0.20131	0.42701	0.090778	0	0.066887	0.25459	0.24931	0.289427	0	0.080797	0.062303
MACO_g1015.t2	1.920109	2.108285	2.358611	0.178935	0.116144	2.847507	3.375282	2.300213	1.550034	2.069938	0.543228
MACO_g1016.t1	1.504011	0	3.259578	0.873576	0.688096	1.617499	6.57346	3.727907	0	1.234422	0.606026
MACO_g1016.t2	0.970394	1.995813	1.258186	0.267116	0.115562	1.58454	1.357575	1.232957	0.310545	0.393738	0.725048
MACO_g1016.t3	1.336055	2.174338	0.267008	0	0	0.849907	0	0	1.636873	0	0
MACO_g1017.t1	6.942124	5.406683	8.143006	2.964924	1.775908	24.631519	29.146804	17.849	7.477814	7.553109	7.145575
MACO_g1018.t1	1.265851	2.516416	1.42337	2.055105	1.736783	0.957858	1.995255	2.72711	4.418966	2.911954	3.191854
MACO_g1019.t1	3.318811	2.858501	4.002348	1.909068	2.427356	8.86496	7.482404	5.685964	6.592644	5.539957	5.510846
MACO_g1020.t1	0	0	0	0	0	0.131983	0.090444	0	0	0	0
MACO_g1021.t1	44.128361	53.086269	50.162611	19.027271	26.397269	64.010507	56.782034	57.470531	58.874626	49.196957	48.03235
MACO_g1022.t1	6.69627	4.92423	5.488421	0.906679	1.047643	5.691431	9.009924	5.627341	2.299471	2.077346	2.081297
MACO_g1023.t1	0.58817	0.089683	0.592195	0.504725	0.948053	0.935746	0.641595	1.199417	0.160644	0.465204	0
MACO_g1024.t1	0	0	0	0	0	0.533692	0.070503	0	0	0	0
MACO_g1024.t2	0	0.048907	0	0	0	0.923094	0	0	0	0	0
MACO_g1024.t3	0	0	0	0	0	0.590437	0	0	0	0	0
MACO_g1025.t1	0.373499	0.753713	0.869616	0	0	0.748887	2.465355	1.46456	0.513615	0.270296	0.698464
MACO_g1026.t1	0.059286	0.034766	0.09587	0.39427	2.383093	0.036263	0.34838	0.195488	0.124033	0.179321	0.119323
MACO_g1027.t1	0.181398	0.235074	0.207328	4.06944	6.903583	4.438337	1.682376	1.289165	3.077912	2.670829	2.205713
MACO_g1028.t1	0	0	0	0.055442	0.145221	0	0	0.024905	24.061095	1.894155	8.614078
MACO_g1029.t1	0	0	0	0	0	0	0	0	0	0	0
MACO_g1030.t1	1.396663	0.276139	2.453322	1.020141	1.200317	1.349135	0.603381	1.409484	0.328244	0.204325	0.332512
MACO_g1031.t1	0.468532	0.438208	0.610304	0.137775	0.193694	0.739966	0.52282	0.586458	0.904803	0.859815	0.441549
MACO_g1032.t1	3.045584	2.952971	3.131545	6.670942	6.237574	6.451577	7.097186	5.916544	4.014977	4.162887	4.718538
MACO_g1033.t1	73.441152	49.617107	67.897462	320.645769	394.526956	212.62202	205.956483	266.483595	228.379634	267.385172	228.29738
MACO_g1034.t1	5.457783	6.839991	10.378556	1.658005	1.838373	5.098788	7.267297	8.721675	6.866277	7.033204	5.075503
MACO_g1035.t1	1.050028	2.717012	3.067626	0.581102	0.178743	2.106697	5.882927	4.926723	4.098884	1.99009	1.779648
MACO_g1036.t1	0.879234	1.60566	1.43166	0	0	2.363531	4.102673	0	0	0.443686	0
MACO_g1036.t2	1.680948	1.668666	1.497375	0.87541	0.95592	2.06655	1.595341	4.130001	3.141895	2.586224	2.128296
MACO_g1037.t1	0.656518	0.433465	0.52783	0.143023	0.118109	2.153981	6.534969	2.73149	0.650845	1.037827	0.306185
MACO_g1038.t1	0.487389	0.976377	1.503561	1.370184	3.213434	2.690178	2.531638	2.097739	3.242856	1.779841	4.152086
MACO_g1039.t1	0	0	0	0	0	0	0	0	0.447148	0.0504	0.061384
MACO_g1039.t2	3.72068	5.635523	2.855419	0	0	4.875768	2.905273	3.94414	0	0	0
MACO_g1040.t1	48.942233	50.78107	49.160245	1.24324	0.986529	39.768381	17.207892	25.648695	10.820058	6.928263	11.819983
MACO_g1041.t1	0.06065	0.067873	0.07456	0.502961	0.518395	0.212505	0	0	0.731962	1.093387	0.15555
MACO_g1042.t1	35.930443	49.694174	38.338778	73.607739	80.545893	45.377516	39.241351	52.849795	46.156862	41.993565	41.539244
MACO_g1043.t1	206.347067	286.023525	199.126154	1.399852	3.026006	158.284704	347.475699	286.485302	114.212403	71.475959	121.864232
MACO_g1044.t1	0	0	0	0	0	0.039643	0	0	0.090657	0	0
MACO_g1045.t1	0.386678	0.121104	0.133325	0.096922	0.030414	0.126351	0.231051	0.284074	0.433551	0.190183	0.277305
MACO_g1046.t1	1.919044	2.05979	3.241625	0	1.07196	1.69948	2.172851	3.615336	0.441629	1.017193	1.464443
MACO_g1046.t2	4.384372	4.411504	4.545165	1.577424	1.815528	4.475071	3.786004	2.754636	5.183249	4.8492	2.787892
MACO_g1047.t1	0.408612	0.822093	0.431021	1.157789	1.621207	3.063198	3.192999	2.479198	2.989261	3.724571	2.375364
MACO_g1048.t1	2.635388	4.128642	1.125031	1.178361	1.632697	4.39286	3.91892	4.14245	4.976029	2.927598	5.897057
MACO_g1049.t1	244.576926	279.014218	256.060855	226.940086	227.325749	253.955438	328.269325	359.088106	171.254159	201.544125	191.579643
MACO_g1050.t1	17.093655	37.231058	31.780697	108.144662	99.53158	54.793637	35.771729	36.281651	69.132845	69.228143	70.633997
MACO_g1050.t2	0	0	0	0	0.051088	0	0.664087	0	0	0	0
MACO_g1051.t1	0.376914	0.277859	0.674624	0	0	1.228757	2.227718	1.967961	0.132047	0.093687	0.050851
MACO_g1052.t1	1.872886	2.306417	2.640174	0.24172	0.175278	2.439095	3.547819	2.411966	1.516581	1.356283	0.723938
MACO_g1053.t1	4.596967	5.539254	4.167525	13.606337	10.379754	5.716411	8.908035	8.294409	6.422214	4.031968	5.760282
MACO_g1054.t1	60.46953	73.492687	54.35297	72.683258	88.682329	126.665024	118.093918	121.652945	77.446784	69.001887	103.037633
MACO_g1055.t1	2.643496	2.517588	3.216587	0.626449	0.687026	10.754025	9.789706	6.401004	4.207825	4.331699	2.098582
MACO_g1056.t1	0.159867	0	0.224958	0	0.005396	0.189752	0	0	0.069131	0.156649	0.091556
MACO_g1056.t2	0	0.277585	0	0.044086	0	0	0.315916	0.350002	0	0	0
MACO_g1057.t1	1.689574	2.244583	2.46362	0.225332	0.134524	3.712994	4.664723	3.425753	0.975076	1.34526	0.593554
MACO_g1058.t1	12.839996	5.363262	10.625801	0	0	11.52905	22.31686	12.231106	1.351305	0.570514	0.984829
MACO_g1058.t2	8.280141	2.575752	5.846184	0	0	3.597825	9.574246	7.389901	0.385953	0.461098	0
MACO_g1059.t1	1.601088	1.775704	1.768342	0.107691	0.193483	1.180137	2.384628	1.915836	0.681994	1.091251	0.292
MACO_g1060.t1	1.528997	1.434411	1.566273	0.04978	0.177971	2.05169	2.355863	2.037513	0.798874	0.944302	0.471937
MACO_g1060.t2	0	0	0	0.046823	0	0	0.048748	0	0	0	0
MACO_g1061.t1	10.263937	10.230232	12.29523	11.074828	3.170233	21.253493	11.240452	8.560403	7.353726	6.156926	6.865769
MACO_g1062.t1	0.278568	0.240777	0.644999	0	0	1.345408	1.723392	1.426385	0.409036	0.209664	0.255783
MACO_g1063.t1	0.237088	0.36018	0.469561	0.345376	0.304803	0.853822	0.374991	0.460262	0.525593	0.782864	0.412049
MACO_g1064.t1	2.504613	4.100381	4.663213	1.646642	2.507935	7.494316	8.315174	7.771443	5.891392	6.970051	4.73624
MACO_g1065.t1	1.507846	2.520323	1.759305	1.667916	2.32124	10.480459	9.397743	5.793862	2.751398	1.637268	4.266667
MACO_g1066.t1	1.622785	0.724085	1.314481	0.217793	0	1.012783	1.383643	3.429686	0.87973	2.812244	0.829349
MACO_g1067.t1	0.09641	0.105192	0.096762	0.129162	0.04553	0.265133	0.426725	0.073903	0.343564	0.155919	0.200519
MACO_g1068.t1	902.656308	1147.880138	911.389719	2138.875924	1383.825751	1303.991962	822.247366	817.718592	1100.456385	807.525092	1094.522516
MACO_g1069.t1	0.848739	0.636363	1.213048	0.059683	0.124082	0.823464	2.43811	1.29941	0.835535	1.13626	0.310663
MACO_g1069.t2	0.73528	1.618411	1.603456	0.055107	0.062288	2.41351	3.032117	2.683459	1.241646	1.005389	0.716659
MACO_g1070.t1	0.243486	0.762967	0.945384	1.079679	3.152572	1.355984	2.764427	4.014503	5.620948	10.777143	4.576693
MACO_g1071.t1	41.188732	41.519684	46.596369	42.234491	45.624464	49.531544	38.010354	40.553679	53.087045	43.695071	65.75681
MACO_g1072.t1	4.640532	5.535155	6.233867	0.704495	0.69503	6.125942	7.482087	6.818632	4.197627	4.077292	2.395274
MACO_g1073.t1	16.092464	13.965197	24.225169	30.871259	63.303873	49.406989	69.148566	45.357836	62.458765	49.023157	74.401163
MACO_g1074.t1	0.104842	0.200175	0.237822	0.036058	0.06877	0.321212	0.462911	0.432865	0.292894	0.577376	0.14092
MACO_g1075.t1	3.072905	3.442664	3.363118	0.462134	0.564956	4.085307	5.274722	6.397961	1.94915	2.988428	1.754059
MACO_g1075.t2	0.373218	0.280117	0.276399	0.102174	0	0	1.090551	0.330987	0	0	0
MACO_g1076.t1	11.366467	5.186841	13.189119	0	0.037632	5.533068	26.976365	13.753632	22.768424	3.489842	17.763118
MACO_g1077.t1	5.60172	3.762079	3.710608	0	0.06824	0.633004	2.909199	2.304594	1.590607	0.7132	1.180624
MACO_g1078.t1	8.510019	12.866154	9.357445	0.750071	0.80397	7.003992	7.5768	8.197628	6.218397	5.552278	3.99533
MACO_g1079.t1	7.64626	12.756995	10.235809	13.253875	16.769164	13.063476	13.536066	15.286847	15.498692	14.828533	15.795192
MACO_g1080.t1	0.021427	0.099831	0.110046	0.039334	0	0	0	0.035098	0	0.234418	0
MACO_g1081.t1	2.649564	2.668801	2.68928	0.350127	0.374688	3.337454	4.73689	3.081078	1.909637	1.87565	1.137035
MACO_g1082.t1	3.63958	4.321992	4.096791	2.525501	2.097683	3.856837	5.637196	4.770089	3.654156	3.331657	3.222977
MACO_g1083.t1	0	0	0	0.064341	0.040659	0	0.194343	0.038195	0.161714	0	0
MACO_g1084.t1	0.969048	1.106876	1.573269	1.150957	3.380051	2.117336	1.649655	1.038892	3.635575	3.437123	5.175672
MACO_g1085.t1	1.689646	1.686166	2.03245	0.12236	0.07771	2.647204	4.504058	2.907883	2.273931	1.271548	2.207473
MACO_g1086.t1	2.159271	4.04372	1.938487	1.215929	2.431149	0.670608	2.547566	1.850767	3.152168	3.19641	6.040543
MACO_g1086.t2	6.120704	5.009988	6.008558	8.87372	4.679938	13.297938	7.378085	8.95297	7.722463	6.210475	4.531761
MACO_g1086.t3	4.079885	4.273887	1.373281	0	0.541926	1.5867	0.874194	2.126243	1.434387	3.856334	0
MACO_g1087.t1	5.669879	6.754293	5.886719	1.010094	0.710373	6.660518	4.942219	4.219051	3.000247	4.513633	1.841823
MACO_g1088.t1	0.108585	0	0	0	0	1.70377	0.666055	2.80018	0	0	0.668483
MACO_g1089.t1	8.616263	10.471764	4.691481	1.696186	1.14728	0.777702	3.047917	2.39746	8.719817	6.114695	6.623492
MACO_g1090.t1	0.09437	0.263703	0.474719	0.108175	0.123881	0.419806	0.417259	0.487668	0.560876	0.728363	0.333408
MACO_g1091.t1	382.988706	348.608756	287.19562	0.276323	0.41027	327.156393	454.293403	319.807488	96.411952	38.62986	74.581066
MACO_g1092.t1	66.34977	92.604971	55.857954	21.643415	34.319504	100.886896	57.910754	63.388165	117.869522	94.608749	114.513451
MACO_g1093.t1	8.355114	3.561416	1.794966	0	0	4.693518	1.224413	7.798677	1.098851	0	0
MACO_g1093.t2	1.091588	0.986863	1.241138	0.264217	0.126238	1.61688	1.356573	0.876452	0.706733	0.413812	0.544221
MACO_g1094.t1	3.632793	4.229857	3.309615	3.617395	4.553241	3.90786	4.757349	5.635373	4.768663	4.0068	5.945777
MACO_g1095.t1	176.45519	78.241479	64.225317	0	0.086302	560.280401	701.087726	361.033547	126.761178	58.930333	111.802198
MACO_g1096.t1	0.529702	0.238943	0.065662	1.609386	3.362457	6.607782	1.708895	0.925783	2.502227	0.791147	5.885101
MACO_g1097.t1	3.002657	4.18869	8.090371	10.594238	13.928206	11.340758	12.30733	10.604692	9.073252	11.66568	13.615966
MACO_g1098.t1	2.733569	2.073337	4.374573	0.077147	0.147055	5.406437	6.689934	6.985325	2.210919	2.113717	1.129487
MACO_g1099.t1	8.850276	10.321841	5.610277	27.547983	22.556598	5.526493	6.317945	1.852163	26.727058	16.872115	29.817821
MACO_g1100.t1	0.639046	2.215225	0.647978	0.728605	2.042981	0.282947	0.582397	0.381409	0.591852	1.485472	1.862264
MACO_g1101.t1	7.75042	14.205203	9.680378	32.420174	31.478346	27.263538	18.398922	14.599439	14.894002	14.191662	15.154127
MACO_g1102.t1	0.419642	0.455371	1.687561	0.099804	0.149343	3.077869	3.311456	1.715615	1.12652	0.888407	0.354266
MACO_g1103.t1	14.057095	14.804693	43.407845	0.478852	4.580979	17.877254	22.877878	40.24202	22.236748	27.444393	5.155703
MACO_g1104.t1	0.065514	0.231459	0.14189	0.490597	0.229437	0.335294	0.202501	0.253006	0.305627	0.325292	0.250053
MACO_g1105.t1	12.662925	15.480064	15.640502	25.724709	37.743375	24.64012	20.118591	22.022926	33.1861	36.135022	36.001539
MACO_g1106.t1	3.40917	4.721775	4.779238	2.348087	1.890901	4.144765	7.763422	8.257811	3.427459	4.221919	3.52977
MACO_g1107.t1	2.133057	3.121299	1.272833	4.776898	11.667029	0	6.839565	5.591673	10.928755	3.057537	4.44024
MACO_g1108.t1	6.250793	4.561863	9.924851	0.323995	0.241042	41.030279	23.144316	23.322259	8.221743	3.518809	11.144817
MACO_g1109.t1	9.550411	15.165504	10.366406	5.027505	7.772976	27.706509	27.479912	32.077791	15.647884	11.33485	21.414899
MACO_g1110.t1	0.818413	0.263154	0	0	0	0	0	0	0	0	0.064516
MACO_g1110.t2	0	0	0.865674	0	0	7.992144	7.463759	2.88995	0	0	0
MACO_g1111.t1	14.45256	16.918574	19.10497	13.533288	15.481265	30.981802	22.934256	25.16175	31.284471	28.324175	24.556427
MACO_g1112.t1	0.380697	0.322271	0.723999	0.277444	0.213782	1.068391	1.548941	0.889601	0.724786	0.614504	0.776742
MACO_g1113.t1	1.091632	1.560664	1.924811	0.324532	0.478713	1.336709	3.033395	3.099445	1.8121	1.550775	1.236517
MACO_g1114.t1	0	0	0	0	0	0	0	0	0	0	0
MACO_g1114.t2	3.532049	2.194459	6.158276	5.651646	3.521951	7.01004	6.534983	6.115237	21.979724	20.184514	14.235016
MACO_g1115.t1	12.8364	15.771298	14.367673	10.256909	8.603307	24.519894	11.819978	15.189374	21.120022	28.552656	16.310579
MACO_g1116.t1	12.758781	11.016206	10.470766	4.911969	2.894903	14.511377	8.505445	6.971163	8.416285	5.749157	5.897795
MACO_g1117.t1	0.463253	0.598392	0.933717	0.096157	0.191522	0.710187	1.388479	0.811874	0.710851	0.792233	0.354017
MACO_g1118.t1	0.293839	0.533632	0.63566	0.042172	0.118214	1.319001	1.040846	0.655189	0.413912	0.404774	0.273887
MACO_g1119.t1	0.397158	0.597452	0.808117	0.021447	0.060988	0.538257	1.749085	1.4132	0.582171	0.433821	0.186472
MACO_g1120.t1	0.262544	0.485055	0.340549	0.160517	0.142185	0.168641	0.105212	0.247913	0.087363	0.34442	0.016814
MACO_g1121.t1	4.127231	6.838748	3.875029	2.248674	2.230519	3.097384	5.395935	4.294241	3.190443	2.702872	2.743787
MACO_g1122.t1	74.659658	84.729944	60.33001	25.232414	37.361619	101.274985	59.96524	51.847263	50.64526	51.360564	31.692327
MACO_g1123.t1	2.718963	3.065113	3.009532	2.745766	3.092825	3.013847	3.054257	2.808643	3.225655	1.872607	2.564
MACO_g1124.t1	1.586804	1.677881	2.297735	0.361902	0.392836	5.446367	4.740348	3.66881	3.197017	2.78881	1.446986
MACO_g1125.t1	0.519296	0.673977	1.044436	3.40924	2.604758	25.876438	94.944229	76.465694	3.090857	4.152364	2.276367
MACO_g1126.t1	780.440001	856.368458	707.13759	1117.321068	1232.347384	600.595883	867.621167	899.27719	969.086485	935.330982	988.898348
MACO_g1127.t1	1.094865	0	0	0	0	0	0.589899	0	0	0.394926	0
MACO_g1128.t1	11.863567	17.010561	7.569189	7.023448	4.882199	6.178857	11.251355	10.249861	5.57312	5.902435	3.177882
MACO_g1129.t1	4.106488	6.458472	6.048865	0.338558	0.525759	6.240199	5.944072	6.839529	3.698527	3.972591	2.375292
MACO_g1130.t1	0	0	0	0.181303	0.038222	2.478577	0.21941	0.07186	0.03042	0	0.438554
MACO_g1131.t1	0.416301	0.279586	0	0	0	0.925067	0.276062	0	0	0	0.485183
MACO_g1131.t2	0	0	0.192687	0	0.014399	0	0	0.013628	0.161285	0.045406	0
MACO_g1132.t1	0.21717	0	0.127565	0.603817	0.455612	1.216978	0	1.482448	27.412212	3.566666	14.706615
MACO_g1133.t1	2.806874	2.36899	1.840084	1.047388	4.879129	1.308603	1.993778	0.980963	0.66579	0.131469	2.766014
MACO_g1134.t1	5.134335	4.503386	3.533397	0	0	0.345956	0.328754	0.23308	0.318373	0.083668	0.102151
MACO_g1135.t1	5.655383	8.551701	7.477812	1.373259	1.779117	4.259081	5.065124	7.335998	6.506273	7.985908	4.334568
MACO_g1136.t1	1.896827	3.223853	2.965823	1.425024	1.659124	4.598162	5.353551	4.302005	3.338589	2.94824	2.963103
MACO_g1137.t1	20.655743	26.039057	19.665549	15.580557	23.504672	29.086706	33.63252	41.827241	22.245777	22.842965	30.093712
MACO_g1138.t1	190.009356	213.254338	198.008316	32.634392	13.639003	118.256825	148.97647	165.811615	81.819358	105.17322	47.34123
MACO_g1139.t1	7.181632	10.039222	6.955028	10.92732	6.173878	10.410228	11.399729	9.513147	10.708052	12.858961	11.28366
MACO_g1140.t1	3.044785	3.361943	2.984295	2.947569	1.367761	3.661971	6.019951	3.712499	3.210951	2.711749	1.375419
MACO_g1141.t1	375.595394	476.400546	400.025365	469.721943	429.946606	379.803269	372.612816	397.966961	304.231952	289.413363	282.59519
MACO_g1142.t1	0.434165	0.986678	0.994712	1.071041	1.276491	5.234411	5.737528	2.875969	4.400263	3.400582	3.762053
MACO_g1143.t1	10.166068	16.161571	15.202845	4.664832	6.689337	15.039228	19.005734	16.349399	12.206157	10.873288	15.033962
MACO_g1144.t1	0.25204	0.311668	0.275064	1.472116	4.338631	0.292572	0.312322	0.350464	0.629911	0.379827	1.230071
MACO_g1145.t1	2.159708	7.752165	2.469363	2.299646	4.624874	2.026095	0.92291	3.431399	1.956624	1.244734	1.482911
MACO_g1146.t1	20.544372	27.315715	16.575821	3.458776	5.550498	3.623604	3.574462	12.547108	16.107095	13.952657	7.945371
MACO_g1147.t1	5.511109	5.406357	4.861578	0.200984	0.467715	3.077403	6.063248	5.626707	6.471958	6.162765	7.038259
MACO_g1148.t1	872.420345	716.728191	518.89152	1367.557548	2346.018835	1179.362484	446.851595	448.452211	2141.085589	1662.153641	1873.337398
MACO_g1149.t1	22.687065	22.088574	14.560618	37.27382	16.458664	21.12173	31.563615	19.02413	21.71598	10.243462	21.240862
MACO_g1150.t1	9.273096	13.164281	16.382806	9.246275	15.114169	28.372533	18.516535	19.278893	38.132395	42.795773	34.800006
MACO_g1151.t1	0.051352	0.095393	0.277603	0.04058	0.115817	0.235157	0.243148	0.328997	0.195686	0.414026	0.267798
MACO_g1151.t2	0	0	0	0.04006	0	0	0.240762	0	0	0	0
MACO_g1152.t1	0.040806	0.060114	0	0	0.080413	0	0	0	0.028572	0.011263	0.151275
MACO_g1153.t1	1.374726	0.93652	1.822871	0.569346	1.077089	2.996112	2.859312	2.590968	2.083271	1.732172	0.678873
MACO_g1154.t1	2.360985	3.002637	3.222952	5.022986	5.853872	3.507841	2.922722	3.208314	6.73949	4.301217	6.618967
MACO_g1155.t1	13.801139	16.317382	14.047872	110.312774	109.190004	12.574543	6.915159	11.450124	23.745867	37.109595	103.024273
MACO_g1156.t1	11.500592	12.243238	16.858111	0.748606	0.567262	11.606285	19.508661	24.829192	3.457692	4.168761	5.686143
MACO_g1157.t1	57.114764	135.160585	66.788941	2.886302	1.424978	34.519356	52.79472	53.147904	28.035228	20.721679	35.61902
MACO_g1158.t1	0	0	0	2.449198	5.132693	0	0	0	0.023523	0	0
MACO_g1159.t1	184.459016	224.350116	189.743181	246.751057	252.005128	257.799799	265.04968	345.878587	232.349075	249.09543	250.616475
MACO_g1160.t1	0	0	0	8.115695	41.823303	0	0.051283	0.125903	1.299491	3.444002	0.737745
MACO_g1161.t1	0	0	0	3.503173	13.81956	0	0	0	0.065175	0.291264	0.020898
MACO_g1162.t1	24.737065	20.907517	24.820199	37.3085	35.442115	36.841503	25.377086	30.971636	43.252775	48.259986	36.884531
MACO_g1163.t1	16.645849	13.273212	18.268367	0.812133	0.661268	19.029742	96.786539	55.409523	3.93557	1.702391	0.710581
MACO_g1164.t1	14.134639	12.96381	19.309035	119.806479	106.995835	35.636583	46.067433	39.377142	68.538752	41.971579	74.428993
MACO_g1165.t1	58.507934	80.512393	62.896944	138.425741	127.261085	74.976539	65.609943	77.277107	66.769877	59.034396	68.222346
MACO_g1166.t1	0	0	0.012978	0.027442	0	0.024532	0.016837	0	0	0	0.026905
MACO_g1166.t2	0	0	0	0	0	0	0	0.164676	0	0	0
MACO_g1167.t1	0.950023	0.992795	1.228948	0.208169	0.267046	2.417998	3.544758	2.85136	1.604327	1.595037	0.752557
MACO_g1168.t1	0.216884	0.872514	0.510469	0	0.092382	2.931929	2.021279	0.695982	0.508145	0.240968	0.295998
MACO_g1168.t2	1.609522	1.429087	2.214607	0.375057	0.400077	1.685096	3.432154	3.272373	2.195482	2.37947	1.775555
MACO_g1169.t1	3.791834	5.769646	4.718698	2.042909	3.902834	4.648308	7.087532	6.804891	6.225992	5.52897	4.532922
MACO_g1170.t1	0.920302	1.181042	1.225519	0.01096	0.041836	3.460889	1.851814	2.410864	0.417796	0.48753	0.321672
MACO_g1171.t1	740.15047	1049.192091	1001.762645	886.328516	760.779869	1057.847096	915.583974	1060.881726	705.380599	786.834699	790.037611
MACO_g1172.t1	5.036712	5.39125	8.999854	1.889141	4.361504	6.609431	13.558709	10.81165	9.686791	14.817593	12.976303
MACO_g1173.t1	1.339236	1.845413	2.053468	1.366203	0.967823	2.845404	3.836363	3.42855	1.50727	2.813377	1.174899
MACO_g1174.t1	7.202638	1.413025	7.765021	0	0.046772	23.978099	30.228367	15.495086	6.471958	3.837194	8.938589
MACO_g1175.t1	0.181791	0	0	0	0	0	0	0	0	0	0
MACO_g1176.t1	0	0.010872	0	0.008448	0	0	0	0	0.271234	0.091637	0.211396
MACO_g1177.t1	3.542958	3.951957	5.38972	9.520543	11.740647	8.36385	11.313455	11.435098	11.935626	9.929863	12.259122
MACO_g1178.t1	0.566367	0.361434	0.664302	0.236198	0.284622	0.48173	0.977262	0.705763	0.095554	0.301458	0
MACO_g1179.t1	7.035629	6.970907	7.030265	1.642558	3.414453	4.869571	10.136214	4.463683	11.303916	9.914612	7.985141
MACO_g1180.t1	1.136527	1.592576	2.092156	4.927064	3.169201	2.811585	3.59419	3.877399	2.153139	2.41917	2.558884
MACO_g1181.t1	3.554316	4.623517	4.095585	6.039136	3.218885	6.964191	10.412312	7.361298	7.601734	4.440789	5.901044
MACO_g1182.t1	1.569391	1.490895	0.547339	0.537126	0.426895	1.111003	4.317882	3.246561	1.777827	2.973813	1.991111
MACO_g1183.t1	7.286481	11.082924	11.83208	59.278274	5.862065	6.606099	11.205563	15.243173	9.080543	9.887338	7.649021
MACO_g1184.t1	0.024442	0	0.079285	0	0	0	0.020575	0.262604	0	0.02694	0
MACO_g1185.t1	0.041614	0	0.470105	0	0	0	0.13584	0.200522	0	0.044796	0
MACO_g1186.t1	0	0.016546	0.063926	0	0.006137	0.043141	0.035535	0.034872	0.029474	0.023232	0
MACO_g1187.t1	0	0.011842	0.084423	0.019921	0.108475	0.313438	0	0	0.235351	0	0.105951
MACO_g1187.t2	0	0.206852	0.818797	0.083263	0.068623	0.344254	0	0.606022	0	0	0.179895
MACO_g1188.t1	0	0	0	0	0	0	0	0	0	0	0
MACO_g1189.t1	0.020888	0	0	0	0.030431	0	0.308411	0	0	0.010897	0
MACO_g1190.t1	0	0	0	0	0	0	0	0	0	0	0
MACO_g1191.t1	0	0	0	0	0	0	0	0.116243	0	0	0
MACO_g1192.t1	0.244684	0	0	0	0	0	0.200537	0	0	0.723505	0
MACO_g1193.t1	0	0	0	0	0	0	0	0	0	0	0
MACO_g1194.t1	16.196142	17.631331	13.986241	7.373102	6.652885	14.972269	24.303174	15.805332	7.779015	10.568575	7.358802
MACO_g1195.t1	7.707438	7.95021	7.079075	3.788921	4.987454	6.652981	9.833081	9.996932	7.299245	6.045249	6.238324
MACO_g1196.t1	7.94859	9.561712	7.986566	2.597747	3.206635	8.077106	16.298292	14.385085	9.145196	7.735754	8.311032
MACO_g1196.t2	1.580492	1.281481	0.603332	1.226534	1.05776	2.289648	2.852253	3.024098	0.578535	1.932965	1.23875
MACO_g1197.t1	1.023679	2.038482	3.217348	0.106251	0.025382	21.688571	14.787884	4.753102	0.635937	0.565335	0.898799
MACO_g1198.t1	0.518927	0.568208	0.453768	0.47609	0.496873	0.79706	1.009697	0.578468	0.862407	0.735319	0.739772
MACO_g1199.t1	0.06702	0.114423	0.126303	0.109216	0.039186	0.284575	0.075612	0.136042	0.14635	0.098878	0.040267
MACO_g1200.t1	91.980057	136.3675	112.910842	76.717604	61.281022	127.267549	137.054592	98.916101	88.206394	77.744521	59.25939
MACO_g1201.t1	7.320537	8.074726	6.264976	0.441416	0.586247	4.389606	4.897955	4.761525	4.963791	4.828779	3.288024
MACO_g1202.t1	55.355175	57.060697	45.056589	105.815298	86.818595	61.450086	49.32691	56.515902	61.123166	61.294859	70.913506
MACO_g1203.t1	0.106536	0.114495	0.125359	0	0	0	0.327236	0.647293	0	0	0
MACO_g1204.t1	118.62966	93.833497	127.348581	231.401836	214.799683	145.710021	172.35344	213.890522	220.120185	254.859197	250.426591
MACO_g1205.t1	0	0	0	0	0	0	0	0	0	0.266522	0.37487
MACO_g1205.t2	0.019788	0.023088	0	0	0	0.024084	0.099143	0	0	0	0
MACO_g1206.t1	1.845177	0.996634	14.838667	5.002845	5.060072	30.511002	24.492256	149.265758	14.914444	21.668956	21.636388
MACO_g1207.t1	9.630393	6.494491	7.008179	5.686329	4.826064	21.881398	15.743376	10.162554	10.230003	7.513125	10.164591
MACO_g1208.t1	4.387094	4.429099	5.832991	1.200076	1.435065	5.536022	8.453576	7.540141	4.779111	5.574681	3.998257
MACO_g1209.t1	0.120033	0	0	0.556988	0	0	0	0	0.308774	7.839514	7.479266
MACO_g1210.t1	0	0	0	0	0	0	0.126059	0	0.953827	0.0839	0
MACO_g1211.t1	2.439455	2.9282	3.09215	1.467124	1.445489	5.242779	4.102238	3.873775	3.6861	4.844279	2.973628
MACO_g1212.t1	0	0	0	0.865283	0.61147	0	0	0	0.138437	0	0
MACO_g1213.t1	11.900317	12.731144	12.440928	41.839341	57.67453	30.304028	41.513484	41.274995	29.344286	31.841443	43.423422
MACO_g1214.t1	0	0	0.19816	0.394317	1.167468	0.119233	0.960494	0	0.532887	0	0
MACO_g1214.t2	0.492111	0.519169	0	0.082102	0	0	0.146828	0.60462	0.362465	1.348637	1.153872
MACO_g1215.t1	76.821538	91.964664	81.55303	39.394546	38.160488	121.642882	85.842149	96.221854	72.619434	55.435456	94.746569
MACO_g1215.t2	0	0	2.147321	0	0.260073	0.230049	0	0.681468	0.116484	0	0
MACO_g1216.t1	0	0	0	0.020227	0	0.107028	0	0	0	0	0
MACO_g1217.t1	12.071495	24.548647	7.563112	33.486842	97.970147	47.832089	6.963062	13.281766	67.063022	70.451337	56.325885
MACO_g1218.t1	43.308553	52.955544	54.572442	23.195881	32.993876	76.030274	77.479676	74.987502	57.788371	53.064015	56.679716
MACO_g1219.t1	3.290144	4.293484	3.536562	8.527232	10.367236	11.221841	8.562181	9.32771	8.614095	9.400437	11.288899
MACO_g1220.t1	1.121176	1.602474	1.5877	4.885115	2.815936	2.62293	4.504691	4.273832	5.906662	4.010098	5.137661
MACO_g1221.t1	12.64127	3.730794	2.173792	0	0	3.184021	10.07379	3.397663	12.207884	4.953788	7.009447
MACO_g1222.t1	31.82701	27.282686	32.753663	6.069012	5.835138	17.330357	29.900984	34.184101	15.41935	17.935866	10.117316
MACO_g1223.t1	99.749697	124.683256	77.517076	237.201711	216.77897	101.499875	102.673863	112.739126	125.543638	106.670255	198.168542
MACO_g1224.t1	7.325518	16.316475	10.263875	6.659993	7.481828	7.418392	16.884346	19.273783	6.053422	5.353234	8.121888
MACO_g1225.t1	6.369119	6.407623	11.927502	11.823491	5.763495	5.954515	8.560798	12.20218	1.108699	1.603085	1.532867
MACO_g1226.t1	4.687064	4.888189	7.470142	5.029042	12.390542	8.267541	7.507825	13.050734	17.337151	16.138627	18.291293
MACO_g1227.t1	2.480992	0.867336	7.060947	0.243255	0.335246	1.313407	6.407057	12.671356	0.566536	0.894047	1.568978
MACO_g1228.t1	11.714587	13.718359	13.505024	10.390807	14.536678	20.534792	33.697102	31.903219	21.302628	22.052831	26.863632
MACO_g1229.t1	8.4521	7.010806	7.040796	14.844508	6.763974	12.333472	19.86922	12.136607	9.055198	10.090618	9.638028
MACO_g1230.t1	35.307915	22.452532	38.407359	4.534543	3.702576	12.733068	35.067072	36.664972	26.719253	47.556653	42.551431
MACO_g1231.t1	0.69023	0	1.077505	0.693944	0.42864	13.164276	11.424594	3.852661	1.343939	3.653872	3.774281
MACO_g1232.t1	3.327534	3.875671	3.787066	2.544568	2.174145	10.285291	11.889332	7.731401	7.409095	5.854086	4.915311
MACO_g1233.t1	0.009606	0.045313	0.012502	0.035229	0.042079	0.011815	0	0	0.376864	0.053053	0.090704
MACO_g1234.t1	0.497256	0	0	4.914619	0	0	0.874315	0	0	1.152512	1.324451
MACO_g1235.t1	8.435719	9.154349	7.852342	22.765841	32.558018	9.651489	11.14313	11.385285	19.942617	19.672515	18.914689
MACO_g1236.t1	25.477883	31.084773	28.82635	0.111383	0.174229	22.280149	21.511506	23.375073	9.199106	8.005452	4.225038
MACO_g1237.t1	5.748319	6.895744	5.932534	0.025782	0.036858	9.91126	7.179304	3.316059	1.706561	1.19104	0.452947
MACO_g1238.t1	15.13246	15.413788	17.468166	1.781897	1.470285	16.681051	16.547607	17.51828	13.297429	14.165575	10.459358
MACO_g1239.t1	11.390534	12.938898	14.125039	3.10033	4.319473	22.818076	28.257152	26.679937	21.80192	15.808228	15.567153
MACO_g1240.t1	0.137933	0.23776	0.043628	0.03169	0.387977	0.289401	0.113406	0.223077	0.236412	0.111997	0.453677
MACO_g1241.t1	0.314857	0.689578	0.519609	0.433906	0.955148	1.173796	0.571309	0.561765	2.510463	1.298411	0.914044
MACO_g1242.t1	8.107721	7.308376	7.76752	7.572401	13.502777	38.030431	12.587074	8.765965	34.327174	30.245175	47.08156
MACO_g1243.t1	7.64008	8.718518	6.274427	6.835978	9.832347	15.5878	14.024651	14.929187	19.816065	15.29669	17.539669
MACO_g1244.t1	1478.754118	2139.805571	1842.209173	990.571979	1159.853242	1704.396928	1434.410775	1422.952345	1569.441055	1616.247599	1373.128248
MACO_g1245.t1	123.95887	176.35997	98.235663	60.025944	57.740338	97.664914	135.052139	127.752666	67.955267	77.048709	73.652421
MACO_g1246.t1	5.332002	2.847056	3.720672	1.436555	3.206685	1.849371	3.389315	6.570126	3.474492	1.120179	3.866777
MACO_g1247.t1	0.314584	0.502617	0.364863	0.309071	0.344229	0.979483	0.965725	0.762158	0.581618	0.483345	0.907799
MACO_g1248.t1	20.241882	30.389561	23.897927	4.952934	11.103553	14.502708	16.402785	31.109128	14.405293	26.027842	14.595781
MACO_g1249.t1	5.286663	5.229203	5.127507	0.493566	0.866344	13.189306	11.095768	9.631694	7.969233	7.647818	2.323337
MACO_g1250.t1	1.938987	2.452389	2.543492	40.855112	47.835719	14.326597	12.346571	11.078841	19.968963	19.63553	24.698986
MACO_g1251.t1	0.113564	0.103834	0.196381	0	0	3.512043	5.691054	2.960554	0.052899	0	0.13575
MACO_g1252.t1	229.744666	274.792782	230.608373	584.37724	722.424631	302.798741	353.338085	365.944361	363.044973	485.800073	405.513998
MACO_g1253.t1	0.084378	0.098315	0	0.135527	0.385904	0.076917	0.07036	0.103691	0.848566	1.061861	0.78752
MACO_g1254.t1	0.090272	0.138942	0.191294	0.138208	0.391477	0.217429	0.049709	0.293237	0.745485	0.555753	0.079523
MACO_g1255.t1	1.273832	0.965084	0.858179	0.022465	0.139317	1.742767	1.113537	1.680361	1.814916	1.242002	1.367635
MACO_g1256.t1	767.96443	503.591029	423.589349	85.355169	107.044293	743.057536	534.802494	498.64224	640.491606	365.083738	536.626987
MACO_g1257.t1	1.400546	2.414449	1.749553	0	0	1.782479	2.903839	0	0	0	1.476648
MACO_g1257.t2	2.963143	2.861425	3.593882	0.636425	0.698754	5.962461	6.732506	6.023527	2.77664	3.408646	0
MACO_g1258.t1	0	0	0	0	1.189016	0	0	0	0	0	0
MACO_g1258.t2	53.249168	55.696324	49.598687	21.072761	19.569415	50.074503	33.07517	38.051696	51.07138	35.434177	53.585606
MACO_g1259.t1	4.954129	4.705623	7.181641	1.631393	2.843368	6.904539	14.691473	16.253445	11.20623	12.557444	7.485654
MACO_g1260.t1	4.489067	4.673823	4.529088	2.555063	1.838454	3.607214	5.865616	5.469996	3.73523	1.378655	3.389793
MACO_g1260.t2	2.40855	3.271827	2.447339	1.27874	0.737676	2.567294	3.353159	0.841324	2.563192	2.644865	4.692071
MACO_g1261.t1	19.192745	25.829345	19.604526	10.165069	14.019972	23.790206	11.596753	16.049125	18.45241	14.153193	16.878958
MACO_g1262.t1	3.291676	3.314657	4.295214	4.45141	3.496506	6.423563	5.133855	5.601802	5.191685	6.149937	6.278907
MACO_g1263.t1	0.01511	0.035432	0.039082	0.055442	0.052807	0.997867	0.126805	0.049809	0.231762	0.033231	0.081074
MACO_g1264.t1	0.033423	0.307597	0.508039	7791.458195	4280.994053	9.386818	1.210444	0.216438	37.200565	89.305031	40.673076
MACO_g1265.t1	0	0	0	0	0	0	0	0	0	0	0
MACO_g1266.t1	31.421671	34.462311	28.66332	73.865091	73.465994	34.886482	38.774415	37.069349	40.930985	38.550189	46.804705
MACO_g1267.t1	10.482889	13.037165	9.249177	31.921517	35.276029	11.658713	8.959069	11.166755	13.144535	9.706369	16.105556
MACO_g1268.t1	0	0	0	0	0	0	0	0	0	0	0
MACO_g1269.t1	0	0	0	0.073055	0.067084	0.544911	0.870609	0	1.359044	0.413782	0.498717
MACO_g1270.t1	0.135311	0.188056	0.425518	0.014593	0.013958	1.137579	4.052139	3.276657	1.116836	1.214886	0.957147
MACO_g1271.t1	0.695479	0.241362	1.840273	0	0	1.012783	2.075465	4.80156	2.345947	2.812244	0.829349
MACO_g1272.t1	0.489585	0.45895	0.894311	0	0.026533	1.252265	1.818782	3.328168	2.357437	1.595042	0.565782
MACO_g1273.t1	0	0	0	0	0	0	0	0	0	0	0
MACO_g1274.t1	3.062917	2.248731	3.270535	0	0	3.13653	21.424806	9.031601	1.136661	0	1.289906
MACO_g1275.t1	0	0	0	0	0	0	0	0	0	0	0
MACO_g1276.t1	0	0	0	0	0	0	0	0	0	0	0
MACO_g1277.t1	3.602469	5.173849	4.561452	4.273719	3.662484	3.682734	5.007153	4.794892	15.547231	10.130241	8.503262
MACO_g1278.t1	0	0	0	0.696414	0.37055	0.952647	0	0.085749	2.40397	4.376548	1.673273
MACO_g1279.t1	0.248132	0	0	0	0.794806	0	0	0	0	1.622022	0.079443
MACO_g1279.t2	0	0.962267	0.746803	1.704291	0	0.531598	0	0	0.203133	0.819623	0
MACO_g1280.t1	6.596557	9.525815	8.08458	14.334704	15.23895	12.676833	8.534138	10.375103	13.131908	15.613262	12.468233
MACO_g1281.t1	0	0	0	0	0	1.359274	0	0	0	0	0
MACO_g1282.t1	2.805716	2.304921	2.903077	2.262707	2.277933	1.799858	0.812007	1.746795	7.800612	7.167182	3.93402
MACO_g1283.t1	0	0	0	0.116855	0.539377	0.013049	0	0	0.014867	0	0
MACO_g1284.t1	0.020518	0	0.026683	0.065846	0.062896	0.226979	0.207708	0.135927	0.30169	0.181214	0.096806
MACO_g1285.t1	0.020932	0.048787	0.026891	0.038423	0.018236	0.050891	0.384066	0.171515	0.464632	0.137454	0.083741
MACO_g1286.t1	0	0	0.033904	0	0	0.096305	0	0.173149	0.220009	0.289374	0.03522
MACO_g1287.t1	1.899521	3.958913	1.058517	0.932601	1.610857	2.657973	3.71527	2.803402	2.756966	3.177048	2.867121
MACO_g1288.t1	162.490075	216.199523	160.270388	14.709266	26.379072	177.149321	230.069089	224.386244	223.877236	219.860746	160.660174
MACO_g1289.t1	2.034331	2.862196	3.367185	0.71669	0.661775	3.914638	5.29863	4.905999	3.923292	3.122192	2.230471
MACO_g1290.t1	26.813306	30.37389	25.994702	0.108965	0.303639	29.690379	39.749606	34.358765	8.70215	5.510957	2.873309
MACO_g1290.t2	19.661954	9.057358	11.940065	0	0	23.347406	30.860318	18.8282	5.165963	1.722855	5.254387
MACO_g1290.t3	0.544355	0.429759	0.237307	0	0	0.888887	1.200345	0.296823	0	0.166194	0
MACO_g1291.t1	16.687338	28.827761	17.694743	9.30434	10.117981	21.401672	16.47579	17.607013	42.055126	26.463341	18.418509
MACO_g1292.t1	1.138033	1.476869	1.526373	2.864233	2.488097	3.826724	3.071206	2.971784	3.714922	3.920276	3.218954
MACO_g1293.t1	0	0	0	0	0	0	0	0	0	0	0
MACO_g1293.t2	0.017002	0	0.175516	0.265173	0.742033	0.290523	0.512605	0.391579	0.213008	0.28	0.569053
MACO_g1294.t1	2.18721	3.271533	1.777156	5.997542	8.844163	2.792767	9.179778	7.056966	11.868084	9.291906	11.675443
MACO_g1295.t1	8.477211	9.716671	8.847246	5.395842	5.816316	12.797715	11.959545	11.710228	9.858979	7.087034	9.188492
MACO_g1295.t2	0.867347	0.881812	0.664774	0.969803	1.250586	1.929599	4.206666	2.243746	0.831707	1.299149	2.065857
MACO_g1296.t1	120.394557	191.000019	104.683111	181.544113	205.548938	235.901653	182.39926	161.618462	164.665799	238.503563	164.981422
MACO_g1296.t2	0	0.331138	0	0	0	0.208174	0.212427	0	0	0	0
MACO_g1297.t1	2.554152	2.680474	4.596207	0.482113	1.094273	4.540079	6.644427	7.486883	3.19775	3.713877	2.001743
MACO_g1298.t1	0	0	1.896654	0	0	0	0.356815	0	1.241675	2.831433	1.635738
MACO_g1298.t2	159.803294	141.581255	382.052398	10.31125	9.881612	128.931547	247.633677	375.502754	176.090512	305.368658	166.945099
MACO_g1299.t1	3.395835	3.686237	3.977946	1.672708	1.737204	4.168685	3.90481	3.131257	3.386136	3.96031	2.733903
MACO_g1300.t1	0	0	0	0.260177	0.433007	0.064847	0.029663	0.058271	0.616395	0.369492	0.497914
MACO_g1301.t1	0	0	0	0.191227	0.176547	0	0	0	0.184083	0	0.175854
MACO_g1302.t1	1.256895	1.684513	1.189774	0.20952	0.191876	1.710061	1.334466	1.593925	1.067396	1.041311	0.616569
MACO_g1303.t1	0	0	0	0.022016	0	0.116245	0.079744	0.039182	0	0.026182	0.255056
MACO_g1304.t1	0.143958	0.009998	0.011035	0	0.059384	1.428625	0.672794	0.393389	0.201906	0.131072	0.160102
MACO_g1305.t1	4.974717	8.983504	1.656758	35.756703	16.056063	3.208836	2.587176	6.2012	5.628751	7.301537	5.042061
MACO_g1306.t1	2.089087	2.794577	1.169763	0.205407	0.862299	3.993084	2.826493	2.473652	6.424631	2.016008	1.602993
MACO_g1307.t1	0	0.605293	0.789974	2.144527	2.310187	1.295909	1.665184	0	2.806844	1.278129	3.936947
MACO_g1307.t2	0.581847	0	0.557008	0.825135	2.126939	0.497174	0	1.379304	0.744196	1.529022	0
MACO_g1308.t1	6.530123	10.032673	9.353904	3.495181	5.821464	12.475609	11.675262	12.543973	13.005657	12.576013	12.473245
MACO_g1309.t1	6.621714	7.712059	8.434892	5.680193	6.958419	20.186365	17.982192	14.415319	17.407975	16.576367	14.475717
MACO_g1310.t1	0	0	0	0	0	2.472943	0.578764	0	0	0	0
MACO_g1310.t2	0.031736	0	0.055009	0	0	3.111647	0.918864	0.893249	0.074048	0	0.299368
MACO_g1311.t1	0.443369	0.948955	0.361752	44.138961	26.623177	0.114234	0.417839	0.154074	8.705856	2.989568	4.554243
MACO_g1312.t1	0	0	0	0.028595	0	0	0	0	0	0	0
MACO_g1312.t2	0	0	0	0	0.051914	0	0	0	0	0	0
MACO_g1313.t1	0	0	0	0	0	0	0	0	0	0	0
MACO_g1313.t2	7.024416	7.175488	9.937549	1.490397	1.810933	10.423328	20.279914	20.1715	4.6497	5.066471	3.928134
MACO_g1314.t1	8.508783	10.397386	11.309314	4.141947	3.69307	11.736545	13.471629	14.766057	7.310908	9.41129	8.296949
MACO_g1315.t1	10.509784	14.84581	13.249033	6.908061	9.524216	13.396744	15.174352	14.844341	16.785662	13.648857	16.2644
MACO_g1316.t1	17.782389	25.927306	18.807072	10.575878	13.131575	32.771262	35.033775	25.388932	14.524377	9.838639	11.965484
MACO_g1317.t1	32.743541	38.413225	31.690636	35.849898	45.723058	42.051042	53.04615	46.327927	50.127291	43.335271	54.419796
MACO_g1318.t1	0	0	0	0	0	0	0	0	0	0	0
MACO_g1319.t1	0.096284	0.093984	0.062192	0.250268	0.714731	1.176377	0.726493	0.819176	2.325222	1.287184	0.967739
MACO_g1320.t1	460.562232	455.46601	394.023186	119.328509	108.654657	338.95846	381.531441	385.841893	255.942767	244.082217	167.274143
MACO_g1321.t1	2.531682	1.201474	2.432158	21.0368	10.841603	10.426677	17.003537	11.851528	10.449284	5.088492	10.939712
MACO_g1322.t1	0.540613	0.663479	0.663682	1.48629	1.516705	2.803286	2.825603	2.190849	1.999334	2.069063	1.154358
MACO_g1323.t1	3.075322	2.789383	2.716972	0.992353	0.459001	3.26846	4.641212	4.201352	1.551043	1.834788	0.725286
MACO_g1324.t1	0.656904	0.45487	0.495767	23.198024	29.329347	10.490581	5.210347	3.230789	16.851803	14.559182	37.531233
MACO_g1325.t1	0.133096	0.136328	0.257738	2.503218	3.544131	3.514393	2.341786	1.505909	1.505895	2.357076	1.693459
MACO_g1326.t1	5.701132	6.227765	6.286125	7.390573	9.685493	8.31114	10.087622	10.984971	11.70712	7.968008	12.609884
MACO_g1327.t1	5.589067	3.711138	6.460665	1.816466	1.815993	6.498741	5.832636	4.382019	3.831314	4.177422	3.185917
MACO_g1328.t1	0	0	0	0	0	0.563382	0.468036	0.299675	0.946161	0.466256	0.211384
MACO_g1329.t1	0.010588	0	0.013599	0	0	0	0	0	0.419434	0.097051	0.140024
MACO_g1330.t1	35.80862	38.249612	49.384719	11.393928	23.402147	71.868586	62.384887	83.590198	42.156298	50.951897	42.815693
MACO_g1331.t1	3.859794	4.829916	6.164231	2.259001	2.483797	7.780419	7.220507	7.420025	6.533266	7.0895	5.771129
MACO_g1332.t1	18.323431	21.211144	25.020754	14.894133	15.075953	38.311531	36.170974	36.81049	32.779476	28.360862	29.579502
MACO_g1333.t1	2.973431	2.780836	4.001418	0.953271	1.511403	5.098037	5.471949	4.045791	4.090486	3.959327	3.124827
MACO_g1334.t1	14.805868	12.77072	18.440806	0.241474	0.700553	20.205012	30.912213	30.700537	14.43436	9.38378	12.690989
MACO_g1335.t1	0.751954	0.831173	2.061824	0.10896	0.120747	2.095283	3.106477	4.480201	1.126688	0.888773	0.554795
MACO_g1336.t1	0.10882	0.021198	0.981712	0.282909	0.221518	1.547788	2.336391	10.699658	0.201783	0.815684	0.557845
MACO_g1337.t1	12.237133	12.68717	15.403338	10.382383	15.155038	25.152748	18.743005	16.350974	26.995661	22.589373	22.448775
MACO_g1338.t1	6.682629	8.192248	7.232137	0.46621	0.481639	8.812249	8.490009	9.038568	4.431449	3.837283	2.811225
MACO_g1339.t1	32.016426	34.485879	32.341666	0.406661	0.815007	31.407954	32.673123	32.708241	11.333932	7.524439	7.154348
MACO_g1340.t1	134.407989	133.612099	95.049919	201.930707	144.629743	93.703846	66.416899	72.784077	105.936841	106.129777	92.013278
MACO_g1341.t1	23.925311	47.098718	27.977978	41.132175	18.971448	29.499798	22.256001	27.780616	6.529152	17.923964	5.454592
MACO_g1342.t1	1.110152	0.984441	0.661541	2.442968	2.946257	1.027255	1.7212	1.232522	6.867496	1.757263	3.06958
MACO_g1343.t1	1.645534	1.899091	2.989873	4.072636	3.049452	4.654404	5.312385	5.940705	7.337565	4.787141	4.44889
MACO_g1344.t1	30.723993	3.179838	2.279347	0	0	17.192839	340.099409	76.384586	0	0	2.70358
MACO_g1345.t1	0	0	0	0	0	0	0	0	0	0	0
MACO_g1346.t1	35.024774	38.639131	45.697478	14.922818	17.459847	39.669369	31.081026	36.621599	27.142945	27.090185	27.407179
MACO_g1347.t1	10.559646	12.053225	10.260973	1.749229	2.321465	11.230345	14.694672	12.630748	14.660442	14.648149	8.834045
MACO_g1348.t1	39.32657	20.558436	33.178496	149.220922	67.028856	47.79976	94.989577	66.963908	98.116162	75.152535	88.278913
MACO_g1349.t1	6.762904	8.212214	8.690499	0.620919	0.551563	5.51456	10.45269	10.165109	5.145785	4.341086	2.80512
MACO_g1350.t1	0.037071	0.424874	0.046767	0	0.032044	0.04433	0.060793	0	0.355028	0.400513	0.535124
MACO_g1351.t1	24.102174	29.466158	16.599777	25.526077	29.432201	23.180787	26.335091	18.975287	12.71968	15.015794	25.609624
MACO_g1352.t1	4.187408	3.916396	3.327472	14.377742	15.031033	11.53474	11.814754	6.981071	10.8455	9.606491	11.14041
MACO_g1353.t1	0.077122	0.056841	0.100366	0.008839	0	0.142281	0.374337	0.207683	0.148575	0.117127	0.03901
MACO_g1354.t1	15.481097	14.986978	13.216744	44.213737	15.728639	23.714064	22.984746	19.113031	25.151023	13.734345	20.3826
MACO_g1355.t1	41.975389	48.617966	51.354005	28.541419	38.020186	62.981882	63.227029	67.712767	76.777077	70.224028	62.892278
MACO_g1356.t1	1.241537	1.692671	2.013067	0.495597	0.624878	3.060352	2.98502	2.240374	2.498464	1.914087	1.322932
MACO_g1357.t1	0.497256	0	1.278157	0	0	0	0	0	0	0	0
MACO_g1358.t1	0	0	0	0	0	0	0	0	0	0	0
MACO_g1359.t1	0.113301	0.118396	0.14695	0.069272	0.033039	0.895298	0.805096	0.915256	1.249083	0.776809	0.338598
MACO_g1360.t1	0.89144	1.091368	1.349684	0.164875	0.20476	3.151525	3.660132	2.712015	1.721448	1.969126	0.637903
MACO_g1361.t1	257.599332	175.041516	220.735883	294.749829	645.441283	455.757851	122.180491	208.0188	740.012786	935.664167	828.140424
MACO_g1362.t1	1.128009	3.022716	2.845859	0.662476	0.1559	5.64731	5.607501	3.089777	2.358857	1.331761	0.25112
MACO_g1362.t2	2.335245	2.918861	7.262346	1.067313	0.064383	2.282333	4.296975	4.626938	2.259142	1.597786	0.941535
MACO_g1363.t1	15.911361	18.35024	17.709847	6.613076	6.565101	13.547004	9.862907	12.245355	13.55784	15.559519	10.290919
MACO_g1363.t2	14.341332	14.654093	15.367913	3.889176	2.597897	5.150516	8.011008	13.442544	12.917439	8.602859	12.310257
MACO_g1364.t1	83.338453	69.854431	100.229501	22.139232	42.909936	156.203415	82.983185	75.942645	151.035356	153.952675	141.874948
MACO_g1365.t1	12.191912	14.697312	5.34553	15.807352	10.800143	8.188303	4.013802	4.309923	12.791161	15.146201	8.803122
MACO_g1366.t1	0.470149	0.160019	0.058661	0	0.121332	0.055658	0	0	1.721935	0.554325	1.038611
MACO_g1367.t1	0.082239	0.105158	0.082946	0.014491	0.02502	0.266336	0.322657	0.158271	0.387762	0.266928	0.146021
MACO_g1368.t1	0	0.360122	0	0	0	0	0	0	0	1.147421	1.132849
MACO_g1368.t2	121.970468	107.42924	93.789117	43.242659	61.912136	56.627207	21.411119	32.811312	453.95433	353.151496	444.393531
MACO_g1369.t1	25.549223	48.231572	21.010065	39.404291	36.824987	33.994478	56.040129	50.171706	25.645149	24.620374	32.706962
MACO_g1370.t1	3.657937	16.054778	4.649517	26.990952	36.641801	16.561149	15.72902	24.760538	14.479065	20.149972	23.004315
MACO_g1371.t1	0.870508	0.199625	0.983859	0.217702	0.178131	15.29648	13.965535	4.526362	1.29696	2.232153	1.004742
MACO_g1372.t1	0.071697	0.082275	0	0.032949	0.093016	0	0.176588	0	0	0	0
MACO_g1373.t1	27.632092	46.537127	38.137755	10.28945	14.616158	39.998268	54.70487	61.207384	30.519085	31.681688	32.250282
MACO_g1374.t1	0.012058	0.070916	0.078244	0.353851	0.179371	0.147934	0.263963	0.079738	0.354031	1.488741	0.178471
MACO_g1375.t1	8.208018	9.738058	8.751671	4.167845	3.557162	9.601299	10.317938	8.819736	8.286168	6.824819	5.925458
MACO_g1376.t1	0.022367	0.105957	0.073112	0.035874	0.034361	0.006907	0.047409	0.037216	0.1258	0.092951	0.143899
MACO_g1377.t1	28.162859	15.505894	25.175264	0.578597	1.281276	1.588927	3.715618	4.553242	40.916873	25.126912	36.394952
MACO_g1377.t2	9.718193	4.991114	8.94481	0	0.697897	0.527805	0.959929	0.869936	12.714577	6.514124	10.700078
MACO_g1378.t1	6.073891	6.559528	9.248918	13.131647	13.534725	9.817396	15.206059	15.707457	20.171039	16.29164	20.20625
MACO_g1379.t1	0.035466	0.055636	0.260889	0.184298	0.103458	0.130565	0.219034	0.215036	0.26451	0.547449	0.636428
MACO_g1380.t1	7.996164	4.559373	3.421292	0.028381	0.09036	8.978156	13.768575	9.602718	1.025759	0.410035	0.598016
MACO_g1381.t1	2.81337	5.113359	4.982145	0.048312	0.184989	4.568748	6.20513	4.775019	2.3418	1.867665	1.167839
MACO_g1382.t1	32.569242	48.744189	27.808158	5.590316	8.539776	34.501605	26.820069	20.408942	21.351328	13.796977	22.075844
MACO_g1383.t1	0	0.796671	0.312403	0	0	0	0	0	1.031489	1.410938	0.568699
MACO_g1383.t2	0.141343	0.141098	0.399174	0.120947	0.280705	1.124429	0.668316	0.452943	0.454551	0.502809	0.654214
MACO_g1384.t1	0.150524	0.315568	0	2.523241	0.125375	1.319544	0.225433	0	0	0.303909	0.543297
MACO_g1385.t1	10.10508	13.032078	12.721913	39.901475	39.482351	21.446444	23.954083	21.350029	24.744852	24.549804	31.615263
MACO_g1386.t1	6.949363	7.621122	9.744955	20.932236	37.5868	13.941733	14.829068	12.078855	12.541655	7.834501	16.841761
MACO_g1387.t1	5.207311	3.549584	5.052397	2.69895	3.310105	2.297596	3.139308	4.663217	2.324446	5.049859	0.62465
MACO_g1388.t1	1.09347	2.535233	2.150963	0.594345	1.238451	5.853073	7.356725	6.468737	4.225307	3.752733	2.56395
MACO_g1389.t1	125.603728	201.024718	168.325459	58.559258	57.516326	116.976895	92.800568	133.23728	144.40031	135.038919	114.087547
MACO_g1390.t1	2.04854	2.655351	2.455699	0.418389	0.57149	3.918969	4.206979	3.770674	2.321146	2.075788	1.512823
MACO_g1391.t1	2.711759	3.73614	3.358533	1.573713	1.990334	6.184732	5.108503	4.894641	5.534687	5.956191	4.361068
MACO_g1392.t1	16.045037	18.175103	14.33409	17.165417	17.821674	24.77666	15.891497	18.715312	19.859251	17.977291	20.943563
MACO_g1393.t1	2.580394	2.970445	2.022949	1.252543	1.09266	3.144053	4.12684	3.930918	3.326913	3.813313	3.523775
MACO_g1394.t1	1.430251	1.876678	2.927484	0.798133	1.751757	6.473367	4.743249	5.171189	3.885927	4.369105	3.513591
MACO_g1395.t1	6.320639	7.926696	7.693216	2.263821	2.556841	8.253007	10.363755	8.754931	6.903669	4.667488	5.504711
MACO_g1396.t1	0	0.005925	0.039251	0.013746	0.008781	0.11123	0.076354	0.041621	0.07034	0.07761	0
MACO_g1397.t1	0	0	0.077346	4.947536	8.443676	2.857253	0.150743	0.148212	0.418675	4.296314	0.160774
MACO_g1398.t1	8.448382	11.808739	8.551125	8.176052	8.266887	14.470034	7.995118	5.242315	9.26737	8.511739	7.667133
MACO_g1399.t1	16.00608	11.423671	21.922959	0.087775	0.213192	9.780263	17.053923	14.925823	11.87136	10.221322	5.447297
MACO_g1400.t1	4.1352	3.830348	5.331149	0.517138	0.591969	0.138293	0.105452	0.207065	8.87881	6.779848	10.044252
MACO_g1401.t1	405.562256	529.569768	469.002601	1119.065027	1229.574023	502.302795	539.440887	484.055983	642.163952	643.682844	718.655731
MACO_g1402.t1	2.603705	2.525669	3.194925	3.298205	8.580242	3.855003	3.26311	3.705306	10.321325	6.752078	11.584227
MACO_g1403.t1	0.705437	1.10485	0.751563	0.14798	0.210796	0.686594	1.043073	0.694166	1.063279	0.882919	1.398745
MACO_g1404.t1	8.633729	12.021961	8.87492	2.743721	3.84952	11.384884	14.916262	11.981298	11.267307	6.177866	9.795733
MACO_g1405.t1	5.357787	10.98034	3.333683	0	0	0.496667	0.437983	0	0	0	0
MACO_g1405.t2	0	1.379267	0	0.033391	0	0	0	0.117295	0.049733	0	0
MACO_g1406.t1	1.783523	1.851438	1.770992	3.114003	2.769521	2.481603	3.52176	3.230346	2.658449	2.320391	2.277923
MACO_g1407.t1	11.606752	14.585953	11.832665	11.487778	9.85346	12.648104	11.714604	11.730876	12.687197	12.443096	11.69305
MACO_g1408.t1	2.228232	3.212388	2.555191	17.428373	19.559518	4.95262	7.099914	3.515614	10.215338	7.492635	13.483562
MACO_g1409.t1	2.247747	2.530359	1.162919	0.426117	0.288056	2.217747	2.08782	2.124338	1.525495	2.290661	0.68351
MACO_g1410.t1	1.686067	1.995013	2.959406	0.026897	0.051251	1.183959	2.24041	2.635187	0.940783	1.032193	0.806701
MACO_g1411.t1	1.579424	1.77235	2.105447	0.122867	0.083863	2.095779	1.842469	1.427765	0.804743	0.613261	0.942607
MACO_g1412.t1	3.054446	3.814176	5.128326	0.986523	0.770161	2.271761	1.913982	2.771686	7.228536	8.174894	3.603308
MACO_g1413.t1	22.996859	28.678223	34.856159	1.587465	0	14.374438	28.488771	43.113452	12.877229	17.051466	7.714407
MACO_g1413.t2	5.117406	3.80016	5.643307	0.954886	1.608842	2.953327	8.046154	1.994667	1.850986	1.783421	0
MACO_g1413.t3	11.790618	13.419308	11.271018	0.921678	0	9.073411	12.878355	4.907377	2.6168	3.552918	3.152643
MACO_g1414.t1	14.102578	13.513872	15.763714	2.397602	3.654319	12.642027	12.518388	14.447088	10.17045	7.756697	9.878182
MACO_g1414.t2	44.331381	46.968859	34.776936	8.753658	10.897025	43.262172	31.770226	29.004806	40.96729	23.652902	29.610537
MACO_g1415.t1	111.381762	78.984951	77.26125	70.598443	120.366444	71.10617	211.88312	159.844378	195.384748	255.210674	238.102372
MACO_g1416.t1	10.601406	14.488246	9.8669	20.138713	17.340196	18.305486	21.150805	17.000661	15.310263	15.955962	20.260945
MACO_g1417.t1	6.721661	5.635151	8.675526	3.958735	0.853053	8.006037	9.999573	11.605405	6.774278	5.135657	4.381482
MACO_g1418.t1	11.024237	12.526351	12.510855	3.942621	3.797996	10.280905	16.055456	15.400929	7.220145	6.399308	8.588821
MACO_g1419.t1	0	0	0	0.161248	0.239943	0.182211	0.70829	0.32758	1.040415	0.492594	0.133269
MACO_g1420.t1	25.536716	33.932043	29.639288	5.717856	8.895104	64.007377	30.624958	30.704965	47.153527	28.786338	37.962728
MACO_g1421.t1	3.424488	4.156188	2.718553	3.24829	6.189863	5.826313	6.87738	7.719945	6.888879	4.642842	6.615488
MACO_g1422.t1	61.113061	35.780267	26.961101	1698.024075	1206.828172	362.383477	187.94123	191.977184	527.925505	283.688903	369.922552
MACO_g1423.t1	1.629	1.673353	1.596634	5.058354	5.654671	3.820898	3.496189	4.259024	4.587848	3.122921	3.431855
MACO_g1424.t1	9.866309	12.358617	8.881695	2.737106	3.902325	8.763347	13.329938	10.479997	8.778083	7.445899	5.300048
MACO_g1424.t2	0.615101	1.791813	2.324736	1.52215	0.338084	3.908783	2.649521	2.32679	1.678726	2.620577	2.735368
MACO_g1425.t1	3.798386	4.637464	4.969072	3.351734	6.071985	8.691224	9.390954	8.957697	9.103824	9.461056	9.080127
MACO_g1426.t1	1.061278	1.069409	1.819808	0.270874	0.603478	3.93747	1.899923	2.842928	2.756126	3.597422	2.476029
MACO_g1427.t1	2.940525	3.671815	4.521472	0.520312	0.975891	4.666612	6.388201	6.134121	3.395117	4.123129	3.35167
MACO_g1428.t1	0.195477	0.258465	0.177962	0.025647	0	0.033705	0	0.27271	0	0.030392	0
MACO_g1429.t1	21.472071	23.4841	29.724711	6.722636	6.092395	19.920936	33.939019	32.013333	14.200626	16.210054	9.349151
MACO_g1430.t1	2.117413	2.107562	2.960973	7.498774	14.965695	5.427326	7.763294	8.522173	9.156692	12.602786	13.658456
MACO_g1431.t1	37.314314	52.709501	36.202022	37.071905	61.728803	74.753162	35.906906	36.685594	84.521164	97.752986	66.00143
MACO_g1432.t1	3.587563	4.653578	6.966418	14.067211	12.941911	4.291893	5.027649	3.730021	6.368986	3.969062	3.324193
MACO_g1433.t1	27.022327	42.127757	18.464205	12.105715	8.479928	3.01967	4.12438	7.63737	4.902159	7.999524	10.814533
MACO_g1434.t1	0.072833	0.128494	0.173274	0.05566	0.053108	0.208478	0.143074	0.240799	0.254557	0.347894	0.08166
MACO_g1435.t1	7.792026	7.590631	7.978956	7.471227	4.611216	9.325109	13.521949	10.302233	11.124195	9.52912	8.169785
MACO_g1436.t1	2.83341	2.473323	2.502002	2.646848	0	0	1.078883	0	1.49413	2.012613	3.114768
MACO_g1436.t2	563.641468	681.460219	646.192135	1294.899417	1303.406204	718.397953	918.354761	920.791026	707.996933	821.028154	995.772857
MACO_g1437.t1	1.83057	1.486425	4.549096	2.581063	2.527319	1.50247	8.174489	10.725195	18.642118	28.966981	20.851489
MACO_g1438.t1	0	0	0	0.401207	2.255029	0	0	1.188711	0.237362	0.093759	0.170612
MACO_g1439.t1	0	0	0	0	0.140407	0	0	0	0	0	0
MACO_g1440.t1	1.584068	2.912544	1.942238	2.558707	3.896968	3.569965	4.334324	3.909007	5.184897	4.536005	4.216751
MACO_g1441.t1	0.182197	0.37086	0.46715	0.083626	0.019824	0.331601	0.265402	0.707851	1.545725	5.599976	1.061017
MACO_g1442.t1	0	0	0	0.009952	0	0	0	0	0	0	0
MACO_g1443.t1	0.828201	0.592569	0.953955	0.051434	0.129379	0.299897	0.397262	0.07024	0	0.046738	0
MACO_g1443.t2	3.774381	3.045258	3.725781	1.255745	1.39841	6.315672	6.74478	5.608247	3.863379	2.96861	3.560417
MACO_g1444.t1	0.259788	0.175961	0.128956	0.047832	0.31214	0.367246	0.251698	0.082633	1.122975	1.220446	0.940663
MACO_g1445.t1	5.796074	6.15746	6.733823	0.549647	1.065456	5.653697	9.65412	6.582015	4.195277	2.493482	3.68333
MACO_g1446.t1	4.008943	6.467081	4.606168	1.066285	1.50745	8.251621	3.258288	4.853971	3.172527	2.001288	3.17837
MACO_g1447.t1	4.945319	5.624104	5.431569	2.791855	1.716058	3.843497	4.388501	5.747153	4.734108	4.620286	3.570572
MACO_g1447.t2	40.997439	21.037491	29.512642	14.576688	9.212626	15.660448	24.132203	26.536581	13.380879	25.054446	21.800262
MACO_g1447.t3	1.01463	0.659363	3.694148	0.225525	0.370956	1.097275	3.557877	1.815862	1.656425	0.943306	0.30279
MACO_g1448.t1	14.128805	25.066433	28.952933	0.664084	1.94682	21.630019	47.508585	45.056048	32.757652	19.064401	26.691756
MACO_g1449.t1	0	0	0	0	0	0.041302	0	0	0	0	0
MACO_g1450.t1	4.570711	4.887647	5.876571	2.440736	4.039103	7.786141	10.182827	10.354532	6.443499	7.562867	6.578173
MACO_g1451.t1	5.295096	8.640104	5.08694	5.92225	5.627877	8.253634	4.835394	5.102219	8.657919	5.820106	6.601286
MACO_g1452.t1	0.492135	0.524782	1.377695	0.096922	0	0.084234	0	0.738593	0.722586	0.608584	0.415957
MACO_g1453.t1	1.804931	1.85104	1.830299	0.663389	0.653784	3.152952	2.486646	3.66805	1.982738	1.138416	0.389223
MACO_g1454.t1	1.642248	4.646584	3.877186	0.950544	0.603981	2.426117	3.478387	5.940511	2.534028	0.739994	1.015335
MACO_g1455.t1	0.115256	0.066611	0.183441	0	0.125034	0.416949	0.857946	0.515433	0.119107	0	0.419353
MACO_g1456.t1	77.898429	86.955839	123.141759	478.109285	218.333587	196.992817	181.033922	263.479723	145.429146	271.311137	202.550704
MACO_g1456.t2	0	0	0	2.024677	0	0.941191	0	0	0	0	0
MACO_g1457.t1	6.954313	6.110145	8.069306	0.310443	0.516172	15.14591	19.830242	17.110164	3.812528	3.777947	2.815333
MACO_g1458.t1	149.767722	91.437463	87.88911	0	0.194357	684.481746	844.199819	530.514476	244.446772	106.915014	204.619209
MACO_g1459.t1	0.817541	1.202401	0.392091	2.362305	3.496588	4.321268	3.122203	1.943449	1.382601	2.183876	1.427827
MACO_g1460.t1	4.456638	4.979675	4.856869	12.265228	17.619689	10.15569	11.490454	9.978327	18.166558	15.581887	20.492919
MACO_g1461.t1	0.577611	0.10342	0.170991	15.66137	8.762215	1.860989	3.108523	0.727223	0.431009	0.218602	0.97639
MACO_g1462.t1	3.636899	2.258639	2.631792	2.48084	2.538838	2.450896	3.493977	2.68865	2.64299	3.16068	3.459303
MACO_g1463.t1	0	0	0	52.943102	78.338316	0.261109	2.497163	0.353607	0	0	0
MACO_g1464.t1	1.872006	3.204933	3.121301	1.071512	0.572909	1.505311	3.836585	3.293553	1.961782	2.144931	1.758327
MACO_g1465.t1	7.736673	11.388257	8.89981	14.612472	13.058009	20.58448	11.159935	11.615304	14.204268	13.761674	12.619302
MACO_g1466.t1	31.291333	31.006004	30.647599	0.56505	0.92294	21.791404	30.88531	25.442432	13.81185	13.643711	7.894696
MACO_g1467.t1	1.119921	1.366524	1.494082	0	1.066944	2.980553	14.645627	5.939844	1.69301	1.279755	4.724558
MACO_g1468.t1	0	0	0	0.029358	0.02106	0	0	0	0.101104	0.03542	0.16226
MACO_g1469.t1	10.075098	12.285248	12.17487	3.890192	3.557825	13.7509	14.159987	15.204354	11.911246	11.383189	8.950438
MACO_g1470.t1	5.134344	7.590107	6.166607	5.417166	4.963361	6.481617	8.083513	7.825571	7.804119	6.222868	7.525423
MACO_g1471.t1	14.455944	16.480166	13.281509	23.075086	43.989714	36.477036	51.926374	41.838853	13.769105	14.057432	18.707025
MACO_g1471.t2	1.984886	2.231713	2.638476	1.220806	1.777319	6.063248	6.429908	5.015437	3.998161	3.447333	2.266182
MACO_g1472.t1	21.09531	23.846367	24.664291	3.991223	4.978741	23.521024	25.487951	23.118813	16.239712	16.337987	12.439848
MACO_g1473.t1	88.520182	86.165278	89.210175	136.956782	144.766095	113.787685	83.220493	82.302683	118.847076	104.407107	133.972941
MACO_g1474.t1	0.549029	1.928003	0.892186	0.435648	0.628705	0.96004	3.116381	1.905429	1.478112	1.176974	1.067116
MACO_g1475.t1	0.019645	0	0	0	0	0	0	0	0	0	0
MACO_g1476.t1	1.235875	0.883654	4.204497	1.756172	2.953733	0.436623	3.428355	4.021952	22.031975	33.274882	11.415167
MACO_g1477.t1	0.60628	0.750206	1.541194	0	0	0.801439	10.523649	4.456726	0.814652	2.920732	1.735373
MACO_g1477.t2	0.825087	0	0.882347	0.070579	0.033532	0.612993	8.186986	14.340803	1.254952	3.223892	1.111258
MACO_g1478.t1	6.440346	7.117938	8.685249	0.877296	2.022282	11.386862	7.457464	9.74123	9.51109	10.126315	7.642897
MACO_g1479.t1	56.281431	64.311381	51.297919	2.872288	2.807461	83.504151	56.409234	62.780809	44.253811	24.515856	33.802375
MACO_g1480.t1	0	0.016497	0	1.534044	2.690656	0	0.047232	0.023189	0.215772	0.355765	0
MACO_g1481.t1	7.988577	10.807205	13.686646	40.41049	51.102169	14.338434	22.635757	22.743707	12.320276	17.039969	16.051064
MACO_g1482.t1	9.845608	13.57431	17.591511	4.765396	13.158777	2.739781	8.784615	7.222457	96.294978	45.248674	131.310979
MACO_g1483.t1	15.941839	13.173697	10.249448	0.015847	0.060298	12.792892	14.634732	10.141282	11.850816	4.493341	8.877173
MACO_g1484.t1	25.763321	37.569316	23.998014	11.977377	10.798298	13.557368	12.443079	10.21519	15.358874	11.42068	15.876827
MACO_g1485.t1	0.105911	0	0	0	0	0	0	0	0	0	0
MACO_g1485.t2	0.094759	0.085088	0.018771	0.066524	1.60997	0	0	0	0.040472	0	0
MACO_g1486.t1	0.718629	0.814146	1.772371	0.745548	0.828463	2.512512	1.979921	1.723985	1.073276	1.284812	1.199122
MACO_g1487.t1	7.269306	10.154269	6.329006	2.975262	5.462691	11.340493	18.309521	19.452136	8.588404	6.384707	8.966561
MACO_g1488.t1	5.08793	7.56627	5.136279	4.719211	3.635901	7.676848	14.921006	9.360334	6.234619	4.09206	6.141854
MACO_g1489.t1	0.911539	0.753201	1.015257	0.516047	0.311663	1.066685	1.35085	1.00258	1.412259	1.543545	0.498725
MACO_g1490.t1	3.292004	7.77405	11.661001	763.273335	145.389168	6.548245	17.377577	22.876748	18.47382	28.109567	20.430149
MACO_g1491.t1	0.206489	0.471271	0.259274	0.075955	0.106873	0.68842	0.202279	0.464464	0.788139	1.022744	0.91746
MACO_g1492.t1	3.023132	3.619371	3.413219	6.676207	12.107002	8.785577	8.471552	7.457854	11.460027	8.548402	13.049473
MACO_g1493.t1	18.621682	21.687685	7.167996	7.774878	1.70068	1.191844	24.803486	23.647024	0	0	0
MACO_g1494.t1	0	0	0	0.782712	0.63707	0	0	0	0	0	0
MACO_g1495.t1	4.023572	4.169635	6.77221	4.820295	3.855482	4.555402	2.471996	4.683926	7.372586	10.566604	6.80416
MACO_g1496.t1	2.855517	0.848523	0	2.045975	0	0	13.718281	0	3.072227	4.11751	0.941447
MACO_g1497.t1	0.845227	0.819049	0.583089	0.116602	0.255071	0.904886	0.827157	1.085394	0.920984	0.772985	1.600078
MACO_g1498.t1	42.710989	53.441361	34.336771	9.309038	5.091988	29.860541	50.047025	45.402224	25.943326	20.910439	27.097904
MACO_g1499.t1	5.563349	3.969494	4.897698	1.666141	2.137634	6.118557	9.11854	6.776396	2.573211	1.029698	2.422114
MACO_g1500.t1	11.236831	14.359493	15.813753	3.234335	5.400083	16.467654	19.504484	17.09296	18.120853	17.827644	13.479232
MACO_g1501.t1	24.793303	22.523688	33.76643	14.307556	12.702676	26.716081	22.333483	25.015798	24.956175	22.608778	24.145178
MACO_g1502.t1	0.775006	0.248087	1.076419	0.064623	0.012318	0.879802	3.314705	3.65002	0.983295	1.519756	0.567631
MACO_g1503.t1	0.563684	0.193095	0.485413	0	0.015934	2.416718	4.745784	3.301379	0.433309	0.391815	0.282213
MACO_g1504.t1	0.838221	2.251529	1.400726	2.095915	1.090659	1.625893	2.561867	1.433873	1.052998	3.412156	0.880687
MACO_g1505.t1	2.85019	3.150202	4.908561	0.386046	0.589551	3.796125	3.653644	4.239599	10.511417	5.89486	4.475326
MACO_g1506.t1	2.528795	1.85243	2.592899	1.666141	0.213763	2.781162	1.899696	3.011732	8.041284	1.801972	4.2387
MACO_g1507.t1	240.807411	262.281581	243.761412	82.356057	99.56325	206.830563	185.043452	188.498171	154.573285	145.789419	187.217511
MACO_g1508.t1	6.525667	5.820832	6.513053	6.62886	6.68657	10.933567	12.451876	12.412258	13.418379	10.866235	12.312742
MACO_g1509.t1	1.631742	1.744988	2.485015	0.134645	0.13454	3.419759	4.502713	3.52876	1.039735	1.087898	0.415721
MACO_g1510.t1	0.336891	0.365425	3.975241	0	0.295385	584.790093	305.260094	207.067816	6.672665	1.788124	33.297085
MACO_g1511.t1	12.743728	22.492121	9.958814	47.791561	89.515069	3.560539	5.495913	1.194578	7.102377	20.81693	35.989005
MACO_g1512.t1	4.530284	5.328768	1.556944	0.738095	2.32415	10.407301	8.223035	5.81996	5.425741	2.126279	6.164803
MACO_g1512.t2	8.162259	6.509807	8.421043	2.070022	2.168624	17.372663	8.399188	7.660363	13.816452	6.107817	6.367977
MACO_g1512.t3	40.555937	42.965657	38.234274	3.608644	4.976969	33.61325	51.131485	50.447417	15.54529	24.988713	15.83876
MACO_g1512.t4	1.349967	3.697447	3.173995	0	0	0.363625	1.158409	1.379186	0	0	2.192241
MACO_g1513.t1	123.163391	135.664146	107.005107	5.889062	5.474894	74.075955	125.807143	110.391064	83.085677	54.827649	55.386164
MACO_g1514.t1	52.184835	77.177545	41.175528	28.571774	29.385618	36.802466	48.897302	34.366524	36.053885	42.575579	44.409985
MACO_g1515.t1	0.010298	0.012136	0.040175	0.009442	0.027057	0.506289	1.077183	0.289929	0.043261	0.022737	0
MACO_g1516.t1	0	0	0	0.009662	0.08305	0.126662	1.066866	0	0.359876	0.267508	0
MACO_g1516.t2	1.135404	0.904599	4.789607	0	0	313.477322	126.202616	34.423289	0	0	1.443683
MACO_g1517.t1	31.1321	36.054599	40.689973	41.519147	41.608139	24.475241	40.187469	46.636422	64.081164	52.023453	73.42069
MACO_g1518.t1	12.604895	16.556409	15.773831	7.479216	10.682763	15.798137	15.510067	16.637852	24.427095	20.166131	24.098649
MACO_g1519.t1	7.635046	9.094624	9.577804	1.036689	1.561729	18.748217	16.734389	12.12013	8.280834	5.968045	7.154714
MACO_g1520.t1	3.962721	2.762239	6.216048	59.313581	60.145574	6.781012	8.544316	9.890786	16.191168	25.607465	15.161579
MACO_g1521.t1	2.855478	2.744184	1.24937	1.69456	2.432916	4.593848	4.457012	3.775393	3.534499	2.268006	2.202492
MACO_g1521.t2	0	0	1.375282	0	0	0	0	0	0	0	0
MACO_g1522.t1	389.061477	441.832136	324.061065	625.289234	729.012588	858.112929	631.559657	626.712578	521.882557	506.564197	600.562894
MACO_g1523.t1	3.849908	5.32208	2.309007	1.623968	0	2.328118	0	10.037813	0	5.960988	0
MACO_g1523.t2	1.25751	1.488408	5.19645	0.529617	4.584334	9.053276	18.376801	4.992126	11.582115	3.333215	7.723808
MACO_g1524.t1	1.697358	2.356629	2.580798	0.32266	0.432103	4.09643	3.810707	3.817833	2.44781	2.78607	1.194425
MACO_g1525.t1	135.601127	162.357515	110.160529	305.430902	378.253901	180.631631	278.707282	302.228941	116.439738	137.496933	206.642074
MACO_g1526.t1	364.641715	538.140567	301.218138	281.062097	322.690412	408.419092	538.261743	594.227545	313.694367	224.885626	392.039668
MACO_g1527.t1	12.433861	7.501996	22.834462	21.088993	36.809869	220.956319	42.824166	63.350336	95.791976	143.559869	85.017563
MACO_g1528.t1	0.700009	0.66915	1.117878	0.261482	0	1.303699	0.984571	0.908108	0.101325	0.859297	0
MACO_g1528.t2	1.037496	0.931579	1.887935	0.023487	0.239395	3.297977	3.990027	2.743518	2.135214	2.154685	0.507095
MACO_g1529.t1	0.113219	0	0.652877	0	0.052557	0.583399	0	0.403421	0.687431	0.404492	0
MACO_g1529.t2	0.043192	0.013173	0.145231	0.215458	0.084463	0.129861	0.810925	0.410352	0	0.409313	0.316436
MACO_g1530.t1	8.918662	10.134884	10.037147	6.538656	7.169543	18.799174	15.587635	16.022629	11.269459	9.951244	8.682998
MACO_g1531.t1	0	0	0	0	0.703813	1.65409	1.100243	0	0.324994	1.750806	0
MACO_g1531.t2	1.349555	1.74724	2.165982	0.229348	0	1.455526	3.529391	3.87776	1.845514	0.150928	1.88565
MACO_g1532.t1	0	0	0	0	0	0	0.438297	0	0	0	0
MACO_g1532.t2	1.667508	1.195777	2.008004	0.562857	0.639798	1.960237	1.89592	2.04232	2.441847	2.35496	3.714564
MACO_g1533.t1	0	0	0	0.692494	0.755725	0	0	0	0	0.011906	0.029071
MACO_g1534.t1	0.08387	0.095647	0	0	0	0.0499	0	0	0.114266	0	0
MACO_g1535.t1	0.566103	0.853044	0.357758	2.373844	1.132512	0.254288	0.058125	0	0.193906	0.803822	0.325555
MACO_g1536.t1	0.900526	0.827688	0.815664	0.193407	0.53463	2.800122	2.081303	2.138883	1.916818	2.099998	0.818933
MACO_g1536.t2	0	0	0.089066	0	0	0	0	0	0	0	0.096318
MACO_g1537.t1	0.528198	0.278342	0.455532	2.003862	3.063513	0.510527	1.511587	0.755259	3.625381	1.635572	3.490944
MACO_g1538.t1	4.636944	7.477457	5.863815	3.599047	1.935028	3.763338	5.638992	6.73801	5.161252	4.609561	5.703049
MACO_g1539.t1	5.042619	19.254555	8.810385	1.613872	3.253812	13.132273	28.898451	30.979302	10.357946	14.689492	8.104128
MACO_g1540.t1	1.406999	1.700224	2.448128	0.370745	0.501419	2.812628	2.961016	2.69556	2.492741	2.802137	1.206855
MACO_g1541.t1	10.406543	9.78884	17.687495	11.238637	12.266268	37.662815	41.171485	31.048452	24.093813	22.567068	22.235809
MACO_g1542.t1	20.778696	13.961666	8.252919	22.913316	8.212036	0	8.869458	2.257882	9.115981	8.597099	0
MACO_g1542.t2	145.074473	114.391532	84.690343	125.106018	53.916036	27.301515	40.842649	43.90119	88.529588	100.152305	93.800397
MACO_g1542.t3	17.253596	7.52288	12.201138	2.278019	1.090757	3.166933	2.311947	10.625185	0	13.863318	0
MACO_g1543.t1	13.929207	18.06832	29.113718	44.090257	58.882522	59.606296	57.853204	81.660653	64.021613	83.465404	76.595076
MACO_g1544.t1	2.35414	2.503816	3.277627	3.533871	4.688814	10.151405	11.034934	7.589473	5.148345	3.322959	5.868412
MACO_g1545.t1	67.81586	59.240189	61.192312	6.134788	6.351341	34.87771	65.234957	45.023692	45.392573	26.073025	40.987887
MACO_g1546.t1	1.064083	1.626455	1.483607	1.149495	1.378172	1.549915	3.16173	2.173749	3.129401	2.129047	3.469089
MACO_g1547.t1	12.372619	16.425253	10.140139	2.458919	2.799332	8.996049	13.104537	14.828759	7.075632	4.180599	7.621973
MACO_g1548.t1	3.384723	4.763886	4.502548	1.319106	2.111408	5.279776	5.69273	4.455413	7.060388	5.509067	4.574772
MACO_g1549.t1	2.970283	4.168444	2.462915	1.456148	1.819935	4.459908	4.427601	3.79858	3.132319	2.305805	2.860972
MACO_g1550.t1	109.054771	169.154014	111.483115	34.45446	41.493653	118.587814	105.363039	161.975668	64.028803	51.498799	71.135198
MACO_g1551.t1	14.078036	18.274065	16.010345	0.593419	0.205175	15.983438	31.177297	29.510381	7.180197	3.744424	5.744312
MACO_g1552.t1	20.555443	25.266411	17.125519	37.712438	47.74321	19.922357	18.723499	14.766439	23.695151	14.170396	29.018225
MACO_g1553.t1	73.869416	71.479506	50.009629	4.086253	7.324456	71.402817	119.407427	78.654949	29.137037	17.287956	23.890279
MACO_g1554.t1	5.366143	6.5382	6.871005	3.14855	3.939323	6.274463	8.288654	8.554262	9.047068	5.902436	7.333832
MACO_g1555.t1	10.722643	13.990197	9.648001	12.859278	16.782076	16.18731	18.969673	17.183374	17.603978	13.633565	17.883171
MACO_g1556.t1	0.387721	0.736465	0.74694	0.038635	0.044332	0.975702	0.669691	1.160734	0.212795	0.372759	0.14798
MACO_g1557.t1	0	1.568054	0	0	0	0	0	0	0	0	0
MACO_g1558.t1	2.56238	2.36855	0.707138	17.570753	5.718657	0.257367	1.624455	0.936785	11.308549	4.008821	24.732135
MACO_g1559.t1	1.611788	1.671061	2.464147	5.189193	4.251007	6.460539	6.110306	3.728002	4.795841	4.344341	6.857617
MACO_g1560.t1	122.333879	99.010846	122.567812	0.673418	0.92363	317.230796	240.745595	238.586245	128.721218	75.633382	103.941169
MACO_g1561.t1	25.567291	27.913234	18.382168	30.643507	26.136651	22.919762	22.279435	12.892659	36.632014	16.996264	38.172451
MACO_g1561.t2	7.126537	11.809773	13.541852	0	8.706432	1.837358	6.729633	12.804758	6.663669	18.788946	9.848071
MACO_g1562.t1	0.010397	0.01225	0.16222	0.057196	0.01821	0.523858	0.070153	0.051648	0.043671	0.068858	0
MACO_g1563.t1	6.406058	13.029763	5.995725	44.696898	77.80428	16.522941	10.73929	4.350376	17.795278	13.151405	16.062456
MACO_g1564.t1	1.103866	1.454243	2.216587	0	0.470615	3.98533	1.256912	0.828894	1.41533	0	0.664839
MACO_g1565.t1	5.143437	7.558846	7.618578	0.949248	2.270709	6.572114	4.868771	4.563099	6.527417	4.064073	5.240687
MACO_g1566.t1	17.446295	21.2161	19.770602	9.7927	17.890426	30.644783	33.651576	31.994577	22.039778	16.074964	22.271883
MACO_g1567.t1	11.918899	13.299337	13.263622	2.093309	1.372578	11.139791	12.2343	9.250802	6.481949	6.190974	3.697588
MACO_g1568.t1	10.424146	8.273346	8.163906	36.229025	59.867644	12.413179	8.825227	7.082807	8.434527	8.024999	9.492452
MACO_g1569.t1	24.172853	24.23336	22.920349	5.495792	4.043649	19.719311	25.732102	20.446305	20.322035	16.062782	15.858645
MACO_g1570.t1	21.445091	22.683173	19.36871	48.811061	44.574262	41.825312	58.03857	34.543423	29.789651	25.948384	35.334071
MACO_g1571.t1	4.968794	6.702331	4.913103	4.759559	4.793429	8.533212	9.057954	6.595951	5.182606	6.25145	7.307493
MACO_g1572.t1	0	0	0	0.063742	0	0	0	0	0	0	0.087927
MACO_g1572.t2	0	0	0	0	0	9.372963	10.460606	1.838016	0	0	0
MACO_g1573.t1	0	0	0	0	0	0	0	0	0	0	0
MACO_g1574.t1	0.251392	0	0.101004	0.466968	0.519408	2.098744	4.143177	2.366712	3.828056	1.910248	1.658951
MACO_g1575.t1	4.159901	3.165751	4.17713	0.306142	0.337751	4.232704	5.027383	2.245613	2.864064	3.240642	1.187124
MACO_g1576.t1	1.053389	2.376466	1.666108	43.038209	23.359194	6.859953	13.713036	6.992463	5.433975	6.151683	5.54314
MACO_g1577.t1	0	0	0	0.77668	0.665992	0	0	0	0.036494	0	0
MACO_g1578.t1	0	0	0	0	0.024246	0	0	0	0	0	0.14792
MACO_g1579.t1	0.024306	0.00957	0.031687	0.059417	0.198892	1.127823	0.109609	0.134469	0.409205	0.528642	0.142289
MACO_g1580.t1	2.019072	2.356159	3.144715	0.257394	0.473953	5.723997	6.215096	4.914848	3.256343	2.697885	1.59546
MACO_g1581.t1	5.033836	5.111105	4.059829	3.396167	3.672331	4.599825	7.064577	7.645709	2.386352	3.035761	4.09989
MACO_g1582.t1	1.816207	2.254779	2.175239	0.601943	1.034534	3.386493	3.652279	2.462664	1.025891	1.001966	0.943249
MACO_g1583.t1	138.724164	146.981104	154.711403	10.106739	10.905373	78.100011	222.713901	225.955686	59.562272	36.97199	77.213657
MACO_g1584.t1	12.678316	16.812283	13.597636	21.0438	17.936923	27.050696	24.050426	21.998983	13.878447	14.297744	16.275146
MACO_g1585.t1	3.327423	4.520678	6.441708	6.458988	10.540463	12.44292	7.774949	8.582704	12.018278	11.683988	18.639254
MACO_g1586.t1	4.143946	5.434433	8.176337	5.889646	5.701172	14.31042	1.07124	1.593812	16.595256	6.701027	11.824136
MACO_g1587.t1	4.454442	7.777139	11.070235	2.090173	3.879857	9.514901	1.876095	8.653857	15.379827	15.20087	11.225285
MACO_g1588.t1	0.309629	0.993227	0	0	0	0	0	0	0	0.323435	0
MACO_g1589.t1	0.35769	0.097423	0.74752	1.488065	0.679608	0.508585	0.557039	0.687788	1.05519	0.650072	0
MACO_g1590.t1	1.489941	2.227172	1.486082	8.234589	7.459069	3.59967	3.995491	3.662612	3.065351	3.245226	4.595651
MACO_g1591.t1	45.659384	61.834725	36.139881	37.845846	49.32275	85.953045	49.170714	36.086678	67.031919	65.069306	135.877995
MACO_g1592.t1	4.295806	5.400294	4.685726	1.223817	2.062859	5.830102	8.961639	8.413256	4.376686	2.935299	3.030049
MACO_g1593.t1	0	0.098901	0.325194	0	0.076713	0.103263	0.141372	0.977607	0.238091	0.754445	1.134333
MACO_g1594.t1	0	0	0	0	0	0.420978	0.721484	0	0	0	0.057758
MACO_g1594.t2	0	0	0	0	0.192457	0	0	0	0	0.287971	0
MACO_g1595.t1	0.374596	0.086942	0.191614	0.068788	0.086856	0.362791	3.442648	1.793608	0.034525	0.299673	0.16584
MACO_g1596.t1	0.626079	1.674618	0.302625	2.769461	6.090034	0.150574	0.186003	0.263777	0.634924	1.637157	3.897374
MACO_g1597.t1	0	0	0	0	0.125375	0	0	0	0.382228	0	0
MACO_g1598.t1	6.880913	8.772813	7.572532	1.758831	1.818772	8.572125	12.053459	10.365448	6.375334	4.700909	4.518169
MACO_g1599.t1	6.950885	8.334918	9.288669	0.566087	0.444866	8.827877	9.395001	8.743665	4.045075	3.870731	1.718769
MACO_g1600.t1	5.005429	6.373294	7.899981	0.238919	0.244135	4.844355	5.723767	5.409353	2.569986	2.244421	1.564688
MACO_g1601.t1	3.791983	4.546206	4.143811	2.472192	2.405918	15.510865	15.762989	19.499104	1.839642	0	10.188145
MACO_g1602.t1	5.936091	6.820427	6.711707	1.850665	2.173454	8.389029	8.013677	6.716166	4.759037	4.754976	4.753642
MACO_g1603.t1	17.943419	18.679439	4.519755	93.907557	107.402168	4.480055	11.543673	5.981083	8.856814	7.154834	3.527502
MACO_g1604.t1	0.011448	0.026949	0	0	0.020041	0	0	0	0	0	0
MACO_g1605.t1	3.518216	5.231235	5.44785	3.610639	6.443535	16.159402	8.231573	9.073555	8.609637	7.217888	7.964781
MACO_g1606.t1	4.239534	5.363568	6.501079	2.769791	2.955595	6.029397	7.520624	7.003014	3.704475	4.449776	4.338132
MACO_g1607.t1	1.50456	0.641	2.790341	0.855784	1.296323	3.048881	5.560483	2.745068	0.779695	2.190538	2.561044
MACO_g1608.t1	3.016614	2.438645	5.884521	0.669475	0.687502	3.071754	10.471805	9.899005	3.587065	4.082396	1.263591
MACO_g1609.t1	3.937647	3.927858	12.042021	8.899301	17.965239	10.966573	11.637339	3.358452	13.329376	11.437514	19.303601
MACO_g1610.t1	0	0	0	0	0.835815	0	0	2.990541	0	0	0
MACO_g1611.t1	3.689223	3.647646	5.394537	6.717585	8.254237	3.887692	13.544786	13.344187	7.1965	6.839476	7.707986
MACO_g1612.t1	2.993024	28.66141	3.108978	19.252557	37.124986	3.470482	0.885578	2.884974	3.368635	8.670978	4.782442
MACO_g1613.t1	0.575543	1.365053	0.122806	66.687407	105.475505	0	0.079744	0	3.716342	6.519239	4.527245
MACO_g1614.t1	78.632306	66.76055	75.038031	80.336436	65.36698	69.020564	73.813811	61.241298	76.260261	65.9181	92.853355
MACO_g1615.t1	0.254557	0.348015	0.688629	0.214728	0.410231	2.67851	2.81763	1.804531	1.326129	1.540108	0.809879
MACO_g1616.t1	1.027331	1.508547	1.387332	0.808615	0.747169	3.80235	4.401308	3.09963	2.865052	2.911612	1.960813
MACO_g1617.t1	0.293938	0.492409	0.807646	0.114034	0.247404	0.985526	0.723998	0.505007	0.04745	0.236932	0.22835
MACO_g1618.t1	824.39543	1060.036184	970.923538	1140.225892	1215.819699	759.83408	792.631216	971.43979	927.800642	987.919234	951.12834
MACO_g1619.t1	15.996988	18.518086	17.663052	9.266163	11.314214	20.25971	14.012936	18.010679	17.587079	19.722172	21.282169
MACO_g1620.t1	1.914579	3.10675	2.292284	0.671335	0.843137	2.378318	3.012307	1.761684	1.730105	1.576713	1.720233
MACO_g1621.t1	2.086675	2.65577	3.286528	0.888532	1.011765	3.293056	2.546117	1.973086	1.789764	1.741445	1.720233
MACO_g1622.t1	7.141918	9.59385	8.375385	5.921635	4.775386	18.622843	15.861713	17.320143	12.220142	15.875551	16.978181
MACO_g1623.t1	66.792309	70.858935	74.425555	200.332793	146.071182	154.400736	149.840542	129.939496	285.676793	216.951654	425.131575
MACO_g1624.t1	1.466335	1.791852	1.977664	0.055028	0.075164	2.745189	1.76825	1.963118	0.781667	0.957445	0.34737
MACO_g1625.t1	3.93367	2.506417	4.857905	1.507038	1.901682	6.205985	6.742073	4.927475	4.209746	6.076339	3.456207
MACO_g1626.t1	0.247846	0.419279	0.553611	0.080992	0.275693	0.222195	0.72847	0.305156	0.189299	0.86107	0.506008
MACO_g1626.t2	17.203619	19.330685	22.785561	7.149234	10.19144	27.609779	22.669311	23.459537	19.163506	17.664697	19.085665
MACO_g1627.t1	0	0	0	0	0	0	0	0	0	0	0
MACO_g1627.t2	4.338321	4.246827	4.96246	11.212294	6.339758	19.041746	19.053547	14.080956	5.178901	6.583394	8.146944
MACO_g1628.t1	23.205112	37.907536	22.479145	36.170125	64.25807	24.449636	31.351168	27.30032	62.219594	43.36375	78.770454
MACO_g1629.t1	0	0	0	0	0	0	0.087048	0	0	0	0
MACO_g1630.t1	3.479685	4.58059	4.374195	0.410686	0.910286	3.368982	3.904613	4.154399	6.184443	2.999224	4.956318
MACO_g1631.t1	99.640041	133.915063	137.028363	4.358275	6.588295	107.765005	59.984984	52.320707	70.016384	43.133182	70.619395
MACO_g1632.t1	0	0.093573	0.102963	1.620671	5.374889	8.54303	7.764951	7.048212	106.518661	23.307312	91.028348
MACO_g1633.t1	1.113901	0.526159	1.029719	1.074809	2.74362	4.850763	8.382523	5.869251	7.164946	4.44051	4.330104
MACO_g1634.t1	1.553164	2.056411	2.162742	1.252593	1.132946	2.660207	2.236623	2.133005	2.358474	1.91686	1.756414
MACO_g1635.t1	0	0	0	78.638401	9.099977	12.667772	0	0	0	8.747067	0
MACO_g1635.t2	0	0	0.452673	123.374562	23.145077	8.230952	0	1.194578	0	6.638016	0.47354
MACO_g1636.t1	15.058324	15.424561	13.336579	27.54148	21.964249	26.89261	18.824217	20.053841	22.612081	14.42084	25.001667
MACO_g1637.t1	4.934358	8.879795	7.753254	4.975811	4.954986	6.990291	7.490491	8.191234	5.862792	4.869524	4.037292
MACO_g1638.t1	0.22696	0.500254	0.500705	1.031407	1.019996	0.630962	0.666231	0.621267	0.953784	0.8173	0.944808
MACO_g1639.t1	72.810029	91.888982	44.967367	10.97926	12.834711	40.195116	23.851964	49.789827	40.118997	35.149236	44.724112
MACO_g1639.t2	87.674094	71.156482	58.332854	21.612211	15.911141	74.835341	43.30426	37.583465	47.894917	25.822645	44.385548
MACO_g1640.t1	0.727107	7.982761	0.150696	2.918005	18.520238	0.479099	0.088869	0.017447	4.88315	5.931707	3.578629
MACO_g1641.t1	2.045159	2.459225	3.502088	0.445523	0	5.392203	5.851243	2.859899	2.214749	1.531389	0.152561
MACO_g1641.t2	3.318583	3.536299	3.397462	0	0.300923	0	1.353442	3.427552	0	1.198451	0.958163
MACO_g1642.t1	0.100777	0.070522	0.12958	0.110985	0.474292	0.711115	0.13459	0	0.335772	0.529751	0
MACO_g1643.t1	30.084269	37.605022	31.70659	34.72904	39.868063	45.412394	43.036538	43.057163	31.404555	28.460789	39.686422
MACO_g1644.t1	19.952363	9.367049	16.619306	0.745853	1.148753	14.391261	11.679978	8.664831	48.899637	40.39257	25.594832
MACO_g1645.t1	56.297615	61.4293	48.498247	171.415341	190.705783	75.153124	94.602132	87.806975	96.202574	105.027355	138.420765
MACO_g1645.t2	4.118505	11.762856	7.703166	19.436825	20.712844	11.327326	4.679458	7.279154	9.325531	12.343032	15.517986
MACO_g1646.t1	0.218899	0.353659	0.19043	0.20734	0.051199	1.187511	1.840155	1.212009	0.532704	0.508712	0.325564
MACO_g1647.t1	8.024379	17.981245	14.004956	0	0	8.406255	11.639853	17.101459	2.382299	0.33304	3.170758
MACO_g1648.t1	31.937953	56.770128	40.67451	83.760759	103.413324	32.698417	42.330231	33.956327	34.587958	41.758485	43.50469
MACO_g1649.t1	0.037584	0.129158	0	0.0691	0.194876	0	0	0	0	0	0
MACO_g1650.t1	0	0	0	0	0	0	0	0	0	0	0
MACO_g1651.t1	44.944256	49.183199	39.602578	30.907062	29.747228	39.525854	29.141256	30.704127	49.248285	38.579479	52.035615
MACO_g1652.t1	1.581241	4.834228	1.306735	8.001588	11.024753	0.300533	0.389562	0.652512	2.226751	1.290642	2.362296
MACO_g1653.t1	33.73579	47.05554	29.773191	25.118663	27.950821	45.517624	21.657671	14.261182	122.139662	65.626225	138.939073
MACO_g1654.t1	13.301028	15.57762	11.222162	11.234805	9.991691	11.199044	9.751613	11.293202	14.454658	11.145198	16.068137
MACO_g1654.t2	6.253646	7.494173	6.725062	4.149254	4.309427	6.36416	5.45314	5.219377	3.101581	3.947708	2.022296
MACO_g1654.t3	5.152145	5.844649	5.891589	3.549565	2.552485	4.323705	6.299192	7.065945	6.590579	4.643554	7.743312
MACO_g1655.t1	30.837769	43.807441	30.395663	62.898304	60.645841	46.626069	54.036136	49.462145	27.36874	26.068607	35.203916
MACO_g1656.t1	4.900485	4.873166	5.650082	4.338923	4.305634	5.531263	6.902921	7.385863	5.621788	6.000554	5.605522
MACO_g1657.t1	0.049588	0.33668	0.802056	0.684593	0.170421	2.459285	1.123757	0.474249	0.604076	1.166955	2.442469
MACO_g1658.t1	13.370746	14.952977	9.644133	6.33002	4.716635	14.10238	11.673522	13.63278	9.863882	8.776034	7.781466
MACO_g1659.t1	8.487158	10.109642	6.492584	10.624744	10.124225	12.765993	9.414428	8.074062	10.005259	7.710957	7.48669
MACO_g1660.t1	0.090272	0.521033	0.68866	0.801608	1.774697	1.666953	1.043885	0.293237	0.248495	0.588444	0.198808
MACO_g1661.t1	6.165894	9.706868	7.562455	4.421766	3.367549	5.706018	8.787316	7.87739	5.515873	7.267572	4.504618
MACO_g1662.t1	7.458839	19.373349	6.390786	10.320699	6.133927	16.528509	6.120205	10.99583	2.144209	8.643837	11.920056
MACO_g1663.t1	0.046932	0.027725	0.214216	1.261961	1.543225	0.722899	1.601026	0.831093	5.707897	3.097556	3.001917
MACO_g1664.t1	1.18946	2.251955	1.932762	16.213603	21.370482	8.103276	6.179341	3.850555	7.656507	10.466817	7.01227
MACO_g1665.t1	15.459199	19.432723	20.28012	9.043758	14.244675	24.13402	22.796397	24.279225	28.081053	18.163691	30.952573
MACO_g1666.t1	0.823402	0	0	0	0	0.537705	0	2.543652	0	0	0.68896
MACO_g1666.t2	1.88451	2.297957	2.822172	0	0.071052	0	0.788402	0	0	0.175049	0
MACO_g1667.t1	2.775307	3.627368	4.611477	8.175833	3.169697	5.608786	13.927485	11.850313	8.632514	6.869083	10.522509
MACO_g1668.t1	35.385729	42.545967	26.724742	42.155121	51.039607	43.203006	41.902414	44.388068	55.683321	36.255075	117.308563
MACO_g1669.t1	6.785728	9.131689	8.93362	12.22936	21.703891	16.542376	10.473609	12.893464	11.395809	10.762179	14.942738
MACO_g1670.t1	0	0	0	0	0.055689	0	0	0	0	0.023397	0
MACO_g1671.t1	0.093172	0.065304	0	0.906255	1.576534	4.246087	1.277512	0.734565	2.305438	1.26681	1.369896
MACO_g1672.t1	0.968534	0.558316	0.810225	2.469471	0.77262	0.274788	0.17939	2.856686	2.798372	1.151245	4.05026
MACO_g1672.t2	5.672812	6.57362	7.356342	12.527745	8.748158	10.05603	15.313202	8.865183	14.498843	12.809293	14.74147
MACO_g1673.t1	10.970439	11.250539	13.103676	2.458877	3.879688	16.09714	17.250906	18.355729	19.51232	19.06821	16.41132
MACO_g1674.t1	0.08411	0.06582	0.145214	0.064289	0.147055	0.188796	0.588903	0.578255	0.254353	0.216	0.357671
MACO_g1675.t1	0.747346	1.868577	0.46603	15.384924	30.660353	2.271007	1.139765	0.433953	1.796709	1.477725	6.078393
MACO_g1676.t1	2.870487	3.791514	2.658842	12.155136	13.47059	13.573816	7.317533	4.96938	9.512284	8.369949	7.790991
MACO_g1677.t1	0	0	0	0	0	0	0	0	0	0	0
MACO_g1677.t2	3.625655	4.20228	3.320957	2.488006	3.615177	3.279533	1.471979	1.654659	3.596044	3.142731	1.448984
MACO_g1678.t1	1.032719	1.503561	1.551626	5.48116	10.064326	2.15848	4.003969	2.158916	0.903467	1.061054	1.239195
MACO_g1679.t1	49.274114	73.178256	55.939006	11.336254	7.207201	31.681363	58.048906	56.42697	24.577388	17.549797	29.579876
MACO_g1680.t1	0.386119	0.42195	0.419243	0.076222	0.114701	0.990143	1.097528	0.829961	0.2672	0.388285	0.152813
MACO_g1681.t1	1.469275	1.977111	2.263967	2.190436	2.446699	3.37663	2.904539	3.553857	1.645967	2.465446	2.316619
MACO_g1681.t2	11.082667	13.217737	13.593367	12.735404	19.070521	23.217463	23.341583	17.72269	25.62463	20.363807	25.483074
MACO_g1682.t1	0.191169	0.15081	0.21643	0.292029	0.173341	3.326568	2.634294	1.175986	2.739873	2.251249	0.724409
MACO_g1683.t1	0.014741	0.034581	0.057215	0.189303	0.193227	3.210166	1.311824	1.045128	0.30842	0.064858	0.158247
MACO_g1684.t1	289.854215	290.747138	231.813493	1165.653412	1222.689519	386.634929	254.384228	315.890444	551.48046	691.061811	600.044635
MACO_g1685.t1	6.670976	10.791641	5.785908	20.57541	20.701774	23.313633	18.771451	18.971224	146.249119	60.326896	103.757253
MACO_g1686.t1	0.470937	0.627583	0.838963	0.80449	1.5315	0.912492	1.061709	1.737834	1.787094	1.159646	2.154066
MACO_g1687.t1	4.532031	5.065583	3.83066	0.241081	0.355009	3.078341	3.734871	2.533112	2.112513	1.836807	1.35942
MACO_g1688.t1	2.749082	3.110005	3.912979	1.151431	1.631946	5.481748	7.242905	6.715598	5.886584	3.989945	3.960332
MACO_g1689.t1	0	0	0	0	0	0	0.048411	0	0	0.031831	0
MACO_g1689.t2	0	0	0	0	0	0	0	0	0	0	0
MACO_g1690.t1	2.645722	1.645512	2.818184	1.532216	2.598736	7.77425	6.124283	5.606539	4.513608	2.17946	3.986815
MACO_g1691.t1	4.108031	9.972992	3.132222	0	0.006771	0.618563	18.49829	3.769369	1.58224	0.67485	1.492345
MACO_g1692.t1	0.083698	0.293901	0.388944	0.092146	0.07307	1.083184	0.98165	0.578468	0.512783	0.349277	0.156921
MACO_g1693.t1	0	0.124397	0	0	0.096546	1.057384	3.840061	0	0.953329	0.313315	1.852738
MACO_g1693.t2	1.05171	1.164935	0.916797	0.215229	0.564742	1.624422	0	2.490439	1.496308	2.408751	0
MACO_g1694.t1	0	0	1.866851	0	0.554986	0	0	0	0	0	0
MACO_g1694.t2	2.949416	4.301863	1.33941	3.67495	3.67112	4.670066	6.095665	5.326581	5.165842	4.059436	5.908661
MACO_g1695.t1	25.934477	28.327121	22.78111	19.654644	19.892133	14.061866	15.89098	19.588298	18.786835	19.819685	22.591868
MACO_g1695.t2	57.621053	68.614719	57.443702	29.273126	28.81305	40.331536	33.148707	31.530329	63.952035	55.598305	59.803589
MACO_g1696.t1	19.701727	22.682018	23.582882	3.417244	4.104855	24.200854	28.721843	25.723804	9.669804	7.50328	10.26745
MACO_g1697.t1	0.766109	0.665985	1.183346	0.580406	1.435735	2.886606	3.664455	2.380734	1.592055	1.790021	1.408165
MACO_g1698.t1	3.728687	5.555992	4.717639	58.258307	26.959475	8.582322	5.508526	4.282695	9.595883	5.833939	6.877258
MACO_g1699.t1	5.35917	8.425443	6.392408	2.451967	3.855367	7.449591	6.47604	6.599175	6.4764	4.275747	5.083677
MACO_g1700.t1	5.930034	9.847121	20.266616	1.327329	3.073074	39.972765	33.10887	15.6525	14.31953	22.924583	11.980426
MACO_g1700.t2	10.614789	13.135401	32.568312	0	3.35555	0	17.679308	53.18815	22.871327	27.105714	26.236677
MACO_g1700.t3	5.157873	4.070248	7.307204	1.641657	3.994037	14.645227	15.495821	20.522471	11.34934	9.629338	8.824928
MACO_g1701.t1	1.259525	1.838366	1.007918	2.637568	1.492097	0.479812	0.657002	1.037938	0.88429	1.838019	0.948598
MACO_g1702.t1	0.200396	0.274761	0.251965	0.737054	0.380532	0.191123	0.06552	0.386822	0.109384	0.431973	0.367071
MACO_g1703.t1	2.280625	2.902225	1.592843	3.091336	3.606628	4.993914	4.766409	3.333746	4.86846	3.742034	3.876137
MACO_g1704.t1	9.796505	18.890698	9.445338	1.169074	16.20981	7.696468	19.144375	16.701304	22.296923	8.729341	7.369258
MACO_g1705.t1	0	0.108677	0	0.028353	0.162	0.642356	0.129643	0.127314	0.064627	0.050966	0.020722
MACO_g1706.t1	0.029438	0.102017	0.037457	7.490315	9.296898	0	0.048665	0.23922	0	0	0
MACO_g1707.t1	3.118065	4.664635	4.767382	3.63603	6.78614	10.497177	8.898831	8.15365	12.449608	11.25663	11.682999
MACO_g1708.t1	0	0	0	0	0	0	0	0	0	0	0
MACO_g1709.t1	4.303808	8.547192	6.036661	3.731014	4.728712	6.024778	9.554374	8.770798	4.06265	4.602057	5.900252
MACO_g1710.t1	28.771964	34.795663	49.62452	5.786445	8.69095	20.647917	21.291264	18.877692	23.761931	33.167269	15.490663
MACO_g1711.t1	1.901514	3.224932	3.527728	0.677886	1.595877	6.646864	5.290556	5.623983	6.840341	5.077462	5.949973
MACO_g1712.t1	0.039058	0.092424	0.03401	0.095466	0.057119	0.136556	0.077193	0.032464	0.100604	0.115338	0.070469
MACO_g1713.t1	0	0	0	1.999514	4.912056	0.106498	0.291583	0	0.491299	2.822018	0
MACO_g1714.t1	0.112519	0.044096	0.0973	0.057327	0.043749	0.137979	0.042085	0.082638	0.157253	0.137768	0
MACO_g1715.t1	23.524669	23.407003	16.882091	9.007101	10.014208	24.326451	22.836107	28.307252	18.182549	21.512809	15.363269
MACO_g1716.t1	143.587245	115.699501	102.480468	8.39537	14.561593	45.778144	84.928279	186.673008	52.527231	105.146768	73.973442
MACO_g1717.t1	19.342157	23.851398	19.7338	25.073891	23.418588	26.841191	30.527662	31.433876	32.85818	24.561947	36.740599
MACO_g1718.t1	16.182641	26.692301	14.353839	17.248002	27.342387	34.342078	16.009238	18.410352	27.267931	24.115371	33.849695
MACO_g1719.t1	0.113316	0.053031	0.440112	0	0.049526	0.260095	0.261779	0.327153	0.27674	0.342928	0.437421
MACO_g1719.t2	0	0.171741	0	0.224604	0	0	0	0	0	0	0
MACO_g1720.t1	2.863559	2.239022	2.708691	0	0	4.177741	4.637588	3.536075	3.023103	3.142614	0.284871
MACO_g1721.t1	1.547109	1.93476	0.904374	0.524384	0	0.177117	1.821941	0.695493	0.847963	0.693118	0.461105
MACO_g1721.t2	0.626414	1.315623	1.397799	0.431136	0.163646	3.720937	1.484967	3.202284	0.643611	0.802378	0.374116
MACO_g1721.t3	4.490691	4.48777	5.217153	0.665047	0.889698	3.443593	4.195932	3.506288	2.669203	3.360908	1.87092
MACO_g1721.t4	0.34553	0.386843	1.188515	0.091537	0	1.076989	2.139884	0.710676	0.288852	0.079406	0.082389
MACO_g1722.t1	9.726798	15.304495	10.491645	1.075433	1.053428	7.384392	9.694324	11.334019	4.941644	3.955199	3.815856
MACO_g1723.t1	29.830295	69.072519	47.614026	0.66852	1.07369	36.130427	81.542603	74.217086	10.519756	7.610181	9.85108
MACO_g1724.t1	51.025569	14.382044	40.511158	1.974332	1.832029	27.365735	78.585548	48.391741	4.524087	3.28869	3.806892
MACO_g1724.t2	2.803029	1.963946	3.135424	0.126243	0	2.57791	4.693332	5.642599	0.785213	0	0.439101
MACO_g1725.t1	7.031629	8.087103	7.770405	7.393208	6.585606	9.061923	8.624895	7.120205	8.620831	6.498783	10.649895
MACO_g1726.t1	3.52503	13.241158	3.973824	0.283791	0.682566	3.158521	1.547855	1.148957	0.800986	1.10579	1.622421
MACO_g1727.t1	10.887265	17.114863	15.223932	3.682448	7.186715	10.35929	16.793538	22.082059	7.830199	8.133478	11.650505
MACO_g1728.t1	18.367637	21.976325	16.991844	9.26481	22.982707	10.540191	23.777667	33.967666	39.837786	30.532946	39.517252
MACO_g1728.t2	14.697575	14.655445	13.763949	19.807617	28.852581	24.184943	26.433017	21.617854	28.554885	19.382395	38.01806
MACO_g1729.t1	6.719078	8.37044	6.93389	17.831324	25.506599	11.939626	11.776272	14.136059	30.150033	36.020188	32.616479
MACO_g1730.t1	19.737894	23.196716	18.185965	99.39889	138.449064	46.441049	42.820718	41.636964	80.666361	66.256354	113.35778
MACO_g1731.t1	6.13849	9.167856	6.448504	0.73572	0.679927	4.717571	5.136307	6.394306	2.574959	3.347171	2.981327
MACO_g1732.t1	17.26122	25.752313	16.860025	42.339278	34.302236	48.830053	27.206604	24.485754	37.254839	52.538737	26.769079
MACO_g1733.t1	0.041519	0	0.035848	0	0.084697	1.508355	0.162824	0.228396	0.173875	0	0.446121
MACO_g1734.t1	23.535007	28.800321	24.981246	22.095742	21.0763	19.393035	16.166311	20.157909	19.347645	20.61767	20.632297
MACO_g1735.t1	0	0	0	0	0	0	0	0	0	0	0
MACO_g1736.t1	0.801898	1.270695	1.376452	2.225113	3.196611	4.627537	4.403552	3.416681	2.732638	2.071805	3.62216
MACO_g1737.t1	9.120731	11.204967	9.124189	2.473178	1.646794	10.433353	10.550442	10.066176	7.574094	5.635508	4.387115
MACO_g1738.t1	3.025443	3.063014	3.496973	3.406069	6.047225	5.007215	6.641179	4.708771	7.498704	5.644804	9.016888
MACO_g1739.t1	23.656812	23.25798	31.695322	0.332736	1.021972	8.455703	41.388359	36.659337	16.829485	12.729776	11.28435
MACO_g1740.t1	7.894928	7.895578	6.11833	2.808447	3.720798	3.10887	3.836313	5.733782	5.340641	4.687939	5.743946
MACO_g1741.t1	3.552018	4.601512	3.787448	4.539707	7.142719	6.835821	6.412483	4.900371	7.524234	5.753778	8.056055
MACO_g1742.t1	1.693811	1.087247	1.850891	6.701029	9.748826	2.270995	3.107013	0.683202	7.144595	2.890911	3.187979
MACO_g1743.t1	3.595901	7.220322	2.327052	3.91084	5.989443	15.43396	11.575311	14.494423	18.507367	18.394249	10.371582
MACO_g1744.t1	1.571619	2.054732	1.307332	0.180951	0.279646	1.759307	1.734274	1.41205	1.14027	0.999604	0.944133
MACO_g1745.t1	32.201232	37.809904	44.622816	3.65133	4.455105	40.674848	42.031931	50.764618	45.704646	36.031515	28.938053
MACO_g1746.t1	0.84485	1.008068	0.906789	1.004885	0.623409	2.507291	1.221099	1.547725	2.599731	2.079003	1.756422
MACO_g1747.t1	0.044363	0.043571	0.03799	0.026507	0.006785	0.241544	0.141198	0.041874	0.059859	0.12006	0.015734
MACO_g1748.t1	84.240944	105.185272	68.095963	113.167671	259.353757	29.796105	19.842789	40.988176	140.619118	85.203595	117.538797
MACO_g1749.t1	0.648889	1.658753	0.591596	15.042654	17.634445	0.432576	0.384066	0.137212	1.655252	4.054903	5.889759
MACO_g1750.t1	14.786123	7.90094	10.029856	5.578933	5.279036	8.541407	12.782561	21.412649	27.132421	14.973839	34.492639
MACO_g1751.t1	4.759033	5.317085	3.924812	1.860668	1.674514	3.610101	3.797982	6.769332	3.534168	1.147459	3.203038
MACO_g1752.t1	4.168865	2.681531	3.747999	1.074322	3.507428	4.520452	7.950547	7.305888	2.935546	4.136917	2.136955
MACO_g1753.t1	1.814124	1.253514	1.815335	5.498539	9.996758	1.358865	0.809144	0.794968	3.423524	4.501367	2.868824
MACO_g1754.t1	1.629244	2.194579	2.122209	0.560117	0.853635	2.910147	2.079693	2.716749	2.780873	2.348745	1.900533
MACO_g1755.t1	0.127149	0.281886	0.292657	0	0.111146	0.224838	0.379794	0.233081	0.019716	0.404237	0.056909
MACO_g1756.t1	8.626354	10.977446	9.293736	2.577498	2.822184	14.36803	13.197989	9.88528	9.396928	7.653169	7.048492
MACO_g1757.t1	0	0	0	0	0	0	0	0	0	0	0
[truncated: 25,467 more rows]
