# Supplementary material for: Pseudomolecule-scale genome assemblies of Drepanocaryum sewerzowii and Marmoritis complanata
Source: G3 (Bethesda). 2024 Jul 24;14(10):jkae172. doi: 10.1093/g3journal/jkae172 (PMC11979756; doi:10.1093/g3journal/jkae172)
Supplement: jkae172_Supplementary_Data [file jkae172_supplementary_data.zip › Table_S4_G3-2024-405070.txt]

DRSE_gene_ID	TAIR10_TOP_HIT	TAIR10_HIT_FUNCTION	SWISS-PROT_HIT	SWISS-PROT_HIT_FUNCTION	PFAM_DOMAIN_TOP_HIT	PFAM_DOMAIN_FUNCTION
DRSE_g1.t1	#N/A	#N/A	#N/A	#N/A	#N/A	#N/A
DRSE_g2.t1	#N/A	#N/A	#N/A	#N/A	#N/A	#N/A
DRSE_g3.t1	#N/A	#N/A	#N/A	#N/A	#N/A	#N/A
DRSE_g4.t1	#N/A	#N/A	#N/A	#N/A	#N/A	#N/A
DRSE_g5.t1	#N/A	#N/A	#N/A	#N/A	#N/A	#N/A
DRSE_g6.t1	#N/A	#N/A	#N/A	#N/A	#N/A	#N/A
DRSE_g7.t1	#N/A	#N/A	#N/A	#N/A	#N/A	#N/A
DRSE_g8.t1	#N/A	#N/A	#N/A	#N/A	#N/A	#N/A
DRSE_g9.t1	#N/A	#N/A	#N/A	#N/A	#N/A	#N/A
DRSE_g10.t1	#N/A	#N/A	#N/A	#N/A	#N/A	#N/A
DRSE_g11.t1	#N/A	#N/A	#N/A	#N/A	#N/A	#N/A
DRSE_g12.t1	AT5G11040.1	TRS120	sp|Q9FY61|TR120_ARATH	Trafficking protein particle complex II-specific subunit 120 homolog OS=Arabidopsis thaliana OX=3702 GN=TRS120 PE=1 SV=1	PF08626.16	TRAPPC9-Trs120
DRSE_g13.t1	AT5G54830.1	DOMON domain-containing protein / dopamine beta-monooxygenase N-terminal domain-containing protein	sp|Q9FFU6|B561A_ARATH	Cytochrome b561, DM13 and DOMON domain-containing protein At5g54830 OS=Arabidopsis thaliana OX=3702 GN=At5g54830 PE=2 SV=1	PF01578.25	Cytochrom_C_asm
DRSE_g13.t2	AT5G54830.1	DOMON domain-containing protein / dopamine beta-monooxygenase N-terminal domain-containing protein	sp|Q9FFU6|B561A_ARATH	Cytochrome b561, DM13 and DOMON domain-containing protein At5g54830 OS=Arabidopsis thaliana OX=3702 GN=At5g54830 PE=2 SV=1	#N/A	#N/A
DRSE_g14.t1	AT4G38150.1	Pentatricopeptide repeat (PPR) superfamily protein	sp|Q9SZL5|PP356_ARATH	Pentatricopeptide repeat-containing protein At4g38150 OS=Arabidopsis thaliana OX=3702 GN=At4g38150 PE=2 SV=1	#N/A	#N/A
DRSE_g15.t1	AT5G25170.1	PPPDE putative thiol peptidase family protein	sp|Q93VG8|PPDEX_ARATH	DeSI-like protein At4g17486 OS=Arabidopsis thaliana OX=3702 GN=At4g17486 PE=2 SV=1	#N/A	#N/A
DRSE_g16.t1	AT3G07930.3	DNA glycosylase superfamily protein	sp|Q0IGK1|MBD4L_ARATH	Methyl-CpG-binding domain protein 4-like protein OS=Arabidopsis thaliana OX=3702 GN=MBD4L PE=1 SV=1	#N/A	#N/A
DRSE_g16.t2	AT3G07930.3	DNA glycosylase superfamily protein	sp|Q0IGK1|MBD4L_ARATH	Methyl-CpG-binding domain protein 4-like protein OS=Arabidopsis thaliana OX=3702 GN=MBD4L PE=1 SV=1	#N/A	#N/A
DRSE_g17.t1	#N/A	#N/A	#N/A	#N/A	#N/A	#N/A
DRSE_g18.t1	AT1G11510.1	DNA-binding storekeeper protein-related transcriptional regulator	sp|C0SUU6|STKLA_ARATH	Probable transcription factor At1g11510 OS=Arabidopsis thaliana OX=3702 GN=At1g11510 PE=1 SV=1	#N/A	#N/A
DRSE_g19.t1	AT3G09140.2	Protein of unknown function (DUF674)	#N/A	#N/A	#N/A	#N/A
DRSE_g20.t1	#N/A	#N/A	#N/A	#N/A	#N/A	#N/A
DRSE_g21.t1	#N/A	#N/A	#N/A	#N/A	#N/A	#N/A
DRSE_g22.t1	#N/A	#N/A	#N/A	#N/A	#N/A	#N/A
DRSE_g23.t1	#N/A	#N/A	#N/A	#N/A	#N/A	#N/A
DRSE_g24.t1	#N/A	#N/A	#N/A	#N/A	#N/A	#N/A
DRSE_g25.t1	AT5G25270.1	Ubiquitin-like superfamily protein	sp|D5LXJ0|CIP73_LOTJA	Ubiquitin-like domain-containing protein CIP73 OS=Lotus japonicus OX=34305 GN=CIP73 PE=1 SV=1	#N/A	#N/A
DRSE_g26.t1	AT4G30800.1	Nucleic acid-binding, OB-fold-like protein	sp|P25460|RS11_MAIZE	Small ribosomal subunit protein uS17 OS=Zea mays OX=4577 GN=RPS11 PE=2 SV=1	#N/A	#N/A
DRSE_g27.t1	AT2G25270.1	unknown protein; LOCATED IN: plasma membrane; EXPRESSED IN: 18 plant structures; EXPRESSED DURING: 13 growth stages; BEST Arabidopsis thaliana protein match is: unknown protein (TAIR:AT2G12400.1); Has 35333 Blast hits to 34131 proteins in 2444 species: Archae - 798; Bacteria - 22429; Metazoa - 974; Fungi - 991; Plants - 531; Viruses - 0; Other Eukaryotes - 9610 (source: NCBI BLink).	#N/A	#N/A	#N/A	#N/A
DRSE_g28.t1	AT5G44370.1	phosphate transporter 4;6	sp|Q9FKV1|ANTR5_ARATH	Probable anion transporter 5 OS=Arabidopsis thaliana OX=3702 GN=ANTR5 PE=2 SV=1	#N/A	#N/A
DRSE_g28.t2	AT5G44370.1	phosphate transporter 4;6	sp|Q9FKV1|ANTR5_ARATH	Probable anion transporter 5 OS=Arabidopsis thaliana OX=3702 GN=ANTR5 PE=2 SV=1	#N/A	#N/A
DRSE_g29.t1	AT5G19680.1	Leucine-rich repeat (LRR) family protein	sp|Q84WJ9|PP1R7_ARATH	Protein phosphatase 1 regulatory inhibitor subunit PPP1R7 homolog OS=Arabidopsis thaliana OX=3702 GN=At5g19680 PE=1 SV=1	#N/A	#N/A
DRSE_g30.t1	AT2G25300.1	Galactosyltransferase family protein	sp|Q5XEZ1|B3GT9_ARATH	Hydroxyproline O-galactosyltransferase HPGT3 OS=Arabidopsis thaliana OX=3702 GN=HPGT3 PE=2 SV=1	#N/A	#N/A
DRSE_g31.t1	AT5G11100.1	Calcium-dependent lipid-binding (CaLB domain) family protein	sp|A0JJX5|SYT4_ARATH	Synaptotagmin-4 OS=Arabidopsis thaliana OX=3702 GN=SYT4 PE=2 SV=1	#N/A	#N/A
DRSE_g32.t1	AT5G20280.1	sucrose phosphate synthase 1F	sp|O22060|SPSA1_CITUN	Probable sucrose-phosphate synthase 1 OS=Citrus unshiu OX=55188 GN=SPS1 PE=2 SV=1	#N/A	#N/A
DRSE_g33.t1	AT5G20260.1	Exostosin family protein	sp|Q3E9A4|GLYT5_ARATH	Probable glycosyltransferase At5g20260 OS=Arabidopsis thaliana OX=3702 GN=At5g20260 PE=3 SV=3	#N/A	#N/A
DRSE_g34.t1	AT2G25320.1	TRAF-like family protein	#N/A	#N/A	#N/A	#N/A
DRSE_g35.t1	AT5G11160.1	adenine phosphoribosyltransferase 5	sp|Q9LFP0|APT5_ARATH	Adenine phosphoribosyltransferase 5 OS=Arabidopsis thaliana OX=3702 GN=APT5 PE=1 SV=1	#N/A	#N/A
DRSE_g36.t1	AT1G64150.1	Uncharacterized protein family (UPF0016)	sp|Q94AX5|PAM71_ARATH	Protein PAM71, chloroplastic OS=Arabidopsis thaliana OX=3702 GN=PAM71 PE=1 SV=2	#N/A	#N/A
DRSE_g37.t1	AT4G32260.1	ATPase, F0 complex, subunit B/B', bacterial/chloroplast	sp|P31853|ATPF2_SPIOL	ATP synthase subunit b', chloroplastic OS=Spinacia oleracea OX=3562 GN=ATPF2 PE=1 SV=2	PF00430.23	ATP-synt_B
DRSE_g38.t1	AT4G32272.1	Nucleotide/sugar transporter family protein	sp|A8MRY9|UGNT1_ARATH	UDP-N-acetylglucosamine transporter UGNT1 OS=Arabidopsis thaliana OX=3702 GN=UGNT1 PE=1 SV=1	#N/A	#N/A
DRSE_g39.t1	AT2G25430.1	epsin N-terminal homology (ENTH) domain-containing protein / clathrin assembly protein-related	sp|Q8LF20|CAP2_ARATH	Putative clathrin assembly protein At2g25430 OS=Arabidopsis thaliana OX=3702 GN=At2g25430 PE=1 SV=2	#N/A	#N/A
DRSE_g40.t1	#N/A	#N/A	#N/A	#N/A	#N/A	#N/A
DRSE_g41.t1	AT4G32330.2	TPX2 (targeting protein for Xklp2) protein family	sp|Q94C48|WDL5_ARATH	Protein WVD2-like 5 OS=Arabidopsis thaliana OX=3702 GN=WDL5 PE=1 SV=1	#N/A	#N/A
DRSE_g41.t2	AT4G32330.2	TPX2 (targeting protein for Xklp2) protein family	sp|Q94C48|WDL5_ARATH	Protein WVD2-like 5 OS=Arabidopsis thaliana OX=3702 GN=WDL5 PE=1 SV=1	#N/A	#N/A
DRSE_g42.t1	#N/A	#N/A	#N/A	#N/A	#N/A	#N/A
DRSE_g43.t1	AT2G25490.1	EIN3-binding F box protein 1	sp|Q9SKK0|EBF1_ARATH	EIN3-binding F-box protein 1 OS=Arabidopsis thaliana OX=3702 GN=EBF1 PE=1 SV=1	#N/A	#N/A
DRSE_g44.t1	#N/A	#N/A	#N/A	#N/A	#N/A	#N/A
DRSE_g45.t1	AT3G15730.1	phospholipase D alpha 1	sp|Q41142|PLDA1_RICCO	Phospholipase D alpha 1 OS=Ricinus communis OX=3988 GN=PLD1 PE=1 SV=1	#N/A	#N/A
DRSE_g46.t1	AT2G26660.1	SPX domain gene 2	sp|O48781|SPX2_ARATH	SPX domain-containing protein 2 OS=Arabidopsis thaliana OX=3702 GN=SPX2 PE=2 SV=1	#N/A	#N/A
DRSE_g46.t2	AT2G26660.1	SPX domain gene 2	sp|O48781|SPX2_ARATH	SPX domain-containing protein 2 OS=Arabidopsis thaliana OX=3702 GN=SPX2 PE=2 SV=1	#N/A	#N/A
DRSE_g47.t1	AT5G11200.1	DEAD/DEAH box RNA helicase family protein	sp|Q56XG6|RH15_ARATH	DEAD-box ATP-dependent RNA helicase 15 OS=Arabidopsis thaliana OX=3702 GN=RH15 PE=1 SV=3	#N/A	#N/A
DRSE_g48.t1	AT2G17525.1	Pentatricopeptide repeat (PPR) superfamily protein	sp|Q84VG6|PP160_ARATH	Pentatricopeptide repeat-containing protein At2g17525, mitochondrial OS=Arabidopsis thaliana OX=3702 GN=At2g17525 PE=2 SV=2	#N/A	#N/A
DRSE_g49.t1	AT2G25530.1	AFG1-like ATPase family protein	#N/A	#N/A	#N/A	#N/A
DRSE_g50.t1	AT4G32400.1	Mitochondrial substrate carrier family protein	sp|Q9SUV1|BRT1_ARATH	Adenine nucleotide transporter BT1, chloroplastic/mitochondrial OS=Arabidopsis thaliana OX=3702 GN=BT1 PE=1 SV=1	#N/A	#N/A
DRSE_g51.t1	AT2G34160.1	Alba DNA/RNA-binding protein	sp|O22969|Y2416_ARATH	Uncharacterized protein At2g34160 OS=Arabidopsis thaliana OX=3702 GN=At2g34160 PE=1 SV=1	#N/A	#N/A
DRSE_g52.t1	AT5G11260.1	Basic-leucine zipper (bZIP) transcription factor family protein	sp|Q9SM50|HY5_SOLLC	Transcription factor HY5 OS=Solanum lycopersicum OX=4081 GN=HY5 PE=2 SV=1	#N/A	#N/A
DRSE_g53.t1	#N/A	#N/A	#N/A	#N/A	#N/A	#N/A
DRSE_g54.t1	#N/A	#N/A	#N/A	#N/A	#N/A	#N/A
DRSE_g55.t1	#N/A	#N/A	sp|P08770|TRA1_MAIZE	Putative AC transposase OS=Zea mays OX=4577 PE=2 SV=2	#N/A	#N/A
DRSE_g56.t1	AT5G11280.1	unknown protein; BEST Arabidopsis thaliana protein match is: unknown protein (TAIR:AT1G80200.1); Has 30201 Blast hits to 17322 proteins in 780 species: Archae - 12; Bacteria - 1396; Metazoa - 17338; Fungi - 3422; Plants - 5037; Viruses - 0; Other Eukaryotes - 2996 (source: NCBI BLink).	#N/A	#N/A	#N/A	#N/A
DRSE_g57.t1	AT2G26280.1	CTC-interacting domain 7	sp|O64843|CID7_ARATH	Polyadenylate-binding protein-interacting protein 7 OS=Arabidopsis thaliana OX=3702 GN=CID7 PE=1 SV=1	PF08590.15	DUF1771
DRSE_g58.t1	AT1G72510.1	Protein of unknown function (DUF1677)	#N/A	#N/A	PF07911.18	DUF1677
DRSE_g59.t1	AT1G48270.1	G-protein-coupled receptor 1	sp|O04714|GCR1_ARATH	G-protein coupled receptor 1 OS=Arabidopsis thaliana OX=3702 GN=GCR1 PE=1 SV=1	PF00002.29	7tm_2
DRSE_g60.t1	#N/A	#N/A	#N/A	#N/A	#N/A	#N/A
DRSE_g61.t1	#N/A	#N/A	#N/A	#N/A	#N/A	#N/A
DRSE_g62.t1	AT5G21950.1	alpha/beta-Hydrolases superfamily protein	#N/A	#N/A	#N/A	#N/A
DRSE_g63.t1	AT2G26330.1	Leucine-rich receptor-like protein kinase family protein	sp|Q42371|ERECT_ARATH	LRR receptor-like serine/threonine-protein kinase ERECTA OS=Arabidopsis thaliana OX=3702 GN=ERECTA PE=1 SV=1	#N/A	#N/A
DRSE_g64.t1	AT5G21920.1	YGGT family protein	sp|Q9C595|YLMG2_ARATH	YlmG homolog protein 2, chloroplastic OS=Arabidopsis thaliana OX=3702 GN=YLMG2 PE=2 SV=1	PF02325.22	YGGT
DRSE_g64.t2	AT5G21920.1	YGGT family protein	sp|Q9C595|YLMG2_ARATH	YlmG homolog protein 2, chloroplastic OS=Arabidopsis thaliana OX=3702 GN=YLMG2 PE=2 SV=1	#N/A	#N/A
DRSE_g65.t1	AT4G33210.1	F-box family protein	sp|Q9SMY8|FBL15_ARATH	F-box/LRR-repeat protein 15 OS=Arabidopsis thaliana OX=3702 GN=FBL15 PE=2 SV=2	#N/A	#N/A
DRSE_g65.t2	AT4G33210.1	F-box family protein	sp|Q9SMY8|FBL15_ARATH	F-box/LRR-repeat protein 15 OS=Arabidopsis thaliana OX=3702 GN=FBL15 PE=2 SV=2	#N/A	#N/A
DRSE_g66.t1	AT2G29070.2	Ubiquitin fusion degradation UFD1 family protein	#N/A	#N/A	#N/A	#N/A
DRSE_g67.t1	AT5G12080.1	mechanosensitive channel of small conductance-like 10	sp|Q9LYG9|MSL10_ARATH	Mechanosensitive ion channel protein 10 OS=Arabidopsis thaliana OX=3702 GN=MSL10 PE=1 SV=1	#N/A	#N/A
DRSE_g67.t2	AT5G12080.1	mechanosensitive channel of small conductance-like 10	sp|Q9LYG9|MSL10_ARATH	Mechanosensitive ion channel protein 10 OS=Arabidopsis thaliana OX=3702 GN=MSL10 PE=1 SV=1	#N/A	#N/A
DRSE_g68.t1	AT5G58010.1	LJRHL1-like 3	sp|Q9LSQ3|LRL3_ARATH	Transcription factor LRL3 OS=Arabidopsis thaliana OX=3702 GN=LRL3 PE=2 SV=1	#N/A	#N/A
DRSE_g69.t1	AT3G13980.1	unknown protein; BEST Arabidopsis thaliana protein match is: unknown protein (TAIR:AT1G54200.1); Has 1485 Blast hits to 418 proteins in 98 species: Archae - 0; Bacteria - 6; Metazoa - 246; Fungi - 61; Plants - 107; Viruses - 6; Other Eukaryotes - 1059 (source: NCBI BLink).	sp|Q9LVK2|BIG1A_ARATH	Protein BIG GRAIN 1-like A OS=Arabidopsis thaliana OX=3702 GN=At3g13980 PE=3 SV=1	#N/A	#N/A
DRSE_g70.t1	AT5G12040.1	Nitrilase/cyanide hydratase and apolipoprotein N-acyltransferase family protein	sp|Q8RUF8|NILP3_ARATH	Omega-amidase, chloroplastic OS=Arabidopsis thaliana OX=3702 GN=NLP3 PE=1 SV=1	#N/A	#N/A
DRSE_g71.t1	#N/A	#N/A	#N/A	#N/A	#N/A	#N/A
DRSE_g72.t1	#N/A	#N/A	#N/A	#N/A	PF20167.3	Transposase_32
DRSE_g73.t1	AT1G72830.1	nuclear factor Y, subunit A3	sp|Q93ZH2|NFYA3_ARATH	Nuclear transcription factor Y subunit A-3 OS=Arabidopsis thaliana OX=3702 GN=NFYA3 PE=2 SV=2	#N/A	#N/A
DRSE_g73.t2	AT1G72830.1	nuclear factor Y, subunit A3	sp|Q93ZH2|NFYA3_ARATH	Nuclear transcription factor Y subunit A-3 OS=Arabidopsis thaliana OX=3702 GN=NFYA3 PE=2 SV=2	#N/A	#N/A
DRSE_g73.t3	AT1G72830.1	nuclear factor Y, subunit A3	sp|Q93ZH2|NFYA3_ARATH	Nuclear transcription factor Y subunit A-3 OS=Arabidopsis thaliana OX=3702 GN=NFYA3 PE=2 SV=2	#N/A	#N/A
DRSE_g73.t4	AT1G72830.1	nuclear factor Y, subunit A3	sp|Q93ZH2|NFYA3_ARATH	Nuclear transcription factor Y subunit A-3 OS=Arabidopsis thaliana OX=3702 GN=NFYA3 PE=2 SV=2	#N/A	#N/A
DRSE_g73.t5	AT1G72830.1	nuclear factor Y, subunit A3	sp|Q93ZH2|NFYA3_ARATH	Nuclear transcription factor Y subunit A-3 OS=Arabidopsis thaliana OX=3702 GN=NFYA3 PE=2 SV=2	#N/A	#N/A
DRSE_g74.t1	AT1G72820.1	Mitochondrial substrate carrier family protein	sp|Q9LV81|BRTL3_ARATH	Probable mitochondrial adenine nucleotide transporter BTL3 OS=Arabidopsis thaliana OX=3702 GN=At5g64970 PE=2 SV=1	#N/A	#N/A
DRSE_g74.t2	AT1G72820.1	Mitochondrial substrate carrier family protein	sp|Q9LV81|BRTL3_ARATH	Probable mitochondrial adenine nucleotide transporter BTL3 OS=Arabidopsis thaliana OX=3702 GN=At5g64970 PE=2 SV=1	#N/A	#N/A
DRSE_g75.t1	#N/A	#N/A	#N/A	#N/A	#N/A	#N/A
DRSE_g76.t1	AT4G03500.1	Ankyrin repeat family protein	#N/A	#N/A	#N/A	#N/A
DRSE_g77.t1	#N/A	#N/A	#N/A	#N/A	#N/A	#N/A
DRSE_g78.t1	#N/A	#N/A	#N/A	#N/A	#N/A	#N/A
DRSE_g79.t1	#N/A	#N/A	#N/A	#N/A	#N/A	#N/A
DRSE_g80.t1	AT1G62940.1	acyl-CoA synthetase 5	sp|Q9LQ12|4CLL1_ARATH	4-coumarate--CoA ligase-like 1 OS=Arabidopsis thaliana OX=3702 GN=4CLL1 PE=1 SV=1	#N/A	#N/A
DRSE_g81.t1	#N/A	#N/A	#N/A	#N/A	#N/A	#N/A
DRSE_g82.t1	#N/A	#N/A	#N/A	#N/A	#N/A	#N/A
DRSE_g83.t1	AT1G16070.1	tubby like protein 8	sp|Q9S9M8|TLP8_ARATH	Tubby-like protein 8 OS=Arabidopsis thaliana OX=3702 GN=TULP8 PE=2 SV=1	#N/A	#N/A
DRSE_g84.t1	AT5G26170.1	WRKY DNA-binding protein 50	sp|Q8VWQ5|WRK50_ARATH	Probable WRKY transcription factor 50 OS=Arabidopsis thaliana OX=3702 GN=WRKY50 PE=2 SV=1	#N/A	#N/A
DRSE_g84.t2	AT5G26170.1	WRKY DNA-binding protein 50	sp|Q8VWQ5|WRK50_ARATH	Probable WRKY transcription factor 50 OS=Arabidopsis thaliana OX=3702 GN=WRKY50 PE=2 SV=1	#N/A	#N/A
DRSE_g85.t1	AT5G20610.1	unknown protein; BEST Arabidopsis thaliana protein match is: unknown protein (TAIR:AT5G26160.1); Has 918 Blast hits to 759 proteins in 180 species: Archae - 6; Bacteria - 105; Metazoa - 264; Fungi - 89; Plants - 167; Viruses - 5; Other Eukaryotes - 282 (source: NCBI BLink).	sp|F4K5K6|PMIR1_ARATH	Protein PLASTID MOVEMENT IMPAIRED 1-RELATED 1 OS=Arabidopsis thaliana OX=3702 GN=PMIR1 PE=2 SV=1	#N/A	#N/A
DRSE_g85.t2	AT5G20610.1	unknown protein; BEST Arabidopsis thaliana protein match is: unknown protein (TAIR:AT5G26160.1); Has 918 Blast hits to 759 proteins in 180 species: Archae - 6; Bacteria - 105; Metazoa - 264; Fungi - 89; Plants - 167; Viruses - 5; Other Eukaryotes - 282 (source: NCBI BLink).	sp|F4K5K6|PMIR1_ARATH	Protein PLASTID MOVEMENT IMPAIRED 1-RELATED 1 OS=Arabidopsis thaliana OX=3702 GN=PMIR1 PE=2 SV=1	#N/A	#N/A
DRSE_g86.t1	AT3G07870.1	F-box and associated interaction domains-containing protein	sp|Q9SFC7|FB135_ARATH	F-box protein At3g07870 OS=Arabidopsis thaliana OX=3702 GN=At3g07870 PE=2 SV=1	#N/A	#N/A
DRSE_g87.t1	#N/A	#N/A	#N/A	#N/A	#N/A	#N/A
DRSE_g88.t1	AT5G08290.1	mRNA splicing factor, thioredoxin-like U5 snRNP	sp|Q9FE62|YLS8_ARATH	Thioredoxin-like protein YLS8 OS=Arabidopsis thaliana OX=3702 GN=YLS8 PE=1 SV=1	#N/A	#N/A
DRSE_g89.t1	AT2G30060.1	Pleckstrin homology (PH) domain superfamily protein	sp|Q8RWG8|RBP1B_ARATH	Ran-binding protein 1 homolog b OS=Arabidopsis thaliana OX=3702 GN=RANBP1B PE=1 SV=2	#N/A	#N/A
DRSE_g90.t1	AT4G33080.2	AGC (cAMP-dependent, cGMP-dependent and protein kinase C) kinase family protein	sp|F4HPN2|IRE4_ARATH	Probable serine/threonine protein kinase IRE4 OS=Arabidopsis thaliana OX=3702 GN=IRE4 PE=2 SV=1	#N/A	#N/A
DRSE_g91.t1	#N/A	#N/A	#N/A	#N/A	#N/A	#N/A
DRSE_g92.t1	#N/A	#N/A	#N/A	#N/A	#N/A	#N/A
DRSE_g93.t1	AT1G76940.2	RNA-binding (RRM/RBD/RNP motifs) family protein	sp|A1A6K6|NSRA_ARATH	Nuclear speckle RNA-binding protein A OS=Arabidopsis thaliana OX=3702 GN=NSRA PE=2 SV=1	#N/A	#N/A
DRSE_g94.t1	AT5G12010.1	unknown protein; INVOLVED IN: response to salt stress; LOCATED IN: chloroplast, plasma membrane, membrane; EXPRESSED IN: 23 plant structures; EXPRESSED DURING: 13 growth stages; BEST Arabidopsis thaliana protein match is: unknown protein (TAIR:AT4G29780.1); Has 1807 Blast hits to 1807 proteins in 277 species: Archae - 0; Bacteria - 0; Metazoa - 736; Fungi - 347; Plants - 385; Viruses - 0; Other E…	#N/A	#N/A	PF13359.11	DDE_Tnp_4
DRSE_g95.t1	#N/A	#N/A	#N/A	#N/A	#N/A	#N/A
DRSE_g96.t1	#N/A	#N/A	#N/A	#N/A	#N/A	#N/A
DRSE_g97.t1	#N/A	#N/A	#N/A	#N/A	#N/A	#N/A
DRSE_g98.t1	#N/A	#N/A	#N/A	#N/A	PF13966.11	zf-RVT
DRSE_g99.t1	#N/A	#N/A	#N/A	#N/A	#N/A	#N/A
DRSE_g100.t1	#N/A	#N/A	#N/A	#N/A	#N/A	#N/A
DRSE_g101.t1	AT3G13920.1	eukaryotic translation initiation factor 4A1	sp|P41382|IF410_TOBAC	Eukaryotic initiation factor 4A-10 OS=Nicotiana tabacum OX=4097 PE=2 SV=1	#N/A	#N/A
DRSE_g102.t1	AT5G11970.1	Protein of unknown function (DUF3511)	#N/A	#N/A	PF12023.13	DUF3511
DRSE_g103.t1	AT5G62740.1	SPFH/Band 7/PHB domain-containing membrane-associated protein family	sp|Q6K550|HIRL2_ORYSJ	Hypersensitive-induced response protein-like protein 2 OS=Oryza sativa subsp. japonica OX=39947 GN=HIRL2 PE=3 SV=1	#N/A	#N/A
DRSE_g104.t1	AT3G04680.1	CLP-similar protein 3	sp|Q9SR06|CLP1_ARATH	Protein CLP1 homolog OS=Arabidopsis thaliana OX=3702 GN=CLPS3 PE=1 SV=1	PF06807.19	Clp1
DRSE_g105.t1	AT1G65870.1	Disease resistance-responsive (dirigent-like protein) family protein	sp|Q9SS03|DIR21_ARATH	Dirigent protein 21 OS=Arabidopsis thaliana OX=3702 GN=DIR21 PE=3 SV=1	#N/A	#N/A
DRSE_g106.t1	#N/A	#N/A	#N/A	#N/A	#N/A	#N/A
DRSE_g107.t1	#N/A	#N/A	#N/A	#N/A	#N/A	#N/A
DRSE_g108.t1	#N/A	#N/A	#N/A	#N/A	#N/A	#N/A
DRSE_g109.t1	AT5G11950.1	Putative lysine decarboxylase family protein	sp|Q84MC2|LOG8_ARATH	Cytokinin riboside 5'-monophosphate phosphoribohydrolase LOG8 OS=Arabidopsis thaliana OX=3702 GN=LOG8 PE=1 SV=1	#N/A	#N/A
DRSE_g110.t1	AT1G14560.1	Mitochondrial substrate carrier family protein	sp|F4HW79|COAC1_ARATH	Mitochondrial carrier protein CoAc1 OS=Arabidopsis thaliana OX=3702 GN=COAC1 PE=2 SV=1	#N/A	#N/A
DRSE_g111.t1	AT5G49610.1	F-box family protein	sp|Q9FGY4|FB341_ARATH	F-box protein At5g49610 OS=Arabidopsis thaliana OX=3702 GN=At5g49610 PE=1 SV=1	#N/A	#N/A
DRSE_g112.t1	AT3G13790.2	Glycosyl hydrolases family 32 protein	sp|Q43866|INV1_ARATH	Beta-fructofuranosidase, insoluble isoenzyme CWINV1 OS=Arabidopsis thaliana OX=3702 GN=CWINV1 PE=1 SV=1	#N/A	#N/A
DRSE_g113.t1	#N/A	#N/A	#N/A	#N/A	#N/A	#N/A
DRSE_g114.t1	#N/A	#N/A	#N/A	#N/A	#N/A	#N/A
DRSE_g115.t1	#N/A	#N/A	#N/A	#N/A	#N/A	#N/A
DRSE_g116.t1	#N/A	#N/A	#N/A	#N/A	#N/A	#N/A
DRSE_g117.t1	#N/A	#N/A	#N/A	#N/A	#N/A	#N/A
DRSE_g118.t1	AT1G55340.1	Protein of unknown function (DUF1639)	#N/A	#N/A	#N/A	#N/A
DRSE_g119.t1	AT4G32940.1	gamma vacuolar processing enzyme	sp|P49043|VPE_CITSI	Vacuolar-processing enzyme OS=Citrus sinensis OX=2711 PE=2 SV=1	PF20985.2	Legum_prodom
DRSE_g120.t1	#N/A	#N/A	#N/A	#N/A	#N/A	#N/A
DRSE_g121.t1	#N/A	#N/A	#N/A	#N/A	#N/A	#N/A
DRSE_g122.t1	AT5G26030.1	ferrochelatase 1	sp|P42044|HEMH_CUCSA	Ferrochelatase-2, chloroplastic OS=Cucumis sativus OX=3659 GN=HEMH PE=2 SV=1	#N/A	#N/A
DRSE_g123.t1	#N/A	#N/A	#N/A	#N/A	#N/A	#N/A
DRSE_g124.t1	AT2G25970.1	KH domain-containing protein	sp|Q9SR13|FLK_ARATH	Flowering locus K homology domain OS=Arabidopsis thaliana OX=3702 GN=FLK PE=1 SV=1	#N/A	#N/A
DRSE_g125.t1	#N/A	#N/A	#N/A	#N/A	#N/A	#N/A
DRSE_g126.t1	AT5G11770.1	NADH-ubiquinone oxidoreductase 20 kDa subunit, mitochondrial	sp|P42027|NDUS7_BRAOL	NADH dehydrogenase [ubiquinone] iron-sulfur protein 7, mitochondrial OS=Brassica oleracea OX=3712 PE=1 SV=1	#N/A	#N/A
DRSE_g127.t1	AT5G11790.1	N-MYC downregulated-like 2	sp|Q9ASU8|NDL2_ARATH	Protein NDL2 OS=Arabidopsis thaliana OX=3702 GN=NDL2 PE=1 SV=1	#N/A	#N/A
DRSE_g128.t1	AT4G32980.1	homeobox gene 1	sp|P48731|ATH1_ARATH	Homeobox protein ATH1 OS=Arabidopsis thaliana OX=3702 GN=ATH1 PE=1 SV=1	#N/A	#N/A
DRSE_g129.t1	AT1G70000.1	myb-like transcription factor family protein	sp|Q7XC57|MYBS3_ORYSJ	Transcription factor MYBS3 OS=Oryza sativa subsp. japonica OX=39947 GN=MYBS3 PE=2 SV=1	#N/A	#N/A
DRSE_g130.t1	AT5G11810.1	unknown protein; Has 1807 Blast hits to 1807 proteins in 277 species: Archae - 0; Bacteria - 0; Metazoa - 736; Fungi - 347; Plants - 385; Viruses - 0; Other Eukaryotes - 339 (source: NCBI BLink).	#N/A	#N/A	#N/A	#N/A
DRSE_g131.t1	AT2G26070.1	Protein of unknown function (DUF778)	sp|F4ITL6|RTE1_ARATH	Protein REVERSION-TO-ETHYLENE SENSITIVITY1 OS=Arabidopsis thaliana OX=3702 GN=RTE1 PE=1 SV=1	PF05608.17	DUF778
DRSE_g132.t1	#N/A	#N/A	#N/A	#N/A	#N/A	#N/A
DRSE_g133.t1	#N/A	#N/A	#N/A	#N/A	#N/A	#N/A
DRSE_g134.t1	#N/A	#N/A	#N/A	#N/A	#N/A	#N/A
DRSE_g135.t1	AT5G11840.1	Protein of unknown function (DUF1230)	sp|Q9FN15|GLD27_ARATH	Protein CONSERVED IN THE GREEN LINEAGE AND DIATOMS 27, chloroplastic OS=Arabidopsis thaliana OX=3702 GN=CGLD27 PE=2 SV=1	#N/A	#N/A
DRSE_g136.t1	AT5G11850.1	Protein kinase superfamily protein	sp|Q9FPR3|EDR1_ARATH	Serine/threonine-protein kinase EDR1 OS=Arabidopsis thaliana OX=3702 GN=EDR1 PE=1 SV=1	#N/A	#N/A
DRSE_g136.t2	AT5G11850.1	Protein kinase superfamily protein	sp|Q9FPR3|EDR1_ARATH	Serine/threonine-protein kinase EDR1 OS=Arabidopsis thaliana OX=3702 GN=EDR1 PE=1 SV=1	#N/A	#N/A
DRSE_g137.t1	#N/A	#N/A	#N/A	#N/A	#N/A	#N/A
DRSE_g138.t1	AT4G33010.1	glycine decarboxylase P-protein 1	sp|O49954|GCSP_SOLTU	Glycine dehydrogenase (decarboxylating), mitochondrial OS=Solanum tuberosum OX=4113 GN=GDCSP PE=2 SV=1	PF02347.21	GDC-P
DRSE_g138.t2	AT2G26080.1	glycine decarboxylase P-protein 2	sp|O49954|GCSP_SOLTU	Glycine dehydrogenase (decarboxylating), mitochondrial OS=Solanum tuberosum OX=4113 GN=GDCSP PE=2 SV=1	#N/A	#N/A
DRSE_g139.t1	AT5G05260.1	cytochrome p450 79a2	sp|A0A068Q7V0|C7916_PRUMU	Phenylalanine N-monooxygenase CYP79D16 OS=Prunus mume OX=102107 GN=CYP79D16 PE=1 SV=1	#N/A	#N/A
DRSE_g139.t2	AT5G05260.1	cytochrome p450 79a2	sp|A0A068Q605|C7968_PRUMU	Tryptophan N-monooxygenase CYP79A68 OS=Prunus mume OX=102107 GN=CYP79A68 PE=1 SV=1	#N/A	#N/A
DRSE_g140.t1	AT3G13790.1	Glycosyl hydrolases family 32 protein	sp|Q9LIB9|INV5_ARATH	Beta-fructofuranosidase, insoluble isoenzyme CWINV5 OS=Arabidopsis thaliana OX=3702 GN=CWINV5 PE=2 SV=2	#N/A	#N/A
DRSE_g141.t1	AT5G56450.1	Mitochondrial substrate carrier family protein	sp|Q9FM86|ADT5_ARATH	Probable ADP,ATP carrier protein At5g56450 OS=Arabidopsis thaliana OX=3702 GN=At5g56450 PE=2 SV=1	#N/A	#N/A
DRSE_g142.t1	AT1G33930.1	P-loop containing nucleoside triphosphate hydrolases superfamily protein	sp|Q9C8V0|IAN6_ARATH	Immune-associated nucleotide-binding protein 6 OS=Arabidopsis thaliana OX=3702 GN=IAN6 PE=2 SV=1	#N/A	#N/A
DRSE_g142.t2	AT1G33930.1	P-loop containing nucleoside triphosphate hydrolases superfamily protein	sp|Q9C8V0|IAN6_ARATH	Immune-associated nucleotide-binding protein 6 OS=Arabidopsis thaliana OX=3702 GN=IAN6 PE=2 SV=1	#N/A	#N/A
DRSE_g143.t1	AT5G61820.1	FUNCTIONS IN: molecular_function unknown; INVOLVED IN: biological_process unknown; LOCATED IN: vacuole; EXPRESSED IN: 24 plant structures; EXPRESSED DURING: 15 growth stages; CONTAINS InterPro DOMAIN/s: Stress up-regulated Nod 19 (InterPro:IPR011692); Has 30201 Blast hits to 17322 proteins in 780 species: Archae - 12; Bacteria - 1396; Metazoa - 17338; Fungi - 3422; Plants - 5037; Viruses - 0; Oth…	#N/A	#N/A	PF07712.17	SURNod19
DRSE_g144.t1	AT2G26150.1	heat shock transcription factor A2	sp|O80982|HSFA2_ARATH	Heat stress transcription factor A-2 OS=Arabidopsis thaliana OX=3702 GN=HSFA2 PE=1 SV=1	#N/A	#N/A
DRSE_g145.t1	AT2G26150.2	heat shock transcription factor A2	sp|P41152|HSF30_SOLPE	Heat shock factor protein HSF30 OS=Solanum peruvianum OX=4082 GN=HSF30 PE=2 SV=1	#N/A	#N/A
DRSE_g146.t1	AT2G25740.1	ATP-dependent protease La (LON) domain protein	#N/A	#N/A	#N/A	#N/A
DRSE_g147.t1	AT5G25880.1	NADP-malic enzyme 3	sp|P51615|MAOX_VITVI	NADP-dependent malic enzyme OS=Vitis vinifera OX=29760 PE=2 SV=1	#N/A	#N/A
DRSE_g147.t2	AT5G25880.1	NADP-malic enzyme 3	sp|P51615|MAOX_VITVI	NADP-dependent malic enzyme OS=Vitis vinifera OX=29760 PE=2 SV=1	#N/A	#N/A
DRSE_g148.t1	AT1G15215.2	BEST Arabidopsis thaliana protein match is: sequence-specific DNA binding transcription factors;sequence-specific DNA binding (TAIR:AT3G18380.1); Has 89 Blast hits to 86 proteins in 16 species: Archae - 0; Bacteria - 0; Metazoa - 0; Fungi - 0; Plants - 89; Viruses - 0; Other Eukaryotes - 0 (source: NCBI BLink).	sp|Q9XI47|SHH1_ARATH	Protein SAWADEE HOMEODOMAIN HOMOLOG 1 OS=Arabidopsis thaliana OX=3702 GN=SHH1 PE=1 SV=1	#N/A	#N/A
DRSE_g148.t2	AT1G15215.2	BEST Arabidopsis thaliana protein match is: sequence-specific DNA binding transcription factors;sequence-specific DNA binding (TAIR:AT3G18380.1); Has 89 Blast hits to 86 proteins in 16 species: Archae - 0; Bacteria - 0; Metazoa - 0; Fungi - 0; Plants - 89; Viruses - 0; Other Eukaryotes - 0 (source: NCBI BLink).	sp|Q9XI47|SHH1_ARATH	Protein SAWADEE HOMEODOMAIN HOMOLOG 1 OS=Arabidopsis thaliana OX=3702 GN=SHH1 PE=1 SV=1	#N/A	#N/A
DRSE_g149.t1	AT2G25760.1	Protein kinase family protein	sp|Q852L0|HD16N_ORYSJ	Casein kinase 1-like protein HD16 OS=Oryza sativa subsp. japonica OX=39947 GN=HD16 PE=1 SV=1	#N/A	#N/A
DRSE_g150.t1	#N/A	#N/A	#N/A	#N/A	#N/A	#N/A
DRSE_g151.t1	#N/A	#N/A	#N/A	#N/A	#N/A	#N/A
DRSE_g152.t1	AT5G25830.1	GATA transcription factor 12	sp|P69781|GAT12_ARATH	GATA transcription factor 12 OS=Arabidopsis thaliana OX=3702 GN=GATA12 PE=2 SV=1	#N/A	#N/A
DRSE_g153.t1	AT5G11630.2	unknown protein; FUNCTIONS IN: molecular_function unknown; INVOLVED IN: biological_process unknown; LOCATED IN: chloroplast; EXPRESSED IN: 22 plant structures; EXPRESSED DURING: 13 growth stages; BEST Arabidopsis thaliana protein match is: unknown protein (TAIR:AT4G17310.2); Has 82 Blast hits to 82 proteins in 10 species: Archae - 0; Bacteria - 0; Metazoa - 0; Fungi - 0; Plants - 82; Viruses - 0;…	sp|Q6NNL9|NOXY2_ARATH	Protein NONRESPONDING TO OXYLIPINS 2, mitochondrial OS=Arabidopsis thaliana OX=3702 GN=NOXY2 PE=1 SV=2	#N/A	#N/A
DRSE_g153.t2	AT5G11630.1	unknown protein; FUNCTIONS IN: molecular_function unknown; INVOLVED IN: biological_process unknown; LOCATED IN: chloroplast; EXPRESSED IN: 22 plant structures; EXPRESSED DURING: 13 growth stages; BEST Arabidopsis thaliana protein match is: unknown protein (TAIR:AT4G17310.1); Has 90 Blast hits to 90 proteins in 10 species: Archae - 0; Bacteria - 0; Metazoa - 0; Fungi - 0; Plants - 90; Viruses - 0;…	sp|Q6NNL9|NOXY2_ARATH	Protein NONRESPONDING TO OXYLIPINS 2, mitochondrial OS=Arabidopsis thaliana OX=3702 GN=NOXY2 PE=1 SV=2	#N/A	#N/A
DRSE_g153.t3	AT5G11630.1	unknown protein; FUNCTIONS IN: molecular_function unknown; INVOLVED IN: biological_process unknown; LOCATED IN: chloroplast; EXPRESSED IN: 22 plant structures; EXPRESSED DURING: 13 growth stages; BEST Arabidopsis thaliana protein match is: unknown protein (TAIR:AT4G17310.1); Has 90 Blast hits to 90 proteins in 10 species: Archae - 0; Bacteria - 0; Metazoa - 0; Fungi - 0; Plants - 90; Viruses - 0;…	sp|Q6NNL9|NOXY2_ARATH	Protein NONRESPONDING TO OXYLIPINS 2, mitochondrial OS=Arabidopsis thaliana OX=3702 GN=NOXY2 PE=1 SV=2	#N/A	#N/A
DRSE_g154.t1	#N/A	#N/A	#N/A	#N/A	PF04977.20	DivIC
DRSE_g155.t1	AT4G32900.2	Peptidyl-tRNA hydrolase II (PTH2) family protein	#N/A	#N/A	PF01981.21	PTH2
DRSE_g155.t2	AT4G32900.2	Peptidyl-tRNA hydrolase II (PTH2) family protein	#N/A	#N/A	#N/A	#N/A
DRSE_g156.t1	AT5G44500.1	Small nuclear ribonucleoprotein family protein	#N/A	#N/A	#N/A	#N/A
DRSE_g157.t1	AT4G32910.1	CONTAINS InterPro DOMAIN/s: Nuclear pore complex protein, Nucleoporin Nup85-like (InterPro:IPR011502); Has 30201 Blast hits to 17322 proteins in 780 species: Archae - 12; Bacteria - 1396; Metazoa - 17338; Fungi - 3422; Plants - 5037; Viruses - 0; Other Eukaryotes - 2996 (source: NCBI BLink).	sp|Q8RXH2|NUP85_ARATH	Nuclear pore complex protein NUP85 OS=Arabidopsis thaliana OX=3702 GN=NUP85 PE=1 SV=1	PF07575.18	Nucleopor_Nup85
DRSE_g157.t2	AT4G32910.1	CONTAINS InterPro DOMAIN/s: Nuclear pore complex protein, Nucleoporin Nup85-like (InterPro:IPR011502); Has 30201 Blast hits to 17322 proteins in 780 species: Archae - 12; Bacteria - 1396; Metazoa - 17338; Fungi - 3422; Plants - 5037; Viruses - 0; Other Eukaryotes - 2996 (source: NCBI BLink).	sp|Q8RXH2|NUP85_ARATH	Nuclear pore complex protein NUP85 OS=Arabidopsis thaliana OX=3702 GN=NUP85 PE=1 SV=1	#N/A	#N/A
DRSE_g158.t1	AT1G56670.1	GDSL-like Lipase/Acylhydrolase superfamily protein	sp|Q9FXB6|LIP4_ARATH	GDSL esterase/lipase LIP-4 OS=Arabidopsis thaliana OX=3702 GN=LIP4 PE=2 SV=1	#N/A	#N/A
DRSE_g159.t1	AT3G15580.1	Ubiquitin-like superfamily protein	sp|Q9LRP7|ATG8I_ARATH	Autophagy-related protein 8i OS=Arabidopsis thaliana OX=3702 GN=ATG8I PE=1 SV=1	#N/A	#N/A
DRSE_g160.t1	AT4G32790.1	Exostosin family protein	sp|Q9FFN2|GLYT3_ARATH	Probable glycosyltransferase At5g03795 OS=Arabidopsis thaliana OX=3702 GN=At5g03795 PE=3 SV=2	#N/A	#N/A
DRSE_g161.t1	#N/A	#N/A	#N/A	#N/A	#N/A	#N/A
DRSE_g162.t1	AT1G52190.1	Major facilitator superfamily protein	sp|Q9M817|PTR6_ARATH	Protein NRT1/ PTR FAMILY 1.2 OS=Arabidopsis thaliana OX=3702 GN=NPF1.2 PE=1 SV=1	#N/A	#N/A
DRSE_g163.t1	AT1G52190.1	Major facilitator superfamily protein	sp|Q9M817|PTR6_ARATH	Protein NRT1/ PTR FAMILY 1.2 OS=Arabidopsis thaliana OX=3702 GN=NPF1.2 PE=1 SV=1	#N/A	#N/A
DRSE_g164.t1	AT4G28940.1	Phosphorylase superfamily protein	sp|Q07469|BSPA_POPDE	Bark storage protein A OS=Populus deltoides OX=3696 GN=BSPA PE=2 SV=1	PF01048.25	PNP_UDP_1
DRSE_g164.t2	AT4G28940.1	Phosphorylase superfamily protein	sp|Q07469|BSPA_POPDE	Bark storage protein A OS=Populus deltoides OX=3696 GN=BSPA PE=2 SV=1	#N/A	#N/A
DRSE_g165.t1	AT5G11550.1	ARM repeat superfamily protein	#N/A	#N/A	#N/A	#N/A
DRSE_g166.t1	AT5G25760.1	peroxin4	sp|Q8LGF7|PEX4_ARATH	Protein PEROXIN-4 OS=Arabidopsis thaliana OX=3702 GN=PEX4 PE=1 SV=1	#N/A	#N/A
DRSE_g167.t1	AT4G32760.1	ENTH/VHS/GAT family protein	sp|Q8L860|TOL9_ARATH	TOM1-like protein 9 OS=Arabidopsis thaliana OX=3702 GN=TOL9 PE=1 SV=1	#N/A	#N/A
DRSE_g168.t1	AT5G25754.1	RNA polymerase I-associated factor PAF67	#N/A	#N/A	PF10255.14	Paf67
DRSE_g169.t1	#N/A	#N/A	#N/A	#N/A	#N/A	#N/A
DRSE_g170.t1	AT5G11520.1	aspartate aminotransferase 3	sp|P46644|AAT3_ARATH	Aspartate aminotransferase 3, chloroplastic OS=Arabidopsis thaliana OX=3702 GN=ASP3 PE=1 SV=1	#N/A	#N/A
DRSE_g171.t1	AT2G38870.1	Serine protease inhibitor, potato inhibitor I-type family protein	sp|P19873|ITH5_CUCMA	Inhibitor of trypsin and hageman factor OS=Cucurbita maxima OX=3661 PE=1 SV=1	#N/A	#N/A
DRSE_g172.t1	AT4G32730.2	Homeodomain-like protein	sp|Q94FL9|MB3R4_ARATH	Transcription factor MYB3R-4 OS=Arabidopsis thaliana OX=3702 GN=MYB3R4 PE=1 SV=1	#N/A	#N/A
DRSE_g173.t1	AT5G25590.1	Protein of unknown function (DUF630 and DUF632)	sp|Q93YU8|NRG2_ARATH	Nitrate regulatory gene2 protein OS=Arabidopsis thaliana OX=3702 GN=NRG2 PE=1 SV=1	#N/A	#N/A
DRSE_g174.t1	AT4G13260.1	Flavin-binding monooxygenase family protein	sp|Q9SVQ1|YUC2_ARATH	Indole-3-pyruvate monooxygenase YUCCA2 OS=Arabidopsis thaliana OX=3702 GN=YUC2 PE=1 SV=1	#N/A	#N/A
DRSE_g175.t1	AT5G11490.1	adaptin family protein	sp|Q9LDK9|APBLA_ARATH	Beta-adaptin-like protein A OS=Arabidopsis thaliana OX=3702 GN=BETAA-AD PE=1 SV=1	#N/A	#N/A
DRSE_g176.t1	AT3G24570.1	Peroxisomal membrane 22 kDa (Mpv17/PMP22) family protein	#N/A	#N/A	#N/A	#N/A
DRSE_g177.t1	#N/A	#N/A	#N/A	#N/A	#N/A	#N/A
DRSE_g178.t1	#N/A	#N/A	#N/A	#N/A	#N/A	#N/A
DRSE_g179.t1	AT5G21222.1	protein kinase family protein	sp|Q8S9D1|PP395_ARATH	Pentatricopeptide repeat-containing protein At5g21222 OS=Arabidopsis thaliana OX=3702 GN=ATC401 PE=2 SV=1	PF18066.6	Phage_ABA_S
DRSE_g180.t1	AT5G11500.1	unknown protein; CONTAINS InterPro DOMAIN/s: Protein of unknown function DUF814 (InterPro:IPR008532); Has 1807 Blast hits to 1807 proteins in 277 species: Archae - 0; Bacteria - 0; Metazoa - 736; Fungi - 347; Plants - 385; Viruses - 0; Other Eukaryotes - 339 (source: NCBI BLink).	#N/A	#N/A	#N/A	#N/A
DRSE_g181.t1	AT4G32680.1	unknown protein; BEST Arabidopsis thaliana protein match is: unknown protein (TAIR:AT1G52343.1); Has 30201 Blast hits to 17322 proteins in 780 species: Archae - 12; Bacteria - 1396; Metazoa - 17338; Fungi - 3422; Plants - 5037; Viruses - 0; Other Eukaryotes - 2996 (source: NCBI BLink).	#N/A	#N/A	#N/A	#N/A
DRSE_g182.t1	AT2G28315.1	Nucleotide/sugar transporter family protein	sp|F4IHS9|UXT1_ARATH	UDP-xylose transporter 1 OS=Arabidopsis thaliana OX=3702 GN=UXT1 PE=1 SV=1	#N/A	#N/A
DRSE_g183.t1	#N/A	#N/A	#N/A	#N/A	#N/A	#N/A
DRSE_g184.t1	#N/A	#N/A	#N/A	#N/A	#N/A	#N/A
DRSE_g185.t1	AT2G23450.2	Protein kinase superfamily protein	sp|Q8RY67|WAKLO_ARATH	Wall-associated receptor kinase-like 14 OS=Arabidopsis thaliana OX=3702 GN=WAKL14 PE=2 SV=2	#N/A	#N/A
DRSE_g186.t1	AT1G47710.1	Serine protease inhibitor (SERPIN) family protein	sp|Q9S7T8|SPZX_ARATH	Serpin-ZX OS=Arabidopsis thaliana OX=3702 GN=At1g47710 PE=1 SV=1	#N/A	#N/A
DRSE_g187.t1	#N/A	#N/A	#N/A	#N/A	#N/A	#N/A
DRSE_g188.t1	AT5G25560.1	CHY-type/CTCHY-type/RING-type Zinc finger protein	sp|Q5JL96|ZFP34_ORYSJ	Probable E3 ubiquitin-protein ligase RZFP34 OS=Oryza sativa subsp. japonica OX=39947 GN=RZFP34 PE=2 SV=1	#N/A	#N/A
DRSE_g189.t1	#N/A	#N/A	#N/A	#N/A	#N/A	#N/A
DRSE_g190.t1	AT2G42740.1	ribosomal protein large subunit 16A	sp|P46287|RL11_MEDSA	Large ribosomal subunit protein uL5 OS=Medicago sativa OX=3879 GN=RPL11 PE=2 SV=1	#N/A	#N/A
DRSE_g191.t1	AT2G25670.1	BEST Arabidopsis thaliana protein match is: copper ion binding (TAIR:AT4G32610.1); Has 43784 Blast hits to 26928 proteins in 1799 species: Archae - 86; Bacteria - 6347; Metazoa - 15971; Fungi - 5398; Plants - 1931; Viruses - 259; Other Eukaryotes - 13792 (source: NCBI BLink).	#N/A	#N/A	#N/A	#N/A
DRSE_g192.t1	AT5G25540.1	CTC-interacting domain 6	sp|Q6NQH9|CID6_ARATH	Polyadenylate-binding protein-interacting protein 6 OS=Arabidopsis thaliana OX=3702 GN=CID6 PE=2 SV=1	#N/A	#N/A
DRSE_g193.t1	AT5G25530.1	DNAJ heat shock family protein	sp|Q04960|DNJH_CUCSA	DnaJ protein homolog OS=Cucumis sativus OX=3659 GN=DNAJ1 PE=2 SV=1	#N/A	#N/A
DRSE_g194.t1	AT5G25520.2	SPOC domain / Transcription elongation factor S-II protein	sp|Q9ZVH8|RDO2_ARATH	Transcription elongation factor TFIIS OS=Arabidopsis thaliana OX=3702 GN=TFIIS PE=1 SV=1	PF07500.19	TFIIS_M
DRSE_g195.t1	AT4G32600.1	RING/U-box superfamily protein	sp|Q8LDB8|RING2_ARATH	E3 ubiquitin-protein ligase At1g63170 OS=Arabidopsis thaliana OX=3702 GN=At1g63170 PE=2 SV=2	#N/A	#N/A
DRSE_g196.t1	#N/A	#N/A	#N/A	#N/A	#N/A	#N/A
DRSE_g197.t1	AT5G25510.1	Protein phosphatase 2A regulatory B subunit family protein	sp|Q93YV6|2A5K_ARATH	Serine/threonine protein phosphatase 2A 57 kDa regulatory subunit B' kappa isoform OS=Arabidopsis thaliana OX=3702 GN=B'KAPPA PE=1 SV=1	#N/A	#N/A
DRSE_g198.t1	AT4G32590.1	2Fe-2S ferredoxin-like superfamily protein	sp|Q9LU21|PNSB3_ARATH	Photosynthetic NDH subunit of subcomplex B 3, chloroplastic OS=Arabidopsis thaliana OX=3702 GN=PNSB3 PE=1 SV=1	#N/A	#N/A
DRSE_g199.t1	AT3G11830.1	TCP-1/cpn60 chaperonin family protein	sp|Q9SF16|TCPH_ARATH	T-complex protein 1 subunit eta OS=Arabidopsis thaliana OX=3702 GN=CCT7 PE=1 SV=1	#N/A	#N/A
DRSE_g200.t1	AT5G11320.1	Flavin-binding monooxygenase family protein	sp|Q9LFM5|YUC4_ARATH	Probable indole-3-pyruvate monooxygenase YUCCA4 OS=Arabidopsis thaliana OX=3702 GN=YUC4 PE=1 SV=1	#N/A	#N/A
DRSE_g201.t1	#N/A	#N/A	#N/A	#N/A	#N/A	#N/A
DRSE_g202.t1	AT5G11340.1	Acyl-CoA N-acyltransferases (NAT) superfamily protein	#N/A	#N/A	#N/A	#N/A
DRSE_g203.t1	AT1G52740.1	histone H2A protein 9	sp|Q9C944|H2AV3_ARATH	Probable histone H2A variant 3 OS=Arabidopsis thaliana OX=3702 GN=At1g52740 PE=1 SV=1	#N/A	#N/A
DRSE_g204.t1	#N/A	#N/A	#N/A	#N/A	#N/A	#N/A
DRSE_g204.t2	#N/A	#N/A	#N/A	#N/A	#N/A	#N/A
DRSE_g205.t1	AT5G11380.1	1-deoxy-D-xylulose 5-phosphate synthase 3	sp|O78328|DXS_CAPAN	Probable 1-deoxy-D-xylulose-5-phosphate synthase, chloroplastic OS=Capsicum annuum OX=4072 GN=TKT2 PE=2 SV=1	#N/A	#N/A
DRSE_g206.t1	AT1G15460.1	HCO3- transporter family	sp|Q9XI23|BOR4_ARATH	Boron transporter 4 OS=Arabidopsis thaliana OX=3702 GN=BOR4 PE=2 SV=1	#N/A	#N/A
DRSE_g207.t1	AT2G26650.1	K+ transporter 1	sp|Q38998|AKT1_ARATH	Potassium channel AKT1 OS=Arabidopsis thaliana OX=3702 GN=AKT1 PE=1 SV=2	#N/A	#N/A
DRSE_g208.t1	AT5G25450.1	Cytochrome bd ubiquinol oxidase, 14kDa subunit	sp|P48502|QCR7_SOLTU	Cytochrome b-c1 complex subunit 7 OS=Solanum tuberosum OX=4113 PE=1 SV=1	PF02271.21	UCR_14kD
DRSE_g209.t1	#N/A	#N/A	#N/A	#N/A	#N/A	#N/A
DRSE_g210.t1	#N/A	#N/A	#N/A	#N/A	#N/A	#N/A
DRSE_g211.t1	#N/A	#N/A	#N/A	#N/A	#N/A	#N/A
DRSE_g212.t1	AT1G47710.1	Serine protease inhibitor (SERPIN) family protein	sp|Q75H81|SPZXA_ORYSJ	Serpin-ZXA OS=Oryza sativa subsp. japonica OX=39947 GN=Os03g0610650 PE=1 SV=1	#N/A	#N/A
DRSE_g213.t1	AT5G20020.1	RAS-related GTP-binding nuclear protein 2	sp|P41918|RANA1_TOBAC	GTP-binding nuclear protein Ran-A1 OS=Nicotiana tabacum OX=4097 GN=RAN-A1 PE=2 SV=1	#N/A	#N/A
DRSE_g214.t1	AT4G32440.1	Plant Tudor-like RNA-binding protein	#N/A	#N/A	#N/A	#N/A
DRSE_g214.t2	AT4G32440.1	Plant Tudor-like RNA-binding protein	#N/A	#N/A	#N/A	#N/A
DRSE_g215.t1	AT5G25480.1	DNA methyltransferase-2	sp|F4JWT7|TRDMT_ARATH	tRNA (cytosine(38)-C(5))-methyltransferase 2 OS=Arabidopsis thaliana OX=3702 GN=DNMT2 PE=1 SV=1	#N/A	#N/A
DRSE_g216.t1	#N/A	#N/A	#N/A	#N/A	#N/A	#N/A
DRSE_g217.t1	#N/A	#N/A	#N/A	#N/A	#N/A	#N/A
DRSE_g218.t1	AT4G17370.1	Oxidoreductase family protein	#N/A	#N/A	PF01408.27	GFO_IDH_MocA
DRSE_g219.t1	AT1G12530.1	unknown protein; BEST Arabidopsis thaliana protein match is: unknown protein (TAIR:AT1G56420.1); Has 54 Blast hits to 53 proteins in 13 species: Archae - 0; Bacteria - 0; Metazoa - 0; Fungi - 0; Plants - 54; Viruses - 0; Other Eukaryotes - 0 (source: NCBI BLink).	#N/A	#N/A	PF05205.17	COMPASS-Shg1
DRSE_g220.t1	#N/A	#N/A	#N/A	#N/A	#N/A	#N/A
DRSE_g221.t1	AT4G11910.1	INVOLVED IN: biological_process unknown; LOCATED IN: chloroplast; BEST Arabidopsis thaliana protein match is: non-yellowing 1 (TAIR:AT4G22920.1); Has 206 Blast hits to 202 proteins in 67 species: Archae - 0; Bacteria - 86; Metazoa - 0; Fungi - 0; Plants - 118; Viruses - 0; Other Eukaryotes - 2 (source: NCBI BLink).	sp|A9YF60|SGR_CAPAN	Protein STAY-GREEN homolog, chloroplastic OS=Capsicum annuum OX=4072 GN=SGR PE=1 SV=2	PF12638.12	Staygreen
DRSE_g222.t1	#N/A	#N/A	#N/A	#N/A	#N/A	#N/A
DRSE_g223.t1	#N/A	#N/A	#N/A	#N/A	#N/A	#N/A
DRSE_g224.t1	AT5G24800.1	basic leucine zipper 9	sp|Q6H500|RSBZ4_ORYSJ	bZIP transcription factor RISBZ4 OS=Oryza sativa subsp. japonica OX=39947 GN=RISBZ4 PE=2 SV=2	#N/A	#N/A
DRSE_g224.t2	AT5G24800.1	basic leucine zipper 9	sp|Q6H500|RSBZ4_ORYSJ	bZIP transcription factor RISBZ4 OS=Oryza sativa subsp. japonica OX=39947 GN=RISBZ4 PE=2 SV=2	#N/A	#N/A
DRSE_g225.t1	#N/A	#N/A	#N/A	#N/A	#N/A	#N/A
DRSE_g226.t1	AT1G62990.1	KNOTTED-like homeobox of Arabidopsis thaliana 7	sp|P46606|HD1_BRANA	Homeobox protein HD1 OS=Brassica napus OX=3708 GN=HD1 PE=2 SV=1	#N/A	#N/A
DRSE_g226.t2	AT1G62990.1	KNOTTED-like homeobox of Arabidopsis thaliana 7	sp|P46606|HD1_BRANA	Homeobox protein HD1 OS=Brassica napus OX=3708 GN=HD1 PE=2 SV=1	#N/A	#N/A
DRSE_g227.t1	AT4G22910.1	FIZZY-related 2	sp|Q9M7I2|CS52A_MEDTR	B-type cell cycle switch protein ccs52A OS=Medicago truncatula OX=3880 GN=CCS52A PE=1 SV=1	#N/A	#N/A
DRSE_g228.t1	AT4G22900.1	Protein of unknown function (DUF1191)	#N/A	#N/A	#N/A	#N/A
DRSE_g229.t1	#N/A	#N/A	#N/A	#N/A	#N/A	#N/A
DRSE_g230.t1	AT3G48010.1	cyclic nucleotide-gated channel 16	sp|Q9SU64|CNG16_ARATH	Probable cyclic nucleotide-gated ion channel 16 OS=Arabidopsis thaliana OX=3702 GN=CNGC16 PE=2 SV=1	#N/A	#N/A
DRSE_g231.t1	AT4G11860.1	Protein of unknown function (DUF544)	#N/A	#N/A	PF04424.18	MINDY_DUB
DRSE_g232.t1	AT4G31330.1	Protein of unknown function, DUF599	#N/A	#N/A	#N/A	#N/A
DRSE_g232.t2	AT4G31330.1	Protein of unknown function, DUF599	#N/A	#N/A	#N/A	#N/A
DRSE_g233.t1	#N/A	#N/A	#N/A	#N/A	#N/A	#N/A
DRSE_g234.t1	#N/A	#N/A	#N/A	#N/A	#N/A	#N/A
DRSE_g235.t1	AT4G31250.1	Leucine-rich repeat protein kinase family protein	sp|C0LGR9|Y4312_ARATH	Probable LRR receptor-like serine/threonine-protein kinase At4g31250 OS=Arabidopsis thaliana OX=3702 GN=At4g31250 PE=1 SV=1	#N/A	#N/A
DRSE_g236.t1	AT4G31270.1	sequence-specific DNA binding transcription factors	#N/A	#N/A	#N/A	#N/A
DRSE_g237.t1	AT1G69060.1	Chaperone DnaJ-domain superfamily protein	#N/A	#N/A	#N/A	#N/A
DRSE_g237.t2	AT1G69060.1	Chaperone DnaJ-domain superfamily protein	#N/A	#N/A	#N/A	#N/A
DRSE_g238.t1	AT4G26055.1	unknown protein; FUNCTIONS IN: molecular_function unknown; INVOLVED IN: biological_process unknown; LOCATED IN: endomembrane system; BEST Arabidopsis thaliana protein match is: unknown protein (TAIR:AT5G57080.1); Has 30201 Blast hits to 17322 proteins in 780 species: Archae - 12; Bacteria - 1396; Metazoa - 17338; Fungi - 3422; Plants - 5037; Viruses - 0; Other Eukaryotes - 2996 (source: NCBI BLin…	#N/A	#N/A	PF14990.11	DUF4516
DRSE_g239.t1	AT1G71230.1	COP9-signalosome 5B	sp|Q9FVU9|CSN5B_ARATH	COP9 signalosome complex subunit 5b OS=Arabidopsis thaliana OX=3702 GN=CSN5B PE=1 SV=1	PF18323.6	CSN5_C
DRSE_g240.t1	AT4G31430.1	unknown protein; LOCATED IN: plasma membrane; EXPRESSED IN: 25 plant structures; EXPRESSED DURING: 15 growth stages; Has 30201 Blast hits to 17322 proteins in 780 species: Archae - 12; Bacteria - 1396; Metazoa - 17338; Fungi - 3422; Plants - 5037; Viruses - 0; Other Eukaryotes - 2996 (source: NCBI BLink).	sp|Q949W6|KAKU4_ARATH	Protein KAKU4 OS=Arabidopsis thaliana OX=3702 GN=KAKU4 PE=1 SV=1	#N/A	#N/A
DRSE_g240.t2	AT4G31430.1	unknown protein; LOCATED IN: plasma membrane; EXPRESSED IN: 25 plant structures; EXPRESSED DURING: 15 growth stages; Has 30201 Blast hits to 17322 proteins in 780 species: Archae - 12; Bacteria - 1396; Metazoa - 17338; Fungi - 3422; Plants - 5037; Viruses - 0; Other Eukaryotes - 2996 (source: NCBI BLink).	sp|Q949W6|KAKU4_ARATH	Protein KAKU4 OS=Arabidopsis thaliana OX=3702 GN=KAKU4 PE=1 SV=1	#N/A	#N/A
DRSE_g240.t3	AT4G31430.1	unknown protein; LOCATED IN: plasma membrane; EXPRESSED IN: 25 plant structures; EXPRESSED DURING: 15 growth stages; Has 30201 Blast hits to 17322 proteins in 780 species: Archae - 12; Bacteria - 1396; Metazoa - 17338; Fungi - 3422; Plants - 5037; Viruses - 0; Other Eukaryotes - 2996 (source: NCBI BLink).	sp|Q949W6|KAKU4_ARATH	Protein KAKU4 OS=Arabidopsis thaliana OX=3702 GN=KAKU4 PE=1 SV=1	#N/A	#N/A
DRSE_g240.t4	AT4G31430.1	unknown protein; LOCATED IN: plasma membrane; EXPRESSED IN: 25 plant structures; EXPRESSED DURING: 15 growth stages; Has 30201 Blast hits to 17322 proteins in 780 species: Archae - 12; Bacteria - 1396; Metazoa - 17338; Fungi - 3422; Plants - 5037; Viruses - 0; Other Eukaryotes - 2996 (source: NCBI BLink).	sp|Q949W6|KAKU4_ARATH	Protein KAKU4 OS=Arabidopsis thaliana OX=3702 GN=KAKU4 PE=1 SV=1	#N/A	#N/A
DRSE_g240.t5	AT4G31430.1	unknown protein; LOCATED IN: plasma membrane; EXPRESSED IN: 25 plant structures; EXPRESSED DURING: 15 growth stages; Has 30201 Blast hits to 17322 proteins in 780 species: Archae - 12; Bacteria - 1396; Metazoa - 17338; Fungi - 3422; Plants - 5037; Viruses - 0; Other Eukaryotes - 2996 (source: NCBI BLink).	sp|Q949W6|KAKU4_ARATH	Protein KAKU4 OS=Arabidopsis thaliana OX=3702 GN=KAKU4 PE=1 SV=1	#N/A	#N/A
DRSE_g240.t6	AT4G31430.1	unknown protein; LOCATED IN: plasma membrane; EXPRESSED IN: 25 plant structures; EXPRESSED DURING: 15 growth stages; Has 30201 Blast hits to 17322 proteins in 780 species: Archae - 12; Bacteria - 1396; Metazoa - 17338; Fungi - 3422; Plants - 5037; Viruses - 0; Other Eukaryotes - 2996 (source: NCBI BLink).	sp|Q949W6|KAKU4_ARATH	Protein KAKU4 OS=Arabidopsis thaliana OX=3702 GN=KAKU4 PE=1 SV=1	#N/A	#N/A
DRSE_g241.t1	AT5G10650.1	RING/U-box superfamily protein	sp|Q7XTV7|HIP1_ORYSJ	Probable E3 ubiquitin-protein ligase HIP1 OS=Oryza sativa subsp. japonica OX=39947 GN=HIP1 PE=1 SV=2	#N/A	#N/A
DRSE_g242.t1	#N/A	#N/A	#N/A	#N/A	#N/A	#N/A
DRSE_g243.t1	#N/A	#N/A	#N/A	#N/A	#N/A	#N/A
DRSE_g244.t1	#N/A	#N/A	#N/A	#N/A	#N/A	#N/A
DRSE_g245.t1	AT5G39380.1	Plant calmodulin-binding protein-related	#N/A	#N/A	#N/A	#N/A
DRSE_g246.t1	AT5G10690.1	pentatricopeptide (PPR) repeat-containing protein / CBS domain-containing protein	sp|Q8VYD6|PP374_ARATH	Pentatricopeptide repeat-containing protein At5g10690 OS=Arabidopsis thaliana OX=3702 GN=CBSPPR1 PE=2 SV=1	#N/A	#N/A
DRSE_g247.t1	AT4G31540.1	exocyst subunit exo70 family protein G1	#N/A	#N/A	#N/A	#N/A
DRSE_g248.t1	#N/A	#N/A	#N/A	#N/A	#N/A	#N/A
DRSE_g249.t1	AT5G24970.2	Protein kinase superfamily protein	sp|Q9MA15|AB1K3_ARATH	Protein ACTIVITY OF BC1 COMPLEX KINASE 3, chloroplastic OS=Arabidopsis thaliana OX=3702 GN=ABC1K3 PE=1 SV=1	#N/A	#N/A
DRSE_g250.t1	#N/A	#N/A	#N/A	#N/A	#N/A	#N/A
DRSE_g251.t1	AT1G31340.1	related to ubiquitin 1	sp|P0C030|RUB1_ORYSJ	Ubiquitin-NEDD8-like protein RUB1 OS=Oryza sativa subsp. japonica OX=39947 GN=RUB1 PE=2 SV=2	#N/A	#N/A
DRSE_g252.t1	#N/A	#N/A	#N/A	#N/A	#N/A	#N/A
DRSE_g253.t1	#N/A	#N/A	#N/A	#N/A	#N/A	#N/A
DRSE_g254.t1	#N/A	#N/A	#N/A	#N/A	#N/A	#N/A
DRSE_g255.t1	AT1G05350.1	NAD(P)-binding Rossmann-fold superfamily protein	sp|O23034|UBA5_ARATH	Ubiquitin-like modifier-activating enzyme 5 OS=Arabidopsis thaliana OX=3702 GN=At1g05350 PE=3 SV=2	#N/A	#N/A
DRSE_g256.t1	AT5G10720.1	histidine kinase 5	sp|Q3S4A7|AHK5_ARATH	Histidine kinase 5 OS=Arabidopsis thaliana OX=3702 GN=AHK5 PE=1 SV=1	#N/A	#N/A
DRSE_g257.t1	#N/A	#N/A	#N/A	#N/A	#N/A	#N/A
DRSE_g258.t1	#N/A	#N/A	#N/A	#N/A	#N/A	#N/A
DRSE_g259.t1	#N/A	#N/A	#N/A	#N/A	#N/A	#N/A
DRSE_g260.t1	AT4G31600.1	UDP-N-acetylglucosamine (UAA) transporter family	sp|Q94B65|UTR7_ARATH	UDP-galactose/UDP-glucose transporter 7 OS=Arabidopsis thaliana OX=3702 GN=UTR7 PE=1 SV=1	#N/A	#N/A
DRSE_g261.t1	AT2G24610.1	cyclic nucleotide-gated channel 14	sp|Q9SJA4|CNG14_ARATH	Probable cyclic nucleotide-gated ion channel 14 OS=Arabidopsis thaliana OX=3702 GN=CNGC14 PE=2 SV=2	#N/A	#N/A
DRSE_g261.t2	AT2G24610.1	cyclic nucleotide-gated channel 14	sp|Q9SJA4|CNG14_ARATH	Probable cyclic nucleotide-gated ion channel 14 OS=Arabidopsis thaliana OX=3702 GN=CNGC14 PE=2 SV=2	#N/A	#N/A
DRSE_g262.t1	#N/A	#N/A	#N/A	#N/A	#N/A	#N/A
DRSE_g263.t1	#N/A	#N/A	#N/A	#N/A	#N/A	#N/A
DRSE_g264.t1	#N/A	#N/A	#N/A	#N/A	#N/A	#N/A
DRSE_g265.t1	AT1G16040.1	FUNCTIONS IN: molecular_function unknown; INVOLVED IN: GPI anchor biosynthetic process; LOCATED IN: integral to membrane, endoplasmic reticulum membrane; EXPRESSED IN: 24 plant structures; EXPRESSED DURING: 13 growth stages; CONTAINS InterPro DOMAIN/s: GPI biosynthesis protein Pig-F (InterPro:IPR009580); Has 280 Blast hits to 280 proteins in 133 species: Archae - 0; Bacteria - 0; Metazoa - 113; F…	#N/A	#N/A	PF06699.16	PIG-F
DRSE_g266.t1	#N/A	#N/A	#N/A	#N/A	#N/A	#N/A
DRSE_g267.t1	AT2G24590.1	RNA recognition motif and CCHC-type zinc finger domains containing protein	sp|Q9SJA6|RZ22A_ARATH	Serine/arginine-rich splicing factor RSZ22A OS=Arabidopsis thaliana OX=3702 GN=RSZ22A PE=1 SV=1	#N/A	#N/A
DRSE_g267.t2	AT2G24590.1	RNA recognition motif and CCHC-type zinc finger domains containing protein	sp|Q9SJA6|RZ22A_ARATH	Serine/arginine-rich splicing factor RSZ22A OS=Arabidopsis thaliana OX=3702 GN=RSZ22A PE=1 SV=1	#N/A	#N/A
DRSE_g268.t1	AT5G10745.1	unknown protein; FUNCTIONS IN: molecular_function unknown; INVOLVED IN: biological_process unknown; LOCATED IN: endomembrane system; BEST Arabidopsis thaliana protein match is: unknown protein (TAIR:AT5G24980.1); Has 35333 Blast hits to 34131 proteins in 2444 species: Archae - 798; Bacteria - 22429; Metazoa - 974; Fungi - 991; Plants - 531; Viruses - 0; Other Eukaryotes - 9610 (source: NCBI BLink…	#N/A	#N/A	#N/A	#N/A
DRSE_g269.t1	#N/A	#N/A	#N/A	#N/A	#N/A	#N/A
DRSE_g270.t1	AT5G10750.1	Protein of unknown function (DUF1336)	sp|Q8VZF6|EDR2L_ARATH	Protein ENHANCED DISEASE RESISTANCE 2-like OS=Arabidopsis thaliana OX=3702 GN=EDR2L PE=2 SV=1	#N/A	#N/A
DRSE_g271.t1	AT1G12230.1	Aldolase superfamily protein	#N/A	#N/A	#N/A	#N/A
DRSE_g271.t2	AT1G12230.1	Aldolase superfamily protein	#N/A	#N/A	#N/A	#N/A
DRSE_g272.t1	AT2G24830.1	zinc finger (CCCH-type) family protein / D111/G-patch domain-containing protein	sp|Q6K687|C3H18_ORYSJ	Zinc finger CCCH domain-containing protein 18 OS=Oryza sativa subsp. japonica OX=39947 GN=Os02g0793000 PE=2 SV=1	#N/A	#N/A
DRSE_g273.t1	#N/A	#N/A	#N/A	#N/A	#N/A	#N/A
DRSE_g274.t1	ATCG01240.1	ribosomal protein S7	sp|A9LYE6|RR7_ACOCI	Small ribosomal subunit protein uS7cz/uS7cy OS=Acorus calamus var. americanus OX=263995 GN=rps7-A PE=3 SV=1	PF00177.26	Ribosomal_S7
DRSE_g275.t1	#N/A	#N/A	#N/A	#N/A	#N/A	#N/A
DRSE_g276.t1	AT2G24860.1	DnaJ/Hsp40 cysteine-rich domain superfamily protein	#N/A	#N/A	#N/A	#N/A
DRSE_g276.t2	AT2G24860.1	DnaJ/Hsp40 cysteine-rich domain superfamily protein	#N/A	#N/A	#N/A	#N/A
DRSE_g277.t1	AT5G10780.1	CONTAINS InterPro DOMAIN/s: Uncharacterised conserved protein UCP017207, transmembrane protein 85 (InterPro:IPR016687), Protein of unknown function DUF1077 (InterPro:IPR009445); Has 30201 Blast hits to 17322 proteins in 780 species: Archae - 12; Bacteria - 1396; Metazoa - 17338; Fungi - 3422; Plants - 5037; Viruses - 0; Other Eukaryotes - 2996 (source: NCBI BLink).	#N/A	#N/A	PF06417.17	DUF1077
DRSE_g278.t1	#N/A	#N/A	#N/A	#N/A	#N/A	#N/A
DRSE_g279.t1	#N/A	#N/A	#N/A	#N/A	#N/A	#N/A
DRSE_g280.t1	#N/A	#N/A	#N/A	#N/A	#N/A	#N/A
DRSE_g281.t1	#N/A	#N/A	#N/A	#N/A	#N/A	#N/A
DRSE_g282.t1	AT2G24940.1	membrane-associated progesterone binding protein 2	sp|Q9SK39|SBP3_ARATH	Probable steroid-binding protein 3 OS=Arabidopsis thaliana OX=3702 GN=MP3 PE=1 SV=1	#N/A	#N/A
DRSE_g283.t1	AT4G24500.1	hydroxyproline-rich glycoprotein family protein	sp|Q9SB47|SIC_ARATH	Protein SICKLE OS=Arabidopsis thaliana OX=3702 GN=SIC PE=1 SV=1	PF15502.11	MPLKIP
DRSE_g284.t1	AT5G10790.1	ubiquitin-specific protease 22	sp|Q9LEW0|UBP22_ARATH	Ubiquitin C-terminal hydrolase 22 OS=Arabidopsis thaliana OX=3702 GN=UBP22 PE=1 SV=1	#N/A	#N/A
DRSE_g285.t1	#N/A	#N/A	#N/A	#N/A	#N/A	#N/A
DRSE_g286.t1	AT2G25080.1	glutathione peroxidase 1	sp|P52032|GPX1_ARATH	Phospholipid hydroperoxide glutathione peroxidase 1, chloroplastic OS=Arabidopsis thaliana OX=3702 GN=GPX1 PE=2 SV=2	PF00255.24	GSHPx
DRSE_g287.t1	AT5G10820.1	Major facilitator superfamily protein	sp|Q9LEV7|FBT6_ARATH	Probable folate-biopterin transporter 6 OS=Arabidopsis thaliana OX=3702 GN=At5g10820 PE=2 SV=1	#N/A	#N/A
DRSE_g288.t1	AT5G10820.1	Major facilitator superfamily protein	sp|Q9LEV7|FBT6_ARATH	Probable folate-biopterin transporter 6 OS=Arabidopsis thaliana OX=3702 GN=At5g10820 PE=2 SV=1	#N/A	#N/A
DRSE_g289.t1	AT5G10810.1	enhancer of rudimentary protein, putative	sp|Q96319|ERH_ARATH	Enhancer of rudimentary homolog OS=Arabidopsis thaliana OX=3702 GN=At5g10810 PE=3 SV=1	PF01133.22	ER
DRSE_g290.t1	#N/A	#N/A	#N/A	#N/A	#N/A	#N/A
DRSE_g291.t1	AT4G31860.1	Protein phosphatase 2C family protein	sp|Q9SZ53|P2C60_ARATH	Probable protein phosphatase 2C 60 OS=Arabidopsis thaliana OX=3702 GN=At4g31860 PE=2 SV=1	#N/A	#N/A
DRSE_g292.t1	AT4G30620.1	Uncharacterised BCR, YbaB family COG0718	sp|Q9M098|EBFC1_ARATH	Nucleoid-associated protein At4g30620, chloroplastic OS=Arabidopsis thaliana OX=3702 GN=At4g30620 PE=1 SV=1	PF02575.21	YbaB_DNA_bd
DRSE_g292.t2	AT4G30620.1	Uncharacterised BCR, YbaB family COG0718	sp|Q9M098|EBFC1_ARATH	Nucleoid-associated protein At4g30620, chloroplastic OS=Arabidopsis thaliana OX=3702 GN=At4g30620 PE=1 SV=1	#N/A	#N/A
DRSE_g293.t1	#N/A	#N/A	#N/A	#N/A	#N/A	#N/A
DRSE_g294.t1	AT5G10840.1	Endomembrane protein 70 protein family	sp|F4KIB2|TMN8_ARATH	Transmembrane 9 superfamily member 8 OS=Arabidopsis thaliana OX=3702 GN=TMN8 PE=2 SV=1	#N/A	#N/A
DRSE_g295.t1	#N/A	#N/A	#N/A	#N/A	#N/A	#N/A
DRSE_g296.t1	AT1G15520.1	pleiotropic drug resistance 12	sp|Q76CU2|PDR1_TOBAC	Pleiotropic drug resistance protein 1 OS=Nicotiana tabacum OX=4097 GN=PDR1 PE=2 SV=1	#N/A	#N/A
DRSE_g297.t1	AT1G80840.1	WRKY DNA-binding protein 40	sp|Q9SAH7|WRK40_ARATH	Probable WRKY transcription factor 40 OS=Arabidopsis thaliana OX=3702 GN=WRKY40 PE=1 SV=1	#N/A	#N/A
DRSE_g298.t1	AT5G25110.1	CBL-interacting protein kinase 25	sp|Q8W1D5|CIPKP_ARATH	CBL-interacting serine/threonine-protein kinase 25 OS=Arabidopsis thaliana OX=3702 GN=CIPK25 PE=2 SV=1	#N/A	#N/A
DRSE_g299.t1	#N/A	#N/A	#N/A	#N/A	#N/A	#N/A
DRSE_g300.t1	AT5G20910.1	RING/U-box superfamily protein	sp|Q8RXD3|AIP2_ARATH	E3 ubiquitin-protein ligase AIP2 OS=Arabidopsis thaliana OX=3702 GN=AIP2 PE=1 SV=1	#N/A	#N/A
DRSE_g301.t1	AT5G21280.1	hydroxyproline-rich glycoprotein family protein	#N/A	#N/A	#N/A	#N/A
DRSE_g302.t1	#N/A	#N/A	#N/A	#N/A	#N/A	#N/A
DRSE_g303.t1	#N/A	#N/A	#N/A	#N/A	#N/A	#N/A
DRSE_g304.t1	AT3G09920.1	phosphatidyl inositol monophosphate 5 kinase	sp|Q8L850|PI5K9_ARATH	Phosphatidylinositol 4-phosphate 5-kinase 9 OS=Arabidopsis thaliana OX=3702 GN=PIP5K9 PE=1 SV=2	PF02493.25	MORN
DRSE_g305.t1	#N/A	#N/A	#N/A	#N/A	#N/A	#N/A
DRSE_g306.t1	#N/A	#N/A	#N/A	#N/A	#N/A	#N/A
DRSE_g307.t1	AT2G26260.1	3beta-hydroxysteroid-dehydrogenase/decarboxylase isoform 2	sp|Q67ZE1|HSDD2_ARATH	3beta-hydroxysteroid-dehydrogenase/decarboxylase isoform 2 OS=Arabidopsis thaliana OX=3702 GN=3BETAHSD/D2 PE=1 SV=2	#N/A	#N/A
DRSE_g308.t1	AT3G43920.2	dicer-like 3	sp|Q5N870|DCL3A_ORYSJ	Endoribonuclease Dicer homolog 3a OS=Oryza sativa subsp. japonica OX=39947 GN=DCL3A PE=2 SV=1	#N/A	#N/A
DRSE_g308.t2	AT3G43920.2	dicer-like 3	sp|Q5N870|DCL3A_ORYSJ	Endoribonuclease Dicer homolog 3a OS=Oryza sativa subsp. japonica OX=39947 GN=DCL3A PE=2 SV=1	#N/A	#N/A
DRSE_g309.t1	AT3G22780.1	Tesmin/TSO1-like CXC domain-containing protein	sp|Q9LUI3|TSO1_ARATH	CRC domain-containing protein TSO1 OS=Arabidopsis thaliana OX=3702 GN=TSO1 PE=1 SV=1	#N/A	#N/A
DRSE_g310.t1	AT4G32420.1	Cyclophilin-like peptidyl-prolyl cis-trans isomerase family protein	sp|Q8RWY7|CYP95_ARATH	Peptidyl-prolyl cis-trans isomerase CYP95 OS=Arabidopsis thaliana OX=3702 GN=CYP95 PE=1 SV=2	#N/A	#N/A
DRSE_g311.t1	#N/A	#N/A	#N/A	#N/A	#N/A	#N/A
DRSE_g312.t1	#N/A	#N/A	#N/A	#N/A	#N/A	#N/A
DRSE_g313.t1	AT1G12480.1	C4-dicarboxylate transporter/malic acid transport protein	sp|Q9LD83|SLAC1_ARATH	Guard cell S-type anion channel SLAC1 OS=Arabidopsis thaliana OX=3702 GN=SLAC1 PE=1 SV=1	#N/A	#N/A
DRSE_g314.t1	AT5G15350.1	early nodulin-like protein 17	sp|A0A0M4FTF3|BCP_PETHY	Blue copper protein OS=Petunia hybrida OX=4102 GN=BCP PE=2 SV=1	#N/A	#N/A
DRSE_g315.t1	#N/A	#N/A	#N/A	#N/A	#N/A	#N/A
DRSE_g316.t1	AT1G12610.1	Integrase-type DNA-binding superfamily protein	sp|Q9LN86|DRE1F_ARATH	Dehydration-responsive element-binding protein 1F OS=Arabidopsis thaliana OX=3702 GN=DREB1F PE=2 SV=1	#N/A	#N/A
DRSE_g317.t1	AT2G16950.2	transportin 1	sp|Q8H0U4|TNPO1_ARATH	Transportin-1 OS=Arabidopsis thaliana OX=3702 GN=TRN1 PE=1 SV=1	#N/A	#N/A
DRSE_g318.t1	AT1G12710.1	phloem protein 2-A12	sp|Q9LN77|P2A12_ARATH	F-box protein PP2-A12 OS=Arabidopsis thaliana OX=3702 GN=P2A12 PE=2 SV=1	#N/A	#N/A
DRSE_g319.t1	#N/A	#N/A	sp|P31843|RRPO_OENBE	RNA-directed DNA polymerase homolog OS=Oenothera berteroana OX=3950 PE=4 SV=1	#N/A	#N/A
DRSE_g320.t1	#N/A	#N/A	#N/A	#N/A	#N/A	#N/A
DRSE_g321.t1	AT2G24390.1	AIG2-like (avirulence induced gene) family protein	sp|A8MRP2|AIGLD_ARATH	AIG2-like protein D OS=Arabidopsis thaliana OX=3702 GN=AIG2LD PE=2 SV=1	PF06094.17	GGACT
DRSE_g321.t2	AT2G24390.1	AIG2-like (avirulence induced gene) family protein	sp|A8MRP2|AIGLD_ARATH	AIG2-like protein D OS=Arabidopsis thaliana OX=3702 GN=AIG2LD PE=2 SV=1	#N/A	#N/A
DRSE_g322.t1	#N/A	#N/A	#N/A	#N/A	#N/A	#N/A
DRSE_g323.t1	#N/A	#N/A	#N/A	#N/A	#N/A	#N/A
DRSE_g324.t1	#N/A	#N/A	#N/A	#N/A	#N/A	#N/A
DRSE_g325.t1	AT4G31120.1	SHK1 binding protein 1	sp|Q8GWT4|ANM15_ARATH	Protein arginine N-methyltransferase 1.5 OS=Arabidopsis thaliana OX=3702 GN=PMRT15 PE=1 SV=2	PF05185.21	PRMT5
DRSE_g326.t1	AT2G24420.1	DNA repair ATPase-related	#N/A	#N/A	#N/A	#N/A
DRSE_g327.t1	#N/A	#N/A	#N/A	#N/A	#N/A	#N/A
DRSE_g328.t1	AT1G31420.2	Leucine-rich repeat protein kinase family protein	sp|C0LGF4|FEI1_ARATH	LRR receptor-like serine/threonine-protein kinase FEI 1 OS=Arabidopsis thaliana OX=3702 GN=FEI1 PE=1 SV=1	#N/A	#N/A
DRSE_g329.t1	#N/A	#N/A	#N/A	#N/A	#N/A	#N/A
DRSE_g330.t1	#N/A	#N/A	#N/A	#N/A	#N/A	#N/A
DRSE_g331.t1	#N/A	#N/A	#N/A	#N/A	#N/A	#N/A
DRSE_g332.t1	#N/A	#N/A	#N/A	#N/A	#N/A	#N/A
DRSE_g333.t1	#N/A	#N/A	#N/A	#N/A	#N/A	#N/A
DRSE_g334.t1	AT2G35615.1	Eukaryotic aspartyl protease family protein	sp|Q3EBM5|ASPR1_ARATH	Probable aspartic protease At2g35615 OS=Arabidopsis thaliana OX=3702 GN=At2g35615 PE=3 SV=1	#N/A	#N/A
DRSE_g335.t1	#N/A	#N/A	#N/A	#N/A	#N/A	#N/A
DRSE_g336.t1	AT3G49601.1	FUNCTIONS IN: molecular_function unknown; INVOLVED IN: biological_process unknown; LOCATED IN: cellular_component unknown; CONTAINS InterPro DOMAIN/s: mRNA splicing factor, Cwf21 (InterPro:IPR013170); Has 30201 Blast hits to 17322 proteins in 780 species: Archae - 12; Bacteria - 1396; Metazoa - 17338; Fungi - 3422; Plants - 5037; Viruses - 0; Other Eukaryotes - 2996 (source: NCBI BLink).	#N/A	#N/A	PF08312.17	cwf21
DRSE_g337.t1	#N/A	#N/A	#N/A	#N/A	#N/A	#N/A
DRSE_g338.t1	AT1G31350.1	KAR-UP F-box 1	sp|Q8GX29|SKI25_ARATH	F-box/kelch-repeat protein SKIP25 OS=Arabidopsis thaliana OX=3702 GN=SKIP25 PE=1 SV=1	PF07893.18	DUF1668
DRSE_g339.t1	AT1G12450.1	SNARE associated Golgi protein family	#N/A	#N/A	#N/A	#N/A
DRSE_g339.t2	AT1G12450.1	SNARE associated Golgi protein family	#N/A	#N/A	#N/A	#N/A
DRSE_g340.t1	AT4G12080.1	AT-hook motif nuclear-localized protein 1	sp|Q8VYJ2|AHL1_ARATH	AT-hook motif nuclear-localized protein 1 OS=Arabidopsis thaliana OX=3702 GN=AHL1 PE=1 SV=1	#N/A	#N/A
DRSE_g340.t2	AT4G12080.1	AT-hook motif nuclear-localized protein 1	sp|Q8VYJ2|AHL1_ARATH	AT-hook motif nuclear-localized protein 1 OS=Arabidopsis thaliana OX=3702 GN=AHL1 PE=1 SV=1	#N/A	#N/A
DRSE_g341.t1	#N/A	#N/A	#N/A	#N/A	#N/A	#N/A
DRSE_g342.t1	#N/A	#N/A	#N/A	#N/A	#N/A	#N/A
DRSE_g343.t1	#N/A	#N/A	#N/A	#N/A	#N/A	#N/A
DRSE_g344.t1	#N/A	#N/A	#N/A	#N/A	#N/A	#N/A
DRSE_g345.t1	#N/A	#N/A	#N/A	#N/A	#N/A	#N/A
DRSE_g346.t1	#N/A	#N/A	#N/A	#N/A	#N/A	#N/A
DRSE_g347.t1	#N/A	#N/A	#N/A	#N/A	#N/A	#N/A
DRSE_g348.t1	#N/A	#N/A	#N/A	#N/A	#N/A	#N/A
DRSE_g349.t1	AT5G45275.1	Major facilitator superfamily protein	sp|F4I9E1|NFD4_ARATH	Protein NUCLEAR FUSION DEFECTIVE 4 OS=Arabidopsis thaliana OX=3702 GN=NFD4 PE=3 SV=1	#N/A	#N/A
DRSE_g349.t2	AT5G45275.1	Major facilitator superfamily protein	sp|F4I9E1|NFD4_ARATH	Protein NUCLEAR FUSION DEFECTIVE 4 OS=Arabidopsis thaliana OX=3702 GN=NFD4 PE=3 SV=1	#N/A	#N/A
DRSE_g350.t1	#N/A	#N/A	#N/A	#N/A	#N/A	#N/A
DRSE_g351.t1	#N/A	#N/A	#N/A	#N/A	#N/A	#N/A
DRSE_g352.t1	#N/A	#N/A	#N/A	#N/A	#N/A	#N/A
DRSE_g352.t2	#N/A	#N/A	#N/A	#N/A	#N/A	#N/A
DRSE_g353.t1	AT2G01770.1	vacuolar iron transporter 1	sp|Q9ZUA5|VIT1_ARATH	Vacuolar iron transporter 1 OS=Arabidopsis thaliana OX=3702 GN=VIT1 PE=1 SV=1	#N/A	#N/A
DRSE_g354.t1	#N/A	#N/A	#N/A	#N/A	#N/A	#N/A
DRSE_g355.t1	AT2G01770.1	vacuolar iron transporter 1	sp|Q9ZUA5|VIT1_ARATH	Vacuolar iron transporter 1 OS=Arabidopsis thaliana OX=3702 GN=VIT1 PE=1 SV=1	#N/A	#N/A
DRSE_g356.t1	AT2G01770.1	vacuolar iron transporter 1	sp|Q9ZUA5|VIT1_ARATH	Vacuolar iron transporter 1 OS=Arabidopsis thaliana OX=3702 GN=VIT1 PE=1 SV=1	#N/A	#N/A
DRSE_g357.t1	#N/A	#N/A	#N/A	#N/A	PF03760.20	LEA_1
DRSE_g358.t1	AT4G19440.1	Tetratricopeptide repeat (TPR)-like superfamily protein	sp|Q940A6|PP325_ARATH	Pentatricopeptide repeat-containing protein At4g19440, chloroplastic OS=Arabidopsis thaliana OX=3702 GN=At4g19440 PE=2 SV=2	PF14689.11	SPOB_a
DRSE_g358.t2	#N/A	#N/A	#N/A	#N/A	#N/A	#N/A
DRSE_g359.t1	#N/A	#N/A	#N/A	#N/A	#N/A	#N/A
DRSE_g360.t1	#N/A	#N/A	#N/A	#N/A	#N/A	#N/A
DRSE_g361.t1	AT4G19420.1	Pectinacetylesterase family protein	sp|Q6DBP4|PAE8_ARATH	Pectin acetylesterase 8 OS=Arabidopsis thaliana OX=3702 GN=PAE8 PE=2 SV=1	PF03283.18	PAE
DRSE_g361.t2	AT4G19420.1	Pectinacetylesterase family protein	sp|Q6DBP4|PAE8_ARATH	Pectin acetylesterase 8 OS=Arabidopsis thaliana OX=3702 GN=PAE8 PE=2 SV=1	#N/A	#N/A
DRSE_g362.t1	#N/A	#N/A	#N/A	#N/A	#N/A	#N/A
DRSE_g363.t1	#N/A	#N/A	#N/A	#N/A	#N/A	#N/A
DRSE_g364.t1	#N/A	#N/A	#N/A	#N/A	#N/A	#N/A
DRSE_g365.t1	#N/A	#N/A	#N/A	#N/A	#N/A	#N/A
DRSE_g366.t1	AT4G23160.1	cysteine-rich RLK (RECEPTOR-like protein kinase) 8	sp|P10978|POLX_TOBAC	Retrovirus-related Pol polyprotein from transposon TNT 1-94 OS=Nicotiana tabacum OX=4097 PE=2 SV=1	#N/A	#N/A
DRSE_g367.t1	AT5G45310.1	unknown protein; LOCATED IN: endomembrane system; EXPRESSED IN: stem, inflorescence meristem, root, leaf; EXPRESSED DURING: LP.04 four leaves visible; Has 30201 Blast hits to 17322 proteins in 780 species: Archae - 12; Bacteria - 1396; Metazoa - 17338; Fungi - 3422; Plants - 5037; Viruses - 0; Other Eukaryotes - 2996 (source: NCBI BLink).	#N/A	#N/A	#N/A	#N/A
DRSE_g368.t1	#N/A	#N/A	#N/A	#N/A	PF06034.16	DUF919
DRSE_g369.t1	#N/A	#N/A	#N/A	#N/A	#N/A	#N/A
DRSE_g370.t1	#N/A	#N/A	#N/A	#N/A	#N/A	#N/A
DRSE_g371.t1	AT4G00980.1	zinc knuckle (CCHC-type) family protein	#N/A	#N/A	#N/A	#N/A
DRSE_g372.t1	AT4G22670.1	HSP70-interacting protein 1	sp|Q93YR3|F10AL_ARATH	FAM10 family protein At4g22670 OS=Arabidopsis thaliana OX=3702 GN=At4g22670 PE=1 SV=1	PF18253.6	HipN
DRSE_g373.t1	AT1G12390.1	Cornichon family protein	sp|Q84W04|CNIH4_ARATH	Protein cornichon homolog 4 OS=Arabidopsis thaliana OX=3702 GN=At1g12390 PE=1 SV=1	#N/A	#N/A
DRSE_g374.t1	AT4G12880.1	early nodulin-like protein 19	sp|A0A0M4FTF3|BCP_PETHY	Blue copper protein OS=Petunia hybrida OX=4102 GN=BCP PE=2 SV=1	#N/A	#N/A
DRSE_g375.t1	#N/A	#N/A	#N/A	#N/A	#N/A	#N/A
DRSE_g376.t1	AT1G12360.1	Sec1/munc18-like (SM) proteins superfamily	sp|Q9C5X3|KEULE_ARATH	SNARE-interacting protein KEULE OS=Arabidopsis thaliana OX=3702 GN=KEU PE=1 SV=2	PF00995.28	Sec1
DRSE_g377.t1	AT1G62710.1	beta vacuolar processing enzyme	sp|P49042|VPE_RICCO	Vacuolar-processing enzyme OS=Ricinus communis OX=3988 PE=1 SV=1	#N/A	#N/A
DRSE_g378.t1	#N/A	#N/A	#N/A	#N/A	#N/A	#N/A
DRSE_g379.t1	#N/A	#N/A	#N/A	#N/A	#N/A	#N/A
DRSE_g380.t1	AT4G22990.2	Major Facilitator Superfamily with SPX (SYG1/Pho81/XPR1) domain-containing protein	sp|Q93ZQ5|SPXM3_ARATH	SPX domain-containing membrane protein At4g22990 OS=Arabidopsis thaliana OX=3702 GN=At4g22990 PE=2 SV=2	#N/A	#N/A
DRSE_g381.t1	#N/A	#N/A	#N/A	#N/A	#N/A	#N/A
DRSE_g382.t1	#N/A	#N/A	#N/A	#N/A	#N/A	#N/A
DRSE_g383.t1	AT1G12570.1	Glucose-methanol-choline (GMC) oxidoreductase family protein	sp|Q9S746|HTH_ARATH	Protein HOTHEAD OS=Arabidopsis thaliana OX=3702 GN=HTH PE=1 SV=1	#N/A	#N/A
DRSE_g384.t1	#N/A	#N/A	#N/A	#N/A	#N/A	#N/A
DRSE_g385.t1	AT4G12230.1	alpha/beta-Hydrolases superfamily protein	#N/A	#N/A	#N/A	#N/A
DRSE_g386.t1	AT2G42010.1	phospholipase D beta 1	sp|P93733|PLDB1_ARATH	Phospholipase D beta 1 OS=Arabidopsis thaliana OX=3702 GN=PLDBETA1 PE=1 SV=4	#N/A	#N/A
DRSE_g387.t1	#N/A	#N/A	#N/A	#N/A	#N/A	#N/A
DRSE_g388.t1	AT1G66350.1	RGA-like 1	sp|Q9C8Y3|RGL1_ARATH	DELLA protein RGL1 OS=Arabidopsis thaliana OX=3702 GN=RGL1 PE=1 SV=1	#N/A	#N/A
DRSE_g389.t1	AT1G63110.1	GPI transamidase subunit PIG-U	#N/A	#N/A	PF06728.18	PIG-U
DRSE_g390.t1	#N/A	#N/A	#N/A	#N/A	#N/A	#N/A
DRSE_g391.t1	AT1G63100.1	GRAS family transcription factor	sp|Q9CAN3|SCL28_ARATH	Scarecrow-like protein 28 OS=Arabidopsis thaliana OX=3702 GN=SCL28 PE=1 SV=1	#N/A	#N/A
DRSE_g392.t1	#N/A	#N/A	#N/A	#N/A	#N/A	#N/A
DRSE_g393.t1	AT1G22700.3	Tetratricopeptide repeat (TPR)-like superfamily protein	sp|B9DHG0|PYG7_ARATH	Tetratricopeptide repeat domain-containing protein PYG7, chloroplastic OS=Arabidopsis thaliana OX=3702 GN=PYG7 PE=1 SV=1	#N/A	#N/A
DRSE_g394.t1	AT1G74900.1	Pentatricopeptide repeat (PPR) superfamily protein	sp|Q9S7R4|PP125_ARATH	Pentatricopeptide repeat-containing protein At1g74900, mitochondrial OS=Arabidopsis thaliana OX=3702 GN=OTP43 PE=2 SV=1	#N/A	#N/A
DRSE_g395.t1	#N/A	#N/A	#N/A	#N/A	#N/A	#N/A
DRSE_g396.t1	AT1G73970.1	unknown protein; Has 34 Blast hits to 33 proteins in 15 species: Archae - 0; Bacteria - 0; Metazoa - 0; Fungi - 0; Plants - 32; Viruses - 0; Other Eukaryotes - 2 (source: NCBI BLink).	#N/A	#N/A	#N/A	#N/A
DRSE_g396.t2	AT1G73970.1	unknown protein; Has 34 Blast hits to 33 proteins in 15 species: Archae - 0; Bacteria - 0; Metazoa - 0; Fungi - 0; Plants - 32; Viruses - 0; Other Eukaryotes - 2 (source: NCBI BLink).	#N/A	#N/A	#N/A	#N/A
DRSE_g397.t1	AT4G11410.1	NAD(P)-binding Rossmann-fold superfamily protein	sp|A2RVM0|TIC32_ARATH	Short-chain dehydrogenase TIC 32, chloroplastic OS=Arabidopsis thaliana OX=3702 GN=TIC32 PE=2 SV=1	#N/A	#N/A
DRSE_g397.t2	AT4G11410.1	NAD(P)-binding Rossmann-fold superfamily protein	sp|A2RVM0|TIC32_ARATH	Short-chain dehydrogenase TIC 32, chloroplastic OS=Arabidopsis thaliana OX=3702 GN=TIC32 PE=2 SV=1	#N/A	#N/A
DRSE_g397.t3	AT4G11410.1	NAD(P)-binding Rossmann-fold superfamily protein	sp|A2RVM0|TIC32_ARATH	Short-chain dehydrogenase TIC 32, chloroplastic OS=Arabidopsis thaliana OX=3702 GN=TIC32 PE=2 SV=1	#N/A	#N/A
DRSE_g398.t1	#N/A	#N/A	#N/A	#N/A	#N/A	#N/A
DRSE_g399.t1	#N/A	#N/A	#N/A	#N/A	#N/A	#N/A
DRSE_g400.t1	#N/A	#N/A	sp|P10978|POLX_TOBAC	Retrovirus-related Pol polyprotein from transposon TNT 1-94 OS=Nicotiana tabacum OX=4097 PE=2 SV=1	#N/A	#N/A
DRSE_g401.t1	ATMG00240.1	Gag-Pol-related retrotransposon family protein	sp|P93290|M240_ARATH	Uncharacterized mitochondrial protein AtMg00240 OS=Arabidopsis thaliana OX=3702 GN=AtMg00240 PE=4 SV=1	#N/A	#N/A
DRSE_g402.t1	#N/A	#N/A	#N/A	#N/A	#N/A	#N/A
DRSE_g403.t1	AT2G31890.1	RAP	sp|Q8VZE7|RAP_ARATH	RAP domain-containing protein, chloroplastic OS=Arabidopsis thaliana OX=3702 GN=RAP PE=1 SV=1	PF04480.17	DUF559
DRSE_g404.t1	AT1G63690.1	SIGNAL PEPTIDE PEPTIDASE-LIKE 2	sp|Q8W469|SIPL2_ARATH	Signal peptide peptidase-like 2 OS=Arabidopsis thaliana OX=3702 GN=SPPL2 PE=2 SV=1	#N/A	#N/A
DRSE_g405.t1	#N/A	#N/A	#N/A	#N/A	#N/A	#N/A
DRSE_g406.t1	#N/A	#N/A	#N/A	#N/A	#N/A	#N/A
DRSE_g407.t1	#N/A	#N/A	#N/A	#N/A	#N/A	#N/A
DRSE_g407.t2	#N/A	#N/A	#N/A	#N/A	#N/A	#N/A
DRSE_g408.t1	AT1G63680.1	acid-amino acid ligases;ligases;ATP binding;ATP binding;ligases	sp|F4I3P9|MURE_ARATH	UDP-N-acetylmuramoyl-L-alanyl-D-glutamate--2,6-diaminopimelate ligase MurE homolog, chloroplastic OS=Arabidopsis thaliana OX=3702 GN=MURE PE=1 SV=1	PF01225.30	Mur_ligase
DRSE_g409.t1	#N/A	#N/A	#N/A	#N/A	#N/A	#N/A
DRSE_g410.t1	AT4G00440.1	Protein of unknown function (DUF3741)	#N/A	#N/A	#N/A	#N/A
DRSE_g410.t2	AT4G00440.1	Protein of unknown function (DUF3741)	#N/A	#N/A	#N/A	#N/A
DRSE_g411.t1	AT5G41315.1	basic helix-loop-helix (bHLH) DNA-binding superfamily protein	sp|Q9FN69|GL3_ARATH	Transcription factor GLABRA 3 OS=Arabidopsis thaliana OX=3702 GN=GL3 PE=1 SV=1	PF22754.1	bHLH-TF_ACT-like_plant
DRSE_g412.t1	#N/A	#N/A	#N/A	#N/A	#N/A	#N/A
DRSE_g413.t1	#N/A	#N/A	#N/A	#N/A	#N/A	#N/A
DRSE_g414.t1	AT4G19170.1	nine-cis-epoxycarotenoid dioxygenase 4	sp|Q84K96|ZCD_CROSA	Zeaxanthin 7,8(7',8')-cleavage dioxygenase, chromoplastic OS=Crocus sativus OX=82528 GN=ZCD PE=1 SV=1	#N/A	#N/A
DRSE_g415.t1	AT4G11450.1	Protein of unknown function (DUF3527)	#N/A	#N/A	#N/A	#N/A
DRSE_g415.t2	AT4G11450.1	Protein of unknown function (DUF3527)	#N/A	#N/A	#N/A	#N/A
DRSE_g416.t1	AT1G55520.1	TATA binding protein 2	sp|P26357|TBP_SOLTU	TATA-box-binding protein OS=Solanum tuberosum OX=4113 GN=TBP PE=2 SV=1	PF11858.13	DUF3378
DRSE_g417.t1	AT5G13660.1	unknown protein; BEST Arabidopsis thaliana protein match is: unknown protein (TAIR:AT5G59830.2); Has 135 Blast hits to 126 proteins in 13 species: Archae - 0; Bacteria - 0; Metazoa - 0; Fungi - 0; Plants - 135; Viruses - 0; Other Eukaryotes - 0 (source: NCBI BLink).	#N/A	#N/A	#N/A	#N/A
DRSE_g417.t2	AT5G13660.1	unknown protein; BEST Arabidopsis thaliana protein match is: unknown protein (TAIR:AT5G59830.2); Has 135 Blast hits to 126 proteins in 13 species: Archae - 0; Bacteria - 0; Metazoa - 0; Fungi - 0; Plants - 135; Viruses - 0; Other Eukaryotes - 0 (source: NCBI BLink).	#N/A	#N/A	#N/A	#N/A
DRSE_g418.t1	AT2G39510.1	nodulin MtN21 /EamA-like transporter family protein	sp|O80638|WTR14_ARATH	WAT1-related protein At2g39510 OS=Arabidopsis thaliana OX=3702 GN=At2g39510 PE=2 SV=1	#N/A	#N/A
DRSE_g419.t1	#N/A	#N/A	#N/A	#N/A	#N/A	#N/A
DRSE_g420.t1	#N/A	#N/A	#N/A	#N/A	PF17921.6	Integrase_H2C2
DRSE_g421.t1	AT1G63490.1	transcription factor jumonji (jmjC) domain-containing protein	sp|F4I240|JMJ17_ARATH	Lysine-specific demethylase JMJ17 OS=Arabidopsis thaliana OX=3702 GN=JMJ17 PE=1 SV=1	PF02375.22	JmjN
DRSE_g422.t1	AT1G63460.1	glutathione peroxidase 8	sp|Q8LBU2|GPX8_ARATH	Probable glutathione peroxidase 8 OS=Arabidopsis thaliana OX=3702 GN=GPX8 PE=2 SV=1	#N/A	#N/A
DRSE_g423.t1	AT4G11600.1	glutathione peroxidase 6	sp|Q06652|GPX4_CITSI	Probable phospholipid hydroperoxide glutathione peroxidase OS=Citrus sinensis OX=2711 GN=CSA PE=1 SV=1	#N/A	#N/A
DRSE_g423.t2	AT4G11600.1	glutathione peroxidase 6	sp|Q9LEF0|GPX4_MESCR	Probable phospholipid hydroperoxide glutathione peroxidase OS=Mesembryanthemum crystallinum OX=3544 GN=GPXMC1 PE=2 SV=1	#N/A	#N/A
DRSE_g424.t1	#N/A	#N/A	#N/A	#N/A	#N/A	#N/A
DRSE_g425.t1	AT5G41210.1	glutathione S-transferase THETA 1	sp|Q9ZRT5|GSTT1_ARATH	Glutathione S-transferase T1 OS=Arabidopsis thaliana OX=3702 GN=GSTT1 PE=2 SV=1	#N/A	#N/A
DRSE_g426.t1	AT5G23860.1	tubulin beta 8	sp|P29516|TBB8_ARATH	Tubulin beta-8 chain OS=Arabidopsis thaliana OX=3702 GN=TUBB8 PE=2 SV=2	#N/A	#N/A
DRSE_g427.t1	#N/A	#N/A	#N/A	#N/A	#N/A	#N/A
DRSE_g428.t1	AT1G63430.1	Leucine-rich repeat protein kinase family protein	sp|C0LGH8|Y1634_ARATH	Probable LRR receptor-like serine/threonine-protein kinase At1g63430 OS=Arabidopsis thaliana OX=3702 GN=At1g63430 PE=1 SV=1	#N/A	#N/A
DRSE_g429.t1	AT3G14260.1	Protein of unknown function (DUF567)	sp|Q9SH27|LOR4_ARATH	Protein LURP-one-related 4 OS=Arabidopsis thaliana OX=3702 GN=At1g63410 PE=3 SV=1	#N/A	#N/A
DRSE_g430.t1	#N/A	#N/A	#N/A	#N/A	#N/A	#N/A
DRSE_g431.t1	AT3G14260.1	Protein of unknown function (DUF567)	sp|Q9LUM1|LOR11_ARATH	Protein LURP-one-related 11 OS=Arabidopsis thaliana OX=3702 GN=At3g14260 PE=2 SV=1	#N/A	#N/A
DRSE_g432.t1	#N/A	#N/A	#N/A	#N/A	#N/A	#N/A
DRSE_g433.t1	AT3G14260.1	Protein of unknown function (DUF567)	sp|Q9LUM1|LOR11_ARATH	Protein LURP-one-related 11 OS=Arabidopsis thaliana OX=3702 GN=At3g14260 PE=2 SV=1	#N/A	#N/A
DRSE_g434.t1	AT1G63300.1	Myosin heavy chain-related protein	#N/A	#N/A	#N/A	#N/A
DRSE_g435.t1	#N/A	#N/A	#N/A	#N/A	#N/A	#N/A
DRSE_g436.t1	AT5G14750.1	myb domain protein 66	sp|Q9SEI0|WER_ARATH	Transcription factor WER OS=Arabidopsis thaliana OX=3702 GN=WER PE=1 SV=1	#N/A	#N/A
DRSE_g437.t1	AT3G55770.1	GATA type zinc finger transcription factor family protein	sp|Q9M047|WLI2B_ARATH	LIM domain-containing protein WLIM2b OS=Arabidopsis thaliana OX=3702 GN=WLIM2B PE=1 SV=1	#N/A	#N/A
DRSE_g438.t1	AT1G16880.1	uridylyltransferase-related	sp|Q9FZ47|ACR11_ARATH	ACT domain-containing protein ACR11 OS=Arabidopsis thaliana OX=3702 GN=ACR11 PE=1 SV=1	#N/A	#N/A
DRSE_g439.t1	#N/A	#N/A	#N/A	#N/A	#N/A	#N/A
DRSE_g440.t1	#N/A	#N/A	#N/A	#N/A	#N/A	#N/A
DRSE_g441.t1	AT4G09100.1	RING/U-box superfamily protein	sp|Q9M0R7|ATL39_ARATH	RING-H2 finger protein ATL39 OS=Arabidopsis thaliana OX=3702 GN=ATL39 PE=2 SV=1	PF14446.11	Prok-RING_1
DRSE_g442.t1	AT1G63260.2	tetraspanin10	sp|F4I214|TET10_ARATH	Tetraspanin-10 OS=Arabidopsis thaliana OX=3702 GN=TET10 PE=2 SV=1	#N/A	#N/A
DRSE_g443.t1	AT5G52230.1	methyl-CPG-binding domain protein 13	sp|Q9LTJ8|MBD13_ARATH	Methyl-CpG-binding domain-containing protein 13 OS=Arabidopsis thaliana OX=3702 GN=MBD13 PE=2 SV=1	#N/A	#N/A
DRSE_g444.t1	#N/A	#N/A	#N/A	#N/A	#N/A	#N/A
DRSE_g445.t1	AT1G08360.1	Ribosomal protein L1p/L10e family	sp|Q8VZB9|R10A1_ARATH	Large ribosomal subunit protein uL1z OS=Arabidopsis thaliana OX=3702 GN=RPL10AA PE=1 SV=1	#N/A	#N/A
DRSE_g446.t1	AT4G38180.1	FAR1-related sequence 5	sp|Q9SZL8|FRS5_ARATH	Protein FAR1-RELATED SEQUENCE 5 OS=Arabidopsis thaliana OX=3702 GN=FRS5 PE=1 SV=1	#N/A	#N/A
DRSE_g447.t1	#N/A	#N/A	#N/A	#N/A	#N/A	#N/A
DRSE_g448.t1	#N/A	#N/A	#N/A	#N/A	#N/A	#N/A
DRSE_g449.t1	AT2G36970.1	UDP-Glycosyltransferase superfamily protein	sp|Q9SJL0|U86A1_ARATH	UDP-glycosyltransferase 86A1 OS=Arabidopsis thaliana OX=3702 GN=UGT86A1 PE=2 SV=1	#N/A	#N/A
DRSE_g450.t1	AT2G28080.1	UDP-Glycosyltransferase superfamily protein	sp|Q9ZUV0|U86A2_ARATH	UDP-glycosyltransferase 86A2 OS=Arabidopsis thaliana OX=3702 GN=UGT86A2 PE=2 SV=1	#N/A	#N/A
DRSE_g451.t1	#N/A	#N/A	#N/A	#N/A	#N/A	#N/A
DRSE_g452.t1	#N/A	#N/A	#N/A	#N/A	#N/A	#N/A
DRSE_g453.t1	#N/A	#N/A	#N/A	#N/A	#N/A	#N/A
DRSE_g454.t1	#N/A	#N/A	#N/A	#N/A	#N/A	#N/A
DRSE_g455.t1	#N/A	#N/A	#N/A	#N/A	#N/A	#N/A
DRSE_g456.t1	#N/A	#N/A	#N/A	#N/A	#N/A	#N/A
DRSE_g457.t1	#N/A	#N/A	#N/A	#N/A	#N/A	#N/A
DRSE_g458.t1	#N/A	#N/A	#N/A	#N/A	#N/A	#N/A
DRSE_g459.t1	#N/A	#N/A	#N/A	#N/A	#N/A	#N/A
DRSE_g459.t2	#N/A	#N/A	#N/A	#N/A	#N/A	#N/A
DRSE_g460.t1	#N/A	#N/A	#N/A	#N/A	#N/A	#N/A
DRSE_g461.t1	AT4G11650.1	osmotin 34	sp|P25096|P21_SOYBN	Protein P21 OS=Glycine max OX=3847 PE=1 SV=1	#N/A	#N/A
DRSE_g462.t1	AT4G23060.1	IQ-domain 22	sp|Q2NNE0|IQD22_ARATH	Protein IQ-DOMAIN 22 OS=Arabidopsis thaliana OX=3702 GN=IQD22 PE=1 SV=1	#N/A	#N/A
DRSE_g463.t1	#N/A	#N/A	#N/A	#N/A	#N/A	#N/A
DRSE_g464.t1	AT1G63160.1	replication factor C 2	sp|Q9CAM7|RFC2_ARATH	Replication factor C subunit 2 OS=Arabidopsis thaliana OX=3702 GN=RFC2 PE=1 SV=1	PF08542.16	Rep_fac_C
DRSE_g465.t1	AT5G46580.1	pentatricopeptide (PPR) repeat-containing protein	sp|Q9LS25|PP420_ARATH	Pentatricopeptide repeat-containing protein At5g46580, chloroplastic OS=Arabidopsis thaliana OX=3702 GN=At5g46580 PE=2 SV=1	#N/A	#N/A
DRSE_g466.t1	AT1G12780.1	UDP-D-glucose/UDP-D-galactose 4-epimerase 1	sp|Q42605|UGE1_ARATH	Bifunctional UDP-glucose 4-epimerase and UDP-xylose 4-epimerase 1 OS=Arabidopsis thaliana OX=3702 GN=UGE1 PE=1 SV=2	#N/A	#N/A
DRSE_g466.t2	AT1G12780.1	UDP-D-glucose/UDP-D-galactose 4-epimerase 1	sp|Q42605|UGE1_ARATH	Bifunctional UDP-glucose 4-epimerase and UDP-xylose 4-epimerase 1 OS=Arabidopsis thaliana OX=3702 GN=UGE1 PE=1 SV=2	#N/A	#N/A
DRSE_g467.t1	#N/A	#N/A	#N/A	#N/A	#N/A	#N/A
DRSE_g468.t1	#N/A	#N/A	#N/A	#N/A	#N/A	#N/A
DRSE_g469.t1	AT4G00360.1	cytochrome P450, family 86, subfamily A, polypeptide 2	sp|B3RFJ6|86A22_PETHY	Cytochrome P450 86A22 OS=Petunia hybrida OX=4102 GN=CYP86A22 PE=1 SV=1	#N/A	#N/A
DRSE_g469.t2	AT4G00360.1	cytochrome P450, family 86, subfamily A, polypeptide 2	sp|B3RFJ6|86A22_PETHY	Cytochrome P450 86A22 OS=Petunia hybrida OX=4102 GN=CYP86A22 PE=1 SV=1	#N/A	#N/A
DRSE_g470.t1	#N/A	#N/A	#N/A	#N/A	#N/A	#N/A
DRSE_g471.t1	AT5G41330.1	BTB/POZ domain with WD40/YVTN repeat-like protein	sp|Q9FN67|Y5133_ARATH	BTB/POZ domain-containing protein At5g41330 OS=Arabidopsis thaliana OX=3702 GN=At5g41330 PE=2 SV=1	#N/A	#N/A
DRSE_g472.t1	AT5G52430.1	hydroxyproline-rich glycoprotein family protein	sp|Q9SRE5|Y1666_ARATH	Uncharacterized protein At1g76660 OS=Arabidopsis thaliana OX=3702 GN=At1g76660 PE=2 SV=1	#N/A	#N/A
DRSE_g473.t1	AT1G63770.3	Peptidase M1 family protein	sp|Q8H0S9|PSA_ARATH	Puromycin-sensitive aminopeptidase OS=Arabidopsis thaliana OX=3702 GN=MPA1 PE=2 SV=1	PF11940.13	DUF3458
DRSE_g474.t1	#N/A	#N/A	#N/A	#N/A	#N/A	#N/A
DRSE_g475.t1	#N/A	#N/A	#N/A	#N/A	#N/A	#N/A
DRSE_g476.t1	#N/A	#N/A	#N/A	#N/A	#N/A	#N/A
DRSE_g477.t1	#N/A	#N/A	#N/A	#N/A	#N/A	#N/A
DRSE_g478.t1	AT1G63800.1	ubiquitin-conjugating enzyme 5	sp|P42749|UBC5_ARATH	Ubiquitin-conjugating enzyme E2 5 OS=Arabidopsis thaliana OX=3702 GN=UBC5 PE=2 SV=2	#N/A	#N/A
DRSE_g479.t1	AT4G23440.1	Disease resistance protein (TIR-NBS class)	#N/A	#N/A	#N/A	#N/A
DRSE_g480.t1	AT4G11400.1	ARID/BRIGHT DNA-binding domain;ELM2 domain protein	sp|Q9LDD4|ARID2_ARATH	AT-rich interactive domain-containing protein 2 OS=Arabidopsis thaliana OX=3702 GN=ARID2 PE=1 SV=1	#N/A	#N/A
DRSE_g480.t2	AT4G11400.1	ARID/BRIGHT DNA-binding domain;ELM2 domain protein	sp|Q9LDD4|ARID2_ARATH	AT-rich interactive domain-containing protein 2 OS=Arabidopsis thaliana OX=3702 GN=ARID2 PE=1 SV=1	#N/A	#N/A
DRSE_g481.t1	#N/A	#N/A	#N/A	#N/A	#N/A	#N/A
DRSE_g482.t1	#N/A	#N/A	#N/A	#N/A	#N/A	#N/A
DRSE_g482.t2	#N/A	#N/A	#N/A	#N/A	#N/A	#N/A
DRSE_g483.t1	#N/A	#N/A	#N/A	#N/A	#N/A	#N/A
DRSE_g484.t1	AT1G07350.1	RNA-binding (RRM/RBD/RNP motifs) family protein	sp|Q84TH4|SR45A_ARATH	Serine/arginine-rich splicing factor SR45a OS=Arabidopsis thaliana OX=3702 GN=SR45A PE=1 SV=1	#N/A	#N/A
DRSE_g485.t1	#N/A	#N/A	#N/A	#N/A	#N/A	#N/A
DRSE_g486.t1	AT1G19330.2	unknown protein; FUNCTIONS IN: molecular_function unknown; INVOLVED IN: biological_process unknown; LOCATED IN: cellular_component unknown; EXPRESSED IN: 22 plant structures; EXPRESSED DURING: 13 growth stages; BEST Arabidopsis thaliana protein match is: unknown protein (TAIR:AT1G75060.1); Has 145 Blast hits to 145 proteins in 43 species: Archae - 0; Bacteria - 0; Metazoa - 40; Fungi - 0; Plants …	#N/A	#N/A	#N/A	#N/A
DRSE_g486.t2	AT1G19330.2	unknown protein; FUNCTIONS IN: molecular_function unknown; INVOLVED IN: biological_process unknown; LOCATED IN: cellular_component unknown; EXPRESSED IN: 22 plant structures; EXPRESSED DURING: 13 growth stages; BEST Arabidopsis thaliana protein match is: unknown protein (TAIR:AT1G75060.1); Has 145 Blast hits to 145 proteins in 43 species: Archae - 0; Bacteria - 0; Metazoa - 40; Fungi - 0; Plants …	#N/A	#N/A	#N/A	#N/A
DRSE_g487.t1	#N/A	#N/A	#N/A	#N/A	#N/A	#N/A
DRSE_g488.t1	AT1G18560.1	BED zinc finger ;hAT family dimerisation domain	sp|P03010|TRAC9_MAIZE	Putative AC9 transposase OS=Zea mays OX=4577 PE=4 SV=1	#N/A	#N/A
DRSE_g489.t1	AT4G01370.1	MAP kinase 4	sp|Q5J4W4|MPK2_ORYSJ	Mitogen-activated protein kinase 2 OS=Oryza sativa subsp. japonica OX=39947 GN=MPK2 PE=2 SV=1	#N/A	#N/A
DRSE_g490.t1	AT2G36970.1	UDP-Glycosyltransferase superfamily protein	sp|Q9SJL0|U86A1_ARATH	UDP-glycosyltransferase 86A1 OS=Arabidopsis thaliana OX=3702 GN=UGT86A1 PE=2 SV=1	#N/A	#N/A
DRSE_g491.t1	AT4G23496.1	SPIRAL1-like5	sp|Q8LGD1|SP1L5_ARATH	Protein SPIRAL1-like 5 OS=Arabidopsis thaliana OX=3702 GN=SP1L5 PE=2 SV=1	#N/A	#N/A
DRSE_g492.t1	#N/A	#N/A	#N/A	#N/A	#N/A	#N/A
DRSE_g493.t1	#N/A	#N/A	#N/A	#N/A	#N/A	#N/A
DRSE_g493.t2	#N/A	#N/A	#N/A	#N/A	#N/A	#N/A
DRSE_g494.t1	#N/A	#N/A	#N/A	#N/A	#N/A	#N/A
DRSE_g495.t1	#N/A	#N/A	#N/A	#N/A	#N/A	#N/A
DRSE_g496.t1	#N/A	#N/A	#N/A	#N/A	#N/A	#N/A
DRSE_g497.t1	#N/A	#N/A	#N/A	#N/A	#N/A	#N/A
DRSE_g498.t1	#N/A	#N/A	#N/A	#N/A	#N/A	#N/A
DRSE_g499.t1	AT4G11350.1	Protein of unknown function (DUF604)	#N/A	#N/A	#N/A	#N/A
DRSE_g500.t1	#N/A	#N/A	#N/A	#N/A	#N/A	#N/A
DRSE_g501.t1	AT3G27530.1	golgin candidate 6	sp|B0F9L4|GOGC6_ARATH	Golgin candidate 6 OS=Arabidopsis thaliana OX=3702 GN=GC6 PE=1 SV=2	#N/A	#N/A
DRSE_g502.t1	AT2G01410.1	NHL domain-containing protein	#N/A	#N/A	#N/A	#N/A
DRSE_g503.t1	#N/A	#N/A	#N/A	#N/A	#N/A	#N/A
DRSE_g504.t1	#N/A	#N/A	#N/A	#N/A	#N/A	#N/A
DRSE_g505.t1	#N/A	#N/A	#N/A	#N/A	#N/A	#N/A
DRSE_g506.t1	#N/A	#N/A	#N/A	#N/A	#N/A	#N/A
DRSE_g507.t1	AT5G41410.1	POX (plant homeobox) family protein	sp|Q38897|BEL1_ARATH	Homeobox protein BEL1 homolog OS=Arabidopsis thaliana OX=3702 GN=BEL1 PE=1 SV=2	#N/A	#N/A
DRSE_g508.t1	AT3G05170.1	Phosphoglycerate mutase family protein	sp|Q9MAA2|AT74_ARATH	Phosphoglycerate mutase-like protein AT74 OS=Arabidopsis thaliana OX=3702 GN=At3g05170 PE=2 SV=1	#N/A	#N/A
DRSE_g509.t1	AT1G63850.1	BTB/POZ domain-containing protein	sp|Q9CAJ9|Y1385_ARATH	BTB/POZ domain-containing protein At1g63850 OS=Arabidopsis thaliana OX=3702 GN=At1g63850 PE=1 SV=1	#N/A	#N/A
DRSE_g510.t1	AT2G18220.1	Noc2p family	sp|Q9ZPV5|NOC2_ARATH	Nucleolar complex-associated protein 2 OS=Arabidopsis thaliana OX=3702 GN=NOC2 PE=1 SV=2	PF03715.18	Noc2
DRSE_g511.t1	#N/A	#N/A	#N/A	#N/A	#N/A	#N/A
DRSE_g512.t1	#N/A	#N/A	#N/A	#N/A	#N/A	#N/A
DRSE_g513.t1	#N/A	#N/A	#N/A	#N/A	#N/A	#N/A
DRSE_g514.t1	AT3G61460.1	brassinosteroid-responsive RING-H2	sp|Q9XF92|BRH1_ARATH	Brassinosteroid-responsive RING protein 1 OS=Arabidopsis thaliana OX=3702 GN=BRH1 PE=2 SV=1	#N/A	#N/A
DRSE_g515.t1	#N/A	#N/A	#N/A	#N/A	#N/A	#N/A
DRSE_g515.t2	#N/A	#N/A	#N/A	#N/A	#N/A	#N/A
DRSE_g516.t1	AT2G35660.1	FAD/NAD(P)-binding oxidoreductase family protein	sp|O81816|MO2_ARATH	Monooxygenase 2 OS=Arabidopsis thaliana OX=3702 GN=MO2 PE=2 SV=1	#N/A	#N/A
DRSE_g517.t1	AT5G41370.1	homolog of xeroderma pigmentosum complementation group B 1	sp|Q38861|XPB1_ARATH	General transcription and DNA repair factor IIH helicase/translocase subunit XPB1 OS=Arabidopsis thaliana OX=3702 GN=XPB1 PE=2 SV=3	PF16203.10	ERCC3_RAD25_C
DRSE_g518.t1	#N/A	#N/A	#N/A	#N/A	#N/A	#N/A
DRSE_g519.t1	#N/A	#N/A	#N/A	#N/A	#N/A	#N/A
DRSE_g520.t1	AT4G23460.1	Adaptin family protein	sp|O81742|APBLC_ARATH	Beta-adaptin-like protein C OS=Arabidopsis thaliana OX=3702 GN=BETAC-AD PE=1 SV=2	PF01602.25	Adaptin_N
DRSE_g521.t1	#N/A	#N/A	#N/A	#N/A	#N/A	#N/A
DRSE_g522.t1	AT5G39160.2	RmlC-like cupins superfamily protein	sp|Q6YZ97|GL810_ORYSJ	Germin-like protein 8-10 OS=Oryza sativa subsp. japonica OX=39947 GN=GLP2 PE=2 SV=1	#N/A	#N/A
DRSE_g523.t1	AT5G41350.1	RING/U-box superfamily protein	sp|Q2HIJ8|RHB1A_ARATH	Probable E3 ubiquitin-protein ligase RHB1A OS=Arabidopsis thaliana OX=3702 GN=RHB1A PE=2 SV=1	#N/A	#N/A
DRSE_g524.t1	#N/A	#N/A	#N/A	#N/A	#N/A	#N/A
DRSE_g524.t2	#N/A	#N/A	#N/A	#N/A	#N/A	#N/A
DRSE_g525.t1	#N/A	#N/A	#N/A	#N/A	#N/A	#N/A
DRSE_g526.t1	AT1G63940.2	monodehydroascorbate reductase 6	sp|P92947|MDAR_ARATH	Monodehydroascorbate reductase, chloroplastic/mitochondrial OS=Arabidopsis thaliana OX=3702 GN=MDAR5 PE=1 SV=3	#N/A	#N/A
DRSE_g527.t1	#N/A	#N/A	#N/A	#N/A	#N/A	#N/A
DRSE_g528.t1	AT1G01490.1	Heavy metal transport/detoxification superfamily protein	sp|O03982|HIP39_ARATH	Heavy metal-associated isoprenylated plant protein 39 OS=Arabidopsis thaliana OX=3702 GN=HIPP39 PE=2 SV=1	#N/A	#N/A
DRSE_g529.t1	AT1G01490.1	Heavy metal transport/detoxification superfamily protein	sp|O03982|HIP39_ARATH	Heavy metal-associated isoprenylated plant protein 39 OS=Arabidopsis thaliana OX=3702 GN=HIPP39 PE=2 SV=1	#N/A	#N/A
DRSE_g530.t1	AT4G11280.1	1-aminocyclopropane-1-carboxylic acid (acc) synthase 6	sp|Q07262|1A1C_TOBAC	1-aminocyclopropane-1-carboxylate synthase OS=Nicotiana tabacum OX=4097 GN=ACS1 PE=2 SV=1	#N/A	#N/A
DRSE_g531.t1	#N/A	#N/A	#N/A	#N/A	#N/A	#N/A
DRSE_g532.t1	#N/A	#N/A	#N/A	#N/A	#N/A	#N/A
DRSE_g533.t1	#N/A	#N/A	#N/A	#N/A	#N/A	#N/A
DRSE_g534.t1	AT1G63970.1	isoprenoid F	sp|Q9M4W3|ISPF_CATRO	2-C-methyl-D-erythritol 2,4-cyclodiphosphate synthase, chloroplastic OS=Catharanthus roseus OX=4058 GN=ISPF PE=2 SV=1	#N/A	#N/A
DRSE_g535.t1	AT5G41580.1	RING/U-box superfamily protein	sp|F4JYG0|PIAL2_ARATH	E4 SUMO-protein ligase PIAL2 OS=Arabidopsis thaliana OX=3702 GN=PIAL2 PE=1 SV=1	PF02891.25	zf-MIZ
DRSE_g536.t1	#N/A	#N/A	#N/A	#N/A	#N/A	#N/A
DRSE_g537.t1	#N/A	#N/A	#N/A	#N/A	#N/A	#N/A
DRSE_g538.t1	AT5G41590.1	Protein of unknown function (DUF567)	sp|A0MFL4|LOR17_ARATH	Protein LURP-one-related 17 OS=Arabidopsis thaliana OX=3702 GN=At5g41590 PE=2 SV=2	#N/A	#N/A
DRSE_g539.t1	AT1G64065.1	Late embryogenesis abundant (LEA) hydroxyproline-rich glycoprotein family	sp|Q6DST1|Y1465_ARATH	Late embryogenesis abundant protein At1g64065 OS=Arabidopsis thaliana OX=3702 GN=At1g64065 PE=2 SV=1	#N/A	#N/A
DRSE_g540.t1	AT1G64065.1	Late embryogenesis abundant (LEA) hydroxyproline-rich glycoprotein family	sp|Q6DST1|Y1465_ARATH	Late embryogenesis abundant protein At1g64065 OS=Arabidopsis thaliana OX=3702 GN=At1g64065 PE=2 SV=1	#N/A	#N/A
DRSE_g541.t1	#N/A	#N/A	#N/A	#N/A	#N/A	#N/A
DRSE_g542.t1	AT1G64065.1	Late embryogenesis abundant (LEA) hydroxyproline-rich glycoprotein family	sp|Q6DST1|Y1465_ARATH	Late embryogenesis abundant protein At1g64065 OS=Arabidopsis thaliana OX=3702 GN=At1g64065 PE=2 SV=1	#N/A	#N/A
DRSE_g543.t1	AT1G64065.1	Late embryogenesis abundant (LEA) hydroxyproline-rich glycoprotein family	sp|Q6DST1|Y1465_ARATH	Late embryogenesis abundant protein At1g64065 OS=Arabidopsis thaliana OX=3702 GN=At1g64065 PE=2 SV=1	#N/A	#N/A
DRSE_g544.t1	#N/A	#N/A	#N/A	#N/A	#N/A	#N/A
DRSE_g545.t1	AT2G33020.1	receptor like protein 24	sp|Q6JN46|EIX2_SOLLC	Receptor-like protein EIX2 OS=Solanum lycopersicum OX=4081 GN=EIX2 PE=1 SV=2	#N/A	#N/A
DRSE_g546.t1	AT2G46150.1	Late embryogenesis abundant (LEA) hydroxyproline-rich glycoprotein family	#N/A	#N/A	#N/A	#N/A
DRSE_g547.t1	AT5G52870.1	unknown protein; BEST Arabidopsis thaliana protein match is: unknown protein (TAIR:AT1G64080.1); Has 1807 Blast hits to 1807 proteins in 277 species: Archae - 0; Bacteria - 0; Metazoa - 736; Fungi - 347; Plants - 385; Viruses - 0; Other Eukaryotes - 339 (source: NCBI BLink).	sp|Q9FLX4|MAKR5_ARATH	Membrane-associated kinase regulator 5 OS=Arabidopsis thaliana OX=3702 GN=MAKR5 PE=2 SV=1	#N/A	#N/A
DRSE_g548.t1	AT5G18960.1	FAR1-related sequence 12	sp|Q3E7I5|FRS12_ARATH	Protein FAR1-RELATED SEQUENCE 12 OS=Arabidopsis thaliana OX=3702 GN=FRS12 PE=2 SV=1	#N/A	#N/A
DRSE_g549.t1	AT4G23630.1	VIRB2-interacting protein 1	sp|Q9SUR3|RTNLA_ARATH	Reticulon-like protein B1 OS=Arabidopsis thaliana OX=3702 GN=RTNLB1 PE=1 SV=1	#N/A	#N/A
DRSE_g550.t1	AT1G64110.2	P-loop containing nucleoside triphosphate hydrolases superfamily protein	sp|F4JEX5|FIGL1_ARATH	ATPase family AAA domain-containing protein FIGL1 OS=Arabidopsis thaliana OX=3702 GN=FIGL1 PE=2 SV=2	#N/A	#N/A
DRSE_g550.t2	AT5G52882.1	P-loop containing nucleoside triphosphate hydrolases superfamily protein	sp|F4JEX5|FIGL1_ARATH	ATPase family AAA domain-containing protein FIGL1 OS=Arabidopsis thaliana OX=3702 GN=FIGL1 PE=2 SV=2	#N/A	#N/A
DRSE_g551.t1	#N/A	#N/A	#N/A	#N/A	#N/A	#N/A
DRSE_g552.t1	AT4G23650.1	calcium-dependent protein kinase 6	sp|Q6I587|CDPKF_ORYSJ	Calcium-dependent protein kinase 15 OS=Oryza sativa subsp. japonica OX=39947 GN=CPK15 PE=2 SV=1	PF05823.17	Gp-FAR-1
DRSE_g553.t1	AT4G23690.1	Disease resistance-responsive (dirigent-like protein) family protein	sp|Q1ZZU9|DIR_SINHE	Dirigent protein OS=Sinopodophyllum hexandrum OX=93608 GN=DIR PE=2 SV=1	#N/A	#N/A
DRSE_g554.t1	#N/A	#N/A	#N/A	#N/A	#N/A	#N/A
DRSE_g555.t1	#N/A	#N/A	#N/A	#N/A	#N/A	#N/A
DRSE_g556.t1	#N/A	#N/A	#N/A	#N/A	#N/A	#N/A
DRSE_g557.t1	#N/A	#N/A	#N/A	#N/A	#N/A	#N/A
DRSE_g558.t1	#N/A	#N/A	#N/A	#N/A	#N/A	#N/A
DRSE_g559.t1	AT1G64160.1	Disease resistance-responsive (dirigent-like protein) family protein	sp|Q9SH66|DIR5_ARATH	Dirigent protein 5 OS=Arabidopsis thaliana OX=3702 GN=DIR5 PE=2 SV=1	#N/A	#N/A
DRSE_g560.t1	AT5G41610.1	cation/H+ exchanger 18	sp|Q9FFR9|CHX18_ARATH	Cation/H(+) antiporter 18 OS=Arabidopsis thaliana OX=3702 GN=CHX18 PE=2 SV=1	#N/A	#N/A
DRSE_g561.t1	AT3G29250.2	NAD(P)-binding Rossmann-fold superfamily protein	sp|Q5C9I9|ISPD_MENPI	(-)-isopiperitenol/(-)-carveol dehydrogenase, mitochondrial OS=Mentha piperita OX=34256 PE=1 SV=1	#N/A	#N/A
DRSE_g562.t1	AT1G77360.1	Tetratricopeptide repeat (TPR)-like superfamily protein	sp|Q9FVX2|PP129_ARATH	Pentatricopeptide repeat-containing protein At1g77360, mitochondrial OS=Arabidopsis thaliana OX=3702 GN=At1g77360 PE=2 SV=2	#N/A	#N/A
DRSE_g563.t1	ATMG00810.1	DNA/RNA polymerases superfamily protein	sp|P10978|POLX_TOBAC	Retrovirus-related Pol polyprotein from transposon TNT 1-94 OS=Nicotiana tabacum OX=4097 PE=2 SV=1	#N/A	#N/A
DRSE_g564.t1	AT3G17080.1	Plant self-incompatibility protein S1 family	#N/A	#N/A	#N/A	#N/A
DRSE_g565.t1	#N/A	#N/A	#N/A	#N/A	#N/A	#N/A
DRSE_g566.t1	AT5G41620.1	FUNCTIONS IN: molecular_function unknown; INVOLVED IN: biological_process unknown; LOCATED IN: chloroplast, plasma membrane; EXPRESSED IN: 9 plant structures; EXPRESSED DURING: 6 growth stages; BEST Arabidopsis thaliana protein match is: intracellular protein transport protein USO1-related (TAIR:AT1G64180.1); Has 30201 Blast hits to 17322 proteins in 780 species: Archae - 12; Bacteria - 1396; Met…	sp|Q66GQ2|Y5162_ARATH	Uncharacterized protein At5g41620 OS=Arabidopsis thaliana OX=3702 GN=At5g41620 PE=2 SV=2	#N/A	#N/A
DRSE_g567.t1	#N/A	#N/A	#N/A	#N/A	PF03417.21	AAT
DRSE_g567.t2	#N/A	#N/A	#N/A	#N/A	#N/A	#N/A
DRSE_g568.t1	AT3G61600.1	POZ/BTB containin G-protein 1	sp|Q9FPW6|POB1_ARATH	BTB/POZ domain-containing protein POB1 OS=Arabidopsis thaliana OX=3702 GN=POB1 PE=1 SV=2	PF07707.20	BACK
DRSE_g569.t1	AT5G41670.1	6-phosphogluconate dehydrogenase family protein	sp|Q9FFR3|6PGD3_ARATH	6-phosphogluconate dehydrogenase, decarboxylating 3, chloroplastic OS=Arabidopsis thaliana OX=3702 GN=PGD3 PE=1 SV=1	#N/A	#N/A
DRSE_g570.t1	AT5G53340.1	Galactosyltransferase family protein	sp|Q94F27|B3GTB_ARATH	Hydroxyproline O-galactosyltransferase HPGT1 OS=Arabidopsis thaliana OX=3702 GN=HPTG1 PE=1 SV=1	#N/A	#N/A
DRSE_g571.t1	#N/A	#N/A	#N/A	#N/A	#N/A	#N/A
DRSE_g572.t1	#N/A	#N/A	#N/A	#N/A	#N/A	#N/A
DRSE_g573.t1	#N/A	#N/A	#N/A	#N/A	#N/A	#N/A
DRSE_g574.t1	#N/A	#N/A	#N/A	#N/A	#N/A	#N/A
DRSE_g575.t1	AT1G48090.1	calcium-dependent lipid-binding family protein	#N/A	#N/A	#N/A	#N/A
DRSE_g576.t1	AT4G23740.1	Leucine-rich repeat protein kinase family protein	sp|Q9SUQ3|Y4374_ARATH	Probable inactive receptor kinase At4g23740 OS=Arabidopsis thaliana OX=3702 GN=At4g23740 PE=1 SV=1	#N/A	#N/A
DRSE_g577.t1	AT4G23750.1	cytokinin response factor 2	sp|Q9SUQ2|CRF2_ARATH	Ethylene-responsive transcription factor CRF2 OS=Arabidopsis thaliana OX=3702 GN=CRF2 PE=1 SV=1	#N/A	#N/A
DRSE_g578.t1	#N/A	#N/A	#N/A	#N/A	#N/A	#N/A
DRSE_g579.t1	AT1G12650.1	unknown protein; CONTAINS InterPro DOMAIN/s: Protein of unknown function DUF947 (InterPro:IPR009292); Has 700 Blast hits to 631 proteins in 192 species: Archae - 0; Bacteria - 32; Metazoa - 138; Fungi - 168; Plants - 60; Viruses - 0; Other Eukaryotes - 302 (source: NCBI BLink).	#N/A	#N/A	#N/A	#N/A
DRSE_g580.t1	#N/A	#N/A	#N/A	#N/A	#N/A	#N/A
DRSE_g581.t1	AT4G23760.1	Cox19-like CHCH family protein	#N/A	#N/A	#N/A	#N/A
DRSE_g582.t1	AT5G41761.1	unknown protein; FUNCTIONS IN: molecular_function unknown; INVOLVED IN: biological_process unknown; LOCATED IN: cellular_component unknown; BEST Arabidopsis thaliana protein match is: unknown protein (TAIR:AT3G55570.1); Has 30201 Blast hits to 17322 proteins in 780 species: Archae - 12; Bacteria - 1396; Metazoa - 17338; Fungi - 3422; Plants - 5037; Viruses - 0; Other Eukaryotes - 2996 (source: NC…	#N/A	#N/A	#N/A	#N/A
DRSE_g583.t1	#N/A	#N/A	#N/A	#N/A	#N/A	#N/A
DRSE_g584.t1	AT4G11110.1	SPA1-related 2	sp|Q9T014|SPA2_ARATH	Protein SPA1-RELATED 2 OS=Arabidopsis thaliana OX=3702 GN=SPA2 PE=1 SV=2	#N/A	#N/A
DRSE_g585.t1	AT5G41770.1	crooked neck protein, putative / cell cycle protein, putative	#N/A	#N/A	#N/A	#N/A
DRSE_g585.t2	AT5G41770.1	crooked neck protein, putative / cell cycle protein, putative	#N/A	#N/A	#N/A	#N/A
DRSE_g585.t3	AT5G41770.1	crooked neck protein, putative / cell cycle protein, putative	#N/A	#N/A	#N/A	#N/A
DRSE_g586.t1	AT5G07990.1	Cytochrome P450 superfamily protein	sp|A0A1D6HSP4|C92C5_MAIZE	Dimethylnonatriene synthase OS=Zea mays OX=4577 GN=CYP92C5 PE=1 SV=1	#N/A	#N/A
DRSE_g587.t1	#N/A	#N/A	#N/A	#N/A	#N/A	#N/A
DRSE_g588.t1	#N/A	#N/A	#N/A	#N/A	#N/A	#N/A
DRSE_g589.t1	#N/A	#N/A	#N/A	#N/A	PF07558.16	Shugoshin_N
DRSE_g590.t1	#N/A	#N/A	#N/A	#N/A	#N/A	#N/A
DRSE_g591.t1	#N/A	#N/A	#N/A	#N/A	PF08954.16	Trimer_CC
DRSE_g592.t1	#N/A	#N/A	#N/A	#N/A	#N/A	#N/A
DRSE_g593.t1	#N/A	#N/A	#N/A	#N/A	#N/A	#N/A
DRSE_g594.t1	#N/A	#N/A	#N/A	#N/A	#N/A	#N/A
DRSE_g595.t1	AT2G07240.1	cysteine-type peptidases;cysteine-type peptidases	#N/A	#N/A	PF09331.16	DUF1985
DRSE_g596.t1	#N/A	#N/A	#N/A	#N/A	#N/A	#N/A
DRSE_g597.t1	#N/A	#N/A	#N/A	#N/A	#N/A	#N/A
DRSE_g598.t1	#N/A	#N/A	#N/A	#N/A	#N/A	#N/A
DRSE_g599.t1	#N/A	#N/A	#N/A	#N/A	#N/A	#N/A
DRSE_g600.t1	#N/A	#N/A	#N/A	#N/A	PF01693.21	Cauli_VI
DRSE_g601.t1	#N/A	#N/A	#N/A	#N/A	#N/A	#N/A
DRSE_g602.t1	#N/A	#N/A	#N/A	#N/A	#N/A	#N/A
DRSE_g603.t1	#N/A	#N/A	#N/A	#N/A	#N/A	#N/A
DRSE_g604.t1	AT4G23160.1	cysteine-rich RLK (RECEPTOR-like protein kinase) 8	sp|P10978|POLX_TOBAC	Retrovirus-related Pol polyprotein from transposon TNT 1-94 OS=Nicotiana tabacum OX=4097 PE=2 SV=1	#N/A	#N/A
DRSE_g605.t1	#N/A	#N/A	#N/A	#N/A	#N/A	#N/A
DRSE_g606.t1	#N/A	#N/A	#N/A	#N/A	#N/A	#N/A
DRSE_g607.t1	#N/A	#N/A	#N/A	#N/A	#N/A	#N/A
DRSE_g608.t1	AT5G49760.1	Leucine-rich repeat protein kinase family protein	sp|Q8GZ99|HPCA1_ARATH	Leucine-rich repeat receptor protein kinase HPCA1 OS=Arabidopsis thaliana OX=3702 GN=HPCA1 PE=1 SV=1	#N/A	#N/A
DRSE_g609.t1	AT5G41770.1	crooked neck protein, putative / cell cycle protein, putative	#N/A	#N/A	PF02184.21	HAT
DRSE_g610.t1	AT3G13030.1	hAT transposon superfamily protein	#N/A	#N/A	#N/A	#N/A
DRSE_g611.t1	AT5G41780.1	myosin heavy chain-related	sp|F4JZY1|CIP1_ARATH	COP1-interactive protein 1 OS=Arabidopsis thaliana OX=3702 GN=CIP1 PE=1 SV=1	PF22638.1	FlgK_D1
DRSE_g612.t1	AT5G41790.1	COP1-interactive protein 1	sp|F4JZY1|CIP1_ARATH	COP1-interactive protein 1 OS=Arabidopsis thaliana OX=3702 GN=CIP1 PE=1 SV=1	PF00261.25	Tropomyosin
DRSE_g613.t1	AT3G61660.1	unknown protein; BEST Arabidopsis thaliana protein match is: unknown protein (TAIR:AT2G46375.1); Has 28 Blast hits to 28 proteins in 7 species: Archae - 0; Bacteria - 0; Metazoa - 0; Fungi - 0; Plants - 28; Viruses - 0; Other Eukaryotes - 0 (source: NCBI BLink).	#N/A	#N/A	#N/A	#N/A
DRSE_g614.t1	AT3G61670.1	Protein of unknown function (DUF3133)	sp|Q9FHK4|EDR4_ARATH	Protein ENHANCED DISEASE RESISTANCE 4 OS=Arabidopsis thaliana OX=3702 GN=EDR4 PE=1 SV=1	PF11331.13	zinc_ribbon_12
DRSE_g615.t1	AT4G11090.1	TRICHOME BIREFRINGENCE-LIKE 23	sp|O82509|TBL23_ARATH	Protein trichome birefringence-like 23 OS=Arabidopsis thaliana OX=3702 GN=TBL23 PE=2 SV=1	PF14416.11	PMR5N
DRSE_g616.t1	AT5G41800.1	Transmembrane amino acid transporter family protein	sp|Q8L4X4|GAT2_ARATH	Probable GABA transporter 2 OS=Arabidopsis thaliana OX=3702 GN=At5g41800 PE=1 SV=1	#N/A	#N/A
DRSE_g617.t1	#N/A	#N/A	#N/A	#N/A	#N/A	#N/A
DRSE_g618.t1	AT5G41810.2	unknown protein; BEST Arabidopsis thaliana protein match is: unknown protein (TAIR:AT1G64340.1); Has 514 Blast hits to 437 proteins in 98 species: Archae - 0; Bacteria - 21; Metazoa - 115; Fungi - 53; Plants - 52; Viruses - 5; Other Eukaryotes - 268 (source: NCBI BLink).	#N/A	#N/A	#N/A	#N/A
DRSE_g619.t1	AT1G17310.1	MADS-box transcription factor family protein	sp|Q9SZJ6|AGL21_ARATH	Agamous-like MADS-box protein AGL21 OS=Arabidopsis thaliana OX=3702 GN=AGL21 PE=1 SV=1	#N/A	#N/A
DRSE_g620.t1	AT1G64355.1	unknown protein; FUNCTIONS IN: molecular_function unknown; INVOLVED IN: biological_process unknown; LOCATED IN: chloroplast; EXPRESSED IN: 23 plant structures; EXPRESSED DURING: 13 growth stages; CONTAINS InterPro DOMAIN/s: Protein of unknown function DUF3593 (InterPro:IPR021995); Has 301 Blast hits to 301 proteins in 96 species: Archae - 0; Bacteria - 143; Metazoa - 0; Fungi - 0; Plants - 44; Vi…	#N/A	#N/A	#N/A	#N/A
DRSE_g621.t1	AT4G23810.1	WRKY family transcription factor	sp|Q9SUP6|WRK53_ARATH	Probable WRKY transcription factor 53 OS=Arabidopsis thaliana OX=3702 GN=WRKY53 PE=1 SV=1	#N/A	#N/A
DRSE_g622.t1	#N/A	#N/A	#N/A	#N/A	#N/A	#N/A
DRSE_g623.t1	AT4G23820.1	Pectin lyase-like superfamily protein	sp|A7PZL3|PGLR_VITVI	Probable polygalacturonase OS=Vitis vinifera OX=29760 GN=GSVIVT00026920001 PE=1 SV=1	#N/A	#N/A
DRSE_g624.t1	AT1G64380.1	Integrase-type DNA-binding superfamily protein	sp|Q9C7W2|ERF61_ARATH	Ethylene-responsive transcription factor ERF061 OS=Arabidopsis thaliana OX=3702 GN=ERF061 PE=2 SV=1	#N/A	#N/A
DRSE_g624.t2	AT1G64380.1	Integrase-type DNA-binding superfamily protein	sp|Q9C7W2|ERF61_ARATH	Ethylene-responsive transcription factor ERF061 OS=Arabidopsis thaliana OX=3702 GN=ERF061 PE=2 SV=1	#N/A	#N/A
DRSE_g625.t1	AT1G64390.1	glycosyl hydrolase 9C2	sp|Q42059|GUN6_ARATH	Endoglucanase 6 OS=Arabidopsis thaliana OX=3702 GN=At1g64390 PE=2 SV=2	#N/A	#N/A
DRSE_g626.t1	AT3G11410.1	protein phosphatase 2CA	sp|Q65XK7|P2C51_ORYSJ	Protein phosphatase 2C 51 OS=Oryza sativa subsp. japonica OX=39947 GN=PP2C51 PE=1 SV=1	#N/A	#N/A
DRSE_g626.t2	AT3G11410.1	protein phosphatase 2CA	sp|Q65XK7|P2C51_ORYSJ	Protein phosphatase 2C 51 OS=Oryza sativa subsp. japonica OX=39947 GN=PP2C51 PE=1 SV=1	#N/A	#N/A
DRSE_g627.t1	AT5G62050.1	homolog of yeast oxidase assembly 1 (OXA1)	sp|Q42191|OXA1_ARATH	Mitochondrial inner membrane protein OXA1 OS=Arabidopsis thaliana OX=3702 GN=OXA1 PE=2 SV=2	#N/A	#N/A
DRSE_g628.t1	AT5G53110.1	RING/U-box superfamily protein	sp|P0CH02|AT21B_ARATH	Putative RING-H2 finger protein ATL21B OS=Arabidopsis thaliana OX=3702 GN=ATL21B PE=3 SV=1	#N/A	#N/A
DRSE_g629.t1	#N/A	#N/A	#N/A	#N/A	PF03216.18	Rhabdo_ncap_2
DRSE_g630.t1	AT1G73120.1	unknown protein; FUNCTIONS IN: molecular_function unknown; INVOLVED IN: response to oxidative stress; EXPRESSED IN: root, cultured cell; Has 36 Blast hits to 36 proteins in 8 species: Archae - 0; Bacteria - 0; Metazoa - 0; Fungi - 0; Plants - 36; Viruses - 0; Other Eukaryotes - 0 (source: NCBI BLink).	#N/A	#N/A	#N/A	#N/A
DRSE_g631.t1	AT4G23860.1	PHD finger protein-related	#N/A	#N/A	#N/A	#N/A
DRSE_g632.t1	AT4G23900.1	Nucleoside diphosphate kinase family protein	sp|Q8LAH8|NDK4_ARATH	Nucleoside diphosphate kinase IV, chloroplastic/mitochondrial OS=Arabidopsis thaliana OX=3702 GN=NDK4 PE=1 SV=2	#N/A	#N/A
DRSE_g633.t1	AT2G19740.1	Ribosomal protein L31e family protein	sp|Q9M573|RL31_PERFR	Large ribosomal subunit protein eL31 OS=Perilla frutescens OX=48386 GN=RPL31 PE=2 SV=1	#N/A	#N/A
DRSE_g634.t1	AT4G10970.1	unknown protein; BEST Arabidopsis thaliana protein match is: unknown protein (TAIR:AT4G23910.2); Has 1807 Blast hits to 1807 proteins in 277 species: Archae - 0; Bacteria - 0; Metazoa - 736; Fungi - 347; Plants - 385; Viruses - 0; Other Eukaryotes - 339 (source: NCBI BLink).	#N/A	#N/A	#N/A	#N/A
DRSE_g634.t2	AT4G10970.1	unknown protein; BEST Arabidopsis thaliana protein match is: unknown protein (TAIR:AT4G23910.2); Has 1807 Blast hits to 1807 proteins in 277 species: Archae - 0; Bacteria - 0; Metazoa - 736; Fungi - 347; Plants - 385; Viruses - 0; Other Eukaryotes - 339 (source: NCBI BLink).	#N/A	#N/A	#N/A	#N/A
DRSE_g635.t1	#N/A	#N/A	#N/A	#N/A	#N/A	#N/A
DRSE_g636.t1	AT4G23920.1	UDP-D-glucose/UDP-D-galactose 4-epimerase 2	sp|O65781|GALE2_CYATE	UDP-glucose 4-epimerase GEPI48 OS=Cyamopsis tetragonoloba OX=3832 PE=2 SV=1	#N/A	#N/A
DRSE_g636.t2	AT4G23920.1	UDP-D-glucose/UDP-D-galactose 4-epimerase 2	sp|O65781|GALE2_CYATE	UDP-glucose 4-epimerase GEPI48 OS=Cyamopsis tetragonoloba OX=3832 PE=2 SV=1	#N/A	#N/A
DRSE_g637.t1	AT4G10955.1	alpha/beta-Hydrolases superfamily protein	sp|Q680C0|GDL62_ARATH	GDSL esterase/lipase At4g10955 OS=Arabidopsis thaliana OX=3702 GN=At4g10955 PE=2 SV=1	#N/A	#N/A
DRSE_g638.t1	AT4G23930.1	Late embryogenesis abundant (LEA) hydroxyproline-rich glycoprotein family	#N/A	#N/A	#N/A	#N/A
DRSE_g639.t1	AT2G05260.1	alpha/beta-Hydrolases superfamily protein	sp|Q680C0|GDL62_ARATH	GDSL esterase/lipase At4g10955 OS=Arabidopsis thaliana OX=3702 GN=At4g10955 PE=2 SV=1	#N/A	#N/A
DRSE_g640.t1	AT2G46500.1	phosphoinositide 4-kinase gamma 4	sp|Q9ZPY9|P4KG4_ARATH	Phosphatidylinositol 4-kinase gamma 4 OS=Arabidopsis thaliana OX=3702 GN=PI4KG4 PE=1 SV=1	#N/A	#N/A
DRSE_g641.t1	AT5G24270.1	Calcium-binding EF-hand family protein	sp|Q3HRP0|CNBL7_ORYSJ	Calcineurin B-like protein 7 OS=Oryza sativa subsp. japonica OX=39947 GN=CBL7 PE=2 SV=1	#N/A	#N/A
DRSE_g642.t1	AT4G10930.1	unknown protein; LOCATED IN: cellular_component unknown; EXPRESSED IN: 23 plant structures; EXPRESSED DURING: 14 growth stages; Has 30201 Blast hits to 17322 proteins in 780 species: Archae - 12; Bacteria - 1396; Metazoa - 17338; Fungi - 3422; Plants - 5037; Viruses - 0; Other Eukaryotes - 2996 (source: NCBI BLink).	sp|Q8L7I1|Y4193_ARATH	Uncharacterized protein At4g10930 OS=Arabidopsis thaliana OX=3702 GN=At4g10930 PE=2 SV=1	PF15870.10	EloA-BP1
DRSE_g643.t1	AT5G42070.1	unknown protein; FUNCTIONS IN: molecular_function unknown; INVOLVED IN: biological_process unknown; LOCATED IN: chloroplast thylakoid membrane, chloroplast; EXPRESSED IN: 21 plant structures; EXPRESSED DURING: 13 growth stages; Has 30201 Blast hits to 17322 proteins in 780 species: Archae - 12; Bacteria - 1396; Metazoa - 17338; Fungi - 3422; Plants - 5037; Viruses - 0; Other Eukaryotes - 2996 (so…	#N/A	#N/A	#N/A	#N/A
DRSE_g644.t1	#N/A	#N/A	#N/A	#N/A	#N/A	#N/A
DRSE_g645.t1	AT1G64500.1	Glutaredoxin family protein	sp|Q9LH89|Y3885_ARATH	Uncharacterized protein At3g28850 OS=Arabidopsis thaliana OX=3702 GN=At3g28850 PE=4 SV=1	#N/A	#N/A
DRSE_g646.t1	AT5G46290.1	3-ketoacyl-acyl carrier protein synthase I	sp|P52410|KASC1_ARATH	3-oxoacyl-[acyl-carrier-protein] synthase I, chloroplastic OS=Arabidopsis thaliana OX=3702 GN=KAS1 PE=1 SV=2	#N/A	#N/A
DRSE_g647.t1	#N/A	#N/A	#N/A	#N/A	#N/A	#N/A
DRSE_g648.t1	AT5G46290.1	3-ketoacyl-acyl carrier protein synthase I	sp|P52410|KASC1_ARATH	3-oxoacyl-[acyl-carrier-protein] synthase I, chloroplastic OS=Arabidopsis thaliana OX=3702 GN=KAS1 PE=1 SV=2	#N/A	#N/A
DRSE_g649.t1	AT5G46290.1	3-ketoacyl-acyl carrier protein synthase I	sp|P52410|KASC1_ARATH	3-oxoacyl-[acyl-carrier-protein] synthase I, chloroplastic OS=Arabidopsis thaliana OX=3702 GN=KAS1 PE=1 SV=2	#N/A	#N/A
DRSE_g650.t1	AT2G19780.1	Leucine-rich repeat (LRR) family protein	sp|Q9LHF1|LRX4_ARATH	Leucine-rich repeat extensin-like protein 4 OS=Arabidopsis thaliana OX=3702 GN=LRX4 PE=1 SV=1	#N/A	#N/A
DRSE_g651.t1	AT5G46290.1	3-ketoacyl-acyl carrier protein synthase I	sp|P52410|KASC1_ARATH	3-oxoacyl-[acyl-carrier-protein] synthase I, chloroplastic OS=Arabidopsis thaliana OX=3702 GN=KAS1 PE=1 SV=2	#N/A	#N/A
DRSE_g652.t1	#N/A	#N/A	#N/A	#N/A	#N/A	#N/A
DRSE_g653.t1	AT5G36110.1	cytochrome P450, family 716, subfamily A, polypeptide 1	sp|A0A0S2II38|C7A94_KALSE	Beta-amyrin 28-monooxygenase OS=Kalopanax septemlobus OX=228393 GN=CYP716A94 PE=1 SV=1	#N/A	#N/A
DRSE_g654.t1	AT1G20140.1	SKP1-like 4	sp|Q9LNT9|ASK4_ARATH	SKP1-like protein 4 OS=Arabidopsis thaliana OX=3702 GN=ASK4 PE=1 SV=1	#N/A	#N/A
DRSE_g655.t1	AT5G36110.1	cytochrome P450, family 716, subfamily A, polypeptide 1	sp|A0A3Q7HBJ5|C7A44_SOLLC	Beta-amyrin 28-monooxygenase OS=Solanum lycopersicum OX=4081 GN=CYP716A44 PE=1 SV=1	#N/A	#N/A
DRSE_g656.t1	AT3G61113.1	Ubiquitin related modifier 1	sp|B3H7G2|URM12_ARATH	Ubiquitin-related modifier 1 homolog 2 OS=Arabidopsis thaliana OX=3702 GN=URM1-2 PE=3 SV=1	PF09138.16	Urm1
DRSE_g657.t1	AT4G23980.2	auxin response factor 9	sp|Q9XED8|ARFI_ARATH	Auxin response factor 9 OS=Arabidopsis thaliana OX=3702 GN=ARF9 PE=1 SV=1	#N/A	#N/A
DRSE_g658.t1	AT1G64520.1	regulatory particle non-ATPase 12A	sp|Q9SGW3|PSD8A_ARATH	26S proteasome non-ATPase regulatory subunit 8 homolog A OS=Arabidopsis thaliana OX=3702 GN=RPN12A PE=1 SV=1	#N/A	#N/A
DRSE_g659.t1	#N/A	#N/A	#N/A	#N/A	#N/A	#N/A
DRSE_g660.t1	#N/A	#N/A	#N/A	#N/A	#N/A	#N/A
DRSE_g661.t1	#N/A	#N/A	#N/A	#N/A	#N/A	#N/A
DRSE_g662.t1	#N/A	#N/A	#N/A	#N/A	#N/A	#N/A
DRSE_g663.t1	AT1G32130.1	Transcription elongation factor (TFIIS) family protein	sp|F4ICK8|IWS1_ARATH	Protein IWS1 homolog 1 OS=Arabidopsis thaliana OX=3702 GN=IWS1 PE=1 SV=1	#N/A	#N/A
DRSE_g664.t1	AT1G32130.1	Transcription elongation factor (TFIIS) family protein	sp|F4ICK8|IWS1_ARATH	Protein IWS1 homolog 1 OS=Arabidopsis thaliana OX=3702 GN=IWS1 PE=1 SV=1	#N/A	#N/A
DRSE_g665.t1	AT4G19003.2	E2F/DP family winged-helix DNA-binding domain	sp|Q8VZC9|VPS25_ARATH	Vacuolar protein sorting-associated protein 25 OS=Arabidopsis thaliana OX=3702 GN=VPS25 PE=1 SV=1	PF05871.17	ESCRT-II
DRSE_g666.t1	AT1G31910.1	GHMP kinase family protein	sp|Q9C6T1|PMK_ARATH	Phosphomevalonate kinase, peroxisomal OS=Arabidopsis thaliana OX=3702 GN=PMK PE=1 SV=1	#N/A	#N/A
DRSE_g667.t1	AT1G31930.1	extra-large GTP-binding protein 3	sp|Q9C516|XLG3_ARATH	Extra-large guanine nucleotide-binding protein 3 OS=Arabidopsis thaliana OX=3702 GN=XLG3 PE=1 SV=1	#N/A	#N/A
DRSE_g668.t1	AT5G02910.2	F-box/RNI-like superfamily protein	sp|Q9LYZ4|FBL79_ARATH	F-box/LRR-repeat protein At5g02910 OS=Arabidopsis thaliana OX=3702 GN=At5g02910 PE=2 SV=1	#N/A	#N/A
DRSE_g669.t1	AT3G46450.1	SEC14 cytosolic factor family protein / phosphoglyceride transfer family protein	#N/A	#N/A	#N/A	#N/A
DRSE_g670.t1	AT5G45620.1	Proteasome component (PCI) domain protein	sp|Q8RWF0|PS13A_ARATH	26S proteasome non-ATPase regulatory subunit 13 homolog A OS=Arabidopsis thaliana OX=3702 GN=RPN9A PE=1 SV=1	PF22037.1	PSD13_N
DRSE_g671.t1	AT1G31940.1	unknown protein; LOCATED IN: plasma membrane; EXPRESSED IN: 22 plant structures; EXPRESSED DURING: 13 growth stages; BEST Arabidopsis thaliana protein match is: unknown protein (TAIR:AT2G35585.1); Has 67 Blast hits to 67 proteins in 17 species: Archae - 0; Bacteria - 0; Metazoa - 0; Fungi - 0; Plants - 67; Viruses - 0; Other Eukaryotes - 0 (source: NCBI BLink).	#N/A	#N/A	#N/A	#N/A
DRSE_g672.t1	AT1G31970.1	DEA(D/H)-box RNA helicase family protein	sp|Q6YS30|RH5_ORYSJ	DEAD-box ATP-dependent RNA helicase 5 OS=Oryza sativa subsp. japonica OX=39947 GN=Os07g0301200 PE=2 SV=1	#N/A	#N/A
DRSE_g673.t1	AT1G32050.1	SCAMP family protein	sp|Q9C6X2|SCAM4_ARATH	Secretory carrier-associated membrane protein 4 OS=Arabidopsis thaliana OX=3702 GN=SCAMP4 PE=1 SV=1	#N/A	#N/A
DRSE_g674.t1	AT1G32060.1	phosphoribulokinase	sp|P27774|KPPR_MESCR	Phosphoribulokinase, chloroplastic OS=Mesembryanthemum crystallinum OX=3544 PE=2 SV=1	#N/A	#N/A
DRSE_g675.t1	AT1G32090.1	early-responsive to dehydration stress protein (ERD4)	sp|Q9FVQ5|CSCL1_ARATH	CSC1-like protein At1g32090 OS=Arabidopsis thaliana OX=3702 GN=At1g32090 PE=1 SV=1	#N/A	#N/A
DRSE_g676.t1	#N/A	#N/A	#N/A	#N/A	#N/A	#N/A
DRSE_g677.t1	#N/A	#N/A	#N/A	#N/A	#N/A	#N/A
DRSE_g678.t1	AT1G15750.1	Transducin family protein / WD-40 repeat family protein	sp|Q0J7U6|TPR2_ORYSJ	Protein TOPLESS-RELATED PROTEIN 2 OS=Oryza sativa subsp. japonica OX=39947 GN=TPR2 PE=1 SV=1	PF21359.2	zf_topless
DRSE_g679.t1	#N/A	#N/A	#N/A	#N/A	#N/A	#N/A
DRSE_g680.t1	AT1G23270.1	unknown protein; BEST Arabidopsis thaliana protein match is: unknown protein (TAIR:AT1G31460.1); Has 901 Blast hits to 142 proteins in 59 species: Archae - 0; Bacteria - 69; Metazoa - 176; Fungi - 29; Plants - 28; Viruses - 0; Other Eukaryotes - 599 (source: NCBI BLink).	#N/A	#N/A	#N/A	#N/A
DRSE_g681.t1	AT1G80480.1	plastid transcriptionally active 17	#N/A	#N/A	PF07683.19	CobW_C
DRSE_g682.t1	AT4G19040.1	ENHANCED DISEASE RESISTANCE 2	sp|F4JSE7|EDR2_ARATH	Protein ENHANCED DISEASE RESISTANCE 2 OS=Arabidopsis thaliana OX=3702 GN=EDR2 PE=2 SV=1	#N/A	#N/A
DRSE_g683.t1	AT1G32120.1	FUNCTIONS IN: molecular_function unknown; INVOLVED IN: biological_process unknown; LOCATED IN: membrane; EXPRESSED IN: 14 plant structures; EXPRESSED DURING: 4 anthesis, C globular stage, F mature embryo stage, petal differentiation and expansion stage, E expanded cotyledon stage; CONTAINS InterPro DOMAIN/s: Aminotransferase-like, plant mobile domain (InterPro:IPR019557), Protein of unknown funct…	#N/A	#N/A	#N/A	#N/A
DRSE_g684.t1	AT5G45550.1	Mob1/phocein family protein	sp|Q9FHI1|MOB1A_ARATH	MOB kinase activator-like 1A OS=Arabidopsis thaliana OX=3702 GN=MOB1A PE=1 SV=1	PF03637.22	Mob1_phocein
DRSE_g685.t1	AT3G13960.1	growth-regulating factor 5	sp|Q6ZIK5|GRF4_ORYSJ	Growth-regulating factor 4 OS=Oryza sativa subsp. japonica OX=39947 GN=GRF4 PE=1 SV=1	#N/A	#N/A
DRSE_g686.t1	AT3G13960.1	growth-regulating factor 5	sp|Q6ZIK5|GRF4_ORYSJ	Growth-regulating factor 4 OS=Oryza sativa subsp. japonica OX=39947 GN=GRF4 PE=1 SV=1	#N/A	#N/A
DRSE_g687.t1	AT4G38160.1	Mitochondrial transcription termination factor family protein	sp|Q9SZL6|MTEF6_ARATH	Transcription termination factor MTERF6, chloroplastic/mitochondrial OS=Arabidopsis thaliana OX=3702 GN=MTERF6 PE=2 SV=1	#N/A	#N/A
DRSE_g688.t1	AT4G12520.1	Bifunctional inhibitor/lipid-transfer protein/seed storage 2S albumin superfamily protein	sp|Q39176|ERLI1_ARATH	Lipid transfer protein EARLI 1 OS=Arabidopsis thaliana OX=3702 GN=EARLI1 PE=1 SV=1	#N/A	#N/A
DRSE_g689.t1	AT4G19070.1	Putative membrane lipoprotein	sp|P42735|CDI8_ARATH	Cadmium-induced protein AS8 OS=Arabidopsis thaliana OX=3702 GN=At4g19070 PE=2 SV=1	#N/A	#N/A
DRSE_g690.t1	AT5G11760.1	unknown protein; CONTAINS InterPro DOMAIN/s: Protein of unknown function DUF1764, eukaryotic (InterPro:IPR013885); Has 1807 Blast hits to 1807 proteins in 277 species: Archae - 0; Bacteria - 0; Metazoa - 736; Fungi - 347; Plants - 385; Viruses - 0; Other Eukaryotes - 339 (source: NCBI BLink).	#N/A	#N/A	PF08576.15	DUF1764
DRSE_g690.t2	AT5G11760.1	unknown protein; CONTAINS InterPro DOMAIN/s: Protein of unknown function DUF1764, eukaryotic (InterPro:IPR013885); Has 1807 Blast hits to 1807 proteins in 277 species: Archae - 0; Bacteria - 0; Metazoa - 736; Fungi - 347; Plants - 385; Viruses - 0; Other Eukaryotes - 339 (source: NCBI BLink).	#N/A	#N/A	#N/A	#N/A
DRSE_g691.t1	AT1G55325.2	RNA polymerase II transcription mediators	sp|F4I096|MED13_ARATH	Mediator of RNA polymerase II transcription subunit 13 OS=Arabidopsis thaliana OX=3702 GN=MED13 PE=1 SV=1	PF06333.17	Med13_C
DRSE_g692.t1	AT4G02990.1	Mitochondrial transcription termination factor family protein	sp|Q9ZT96|MTEF4_ARATH	Transcription termination factor MTERF4, chloroplastic OS=Arabidopsis thaliana OX=3702 GN=MTERF4 PE=1 SV=1	#N/A	#N/A
DRSE_g693.t1	#N/A	#N/A	sp|P08770|TRA1_MAIZE	Putative AC transposase OS=Zea mays OX=4577 PE=2 SV=2	#N/A	#N/A
DRSE_g693.t2	#N/A	#N/A	#N/A	#N/A	#N/A	#N/A
DRSE_g694.t1	AT2G35600.1	BREVIS RADIX-like 1	sp|O82281|BRXL1_ARATH	Protein Brevis radix-like 1 OS=Arabidopsis thaliana OX=3702 GN=BRXL1 PE=2 SV=2	#N/A	#N/A
DRSE_g695.t1	AT4G19110.1	Protein kinase superfamily protein	sp|Q6Z8C8|CDKF4_ORYSJ	Cyclin-dependent kinase F-4 OS=Oryza sativa subsp. japonica OX=39947 GN=CDKF-4 PE=2 SV=1	#N/A	#N/A
DRSE_g696.t1	#N/A	#N/A	#N/A	#N/A	#N/A	#N/A
DRSE_g697.t1	AT1G31850.1	S-adenosyl-L-methionine-dependent methyltransferases superfamily protein	sp|Q9C6S7|PMTK_ARATH	Probable methyltransferase PMT20 OS=Arabidopsis thaliana OX=3702 GN=At1g31850 PE=2 SV=1	#N/A	#N/A
DRSE_g698.t1	#N/A	#N/A	sp|A9XMT3|CCLOP_LOTJA	Protein CYCLOPS OS=Lotus japonicus OX=34305 GN=IPD3 PE=1 SV=1	#N/A	#N/A
DRSE_g698.t2	#N/A	#N/A	sp|A9XMT3|CCLOP_LOTJA	Protein CYCLOPS OS=Lotus japonicus OX=34305 GN=IPD3 PE=1 SV=1	#N/A	#N/A
DRSE_g698.t3	#N/A	#N/A	sp|A9XMT3|CCLOP_LOTJA	Protein CYCLOPS OS=Lotus japonicus OX=34305 GN=IPD3 PE=1 SV=1	#N/A	#N/A
DRSE_g699.t1	AT4G19140.1	unknown protein; Has 30201 Blast hits to 17322 proteins in 780 species: Archae - 12; Bacteria - 1396; Metazoa - 17338; Fungi - 3422; Plants - 5037; Viruses - 0; Other Eukaryotes - 2996 (source: NCBI BLink).	#N/A	#N/A	#N/A	#N/A
DRSE_g700.t1	AT5G45390.1	CLP protease P4	sp|Q94B60|CLPP4_ARATH	ATP-dependent Clp protease proteolytic subunit 4, chloroplastic OS=Arabidopsis thaliana OX=3702 GN=CLPP4 PE=1 SV=1	#N/A	#N/A
DRSE_g701.t1	AT4G15570.1	P-loop containing nucleoside triphosphate hydrolases superfamily protein	sp|B6SFA4|MAA3_ARATH	Probable helicase MAGATAMA 3 OS=Arabidopsis thaliana OX=3702 GN=MAA3 PE=2 SV=1	#N/A	#N/A
DRSE_g702.t1	AT5G40410.1	Tetratricopeptide repeat (TPR)-like superfamily protein	sp|Q9FND6|PP411_ARATH	Pentatricopeptide repeat-containing protein At5g40410, mitochondrial OS=Arabidopsis thaliana OX=3702 GN=PCMP-H15 PE=2 SV=1	#N/A	#N/A
DRSE_g703.t1	AT4G19150.1	Ankyrin repeat family protein	#N/A	#N/A	#N/A	#N/A
DRSE_g704.t1	AT5G18400.1	Cytokine-induced anti-apoptosis inhibitor 1, Fe-S biogenesis	sp|D1I234|DRE2_VITVI	Anamorsin homolog OS=Vitis vinifera OX=29760 GN=VIT_01s0010g01180 PE=3 SV=1	PF05093.18	CIAPIN1
DRSE_g705.t1	AT1G31830.1	Amino acid permease family protein	sp|Q9C6S5|PHSB_ARATH	Probable polyamine transporter At1g31830 OS=Arabidopsis thaliana OX=3702 GN=At1g31830 PE=2 SV=1	#N/A	#N/A
DRSE_g705.t2	AT1G31830.2	Amino acid permease family protein	sp|Q9C6S5|PHSB_ARATH	Probable polyamine transporter At1g31830 OS=Arabidopsis thaliana OX=3702 GN=At1g31830 PE=2 SV=1	#N/A	#N/A
DRSE_g706.t1	AT1G31812.1	acyl-CoA-binding protein 6	sp|O04066|ACBP_RICCO	Acyl-CoA-binding protein OS=Ricinus communis OX=3988 PE=3 SV=1	PF00887.24	ACBP
DRSE_g707.t1	#N/A	#N/A	#N/A	#N/A	#N/A	#N/A
DRSE_g708.t1	AT3G45900.1	Ribonuclease P protein subunit P38-related	#N/A	#N/A	#N/A	#N/A
DRSE_g709.t1	AT5G60210.1	ROP interactive partner 5	sp|Q9LSS5|ICR3_ARATH	Interactor of constitutive active ROPs 3 OS=Arabidopsis thaliana OX=3702 GN=ICR3 PE=1 SV=1	#N/A	#N/A
DRSE_g710.t1	AT1G32350.1	alternative oxidase 1D	sp|Q8LEE7|AOX3_ARATH	Ubiquinol oxidase 3, mitochondrial OS=Arabidopsis thaliana OX=3702 GN=AOX3 PE=1 SV=2	#N/A	#N/A
DRSE_g711.t1	#N/A	#N/A	#N/A	#N/A	#N/A	#N/A
DRSE_g711.t2	#N/A	#N/A	#N/A	#N/A	#N/A	#N/A
DRSE_g712.t1	AT3G23640.1	heteroglycan glucosidase 1	sp|Q9FN05|PSL5_ARATH	Probable glucan 1,3-alpha-glucosidase OS=Arabidopsis thaliana OX=3702 GN=PSL5 PE=1 SV=1	PF01055.31	Glyco_hydro_31_2nd
DRSE_g713.t1	AT4G19160.2	unknown protein; Has 35333 Blast hits to 34131 proteins in 2444 species: Archae - 798; Bacteria - 22429; Metazoa - 974; Fungi - 991; Plants - 531; Viruses - 0; Other Eukaryotes - 9610 (source: NCBI BLink).	#N/A	#N/A	#N/A	#N/A
DRSE_g714.t1	AT3G45880.1	2-oxoglutarate (2OG) and Fe(II)-dependent oxygenase superfamily protein	sp|Q0WVR4|JMJ32_ARATH	Lysine-specific demethylase JMJ32 OS=Arabidopsis thaliana OX=3702 GN=JMJ32 PE=1 SV=1	PF13621.11	Cupin_8
DRSE_g715.t1	AT5G63220.1	unknown protein; CONTAINS InterPro DOMAIN/s: Uncharacterised protein family UPF0363 (InterPro:IPR007317); Has 304 Blast hits to 301 proteins in 161 species: Archae - 0; Bacteria - 0; Metazoa - 110; Fungi - 121; Plants - 35; Viruses - 0; Other Eukaryotes - 38 (source: NCBI BLink).	sp|Q6GKV1|GET4_ARATH	Protein GET4 OS=Arabidopsis thaliana OX=3702 GN=MDC12.19 PE=1 SV=1	PF04190.18	GET4
DRSE_g716.t1	AT4G19170.1	nine-cis-epoxycarotenoid dioxygenase 4	sp|O49675|CCD4_ARATH	Probable carotenoid cleavage dioxygenase 4, chloroplastic OS=Arabidopsis thaliana OX=3702 GN=CCD4 PE=1 SV=1	#N/A	#N/A
DRSE_g717.t1	AT4G19170.1	nine-cis-epoxycarotenoid dioxygenase 4	sp|O49675|CCD4_ARATH	Probable carotenoid cleavage dioxygenase 4, chloroplastic OS=Arabidopsis thaliana OX=3702 GN=CCD4 PE=1 SV=1	#N/A	#N/A
DRSE_g718.t1	#N/A	#N/A	#N/A	#N/A	#N/A	#N/A
DRSE_g719.t1	AT4G19170.1	nine-cis-epoxycarotenoid dioxygenase 4	sp|O49675|CCD4_ARATH	Probable carotenoid cleavage dioxygenase 4, chloroplastic OS=Arabidopsis thaliana OX=3702 GN=CCD4 PE=1 SV=1	#N/A	#N/A
DRSE_g719.t2	AT4G19170.1	nine-cis-epoxycarotenoid dioxygenase 4	sp|O49675|CCD4_ARATH	Probable carotenoid cleavage dioxygenase 4, chloroplastic OS=Arabidopsis thaliana OX=3702 GN=CCD4 PE=1 SV=1	#N/A	#N/A
DRSE_g720.t1	AT4G19170.1	nine-cis-epoxycarotenoid dioxygenase 4	sp|O49675|CCD4_ARATH	Probable carotenoid cleavage dioxygenase 4, chloroplastic OS=Arabidopsis thaliana OX=3702 GN=CCD4 PE=1 SV=1	#N/A	#N/A
DRSE_g720.t2	AT4G19170.1	nine-cis-epoxycarotenoid dioxygenase 4	sp|O49675|CCD4_ARATH	Probable carotenoid cleavage dioxygenase 4, chloroplastic OS=Arabidopsis thaliana OX=3702 GN=CCD4 PE=1 SV=1	#N/A	#N/A
DRSE_g721.t1	AT1G79490.1	Pentatricopeptide repeat (PPR) superfamily protein	sp|Q9SAK0|PP132_ARATH	Pentatricopeptide repeat-containing protein At1g79490, mitochondrial OS=Arabidopsis thaliana OX=3702 GN=EMB2217 PE=2 SV=1	#N/A	#N/A
DRSE_g722.t1	AT4G19185.1	nodulin MtN21 /EamA-like transporter family protein	sp|Q8W4R9|WTR35_ARATH	WAT1-related protein At4g19185 OS=Arabidopsis thaliana OX=3702 GN=At4g19185 PE=2 SV=1	#N/A	#N/A
DRSE_g723.t1	AT5G04070.1	NAD(P)-binding Rossmann-fold superfamily protein	sp|A2RVM0|TIC32_ARATH	Short-chain dehydrogenase TIC 32, chloroplastic OS=Arabidopsis thaliana OX=3702 GN=TIC32 PE=2 SV=1	#N/A	#N/A
DRSE_g724.t1	AT1G31770.1	ATP-binding cassette 14	sp|Q9C6W5|AB14G_ARATH	ABC transporter G family member 14 OS=Arabidopsis thaliana OX=3702 GN=ABCG14 PE=1 SV=1	#N/A	#N/A
DRSE_g725.t1	AT5G66980.1	AP2/B3-like transcriptional factor family protein	sp|Q9FGD2|Y5698_ARATH	Putative B3 domain-containing protein At5g66980 OS=Arabidopsis thaliana OX=3702 GN=At5g66980 PE=1 SV=1	#N/A	#N/A
DRSE_g726.t1	AT4G19190.1	zinc knuckle (CCHC-type) family protein	sp|Q8VZ67|Y4919_ARATH	Uncharacterized zinc finger CCHC domain-containing protein At4g19190 OS=Arabidopsis thaliana OX=3702 GN=At4g19190 PE=2 SV=1	#N/A	#N/A
DRSE_g727.t1	AT1G79690.1	nudix hydrolase homolog 3	sp|Q8L831|NUDT3_ARATH	Nudix hydrolase 3 OS=Arabidopsis thaliana OX=3702 GN=NUDT3 PE=1 SV=1	PF03571.20	Peptidase_M49
DRSE_g728.t1	AT5G45360.1	F-box family protein	sp|Q9FHK0|SKI31_ARATH	F-box protein SKIP31 OS=Arabidopsis thaliana OX=3702 GN=SKIP31 PE=1 SV=1	PF03048.19	Herpes_UL92
DRSE_g729.t1	AT5G45340.1	cytochrome P450, family 707, subfamily A, polypeptide 3	sp|K4CI52|ABAH2_SOLLC	Abscisic acid 8'-hydroxylase CYP707A2 OS=Solanum lycopersicum OX=4081 GN=CYP707A2 PE=2 SV=1	#N/A	#N/A
DRSE_g730.t1	AT5G59845.1	Gibberellin-regulated family protein	sp|Q948Z4|SNAK1_SOLTU	Snakin-1 OS=Solanum tuberosum OX=4113 GN=SN1 PE=1 SV=1	#N/A	#N/A
DRSE_g731.t1	AT1G31720.1	Protein of unknown function (DUF1218)	sp|A2RVU1|MWL1_ARATH	Protein MODIFYING WALL LIGNIN-1 OS=Arabidopsis thaliana OX=3702 GN=MWL1 PE=1 SV=2	#N/A	#N/A
DRSE_g732.t1	AT4G19380.1	Long-chain fatty alcohol dehydrogenase family protein	sp|O65709|FAO4A_ARATH	Long-chain-alcohol oxidase FAO4A OS=Arabidopsis thaliana OX=3702 GN=FAO4A PE=3 SV=2	#N/A	#N/A
DRSE_g733.t1	AT2G35720.1	DNAJ heat shock N-terminal domain-containing protein	sp|Q39079|DNJ13_ARATH	Chaperone protein dnaJ 13 OS=Arabidopsis thaliana OX=3702 GN=ATJ13 PE=1 SV=2	PF11875.13	DnaJ-like_C11_C
DRSE_g733.t2	AT2G35720.1	DNAJ heat shock N-terminal domain-containing protein	sp|Q39079|DNJ13_ARATH	Chaperone protein dnaJ 13 OS=Arabidopsis thaliana OX=3702 GN=ATJ13 PE=1 SV=2	PF22774.1	DNAJC11_beta-barrel
DRSE_g734.t1	AT2G45140.1	plant VAP homolog 12	sp|Q9SHC8|VAP12_ARATH	Vesicle-associated protein 1-2 OS=Arabidopsis thaliana OX=3702 GN=PVA12 PE=1 SV=1	PF22076.1	Cep192_D6
DRSE_g735.t1	AT2G45140.1	plant VAP homolog 12	sp|Q9SHC8|VAP12_ARATH	Vesicle-associated protein 1-2 OS=Arabidopsis thaliana OX=3702 GN=PVA12 PE=1 SV=1	#N/A	#N/A
DRSE_g736.t1	AT4G00150.1	GRAS family transcription factor	sp|O81316|SCL6_ARATH	Scarecrow-like protein 6 OS=Arabidopsis thaliana OX=3702 GN=SCL6 PE=1 SV=1	#N/A	#N/A
DRSE_g737.t1	AT1G12110.1	nitrate transporter 1.1	sp|Q05085|PTR7_ARATH	Protein NRT1/ PTR FAMILY 6.3 OS=Arabidopsis thaliana OX=3702 GN=NPF6.3 PE=1 SV=1	#N/A	#N/A
DRSE_g738.t1	AT4G22550.1	Phosphatidic acid phosphatase (PAP2) family protein	sp|Q9SUW4|LPPB_ARATH	Probable lipid phosphate phosphatase beta OS=Arabidopsis thaliana OX=3702 GN=LPPB PE=2 SV=1	PF14378.11	PAP2_3
DRSE_g739.t1	AT4G22540.1	OSBP(oxysterol binding protein)-related protein 2A	sp|Q940Y1|ORP2A_ARATH	Oxysterol-binding protein-related protein 2A OS=Arabidopsis thaliana OX=3702 GN=ORP2A PE=2 SV=1	#N/A	#N/A
DRSE_g740.t1	AT5G47180.1	Plant VAMP (vesicle-associated membrane protein) family protein	sp|Q9LVU1|VAP21_ARATH	Vesicle-associated protein 2-1 OS=Arabidopsis thaliana OX=3702 GN=PVA21 PE=1 SV=1	#N/A	#N/A
DRSE_g741.t1	AT4G16970.1	Protein kinase superfamily protein	sp|Q9S713|STT7_ARATH	Serine/threonine-protein kinase STN7, chloroplastic OS=Arabidopsis thaliana OX=3702 GN=STN7 PE=1 SV=1	#N/A	#N/A
DRSE_g742.t1	AT5G47120.1	BAX inhibitor 1	sp|Q9LD45|BI1_ARATH	Bax inhibitor 1 OS=Arabidopsis thaliana OX=3702 GN=BI-1 PE=1 SV=1	#N/A	#N/A
DRSE_g743.t1	AT4G17030.1	expansin-like B1	sp|O23547|EXLB1_ARATH	Expansin-like B1 OS=Arabidopsis thaliana OX=3702 GN=EXLB1 PE=2 SV=2	#N/A	#N/A
DRSE_g744.t1	#N/A	#N/A	#N/A	#N/A	#N/A	#N/A
DRSE_g745.t1	AT4G17610.1	tRNA/rRNA methyltransferase (SpoU) family protein	#N/A	#N/A	#N/A	#N/A
DRSE_g746.t1	AT5G41150.1	Restriction endonuclease, type II-like superfamily protein	sp|Q9LKI5|XPF_ARATH	DNA repair endonuclease UVH1 OS=Arabidopsis thaliana OX=3702 GN=UVH1 PE=1 SV=2	PF02732.20	ERCC4
DRSE_g747.t1	AT5G47100.1	calcineurin B-like protein 9	sp|Q9LTB8|CNBL9_ARATH	Calcineurin B-like protein 9 OS=Arabidopsis thaliana OX=3702 GN=CBL9 PE=1 SV=3	#N/A	#N/A
DRSE_g748.t1	AT2G35190.1	novel plant snare 11	sp|Q944A9|NPS11_ARATH	Novel plant SNARE 11 OS=Arabidopsis thaliana OX=3702 GN=NPSN11 PE=1 SV=2	#N/A	#N/A
DRSE_g749.t1	AT4G17620.1	glycine-rich protein	sp|Q8RY73|DXO_ARATH	NAD-capped RNA hydrolase DXO1 OS=Arabidopsis thaliana OX=3702 GN=DXO1 PE=1 SV=1	PF08652.16	RAI1
DRSE_g750.t1	AT2G36170.1	Ubiquitin supergroup;Ribosomal protein L40e	sp|P69310|UBIQ_AVESA	Ubiquitin OS=Avena sativa OX=4498 PE=1 SV=1	#N/A	#N/A
DRSE_g751.t1	AT5G47070.1	Protein kinase superfamily protein	sp|Q9LTC0|PBL19_ARATH	Probable serine/threonine-protein kinase PBL19 OS=Arabidopsis thaliana OX=3702 GN=PBL19 PE=1 SV=1	#N/A	#N/A
DRSE_g752.t1	AT4G17085.1	Putative membrane lipoprotein	#N/A	#N/A	#N/A	#N/A
DRSE_g753.t1	AT4G17090.1	chloroplast beta-amylase	sp|O23553|BAM3_ARATH	Beta-amylase 3, chloroplastic OS=Arabidopsis thaliana OX=3702 GN=BAM3 PE=1 SV=3	PF01373.22	Glyco_hydro_14
DRSE_g754.t1	AT4G17100.1	CONTAINS InterPro DOMAIN/s: Endoribonuclease XendoU (InterPro:IPR018998); Has 943 Blast hits to 770 proteins in 162 species: Archae - 0; Bacteria - 61; Metazoa - 472; Fungi - 40; Plants - 78; Viruses - 35; Other Eukaryotes - 257 (source: NCBI BLink).	#N/A	#N/A	#N/A	#N/A
DRSE_g754.t2	AT4G17100.1	CONTAINS InterPro DOMAIN/s: Endoribonuclease XendoU (InterPro:IPR018998); Has 943 Blast hits to 770 proteins in 162 species: Archae - 0; Bacteria - 61; Metazoa - 472; Fungi - 40; Plants - 78; Viruses - 35; Other Eukaryotes - 257 (source: NCBI BLink).	#N/A	#N/A	PF09412.15	XendoU
DRSE_g755.t1	AT4G17140.3	pleckstrin homology (PH) domain-containing protein	#N/A	#N/A	PF16908.10	VPS13_ext_chorein
DRSE_g756.t1	AT1G32730.1	unknown protein; LOCATED IN: chloroplast; EXPRESSED IN: 12 plant structures; EXPRESSED DURING: 6 growth stages; CONTAINS InterPro DOMAIN/s: Protein of unknown function DUF702 (InterPro:IPR007818); Has 120 Blast hits to 118 proteins in 39 species: Archae - 0; Bacteria - 8; Metazoa - 63; Fungi - 4; Plants - 33; Viruses - 0; Other Eukaryotes - 12 (source: NCBI BLink).	#N/A	#N/A	#N/A	#N/A
DRSE_g757.t1	AT5G47040.1	lon protease 2	sp|O64948|LONP2_ARATH	Lon protease homolog 2, peroxisomal OS=Arabidopsis thaliana OX=3702 GN=LON2 PE=2 SV=1	PF08298.16	AAA_PrkA
DRSE_g758.t1	AT5G47010.1	RNA helicase, putative	sp|Q9FJR0|RENT1_ARATH	Regulator of nonsense transcripts 1 homolog OS=Arabidopsis thaliana OX=3702 GN=UPF1 PE=1 SV=2	PF13604.11	AAA_30
DRSE_g759.t1	AT5G14820.1	Pentatricopeptide repeat (PPR) superfamily protein	sp|Q9LEQ7|PP382_ARATH	Pentatricopeptide repeat-containing protein At5g14820, mitochondrial OS=Arabidopsis thaliana OX=3702 GN=At5g14820 PE=2 SV=1	#N/A	#N/A
DRSE_g760.t1	AT2G38740.1	Haloacid dehalogenase-like hydrolase (HAD) superfamily protein	sp|Q9ZVJ5|SGGP_ARATH	Haloacid dehalogenase-like hydrolase domain-containing protein Sgpp OS=Arabidopsis thaliana OX=3702 GN=SGPP PE=1 SV=2	PF13419.11	HAD_2
DRSE_g761.t1	AT5G61800.1	Pentatricopeptide repeat (PPR) superfamily protein	sp|Q9FLS9|PP441_ARATH	Pentatricopeptide repeat-containing protein At5g61800 OS=Arabidopsis thaliana OX=3702 GN=PCMP-E8 PE=2 SV=1	#N/A	#N/A
DRSE_g761.t2	AT5G61800.1	Pentatricopeptide repeat (PPR) superfamily protein	sp|Q9FLS9|PP441_ARATH	Pentatricopeptide repeat-containing protein At5g61800 OS=Arabidopsis thaliana OX=3702 GN=PCMP-E8 PE=2 SV=1	#N/A	#N/A
DRSE_g762.t1	AT2G35350.1	poltergeist like 1	sp|O82302|P2C29_ARATH	Protein phosphatase 2C 29 OS=Arabidopsis thaliana OX=3702 GN=PLL1 PE=1 SV=2	#N/A	#N/A
DRSE_g763.t1	AT1G32400.1	tobamovirus multiplication 2A	sp|Q9C5W7|TOM2A_ARATH	Tobamovirus multiplication protein 2A OS=Arabidopsis thaliana OX=3702 GN=TOM2A PE=1 SV=1	#N/A	#N/A
DRSE_g764.t1	AT3G02860.1	zinc ion binding	sp|Q9M8S7|ARS1_ARATH	Protein ABA AND ROS SENSITIVE 1 OS=Arabidopsis thaliana OX=3702 GN=ARS1 PE=1 SV=1	#N/A	#N/A
DRSE_g765.t1	AT4G18030.1	S-adenosyl-L-methionine-dependent methyltransferases superfamily protein	sp|Q94EJ6|PMTE_ARATH	Probable methyltransferase PMT14 OS=Arabidopsis thaliana OX=3702 GN=At4g18030 PE=2 SV=1	#N/A	#N/A
DRSE_g766.t1	AT5G43860.1	chlorophyllase 2	sp|Q9M7I7|CLH2_ARATH	Chlorophyllase-2 OS=Arabidopsis thaliana OX=3702 GN=CLH2 PE=1 SV=1	#N/A	#N/A
DRSE_g766.t2	AT5G43860.1	chlorophyllase 2	sp|Q9M7I7|CLH2_ARATH	Chlorophyllase-2 OS=Arabidopsis thaliana OX=3702 GN=CLH2 PE=1 SV=1	PF03403.18	PAF-AH_p_II
DRSE_g767.t1	AT1G32450.1	nitrate transporter 1.5	sp|Q9LQL2|PTR14_ARATH	Protein NRT1/ PTR FAMILY 7.3 OS=Arabidopsis thaliana OX=3702 GN=NPF7.3 PE=1 SV=2	#N/A	#N/A
DRSE_g768.t1	AT1G32440.1	plastidial pyruvate kinase 3	sp|Q40546|KPYG_TOBAC	Pyruvate kinase isozyme G, chloroplastic OS=Nicotiana tabacum OX=4097 PE=2 SV=1	#N/A	#N/A
DRSE_g769.t1	AT1G53490.1	RING/U-box superfamily protein	sp|F4HRI2|HEI10_ARATH	E3 ubiquitin-protein ligase CCNB1IP1 homolog OS=Arabidopsis thaliana OX=3702 GN=HEI10 PE=2 SV=1	PF06008.19	Laminin_I
DRSE_g770.t1	AT3G57990.1	unknown protein; Has 1497 Blast hits to 1323 proteins in 52 species: Archae - 0; Bacteria - 4; Metazoa - 23; Fungi - 34; Plants - 61; Viruses - 0; Other Eukaryotes - 1375 (source: NCBI BLink).	#N/A	#N/A	#N/A	#N/A
DRSE_g771.t1	AT1G32380.1	phosphoribosyl pyrophosphate (PRPP) synthase 2	sp|Q9XG99|KPRS2_SPIOL	Ribose-phosphate pyrophosphokinase 2, chloroplastic OS=Spinacia oleracea OX=3562 GN=PRS2 PE=2 SV=1	PF14572.11	Pribosyl_synth
DRSE_g772.t1	AT4G18010.2	myo-inositol polyphosphate 5-phosphatase 2	sp|Q9FUR2|IP5P2_ARATH	Type I inositol polyphosphate 5-phosphatase 2 OS=Arabidopsis thaliana OX=3702 GN=IP5P2 PE=1 SV=2	PF22669.1	Exo_endo_phos2
DRSE_g773.t1	AT5G46630.1	Clathrin adaptor complexes medium subunit family protein	sp|O23140|AP2M_ARATH	AP-2 complex subunit mu OS=Arabidopsis thaliana OX=3702 GN=AP2M PE=1 SV=1	#N/A	#N/A
DRSE_g774.t1	AT5G46640.1	AT hook motif DNA-binding family protein	sp|Q9FIR1|AHL8_ARATH	AT-hook motif nuclear-localized protein 8 OS=Arabidopsis thaliana OX=3702 GN=AHL8 PE=2 SV=1	#N/A	#N/A
DRSE_g775.t1	AT4G17810.1	C2H2 and C2HC zinc fingers superfamily protein	sp|O80942|ZFP10_ARATH	Zinc finger protein 10 OS=Arabidopsis thaliana OX=3702 GN=ZFP10 PE=2 SV=1	#N/A	#N/A
DRSE_g775.t2	AT4G17810.1	C2H2 and C2HC zinc fingers superfamily protein	sp|O80942|ZFP10_ARATH	Zinc finger protein 10 OS=Arabidopsis thaliana OX=3702 GN=ZFP10 PE=2 SV=1	#N/A	#N/A
DRSE_g776.t1	AT4G17870.1	Polyketide cyclase/dehydrase and lipid transport superfamily protein	sp|O49686|PYR1_ARATH	Abscisic acid receptor PYR1 OS=Arabidopsis thaliana OX=3702 GN=PYR1 PE=1 SV=1	#N/A	#N/A
DRSE_g777.t1	AT2G35260.1	unknown protein; FUNCTIONS IN: molecular_function unknown; INVOLVED IN: biological_process unknown; LOCATED IN: chloroplast; EXPRESSED IN: 21 plant structures; EXPRESSED DURING: 13 growth stages; BEST Arabidopsis thaliana protein match is: unknown protein (TAIR:AT4G17840.1); Has 42 Blast hits to 42 proteins in 14 species: Archae - 0; Bacteria - 0; Metazoa - 0; Fungi - 0; Plants - 42; Viruses - 0;…	#N/A	#N/A	#N/A	#N/A
DRSE_g778.t1	AT3G17410.1	Protein kinase superfamily protein	sp|Q41328|PTI1_SOLLC	Pto-interacting protein 1 OS=Solanum lycopersicum OX=4081 GN=PTI1 PE=1 SV=2	#N/A	#N/A
DRSE_g779.t1	AT4G17830.1	Peptidase M20/M25/M40 family protein	sp|Q9C5C4|ARGE_ARATH	Acetylornithine deacetylase OS=Arabidopsis thaliana OX=3702 GN=At4g17830 PE=2 SV=1	#N/A	#N/A
DRSE_g780.t1	AT2G35230.1	VQ motif-containing protein	sp|O82170|IKU1_ARATH	Protein HAIKU1 OS=Arabidopsis thaliana OX=3702 GN=IKU1 PE=1 SV=1	#N/A	#N/A
DRSE_g781.t1	AT1G32630.1	unknown protein; Has 18 Blast hits to 18 proteins in 10 species: Archae - 0; Bacteria - 0; Metazoa - 2; Fungi - 2; Plants - 12; Viruses - 0; Other Eukaryotes - 2 (source: NCBI BLink).	#N/A	#N/A	#N/A	#N/A
DRSE_g782.t1	AT1G32640.1	Basic helix-loop-helix (bHLH) DNA-binding family protein	sp|A0A3Q7HRZ6|MYC2_SOLLC	Transcription factor MYC2 OS=Solanum lycopersicum OX=4081 GN=MYC2 PE=1 SV=1	#N/A	#N/A
DRSE_g783.t1	#N/A	#N/A	#N/A	#N/A	#N/A	#N/A
DRSE_g784.t1	AT4G21410.1	cysteine-rich RLK (RECEPTOR-like protein kinase) 29	sp|Q8S9L6|CRK29_ARATH	Cysteine-rich receptor-like protein kinase 29 OS=Arabidopsis thaliana OX=3702 GN=CRK29 PE=2 SV=1	#N/A	#N/A
DRSE_g785.t1	AT1G32690.1	unknown protein; FUNCTIONS IN: molecular_function unknown; INVOLVED IN: biological_process unknown; LOCATED IN: plasma membrane; EXPRESSED IN: 21 plant structures; EXPRESSED DURING: 11 growth stages; BEST Arabidopsis thaliana protein match is: unknown protein (TAIR:AT2G35200.1); Has 45 Blast hits to 45 proteins in 8 species: Archae - 0; Bacteria - 0; Metazoa - 0; Fungi - 0; Plants - 45; Viruses -…	#N/A	#N/A	#N/A	#N/A
DRSE_g786.t1	AT1G32700.1	PLATZ transcription factor family protein	sp|Q1G3Q4|RITF1_ARATH	Protein RGF1 INDUCIBLE TRANSCRIPTION FACTOR 1 OS=Arabidopsis thaliana OX=3702 GN=RITF1 PE=1 SV=1	#N/A	#N/A
DRSE_g786.t2	AT1G32700.2	PLATZ transcription factor family protein	sp|Q1G3Q4|RITF1_ARATH	Protein RGF1 INDUCIBLE TRANSCRIPTION FACTOR 1 OS=Arabidopsis thaliana OX=3702 GN=RITF1 PE=1 SV=1	PF04640.19	PLATZ
DRSE_g787.t1	AT5G46700.1	Tetraspanin family protein	sp|Q9FIQ5|TRN2_ARATH	Protein TORNADO 2 OS=Arabidopsis thaliana OX=3702 GN=TRN2 PE=1 SV=1	#N/A	#N/A
DRSE_g788.t1	#N/A	#N/A	#N/A	#N/A	#N/A	#N/A
DRSE_g789.t1	AT5G17600.1	RING/U-box superfamily protein	sp|Q9LF64|ATL52_ARATH	RING-H2 finger protein ATL52 OS=Arabidopsis thaliana OX=3702 GN=ATL52 PE=2 SV=1	#N/A	#N/A
DRSE_g790.t1	AT5G46690.1	beta HLH protein 71	sp|Q56XR0|BH071_ARATH	Transcription factor bHLH71 OS=Arabidopsis thaliana OX=3702 GN=BHLH71 PE=1 SV=1	#N/A	#N/A
DRSE_g790.t2	AT5G46690.1	beta HLH protein 71	sp|Q56XR0|BH071_ARATH	Transcription factor bHLH71 OS=Arabidopsis thaliana OX=3702 GN=BHLH71 PE=1 SV=1	#N/A	#N/A
DRSE_g791.t1	AT4G17920.1	RING/U-box superfamily protein	sp|O49691|ATL29_ARATH	RING-H2 finger protein ATL29 OS=Arabidopsis thaliana OX=3702 GN=ATL29 PE=3 SV=1	#N/A	#N/A
DRSE_g792.t1	#N/A	#N/A	#N/A	#N/A	#N/A	#N/A
DRSE_g793.t1	#N/A	#N/A	#N/A	#N/A	#N/A	#N/A
DRSE_g794.t1	AT5G45540.1	Protein of unknown function (DUF594)	#N/A	#N/A	#N/A	#N/A
DRSE_g795.t1	AT4G17790.1	SNARE associated Golgi protein family	sp|Q8L586|Y4958_ARATH	Uncharacterized membrane protein At4g09580 OS=Arabidopsis thaliana OX=3702 GN=At4g09580 PE=1 SV=1	#N/A	#N/A
DRSE_g796.t1	AT5G46840.1	RNA-binding (RRM/RBD/RNP motifs) family protein	sp|Q04836|CP31A_ARATH	31 kDa ribonucleoprotein, chloroplastic OS=Arabidopsis thaliana OX=3702 GN=CP31A PE=1 SV=1	#N/A	#N/A
DRSE_g796.t2	AT5G46840.1	RNA-binding (RRM/RBD/RNP motifs) family protein	sp|Q04836|CP31A_ARATH	31 kDa ribonucleoprotein, chloroplastic OS=Arabidopsis thaliana OX=3702 GN=CP31A PE=1 SV=1	#N/A	#N/A
DRSE_g797.t1	AT4G17770.1	trehalose phosphatase/synthase 5	sp|O23617|TPS5_ARATH	Alpha,alpha-trehalose-phosphate synthase [UDP-forming] 5 OS=Arabidopsis thaliana OX=3702 GN=TPS5 PE=1 SV=2	#N/A	#N/A
DRSE_g798.t1	AT1G32330.1	heat shock transcription factor A1D	sp|P41153|HSF8_SOLPE	Heat shock factor protein HSF8 OS=Solanum peruvianum OX=4082 GN=HSF8 PE=2 SV=1	#N/A	#N/A
DRSE_g799.t1	AT1G32310.1	unknown protein; Has 28 Blast hits to 28 proteins in 9 species: Archae - 0; Bacteria - 0; Metazoa - 0; Fungi - 0; Plants - 28; Viruses - 0; Other Eukaryotes - 0 (source: NCBI BLink).	sp|Q9C613|SAMBA_ARATH	Protein SAMBA OS=Arabidopsis thaliana OX=3702 GN=SAMBA PE=1 SV=1	#N/A	#N/A
DRSE_g800.t1	AT5G46860.1	Syntaxin/t-SNARE family protein	sp|P93654|SYP22_ARATH	Syntaxin-22 OS=Arabidopsis thaliana OX=3702 GN=SYP22 PE=1 SV=1	#N/A	#N/A
DRSE_g801.t1	AT4G17720.1	RNA-binding (RRM/RBD/RNP motifs) family protein	sp|Q9LFD5|BPA1_ARATH	Binding partner of ACD11 1 OS=Arabidopsis thaliana OX=3702 GN=BPA1 PE=1 SV=1	#N/A	#N/A
DRSE_g802.t1	AT2G35470.1	unknown protein; Has 25 Blast hits to 25 proteins in 8 species: Archae - 0; Bacteria - 0; Metazoa - 0; Fungi - 0; Plants - 25; Viruses - 0; Other Eukaryotes - 0 (source: NCBI BLink).	#N/A	#N/A	#N/A	#N/A
DRSE_g803.t1	AT1G32260.1	unknown protein; FUNCTIONS IN: molecular_function unknown; INVOLVED IN: biological_process unknown; LOCATED IN: mitochondrion; EXPRESSED IN: 22 plant structures; EXPRESSED DURING: 13 growth stages; BEST Arabidopsis thaliana protein match is: unknown protein (TAIR:AT2G35480.1); Has 48 Blast hits to 48 proteins in 14 species: Archae - 0; Bacteria - 0; Metazoa - 0; Fungi - 0; Plants - 48; Viruses - …	#N/A	#N/A	#N/A	#N/A
DRSE_g804.t1	AT1G73940.1	unknown protein; BEST Arabidopsis thaliana protein match is: unknown protein (TAIR:AT5G49410.2); Has 54 Blast hits to 54 proteins in 11 species: Archae - 0; Bacteria - 0; Metazoa - 0; Fungi - 0; Plants - 54; Viruses - 0; Other Eukaryotes - 0 (source: NCBI BLink).	#N/A	#N/A	#N/A	#N/A
DRSE_g805.t1	AT1G33170.1	S-adenosyl-L-methionine-dependent methyltransferases superfamily protein	sp|Q9C884|PMTI_ARATH	Probable methyltransferase PMT18 OS=Arabidopsis thaliana OX=3702 GN=At1g33170 PE=2 SV=1	#N/A	#N/A
DRSE_g806.t1	AT1G64810.1	Arabidopsis thaliana protein of unknown function (DUF794)	sp|Q9XIR4|APO1_ARATH	APO protein 1, chloroplastic OS=Arabidopsis thaliana OX=3702 GN=APO1 PE=2 SV=1	PF05634.16	APO_RNA-bind
DRSE_g807.t1	AT3G03000.1	EF hand calcium-binding protein family	sp|Q9AWK2|CML11_ORYSJ	Probable calcium-binding protein CML11 OS=Oryza sativa subsp. japonica OX=39947 GN=CML11 PE=2 SV=1	PF22592.1	FCaBP_EF-hand
DRSE_g808.t1	AT5G46880.1	homeobox-7	sp|Q9FJS2|HDG5_ARATH	Homeobox-leucine zipper protein HDG5 OS=Arabidopsis thaliana OX=3702 GN=HDG5 PE=2 SV=3	#N/A	#N/A
DRSE_g809.t1	AT1G27000.1	Protein of unknown function (DUF1664)	#N/A	#N/A	PF07889.17	DUF1664
DRSE_g810.t1	AT1G16060.1	ARIA-interacting double AP2 domain protein	sp|Q94AN4|AP2L1_ARATH	AP2-like ethylene-responsive transcription factor At1g16060 OS=Arabidopsis thaliana OX=3702 GN=At1g16060 PE=2 SV=1	#N/A	#N/A
DRSE_g810.t2	AT1G16060.1	ARIA-interacting double AP2 domain protein	sp|Q94AN4|AP2L1_ARATH	AP2-like ethylene-responsive transcription factor At1g16060 OS=Arabidopsis thaliana OX=3702 GN=At1g16060 PE=2 SV=1	#N/A	#N/A
DRSE_g811.t1	AT5G46910.1	Transcription factor jumonji (jmj) family protein / zinc finger (C5HC2 type) family protein	sp|F4KIX0|JMJ13_ARATH	Lysine-specific demethylase JMJ13 OS=Arabidopsis thaliana OX=3702 GN=JMJ13 PE=1 SV=1	#N/A	#N/A
DRSE_g812.t1	AT1G32240.1	Homeodomain-like superfamily protein	sp|Q9C616|KAN2_ARATH	Probable transcription factor KAN2 OS=Arabidopsis thaliana OX=3702 GN=KAN2 PE=2 SV=1	#N/A	#N/A
DRSE_g813.t1	AT1G32210.1	Defender against death (DAD family) protein	sp|Q9SMC4|DAD1_SOLLC	Dolichyl-diphosphooligosaccharide--protein glycosyltransferase subunit DAD1 OS=Solanum lycopersicum OX=4081 GN=DAD1 PE=3 SV=1	PF02109.21	DAD
DRSE_g814.t1	AT4G39630.1	unknown protein; Has 30201 Blast hits to 17322 proteins in 780 species: Archae - 12; Bacteria - 1396; Metazoa - 17338; Fungi - 3422; Plants - 5037; Viruses - 0; Other Eukaryotes - 2996 (source: NCBI BLink).	#N/A	#N/A	#N/A	#N/A
DRSE_g815.t1	AT1G32200.1	phospholipid/glycerol acyltransferase family protein	sp|Q39639|PLSB_CUCSA	Glycerol-3-phosphate acyltransferase, chloroplastic OS=Cucumis sativus OX=3659 PE=2 SV=1	PF14829.11	GPAT_N
DRSE_g816.t1	#N/A	#N/A	#N/A	#N/A	#N/A	#N/A
DRSE_g817.t1	AT3G03050.1	cellulose synthase-like D3	sp|Q9M9M4|CSLD3_ARATH	Cellulose synthase-like protein D3 OS=Arabidopsis thaliana OX=3702 GN=CSLD3 PE=1 SV=1	#N/A	#N/A
DRSE_g818.t1	AT3G49290.1	ABL interactor-like protein 2	sp|Q9M3A3|ABIL2_ARATH	Protein ABIL2 OS=Arabidopsis thaliana OX=3702 GN=ABIL2 PE=2 SV=1	#N/A	#N/A
DRSE_g819.t1	AT4G10890.1	unknown protein; CONTAINS InterPro DOMAIN/s: Protein of unknown function DUF2439 (InterPro:IPR018838); BEST Arabidopsis thaliana protein match is: unknown protein (TAIR:AT1G43722.1); Has 30201 Blast hits to 17322 proteins in 780 species: Archae - 12; Bacteria - 1396; Metazoa - 17338; Fungi - 3422; Plants - 5037; Viruses - 0; Other Eukaryotes - 2996 (source: NCBI BLink).	#N/A	#N/A	PF10382.14	ZGRF1-like_N
DRSE_g820.t1	AT5G43760.1	3-ketoacyl-CoA synthase 20	sp|Q9FG87|KCS20_ARATH	3-ketoacyl-CoA synthase 20 OS=Arabidopsis thaliana OX=3702 GN=KCS20 PE=2 SV=1	#N/A	#N/A
DRSE_g821.t1	AT4G24020.1	NIN like protein 7	sp|Q84TH9|NLP7_ARATH	Protein NLP7 OS=Arabidopsis thaliana OX=3702 GN=NLP7 PE=1 SV=2	#N/A	#N/A
DRSE_g822.t1	AT4G10850.1	Nodulin MtN3 family protein	sp|A2X3S3|SWET4_ORYSI	Bidirectional sugar transporter SWEET4 OS=Oryza sativa subsp. indica OX=39946 GN=SWEET4 PE=2 SV=1	#N/A	#N/A
DRSE_g823.t1	AT4G10840.1	Tetratricopeptide repeat (TPR)-like superfamily protein	sp|O81629|KLCR1_ARATH	Protein KINESIN LIGHT CHAIN-RELATED 1 OS=Arabidopsis thaliana OX=3702 GN=KLCR1 PE=1 SV=1	PF12968.12	DUF3856
DRSE_g824.t1	AT4G17090.1	chloroplast beta-amylase	sp|Q9AV88|BAMY1_ORYSJ	Beta-amylase 1, chloroplastic OS=Oryza sativa subsp. japonica OX=39947 GN=BAMY1 PE=1 SV=1	#N/A	#N/A
DRSE_g825.t1	AT1G55090.1	carbon-nitrogen hydrolase family protein	sp|Q9C723|NADE_ARATH	Glutamine-dependent NAD(+) synthetase OS=Arabidopsis thaliana OX=3702 GN=At1g55090 PE=2 SV=1	#N/A	#N/A
DRSE_g826.t1	AT1G55090.1	carbon-nitrogen hydrolase family protein	sp|Q9C723|NADE_ARATH	Glutamine-dependent NAD(+) synthetase OS=Arabidopsis thaliana OX=3702 GN=At1g55090 PE=2 SV=1	PF02540.22	NAD_synthase
DRSE_g827.t1	#N/A	#N/A	#N/A	#N/A	#N/A	#N/A
DRSE_g828.t1	AT4G24050.1	NAD(P)-binding Rossmann-fold superfamily protein	sp|A0A078ISJ6|TC32B_BRANA	Short-chain dehydrogenase TIC 32 B, chloroplastic OS=Brassica napus OX=3708 GN=TIC32B PE=3 SV=1	#N/A	#N/A
DRSE_g829.t1	AT1G64600.1	methyltransferases;copper ion binding	#N/A	#N/A	PF09243.15	Rsm22
DRSE_g830.t1	AT5G42010.1	Transducin/WD40 repeat-like superfamily protein	#N/A	#N/A	#N/A	#N/A
DRSE_g831.t1	AT3G61850.4	Dof-type zinc finger DNA-binding family protein	sp|Q43385|DOF37_ARATH	Dof zinc finger protein DOF3.7 OS=Arabidopsis thaliana OX=3702 GN=DOF3.7 PE=1 SV=2	#N/A	#N/A
DRSE_g831.t2	AT3G61850.4	Dof-type zinc finger DNA-binding family protein	sp|Q43385|DOF37_ARATH	Dof zinc finger protein DOF3.7 OS=Arabidopsis thaliana OX=3702 GN=DOF3.7 PE=1 SV=2	#N/A	#N/A
DRSE_g832.t1	AT5G42000.1	ORMDL family protein	#N/A	#N/A	#N/A	#N/A
DRSE_g833.t1	#N/A	#N/A	#N/A	#N/A	#N/A	#N/A
DRSE_g834.t1	AT2G27230.1	transcription factor-related	sp|Q9XIN0|LHW_ARATH	Transcription factor LHW OS=Arabidopsis thaliana OX=3702 GN=LHW PE=1 SV=1	#N/A	#N/A
DRSE_g835.t1	AT4G10770.1	oligopeptide transporter 7	sp|O82485|OPT7_ARATH	Oligopeptide transporter 7 OS=Arabidopsis thaliana OX=3702 GN=OPT7 PE=2 SV=1	#N/A	#N/A
DRSE_g836.t1	AT1G64640.1	early nodulin-like protein 8	sp|Q6NLD7|ENL08_ARATH	Early nodulin-like protein 8 OS=Arabidopsis thaliana OX=3702 GN=ENODL8 PE=2 SV=1	#N/A	#N/A
DRSE_g837.t1	AT4G10750.1	Phosphoenolpyruvate carboxylase family protein	#N/A	#N/A	#N/A	#N/A
DRSE_g838.t1	AT5G41960.1	unknown protein; FUNCTIONS IN: molecular_function unknown; INVOLVED IN: biological_process unknown; LOCATED IN: chloroplast; EXPRESSED IN: 22 plant structures; EXPRESSED DURING: 13 growth stages; Has 1807 Blast hits to 1807 proteins in 277 species: Archae - 0; Bacteria - 0; Metazoa - 736; Fungi - 347; Plants - 385; Viruses - 0; Other Eukaryotes - 339 (source: NCBI BLink).	#N/A	#N/A	#N/A	#N/A
DRSE_g839.t1	AT4G10730.1	Protein kinase superfamily protein	sp|O23304|BLUS1_ARATH	Serine/threonine-protein kinase BLUS1 OS=Arabidopsis thaliana OX=3702 GN=BLUS1 PE=1 SV=1	#N/A	#N/A
DRSE_g840.t1	AT4G24110.1	unknown protein; Has 76 Blast hits to 76 proteins in 13 species: Archae - 0; Bacteria - 0; Metazoa - 1; Fungi - 0; Plants - 75; Viruses - 0; Other Eukaryotes - 0 (source: NCBI BLink).	#N/A	#N/A	#N/A	#N/A
DRSE_g841.t1	AT4G24120.1	YELLOW STRIPE like 1	sp|Q6R3L0|YSL1_ARATH	Metal-nicotianamine transporter YSL1 OS=Arabidopsis thaliana OX=3702 GN=YSL1 PE=2 SV=2	#N/A	#N/A
DRSE_g841.t2	AT4G24120.1	YELLOW STRIPE like 1	sp|Q6R3L0|YSL1_ARATH	Metal-nicotianamine transporter YSL1 OS=Arabidopsis thaliana OX=3702 GN=YSL1 PE=2 SV=2	#N/A	#N/A
DRSE_g842.t1	AT5G41950.1	Tetratricopeptide repeat (TPR)-like superfamily protein	sp|Q9FHY8|HLB1_ARATH	Protein HLB1 OS=Arabidopsis thaliana OX=3702 GN=HLB1 PE=1 SV=1	#N/A	#N/A
DRSE_g843.t1	AT5G02520.1	CONTAINS InterPro DOMAIN/s: SANT associated (InterPro:IPR015216); BEST Arabidopsis thaliana protein match is: kinase interacting family protein (TAIR:AT1G58210.1); Has 842 Blast hits to 736 proteins in 154 species: Archae - 2; Bacteria - 99; Metazoa - 236; Fungi - 52; Plants - 90; Viruses - 0; Other Eukaryotes - 363 (source: NCBI BLink).	sp|F4KCE9|KNL2_ARATH	Kinetochore-associated protein KNL-2 homolog OS=Arabidopsis thaliana OX=3702 GN=KNL2 PE=1 SV=1	PF09133.15	SANTA
DRSE_g844.t1	AT3G50790.1	esterase/lipase/thioesterase family protein	#N/A	#N/A	#N/A	#N/A
DRSE_g845.t1	AT1G64660.1	methionine gamma-lyase	sp|Q9SGU9|MGL_ARATH	Methionine gamma-lyase OS=Arabidopsis thaliana OX=3702 GN=MGL PE=1 SV=1	#N/A	#N/A
DRSE_g846.t1	AT2G46680.2	homeobox 7	sp|Q651Z5|HOX6_ORYSJ	Homeobox-leucine zipper protein HOX6 OS=Oryza sativa subsp. japonica OX=39947 GN=HOX6 PE=2 SV=1	#N/A	#N/A
DRSE_g847.t1	AT1G64670.1	alpha/beta-Hydrolases superfamily protein	sp|Q8LFX7|BDG1_ARATH	Probable lysophospholipase BODYGUARD 1 OS=Arabidopsis thaliana OX=3702 GN=BDG1 PE=2 SV=1	#N/A	#N/A
DRSE_g848.t1	AT3G10915.2	Reticulon family protein	sp|Q8GYH6|RTNLP_ARATH	Reticulon-like protein B16 OS=Arabidopsis thaliana OX=3702 GN=RTNLB16 PE=2 SV=1	#N/A	#N/A
DRSE_g849.t1	AT5G18070.1	phosphoglucosamine mutase-related	sp|P57750|AGM1_ARATH	Phosphoacetylglucosamine mutase OS=Arabidopsis thaliana OX=3702 GN=DRT101 PE=1 SV=1	PF21405.2	AMG1_II
DRSE_g850.t1	AT5G53650.1	unknown protein; FUNCTIONS IN: molecular_function unknown; INVOLVED IN: biological_process unknown; LOCATED IN: endomembrane system; EXPRESSED IN: 23 plant structures; EXPRESSED DURING: 15 growth stages; Has 30201 Blast hits to 17322 proteins in 780 species: Archae - 12; Bacteria - 1396; Metazoa - 17338; Fungi - 3422; Plants - 5037; Viruses - 0; Other Eukaryotes - 2996 (source: NCBI BLink).	#N/A	#N/A	#N/A	#N/A
DRSE_g851.t1	AT1G64680.1	unknown protein; BEST Arabidopsis thaliana protein match is: unknown protein (TAIR:AT1G03055.1); Has 146 Blast hits to 146 proteins in 26 species: Archae - 0; Bacteria - 6; Metazoa - 0; Fungi - 0; Plants - 125; Viruses - 0; Other Eukaryotes - 15 (source: NCBI BLink).	sp|C7AU21|D27_ORYSJ	Beta-carotene isomerase D27, chloroplastic OS=Oryza sativa subsp. japonica OX=39947 GN=D27 PE=1 SV=1	PF13225.11	D27-like_C
DRSE_g852.t1	AT5G42090.1	Lung seven transmembrane receptor family protein	sp|F4JY11|CAND7_ARATH	Protein CANDIDATE G-PROTEIN COUPLED RECEPTOR 7 OS=Arabidopsis thaliana OX=3702 GN=CAND7 PE=2 SV=1	PF10192.14	GPR180-TMEM145_TM
DRSE_g853.t1	AT4G24150.1	growth-regulating factor 8	sp|Q9SU44|GRF8_ARATH	Growth-regulating factor 8 OS=Arabidopsis thaliana OX=3702 GN=GRF8 PE=2 SV=1	#N/A	#N/A
DRSE_g854.t1	AT1G01110.2	IQ-domain 18	sp|Q9MAM4|IQD18_ARATH	Protein IQ-DOMAIN 18 OS=Arabidopsis thaliana OX=3702 GN=IQD18 PE=1 SV=1	PF13178.11	DUF4005
DRSE_g855.t1	AT4G24880.1	unknown protein; Has 30201 Blast hits to 17322 proteins in 780 species: Archae - 12; Bacteria - 1396; Metazoa - 17338; Fungi - 3422; Plants - 5037; Viruses - 0; Other Eukaryotes - 2996 (source: NCBI BLink).	#N/A	#N/A	PF21974.1	SPN1_m3Gcap_bd
DRSE_g856.t1	AT1G09730.2	Cysteine proteinases superfamily protein	sp|Q8L7S0|ULP2B_ARATH	Probable ubiquitin-like-specific protease 2B OS=Arabidopsis thaliana OX=3702 GN=ULP2B PE=1 SV=3	#N/A	#N/A
DRSE_g857.t1	AT4G10630.1	Glutaredoxin family protein	sp|Q9FLE8|Y5986_ARATH	Uncharacterized protein At5g39865 OS=Arabidopsis thaliana OX=3702 GN=At5g39865 PE=2 SV=1	#N/A	#N/A
DRSE_g858.t1	AT2G46770.1	NAC (No Apical Meristem) domain transcriptional regulator superfamily protein	sp|Q84WP6|NAC43_ARATH	NAC domain-containing protein 43 OS=Arabidopsis thaliana OX=3702 GN=NAC043 PE=2 SV=2	#N/A	#N/A
DRSE_g859.t1	AT1G32780.1	GroES-like zinc-binding dehydrogenase family protein	sp|A1L4Y2|ADHL3_ARATH	Alcohol dehydrogenase-like 3 OS=Arabidopsis thaliana OX=3702 GN=At1g32780 PE=2 SV=1	#N/A	#N/A
DRSE_g860.t1	AT1G32780.1	GroES-like zinc-binding dehydrogenase family protein	sp|A1L4Y2|ADHL3_ARATH	Alcohol dehydrogenase-like 3 OS=Arabidopsis thaliana OX=3702 GN=At1g32780 PE=2 SV=1	#N/A	#N/A
DRSE_g861.t1	AT1G32810.2	RING/FYVE/PHD zinc finger superfamily protein	#N/A	#N/A	#N/A	#N/A
DRSE_g862.t1	AT4G10590.2	ubiquitin-specific protease 10	sp|Q93Y01|UBP9_ARATH	Ubiquitin carboxyl-terminal hydrolase 9 OS=Arabidopsis thaliana OX=3702 GN=UBP9 PE=2 SV=1	PF06337.17	DUSP
DRSE_g863.t1	AT5G42110.1	unknown protein; FUNCTIONS IN: molecular_function unknown; INVOLVED IN: biological_process unknown; LOCATED IN: endomembrane system; EXPRESSED IN: 11 plant structures; EXPRESSED DURING: 6 growth stages; Has 36 Blast hits to 36 proteins in 8 species: Archae - 0; Bacteria - 0; Metazoa - 0; Fungi - 0; Plants - 36; Viruses - 0; Other Eukaryotes - 0 (source: NCBI BLink).	#N/A	#N/A	#N/A	#N/A
DRSE_g863.t2	AT5G42110.1	unknown protein; FUNCTIONS IN: molecular_function unknown; INVOLVED IN: biological_process unknown; LOCATED IN: endomembrane system; EXPRESSED IN: 11 plant structures; EXPRESSED DURING: 6 growth stages; Has 36 Blast hits to 36 proteins in 8 species: Archae - 0; Bacteria - 0; Metazoa - 0; Fungi - 0; Plants - 36; Viruses - 0; Other Eukaryotes - 0 (source: NCBI BLink).	#N/A	#N/A	#N/A	#N/A
DRSE_g864.t1	#N/A	#N/A	#N/A	#N/A	#N/A	#N/A
DRSE_g865.t1	AT1G64720.1	Polyketide cyclase/dehydrase and lipid transport superfamily protein	#N/A	#N/A	#N/A	#N/A
DRSE_g866.t1	AT3G61460.1	brassinosteroid-responsive RING-H2	sp|Q9XF92|BRH1_ARATH	Brassinosteroid-responsive RING protein 1 OS=Arabidopsis thaliana OX=3702 GN=BRH1 PE=2 SV=1	#N/A	#N/A
DRSE_g867.t1	AT1G32990.1	plastid ribosomal protein l11	sp|Q9MAP3|RK11_ARATH	Large ribosomal subunit protein uL11c OS=Arabidopsis thaliana OX=3702 GN=RPL11 PE=2 SV=1	PF00298.24	Ribosomal_L11
DRSE_g868.t1	AT2G46800.1	zinc transporter of Arabidopsis thaliana	sp|Q9ZT63|MTP1_ARATH	Metal tolerance protein 1 OS=Arabidopsis thaliana OX=3702 GN=MTP1 PE=1 SV=2	#N/A	#N/A
DRSE_g869.t1	AT1G01050.1	pyrophosphorylase 1	sp|Q93V56|IPYR1_ARATH	Soluble inorganic pyrophosphatase 1 OS=Arabidopsis thaliana OX=3702 GN=PPA1 PE=1 SV=1	PF00719.24	Pyrophosphatase
DRSE_g870.t1	#N/A	#N/A	sp|Q9XGY5|TIM13_ORYSJ	Mitochondrial import inner membrane translocase subunit Tim13 OS=Oryza sativa subsp. japonica OX=39947 GN=TIM13 PE=3 SV=2	#N/A	#N/A
DRSE_g871.t1	#N/A	#N/A	#N/A	#N/A	#N/A	#N/A
DRSE_g872.t1	AT2G46870.1	AP2/B3-like transcriptional factor family protein	sp|Q8LMR9|Y3209_ORYSJ	B3 domain-containing protein Os03g0120900 OS=Oryza sativa subsp. japonica OX=39947 GN=Os03g0120900 PE=2 SV=1	#N/A	#N/A
DRSE_g873.t1	AT4G10465.1	Heavy metal transport/detoxification superfamily protein	sp|F4JMB8|HIP44_ARATH	Heavy metal-associated isoprenylated plant protein 44 OS=Arabidopsis thaliana OX=3702 GN=HIPP44 PE=2 SV=1	#N/A	#N/A
DRSE_g874.t1	AT4G35580.1	NAC transcription factor-like 9	sp|F4JN35|NTL9_ARATH	Protein NTM1-like 9 OS=Arabidopsis thaliana OX=3702 GN=NTL9 PE=1 SV=1	#N/A	#N/A
DRSE_g874.t2	AT4G35580.1	NAC transcription factor-like 9	sp|F4JN35|NTL9_ARATH	Protein NTM1-like 9 OS=Arabidopsis thaliana OX=3702 GN=NTL9 PE=1 SV=1	#N/A	#N/A
DRSE_g875.t1	AT2G45530.1	RING/U-box superfamily protein	#N/A	#N/A	#N/A	#N/A
DRSE_g876.t1	AT1G33260.1	Protein kinase superfamily protein	sp|P0DKI6|Y1332_ARATH	Probable receptor-like protein kinase At1g33260 OS=Arabidopsis thaliana OX=3702 GN=At1g33260 PE=2 SV=1	#N/A	#N/A
DRSE_g877.t1	AT4G01440.1	nodulin MtN21 /EamA-like transporter family protein	sp|Q9M130|WTR29_ARATH	WAT1-related protein At4g01440 OS=Arabidopsis thaliana OX=3702 GN=At4g01440 PE=2 SV=1	#N/A	#N/A
DRSE_g878.t1	AT1G10390.1	Nucleoporin autopeptidase	sp|Q8RY25|NU98A_ARATH	Nuclear pore complex protein NUP98A OS=Arabidopsis thaliana OX=3702 GN=NUP98A PE=1 SV=1	PF04096.19	Nucleoporin2
DRSE_g879.t1	AT2G24395.1	chaperone protein dnaJ-related	#N/A	#N/A	#N/A	#N/A
DRSE_g880.t1	AT3G48730.1	glutamate-1-semialdehyde 2,1-aminomutase 2	sp|P31593|GSA_TOBAC	Glutamate-1-semialdehyde 2,1-aminomutase, chloroplastic OS=Nicotiana tabacum OX=4097 GN=GSA PE=2 SV=1	#N/A	#N/A
DRSE_g881.t1	AT4G20060.1	ARM repeat superfamily protein	#N/A	#N/A	#N/A	#N/A
DRSE_g881.t2	#N/A	#N/A	#N/A	#N/A	PF22966.1	INTS7_C_plants
DRSE_g882.t1	AT3G19900.1	unknown protein; FUNCTIONS IN: molecular_function unknown; INVOLVED IN: biological_process unknown; LOCATED IN: chloroplast; EXPRESSED IN: 23 plant structures; EXPRESSED DURING: 13 growth stages; CONTAINS InterPro DOMAIN/s: Protein of unknown function DUF3067 (InterPro:IPR021420); Has 276 Blast hits to 276 proteins in 83 species: Archae - 0; Bacteria - 112; Metazoa - 0; Fungi - 2; Plants - 59; Vi…	#N/A	#N/A	PF11267.13	DUF3067
DRSE_g883.t1	AT3G19800.2	Protein of unknown function (DUF177)	sp|Q9C5M1|YCED2_ARATH	Large ribosomal RNA subunit accumulation protein YCED homolog 2, chloroplastic OS=Arabidopsis thaliana OX=3702 GN=At3g19800 PE=2 SV=1	#N/A	#N/A
DRSE_g884.t1	AT3G13530.1	mitogen-activated protein kinase kinase kinase 7	sp|Q9LJD8|M3KE1_ARATH	MAP3K epsilon protein kinase 1 OS=Arabidopsis thaliana OX=3702 GN=M3KE1 PE=1 SV=1	#N/A	#N/A
DRSE_g885.t1	AT3G18610.1	nucleolin like 2	sp|Q7XTT4|NUCL2_ORYSJ	Nucleolin 2 OS=Oryza sativa subsp. japonica OX=39947 GN=Os04g0620700 PE=2 SV=2	#N/A	#N/A
DRSE_g885.t2	AT3G18610.1	nucleolin like 2	sp|Q7XTT4|NUCL2_ORYSJ	Nucleolin 2 OS=Oryza sativa subsp. japonica OX=39947 GN=Os04g0620700 PE=2 SV=2	#N/A	#N/A
DRSE_g886.t1	AT5G08200.1	peptidoglycan-binding LysM domain-containing protein	#N/A	#N/A	#N/A	#N/A
DRSE_g887.t1	AT5G23150.1	Tudor/PWWP/MBT domain-containing protein	sp|Q9XER9|HUA2_ARATH	ENHANCER OF AG-4 protein 2 OS=Arabidopsis thaliana OX=3702 GN=HUA2 PE=2 SV=1	#N/A	#N/A
DRSE_g887.t2	AT5G23150.1	Tudor/PWWP/MBT domain-containing protein	sp|Q9XER9|HUA2_ARATH	ENHANCER OF AG-4 protein 2 OS=Arabidopsis thaliana OX=3702 GN=HUA2 PE=2 SV=1	PF12243.13	CTK3
DRSE_g888.t1	AT5G23190.1	cytochrome P450, family 86, subfamily B, polypeptide 1	sp|Q9FMY1|C86B1_ARATH	Cytochrome P450 86B1 OS=Arabidopsis thaliana OX=3702 GN=CYP86B1 PE=2 SV=1	#N/A	#N/A
DRSE_g889.t1	AT5G13970.1	unknown protein; FUNCTIONS IN: molecular_function unknown; INVOLVED IN: biological_process unknown; LOCATED IN: endomembrane system; EXPRESSED IN: 23 plant structures; EXPRESSED DURING: 13 growth stages; BEST Arabidopsis thaliana protein match is: unknown protein (TAIR:AT5G13310.1); Has 1807 Blast hits to 1807 proteins in 277 species: Archae - 0; Bacteria - 0; Metazoa - 736; Fungi - 347; Plants -…	#N/A	#N/A	PF15264.11	TSSC4
DRSE_g890.t1	AT3G04340.1	FtsH extracellular protease family	sp|F4J3N2|FTSI5_ARATH	Probable inactive ATP-dependent zinc metalloprotease FTSHI 5, chloroplastic OS=Arabidopsis thaliana OX=3702 GN=FTSHI5 PE=2 SV=1	#N/A	#N/A
DRSE_g891.t1	AT3G19910.1	RING/U-box superfamily protein	sp|Q9LT17|BBR_ARATH	E3 ubiquitin ligase BIG BROTHER-related OS=Arabidopsis thaliana OX=3702 GN=BBR PE=2 SV=1	#N/A	#N/A
DRSE_g891.t2	AT3G19910.1	RING/U-box superfamily protein	sp|Q9LT17|BBR_ARATH	E3 ubiquitin ligase BIG BROTHER-related OS=Arabidopsis thaliana OX=3702 GN=BBR PE=2 SV=1	#N/A	#N/A
DRSE_g892.t1	AT3G19910.1	RING/U-box superfamily protein	sp|Q9LT17|BBR_ARATH	E3 ubiquitin ligase BIG BROTHER-related OS=Arabidopsis thaliana OX=3702 GN=BBR PE=2 SV=1	#N/A	#N/A
DRSE_g893.t1	AT5G08305.1	Pentatricopeptide repeat (PPR) superfamily protein	sp|P0C8Q7|PP369_ARATH	Pentatricopeptide repeat-containing protein At5g08305 OS=Arabidopsis thaliana OX=3702 GN=PCMP-E105 PE=2 SV=1	#N/A	#N/A
DRSE_g894.t1	AT1G50320.1	thioredoxin X	sp|Q8LD49|TRXX_ARATH	Thioredoxin X, chloroplastic OS=Arabidopsis thaliana OX=3702 GN=ATHX PE=2 SV=2	#N/A	#N/A
DRSE_g895.t1	AT3G19950.1	RING/U-box superfamily protein	sp|P0CH30|RING1_GOSHI	E3 ubiquitin-protein ligase RING1 OS=Gossypium hirsutum OX=3635 GN=RING1 PE=1 SV=1	#N/A	#N/A
DRSE_g896.t1	AT3G20070.1	titan9	#N/A	#N/A	PF15818.10	CCDC73
DRSE_g897.t1	AT3G25490.1	Protein kinase family protein	sp|Q9LSV3|WAKLS_ARATH	Putative wall-associated receptor kinase-like 16 OS=Arabidopsis thaliana OX=3702 GN=WAKL16 PE=3 SV=1	#N/A	#N/A
DRSE_g898.t1	#N/A	#N/A	#N/A	#N/A	#N/A	#N/A
DRSE_g899.t1	AT3G21350.1	RNA polymerase transcriptional regulation mediator-related	sp|F4IXJ7|MED6_ARATH	Mediator of RNA polymerase II transcription subunit 6 OS=Arabidopsis thaliana OX=3702 GN=MED6 PE=1 SV=1	#N/A	#N/A
DRSE_g900.t1	AT3G19970.1	alpha/beta-Hydrolases superfamily protein	#N/A	#N/A	PF05705.19	DUF829
DRSE_g901.t1	AT1G12900.1	glyceraldehyde 3-phosphate dehydrogenase A subunit 2	sp|Q9LPW0|G3PA2_ARATH	Glyceraldehyde-3-phosphate dehydrogenase GAPA2, chloroplastic OS=Arabidopsis thaliana OX=3702 GN=GAPA2 PE=2 SV=1	#N/A	#N/A
DRSE_g902.t1	AT4G08960.1	phosphotyrosyl phosphatase activator (PTPA) family protein	#N/A	#N/A	PF03095.20	PTPA
DRSE_g903.t1	AT5G04960.1	Plant invertase/pectin methylesterase inhibitor superfamily	sp|Q9FF78|PME46_ARATH	Probable pectinesterase/pectinesterase inhibitor 46 OS=Arabidopsis thaliana OX=3702 GN=PME46 PE=2 SV=1	#N/A	#N/A
DRSE_g904.t1	#N/A	#N/A	#N/A	#N/A	#N/A	#N/A
DRSE_g905.t1	AT5G08350.1	GRAM domain-containing protein / ABA-responsive protein-related	sp|Q9FTA0|GEML4_ARATH	GEM-like protein 4 OS=Arabidopsis thaliana OX=3702 GN=At5g08350 PE=2 SV=1	#N/A	#N/A
DRSE_g906.t1	AT5G23370.1	GRAM domain-containing protein / ABA-responsive protein-related	sp|Q9FMW6|GEML6_ARATH	GEM-like protein 6 OS=Arabidopsis thaliana OX=3702 GN=At5g23350 PE=2 SV=2	#N/A	#N/A
DRSE_g907.t1	AT5G08520.1	Duplicated homeodomain-like superfamily protein	sp|Q9FNN6|SRM1_ARATH	Transcription factor SRM1 OS=Arabidopsis thaliana OX=3702 GN=SRM1 PE=1 SV=1	#N/A	#N/A
DRSE_g908.t1	AT5G35360.1	acetyl Co-enzyme a carboxylase biotin carboxylase subunit	sp|B9HBA8|ACCC1_POPTR	Biotin carboxylase 1, chloroplastic OS=Populus trichocarpa OX=3694 GN=POPTRDRAFT_831870 PE=2 SV=1	PF02785.24	Biotin_carb_C
DRSE_g909.t1	AT5G08580.1	Calcium-binding EF hand family protein	#N/A	#N/A	PF10591.14	SPARC_Ca_bdg
DRSE_g910.t1	AT2G04530.1	Metallo-hydrolase/oxidoreductase superfamily protein	sp|Q8L633|RNZ2_ARATH	tRNase Z TRZ2, chloroplastic OS=Arabidopsis thaliana OX=3702 GN=TRZ2 PE=2 SV=1	#N/A	#N/A
DRSE_g910.t2	AT2G04530.1	Metallo-hydrolase/oxidoreductase superfamily protein	sp|Q8L633|RNZ2_ARATH	tRNase Z TRZ2, chloroplastic OS=Arabidopsis thaliana OX=3702 GN=TRZ2 PE=2 SV=1	#N/A	#N/A
DRSE_g911.t1	AT4G24370.1	unknown protein; Has 30201 Blast hits to 17322 proteins in 780 species: Archae - 12; Bacteria - 1396; Metazoa - 17338; Fungi - 3422; Plants - 5037; Viruses - 0; Other Eukaryotes - 2996 (source: NCBI BLink).	#N/A	#N/A	#N/A	#N/A
DRSE_g912.t1	AT3G20020.1	protein arginine methyltransferase 6	sp|Q08A71|ANM6_ARATH	Probable protein arginine N-methyltransferase 6 OS=Arabidopsis thaliana OX=3702 GN=PRMT6 PE=2 SV=1	PF08003.16	Methyltransf_9
DRSE_g913.t1	AT5G23420.1	high-mobility group box 6	sp|Q8LDF9|HMGB7_ARATH	High mobility group B protein 7 OS=Arabidopsis thaliana OX=3702 GN=HMGB7 PE=1 SV=1	#N/A	#N/A
DRSE_g913.t2	AT5G23420.1	high-mobility group box 6	sp|Q8LDF9|HMGB7_ARATH	High mobility group B protein 7 OS=Arabidopsis thaliana OX=3702 GN=HMGB7 PE=1 SV=1	#N/A	#N/A
DRSE_g914.t1	AT5G23400.1	Leucine-rich repeat (LRR) family protein	#N/A	#N/A	#N/A	#N/A
DRSE_g915.t1	AT2G02160.1	CCCH-type zinc finger family protein	sp|Q9ZUM0|C3H17_ARATH	Zinc finger CCCH domain-containing protein 17 OS=Arabidopsis thaliana OX=3702 GN=At2g02160 PE=1 SV=1	#N/A	#N/A
DRSE_g916.t1	AT1G60670.2	Protein of unknown function (DUF3755)	#N/A	#N/A	#N/A	#N/A
DRSE_g917.t1	AT2G02220.1	phytosulfokin receptor 1	sp|Q8LPB4|PSKR1_DAUCA	Phytosulfokine receptor 1 OS=Daucus carota OX=4039 GN=PSKR PE=1 SV=1	#N/A	#N/A
DRSE_g918.t1	AT1G10850.1	Leucine-rich repeat protein kinase family protein	sp|Q84MA9|Y1063_ARATH	Inactive leucine-rich repeat receptor-like serine/threonine-protein kinase At1g60630 OS=Arabidopsis thaliana OX=3702 GN=At1g60630 PE=2 SV=1	#N/A	#N/A
DRSE_g919.t1	AT1G14530.1	Protein of unknown function (DUF1084)	sp|Q948R8|THH1_ARATH	Protein TOM THREE HOMOLOG 1 OS=Arabidopsis thaliana OX=3702 GN=THH1 PE=2 SV=1	PF06454.16	THH1_TOM1-3_dom
DRSE_g920.t1	AT3G52350.1	D111/G-patch domain-containing protein	#N/A	#N/A	#N/A	#N/A
DRSE_g921.t1	AT3G58660.1	Ribosomal protein L1p/L10e family	#N/A	#N/A	#N/A	#N/A
DRSE_g922.t1	AT5G08415.1	Radical SAM superfamily protein	sp|B9I666|LISC1_POPTR	Lipoyl synthase 1, chloroplastic OS=Populus trichocarpa OX=3694 GN=LIP1P-1 PE=3 SV=1	#N/A	#N/A
DRSE_g923.t1	AT3G11920.1	glutaredoxin-related	#N/A	#N/A	PF00610.26	DEP
DRSE_g924.t1	AT5G08390.1	Transducin/WD40 repeat-like superfamily protein	sp|F4KB17|KTN83_ARATH	Katanin p80 WD40 repeat-containing subunit B1 homolog KTN80.3 OS=Arabidopsis thaliana OX=3702 GN=KTN80.3 PE=1 SV=1	PF13925.11	Katanin_con80
DRSE_g925.t1	AT1G14570.2	UBX domain-containing protein	sp|Q94JZ8|PUX7_ARATH	Plant UBX domain-containing protein 7 OS=Arabidopsis thaliana OX=3702 GN=PUX7 PE=1 SV=1	PF13899.11	Thioredoxin_7
DRSE_g925.t2	AT1G14570.2	UBX domain-containing protein	sp|Q94JZ8|PUX7_ARATH	Plant UBX domain-containing protein 7 OS=Arabidopsis thaliana OX=3702 GN=PUX7 PE=1 SV=1	#N/A	#N/A
DRSE_g926.t1	AT5G08380.1	alpha-galactosidase 1	sp|Q9FT97|AGAL1_ARATH	Alpha-galactosidase 1 OS=Arabidopsis thaliana OX=3702 GN=AGAL1 PE=2 SV=1	#N/A	#N/A
DRSE_g927.t1	AT4G21200.1	gibberellin 2-oxidase 8	sp|O49561|G2OX8_ARATH	Gibberellin 2-beta-dioxygenase 8 OS=Arabidopsis thaliana OX=3702 GN=GA2OX8 PE=1 SV=2	#N/A	#N/A
DRSE_g928.t1	AT1G14580.1	C2H2-like zinc finger protein	sp|Q8RWX7|IDD6_ARATH	Protein indeterminate-domain 6, chloroplastic OS=Arabidopsis thaliana OX=3702 GN=IDD6 PE=1 SV=1	PF22996.1	C2H2-2nd_BIRD-IDD
DRSE_g929.t1	AT2G02040.1	peptide transporter 2	sp|P46032|PTR2_ARATH	Protein NRT1/ PTR FAMILY 8.3 OS=Arabidopsis thaliana OX=3702 GN=NPF8.3 PE=1 SV=1	PF00854.26	PTR2
DRSE_g930.t1	AT2G02148.1	unknown protein.	sp|Q56XX3|Y2215_ARATH	Uncharacterized protein At2g02148 OS=Arabidopsis thaliana OX=3702 GN=At2g02148 PE=2 SV=1	#N/A	#N/A
DRSE_g931.t1	AT2G02060.1	Homeodomain-like superfamily protein	sp|Q700D9|MYBF_ARATH	Putative Myb family transcription factor At1g14600 OS=Arabidopsis thaliana OX=3702 GN=At1g14600 PE=2 SV=2	#N/A	#N/A
DRSE_g932.t1	AT2G02050.1	NADH-ubiquinone oxidoreductase B18 subunit, putative	sp|Q9SKC9|NDUB7_ARATH	NADH dehydrogenase [ubiquinone] 1 beta subcomplex subunit 7 OS=Arabidopsis thaliana OX=3702 GN=At2g02050 PE=1 SV=1	PF05676.18	NDUF_B7
DRSE_g933.t1	AT2G02090.1	SNF2 domain-containing protein / helicase domain-containing protein	sp|Q9ZUL5|CHR19_ARATH	Protein CHROMATIN REMODELING 19 OS=Arabidopsis thaliana OX=3702 GN=ETL1 PE=1 SV=1	#N/A	#N/A
DRSE_g934.t1	AT1G75010.1	GTP binding	sp|Q6F6B5|ARC3_ARATH	Protein ACCUMULATION AND REPLICATION OF CHLOROPLASTS 3, chloroplastic OS=Arabidopsis thaliana OX=3702 GN=ARC3 PE=1 SV=2	#N/A	#N/A
DRSE_g934.t2	AT1G75010.1	GTP binding	sp|Q6F6B5|ARC3_ARATH	Protein ACCUMULATION AND REPLICATION OF CHLOROPLASTS 3, chloroplastic OS=Arabidopsis thaliana OX=3702 GN=ARC3 PE=1 SV=2	#N/A	#N/A
DRSE_g935.t1	AT1G14630.1	unknown protein; BEST Arabidopsis thaliana protein match is: unknown protein (TAIR:AT2G01990.1); Has 125 Blast hits to 123 proteins in 14 species: Archae - 0; Bacteria - 0; Metazoa - 0; Fungi - 0; Plants - 125; Viruses - 0; Other Eukaryotes - 0 (source: NCBI BLink).	#N/A	#N/A	#N/A	#N/A
DRSE_g936.t1	AT2G01980.1	sodium proton exchanger, putative (NHX7) (SOS1)	sp|Q9LKW9|NHX7_ARATH	Sodium/hydrogen exchanger 7 OS=Arabidopsis thaliana OX=3702 GN=NHX7 PE=1 SV=1	#N/A	#N/A
DRSE_g936.t2	AT2G01980.1	sodium proton exchanger, putative (NHX7) (SOS1)	sp|Q9LKW9|NHX7_ARATH	Sodium/hydrogen exchanger 7 OS=Arabidopsis thaliana OX=3702 GN=NHX7 PE=1 SV=1	#N/A	#N/A
DRSE_g937.t1	AT2G01980.1	sodium proton exchanger, putative (NHX7) (SOS1)	sp|Q9LKW9|NHX7_ARATH	Sodium/hydrogen exchanger 7 OS=Arabidopsis thaliana OX=3702 GN=NHX7 PE=1 SV=1	#N/A	#N/A
DRSE_g938.t1	AT1G50910.1	unknown protein; Has 1105 Blast hits to 802 proteins in 217 species: Archae - 2; Bacteria - 177; Metazoa - 445; Fungi - 210; Plants - 58; Viruses - 6; Other Eukaryotes - 207 (source: NCBI BLink).	#N/A	#N/A	PF14780.11	NEPRO_N
DRSE_g938.t2	AT1G50910.1	unknown protein; Has 1105 Blast hits to 802 proteins in 217 species: Archae - 2; Bacteria - 177; Metazoa - 445; Fungi - 210; Plants - 58; Viruses - 6; Other Eukaryotes - 207 (source: NCBI BLink).	#N/A	#N/A	#N/A	#N/A
DRSE_g939.t1	AT1G68100.1	ZIP metal ion transporter family	sp|Q9M647|IAR1_ARATH	IAA-alanine resistance protein 1 OS=Arabidopsis thaliana OX=3702 GN=IAR1 PE=2 SV=3	#N/A	#N/A
DRSE_g940.t1	AT1G25240.1	ENTH/VHS/GAT family protein	sp|Q9FRH3|CAP13_ARATH	Putative clathrin assembly protein At1g25240 OS=Arabidopsis thaliana OX=3702 GN=At1g25240 PE=3 SV=1	#N/A	#N/A
DRSE_g941.t1	AT2G01930.1	basic pentacysteine1	sp|Q9SKD0|BPC1_ARATH	Protein BASIC PENTACYSTEINE1 OS=Arabidopsis thaliana OX=3702 GN=BPC1 PE=1 SV=1	#N/A	#N/A
DRSE_g941.t2	AT2G01930.1	basic pentacysteine1	sp|Q9SKD0|BPC1_ARATH	Protein BASIC PENTACYSTEINE1 OS=Arabidopsis thaliana OX=3702 GN=BPC1 PE=1 SV=1	#N/A	#N/A
DRSE_g942.t1	#N/A	#N/A	sp|B9SXY8|CSPLE_RICCO	CASP-like protein 4D1 OS=Ricinus communis OX=3988 GN=RCOM_1206790 PE=3 SV=1	#N/A	#N/A
DRSE_g943.t1	#N/A	#N/A	sp|C6T1Z6|CSPLC_SOYBN	CASP-like protein 4D1 OS=Glycine max OX=3847 PE=2 SV=1	#N/A	#N/A
DRSE_g944.t1	AT1G04960.1	Protein of unknown function (DUF1664)	#N/A	#N/A	#N/A	#N/A
DRSE_g945.t1	#N/A	#N/A	#N/A	#N/A	#N/A	#N/A
DRSE_g946.t1	AT5G09830.1	BolA-like family protein	sp|Q9FIC3|BOLA2_ARATH	Protein BOLA2 OS=Arabidopsis thaliana OX=3702 GN=BOLA2 PE=1 SV=1	#N/A	#N/A
DRSE_g947.t1	AT1G68090.1	annexin 5	sp|Q9C9X3|ANXD5_ARATH	Annexin D5 OS=Arabidopsis thaliana OX=3702 GN=ANN5 PE=2 SV=2	PF00191.25	Annexin
DRSE_g947.t2	AT1G68090.1	annexin 5	sp|Q9C9X3|ANXD5_ARATH	Annexin D5 OS=Arabidopsis thaliana OX=3702 GN=ANN5 PE=2 SV=2	#N/A	#N/A
DRSE_g947.t3	AT1G68090.1	annexin 5	sp|Q9C9X3|ANXD5_ARATH	Annexin D5 OS=Arabidopsis thaliana OX=3702 GN=ANN5 PE=2 SV=2	#N/A	#N/A
DRSE_g948.t1	AT2G01830.2	CHASE domain containing histidine kinase protein	sp|Q9C5U0|AHK4_ARATH	Histidine kinase 4 OS=Arabidopsis thaliana OX=3702 GN=AHK4 PE=1 SV=1	#N/A	#N/A
DRSE_g948.t2	AT2G01830.2	CHASE domain containing histidine kinase protein	sp|Q9C5U0|AHK4_ARATH	Histidine kinase 4 OS=Arabidopsis thaliana OX=3702 GN=AHK4 PE=1 SV=1	PF03924.18	CHASE
DRSE_g949.t1	AT1G66140.1	zinc finger protein 4	sp|Q39263|ZFP4_ARATH	Zinc finger protein 4 OS=Arabidopsis thaliana OX=3702 GN=ZFP4 PE=2 SV=2	#N/A	#N/A
DRSE_g950.t1	AT1G14740.1	Protein of unknown function (DUF1423)	sp|Q94B71|OBE3_ARATH	Protein OBERON 3 OS=Arabidopsis thaliana OX=3702 GN=OBE3 PE=1 SV=1	#N/A	#N/A
DRSE_g951.t1	AT1G14730.1	Cytochrome b561/ferric reductase transmembrane protein family	sp|Q67ZF6|ACFR3_ARATH	Probable transmembrane ascorbate ferrireductase 3 OS=Arabidopsis thaliana OX=3702 GN=CYB561C PE=2 SV=1	PF20139.4	DUF6529
DRSE_g952.t1	AT3G09180.1	CONTAINS InterPro DOMAIN/s: Mediator complex subunit Med27 (InterPro:IPR021627); Has 112 Blast hits to 112 proteins in 38 species: Archae - 0; Bacteria - 0; Metazoa - 79; Fungi - 0; Plants - 23; Viruses - 0; Other Eukaryotes - 10 (source: NCBI BLink).	sp|Q8RWM3|MED27_ARATH	Mediator of RNA polymerase II transcription subunit 27 OS=Arabidopsis thaliana OX=3702 GN=MED27 PE=1 SV=1	PF11571.13	Med27
DRSE_g953.t1	AT1G25220.1	anthranilate synthase beta subunit 1	sp|Q42565|ASB1_ARATH	Anthranilate synthase beta subunit 1, chloroplastic OS=Arabidopsis thaliana OX=3702 GN=ASB1 PE=1 SV=1	#N/A	#N/A
DRSE_g954.t1	AT1G14710.1	hydroxyproline-rich glycoprotein family protein	sp|Q9ZT92|AK10B_ARATH	RNA demethylase ALKBH10B OS=Arabidopsis thaliana OX=3702 GN=ALKBH10B PE=1 SV=1	#N/A	#N/A
DRSE_g954.t2	AT1G14710.1	hydroxyproline-rich glycoprotein family protein	sp|Q9ZT92|AK10B_ARATH	RNA demethylase ALKBH10B OS=Arabidopsis thaliana OX=3702 GN=ALKBH10B PE=1 SV=1	#N/A	#N/A
DRSE_g955.t1	AT1G07170.1	PHF5-like protein	sp|P0DI19|PHF5A_ARATH	PHD finger-like domain-containing protein 5A OS=Arabidopsis thaliana OX=3702 GN=At2g30000 PE=3 SV=1	PF03660.19	PHF5
DRSE_g956.t1	AT1G66150.1	transmembrane kinase 1	sp|P43298|TMK1_ARATH	Receptor protein kinase TMK1 OS=Arabidopsis thaliana OX=3702 GN=TMK1 PE=1 SV=1	#N/A	#N/A
DRSE_g957.t1	AT1G24706.1	THO2	sp|F4IAT2|THOC2_ARATH	THO complex subunit 2 OS=Arabidopsis thaliana OX=3702 GN=THO2 PE=1 SV=1	PF11262.13	Tho2
DRSE_g958.t1	#N/A	#N/A	#N/A	#N/A	#N/A	#N/A
DRSE_g959.t1	#N/A	#N/A	#N/A	#N/A	#N/A	#N/A
DRSE_g960.t1	AT1G67960.1	CONTAINS InterPro DOMAIN/s: Membrane protein,Tapt1/CMV receptor (InterPro:IPR008010); Has 447 Blast hits to 428 proteins in 176 species: Archae - 0; Bacteria - 0; Metazoa - 190; Fungi - 133; Plants - 49; Viruses - 0; Other Eukaryotes - 75 (source: NCBI BLink).	sp|F4HVJ3|POD1_ARATH	Protein POLLEN DEFECTIVE IN GUIDANCE 1 OS=Arabidopsis thaliana OX=3702 GN=POD1 PE=1 SV=1	PF05346.16	DUF747
DRSE_g961.t1	AT2G01818.1	PLATZ transcription factor family protein	#N/A	#N/A	#N/A	#N/A
DRSE_g962.t1	AT1G66170.1	RING/FYVE/PHD zinc finger superfamily protein	sp|Q7X6Y7|MMD1_ARATH	PHD finger protein MALE MEIOCYTE DEATH 1 OS=Arabidopsis thaliana OX=3702 GN=MMD1 PE=1 SV=1	#N/A	#N/A
DRSE_g962.t2	AT2G01810.1	RING/FYVE/PHD zinc finger superfamily protein	sp|Q9ZUA9|Y2181_ARATH	PHD finger protein At2g01810 OS=Arabidopsis thaliana OX=3702 GN=At2g01810 PE=3 SV=1	#N/A	#N/A
DRSE_g963.t1	AT1G67970.1	heat shock transcription factor A8	sp|Q9S7U5|HSFA8_ARATH	Heat stress transcription factor A-8 OS=Arabidopsis thaliana OX=3702 GN=HSFA8 PE=2 SV=1	#N/A	#N/A
DRSE_g964.t1	AT2G01770.1	vacuolar iron transporter 1	sp|Q9ZUA5|VIT1_ARATH	Vacuolar iron transporter 1 OS=Arabidopsis thaliana OX=3702 GN=VIT1 PE=1 SV=1	PF01988.24	VIT1
DRSE_g965.t1	AT1G14750.1	Cyclin family protein	sp|Q1PFW3|CCSDS_ARATH	Cyclin-SDS OS=Arabidopsis thaliana OX=3702 GN=SDS PE=1 SV=2	#N/A	#N/A
DRSE_g966.t1	AT4G17720.1	RNA-binding (RRM/RBD/RNP motifs) family protein	sp|Q9LFD5|BPA1_ARATH	Binding partner of ACD11 1 OS=Arabidopsis thaliana OX=3702 GN=BPA1 PE=1 SV=1	#N/A	#N/A
DRSE_g966.t2	AT4G17720.1	RNA-binding (RRM/RBD/RNP motifs) family protein	sp|Q9LFD5|BPA1_ARATH	Binding partner of ACD11 1 OS=Arabidopsis thaliana OX=3702 GN=BPA1 PE=1 SV=1	#N/A	#N/A
DRSE_g967.t1	AT1G68020.2	UDP-Glycosyltransferase / trehalose-phosphatase family protein	sp|Q94AH8|TPS6_ARATH	Alpha,alpha-trehalose-phosphate synthase [UDP-forming] 6 OS=Arabidopsis thaliana OX=3702 GN=TPS6 PE=1 SV=2	#N/A	#N/A
DRSE_g967.t2	AT1G68020.2	UDP-Glycosyltransferase / trehalose-phosphatase family protein	sp|Q94AH8|TPS6_ARATH	Alpha,alpha-trehalose-phosphate synthase [UDP-forming] 6 OS=Arabidopsis thaliana OX=3702 GN=TPS6 PE=1 SV=2	#N/A	#N/A
DRSE_g968.t1	AT1G14780.1	MAC/Perforin domain-containing protein	sp|Q8L612|MACP1_ARATH	MACPF domain-containing protein At1g14780 OS=Arabidopsis thaliana OX=3702 GN=At1g14780 PE=2 SV=1	#N/A	#N/A
DRSE_g969.t1	AT1G14810.1	semialdehyde dehydrogenase family protein	#N/A	#N/A	PF01118.29	Semialdhyde_dh
DRSE_g970.t1	AT1G14820.3	Sec14p-like phosphatidylinositol transfer family protein	#N/A	#N/A	#N/A	#N/A
DRSE_g970.t2	AT1G14820.3	Sec14p-like phosphatidylinositol transfer family protein	#N/A	#N/A	#N/A	#N/A
DRSE_g971.t1	AT1G14820.3	Sec14p-like phosphatidylinositol transfer family protein	#N/A	#N/A	#N/A	#N/A
DRSE_g972.t1	AT1G14820.3	Sec14p-like phosphatidylinositol transfer family protein	sp|F4J7S8|SFH9_ARATH	Phosphatidylinositol/phosphatidylcholine transfer protein SFH9 OS=Arabidopsis thaliana OX=3702 GN=SFH9 PE=2 SV=1	#N/A	#N/A
DRSE_g973.t1	AT4G16110.1	response regulator 2	sp|A2XE31|ORR21_ORYSI	Two-component response regulator ORR21 OS=Oryza sativa subsp. indica OX=39946 GN=RR21 PE=3 SV=1	#N/A	#N/A
DRSE_g974.t1	AT2G01755.1	unknown protein; FUNCTIONS IN: molecular_function unknown; INVOLVED IN: biological_process unknown; LOCATED IN: chloroplast; Has 120 Blast hits to 120 proteins in 52 species: Archae - 0; Bacteria - 80; Metazoa - 0; Fungi - 0; Plants - 24; Viruses - 0; Other Eukaryotes - 16 (source: NCBI BLink).	#N/A	#N/A	#N/A	#N/A
DRSE_g975.t1	AT1G68050.1	flavin-binding, kelch repeat, f box 1	sp|Q9C9W9|ADO3_ARATH	Adagio protein 3 OS=Arabidopsis thaliana OX=3702 GN=ADO3 PE=1 SV=1	#N/A	#N/A
DRSE_g976.t1	AT1G14830.1	DYNAMIN-like 1C	sp|Q8LF21|DRP1C_ARATH	Phragmoplastin DRP1C OS=Arabidopsis thaliana OX=3702 GN=DRP1C PE=1 SV=2	#N/A	#N/A
DRSE_g977.t1	AT1G68060.1	microtubule-associated proteins 70-1	sp|Q9C9X0|MP701_ARATH	Microtubule-associated protein 70-1 OS=Arabidopsis thaliana OX=3702 GN=MAP70.1 PE=1 SV=1	PF13747.11	DUF4164
DRSE_g978.t1	AT1G68070.1	Zinc finger, C3HC4 type (RING finger) family protein	sp|Q8GUU2|RIE1_ARATH	E3 ubiquitin protein ligase RIE1 OS=Arabidopsis thaliana OX=3702 GN=RIE1 PE=2 SV=1	#N/A	#N/A
DRSE_g979.t1	AT1G24793.1	UDP-3-O-acyl N-acetylglycosamine deacetylase family protein	sp|F4IAT8|LPXC1_ARATH	Probable UDP-3-O-acyl-N-acetylglucosamine deacetylase 1, mitochondrial OS=Arabidopsis thaliana OX=3702 GN=LPXC1 PE=1 SV=2	PF03331.18	LpxC
DRSE_g980.t1	AT1G14850.1	nucleoporin 155	sp|F4HXV6|NU155_ARATH	Nuclear pore complex protein NUP155 OS=Arabidopsis thaliana OX=3702 GN=NUP155 PE=1 SV=1	PF03177.19	Nucleoporin_C
DRSE_g981.t1	AT2G01690.1	ARM repeat superfamily protein	sp|Q9ZU97|VAC14_ARATH	Protein VAC14 homolog OS=Arabidopsis thaliana OX=3702 GN=VAC14 PE=1 SV=2	PF12755.12	Vac14_Fab1_bd
DRSE_g981.t2	AT2G01690.1	ARM repeat superfamily protein	sp|Q9ZU97|VAC14_ARATH	Protein VAC14 homolog OS=Arabidopsis thaliana OX=3702 GN=VAC14 PE=1 SV=2	#N/A	#N/A
DRSE_g982.t1	AT2G01680.1	Ankyrin repeat family protein	sp|Q9ZU96|Y2168_ARATH	Ankyrin repeat-containing protein At2g01680 OS=Arabidopsis thaliana OX=3702 GN=At2g01680 PE=2 SV=1	#N/A	#N/A
DRSE_g983.t1	AT3G23880.1	F-box and associated interaction domains-containing protein	sp|Q9LIR8|FBK67_ARATH	F-box/kelch-repeat protein At3g23880 OS=Arabidopsis thaliana OX=3702 GN=At3g23880 PE=2 SV=1	#N/A	#N/A
DRSE_g984.t1	AT2G02100.1	low-molecular-weight cysteine-rich 69	sp|O65740|DEF2_CAPAN	Defensin J1-2 OS=Capsicum annuum OX=4072 PE=1 SV=1	PF00304.25	Gamma-thionin
DRSE_g985.t1	AT2G26560.1	phospholipase A 2A	sp|O48723|PLP2_ARATH	Patatin-like protein 2 OS=Arabidopsis thaliana OX=3702 GN=PLP2 PE=1 SV=1	#N/A	#N/A
DRSE_g986.t1	AT4G09980.1	Methyltransferase MT-A70 family protein	sp|Q94AI4|METL1_ARATH	N6-adenosine-methyltransferase non-catalytic subunit MTB OS=Arabidopsis thaliana OX=3702 GN=MTB PE=1 SV=1	#N/A	#N/A
DRSE_g987.t1	#N/A	#N/A	sp|Q8GT21|BEBT_CLABR	Benzyl alcohol O-benzoyltransferase OS=Clarkia breweri OX=36903 PE=1 SV=1	#N/A	#N/A
DRSE_g987.t2	#N/A	#N/A	sp|Q8GT21|BEBT_CLABR	Benzyl alcohol O-benzoyltransferase OS=Clarkia breweri OX=36903 PE=1 SV=1	#N/A	#N/A
DRSE_g988.t1	AT1G24620.1	EF hand calcium-binding protein family	sp|Q9FYK2|CML25_ARATH	Probable calcium-binding protein CML25 OS=Arabidopsis thaliana OX=3702 GN=CML25 PE=2 SV=1	#N/A	#N/A
DRSE_g989.t1	AT1G24610.1	Rubisco methyltransferase family protein	#N/A	#N/A	#N/A	#N/A
DRSE_g989.t2	AT1G24610.1	Rubisco methyltransferase family protein	#N/A	#N/A	#N/A	#N/A
DRSE_g990.t1	AT1G67920.1	unknown protein; BEST Arabidopsis thaliana protein match is: unknown protein (TAIR:AT1G24600.1); Has 22 Blast hits to 22 proteins in 5 species: Archae - 0; Bacteria - 0; Metazoa - 0; Fungi - 0; Plants - 22; Viruses - 0; Other Eukaryotes - 0 (source: NCBI BLink).	#N/A	#N/A	#N/A	#N/A
DRSE_g991.t1	AT2G01670.1	nudix hydrolase homolog 17	sp|Q9ZU95|NUD17_ARATH	Nudix hydrolase 17, mitochondrial OS=Arabidopsis thaliana OX=3702 GN=NUDT17 PE=2 SV=1	#N/A	#N/A
DRSE_g992.t1	AT1G70650.1	Ran BP2/NZF zinc finger-like superfamily protein	#N/A	#N/A	#N/A	#N/A
DRSE_g993.t1	AT1G23260.1	MMS ZWEI homologue 1	sp|Q93YP0|UEV1A_ARATH	Ubiquitin-conjugating enzyme E2 variant 1A OS=Arabidopsis thaliana OX=3702 GN=UEV1A PE=1 SV=1	#N/A	#N/A
DRSE_g994.t1	AT1G70670.1	Caleosin-related family protein	sp|Q9CAB7|PXG4_ARATH	Probable peroxygenase 4 OS=Arabidopsis thaliana OX=3702 GN=PXG4 PE=1 SV=1	#N/A	#N/A
DRSE_g994.t2	AT1G70670.1	Caleosin-related family protein	sp|Q9CAB7|PXG4_ARATH	Probable peroxygenase 4 OS=Arabidopsis thaliana OX=3702 GN=PXG4 PE=1 SV=1	#N/A	#N/A
DRSE_g994.t3	AT1G70670.1	Caleosin-related family protein	sp|Q9CAB7|PXG4_ARATH	Probable peroxygenase 4 OS=Arabidopsis thaliana OX=3702 GN=PXG4 PE=1 SV=1	#N/A	#N/A
DRSE_g995.t1	AT2G01660.1	plasmodesmata-located protein 6	sp|Q9ZU94|PDLP6_ARATH	Plasmodesmata-located protein 6 OS=Arabidopsis thaliana OX=3702 GN=PDLP6 PE=1 SV=2	#N/A	#N/A
DRSE_g996.t1	AT1G48480.1	receptor-like kinase 1	sp|Q9LP77|Y1848_ARATH	Probable inactive receptor kinase At1g48480 OS=Arabidopsis thaliana OX=3702 GN=RKL1 PE=1 SV=1	#N/A	#N/A
DRSE_g997.t1	AT2G01650.1	plant UBX domain-containing protein 2	sp|Q9ZU93|PUX2_ARATH	Plant UBX domain-containing protein 2 OS=Arabidopsis thaliana OX=3702 GN=PUX2 PE=1 SV=2	#N/A	#N/A
DRSE_g998.t1	AT1G48500.1	jasmonate-zim-domain protein 4	sp|Q58G47|TIF6A_ARATH	Protein TIFY 6A OS=Arabidopsis thaliana OX=3702 GN=TIFY6A PE=1 SV=1	#N/A	#N/A
DRSE_g999.t1	AT2G01630.1	O-Glycosyl hydrolases family 17 protein	sp|Q9ZU91|E133_ARATH	Glucan endo-1,3-beta-glucosidase 3 OS=Arabidopsis thaliana OX=3702 GN=At2g01630 PE=2 SV=2	#N/A	#N/A
DRSE_g1000.t1	AT2G01620.1	RNI-like superfamily protein	sp|Q9ZU90|SKI28_ARATH	F-box protein SKIP28 OS=Arabidopsis thaliana OX=3702 GN=SKIP28 PE=1 SV=1	#N/A	#N/A
DRSE_g1001.t1	#N/A	#N/A	#N/A	#N/A	#N/A	#N/A
DRSE_g1002.t1	AT1G23220.1	Dynein light chain type 1 family protein	#N/A	#N/A	#N/A	#N/A
DRSE_g1003.t1	AT1G14870.1	PLANT CADMIUM RESISTANCE 2	sp|Q9LQU4|PCR2_ARATH	Protein PLANT CADMIUM RESISTANCE 2 OS=Arabidopsis thaliana OX=3702 GN=PCR2 PE=1 SV=1	PF04749.22	PLAC8
DRSE_g1004.t1	AT1G14870.1	PLANT CADMIUM RESISTANCE 2	sp|Q9LQU4|PCR2_ARATH	Protein PLANT CADMIUM RESISTANCE 2 OS=Arabidopsis thaliana OX=3702 GN=PCR2 PE=1 SV=1	#N/A	#N/A
DRSE_g1005.t1	AT2G01610.1	Plant invertase/pectin methylesterase inhibitor superfamily protein	sp|P17407|21KD_DAUCA	21 kDa protein OS=Daucus carota OX=4039 PE=2 SV=1	#N/A	#N/A
DRSE_g1006.t1	AT1G23200.1	Plant invertase/pectin methylesterase inhibitor superfamily	sp|O49298|PME6_ARATH	Probable pectinesterase/pectinesterase inhibitor 6 OS=Arabidopsis thaliana OX=3702 GN=PME6 PE=2 SV=1	#N/A	#N/A
DRSE_g1007.t1	AT1G23190.1	Phosphoglucomutase/phosphomannomutase family protein	sp|Q9M4G4|PGMC_SOLTU	Phosphoglucomutase, cytoplasmic OS=Solanum tuberosum OX=4113 GN=PGM1 PE=2 SV=1	#N/A	#N/A
DRSE_g1008.t1	AT1G14550.1	Peroxidase superfamily protein	sp|Q02200|PERX_NICSY	Lignin-forming anionic peroxidase OS=Nicotiana sylvestris OX=4096 PE=2 SV=1	#N/A	#N/A
DRSE_g1009.t1	AT1G14550.1	Peroxidase superfamily protein	sp|Q02200|PERX_NICSY	Lignin-forming anionic peroxidase OS=Nicotiana sylvestris OX=4096 PE=2 SV=1	#N/A	#N/A
DRSE_g1010.t1	AT1G14550.1	Peroxidase superfamily protein	sp|Q02200|PERX_NICSY	Lignin-forming anionic peroxidase OS=Nicotiana sylvestris OX=4096 PE=2 SV=1	#N/A	#N/A
DRSE_g1011.t1	AT5G13050.1	5-formyltetrahydrofolate cycloligase	sp|Q8L539|5FCL_ARATH	5-formyltetrahydrofolate cyclo-ligase, mitochondrial OS=Arabidopsis thaliana OX=3702 GN=5FCL PE=1 SV=1	PF01812.25	5-FTHF_cyc-lig
DRSE_g1012.t1	AT1G70750.1	Protein of unknown function, DUF593	sp|Q9CAC4|MYOB2_ARATH	Myosin-binding protein 2 OS=Arabidopsis thaliana OX=3702 GN=MYOB2 PE=1 SV=1	#N/A	#N/A
DRSE_g1013.t1	AT4G05400.1	copper ion binding	#N/A	#N/A	PF09812.14	MRP-L28
DRSE_g1014.t1	AT2G01600.1	ENTH/ANTH/VHS superfamily protein	sp|Q8LBH2|CAP8_ARATH	Putative clathrin assembly protein At2g01600 OS=Arabidopsis thaliana OX=3702 GN=At2g01600 PE=2 SV=2	PF07651.21	ANTH
DRSE_g1015.t1	AT1G23170.2	Protein of unknown function DUF2359, transmembrane	#N/A	#N/A	#N/A	#N/A
DRSE_g1016.t1	AT2G44510.1	CDK inhibitor P21 binding protein	sp|O64885|BCCIP_ARATH	Protein BCCIP homolog OS=Arabidopsis thaliana OX=3702 GN=At2g44510 PE=1 SV=2	PF13862.11	BCCIP
DRSE_g1017.t1	AT2G01570.1	GRAS family transcription factor family protein	sp|Q8S4W7|GAI1_VITVI	DELLA protein GAI1 OS=Vitis vinifera OX=29760 GN=GAI1 PE=2 SV=1	#N/A	#N/A
DRSE_g1018.t1	#N/A	#N/A	#N/A	#N/A	#N/A	#N/A
DRSE_g1019.t1	AT1G23150.1	unknown protein; BEST Arabidopsis thaliana protein match is: unknown protein (TAIR:AT1G70780.1); Has 124 Blast hits to 124 proteins in 17 species: Archae - 0; Bacteria - 0; Metazoa - 0; Fungi - 0; Plants - 124; Viruses - 0; Other Eukaryotes - 0 (source: NCBI BLink).	#N/A	#N/A	#N/A	#N/A
DRSE_g1020.t1	AT1G70790.2	Calcium-dependent lipid-binding (CaLB domain) family protein	sp|Q9S7J9|CAR9_ARATH	Protein C2-DOMAIN ABA-RELATED 9 OS=Arabidopsis thaliana OX=3702 GN=CAR9 PE=1 SV=1	#N/A	#N/A
DRSE_g1021.t1	#N/A	#N/A	#N/A	#N/A	#N/A	#N/A
DRSE_g1022.t1	AT1G70820.1	phosphoglucomutase, putative / glucose phosphomutase, putative	#N/A	#N/A	PF02879.21	PGM_PMM_II
DRSE_g1023.t1	#N/A	#N/A	#N/A	#N/A	#N/A	#N/A
DRSE_g1024.t1	AT1G70830.4	MLP-like protein 28	sp|Q9SSK9|MLP28_ARATH	MLP-like protein 28 OS=Arabidopsis thaliana OX=3702 GN=MLP28 PE=1 SV=1	#N/A	#N/A
DRSE_g1025.t1	AT1G70900.1	unknown protein; BEST Arabidopsis thaliana protein match is: unknown protein (TAIR:AT1G23110.4); Has 57 Blast hits to 57 proteins in 14 species: Archae - 0; Bacteria - 0; Metazoa - 0; Fungi - 0; Plants - 57; Viruses - 0; Other Eukaryotes - 0 (source: NCBI BLink).	#N/A	#N/A	#N/A	#N/A
DRSE_g1026.t1	AT3G18010.1	WUSCHEL related homeobox 1	sp|Q6X7K0|WOX1_ARATH	WUSCHEL-related homeobox 1 OS=Arabidopsis thaliana OX=3702 GN=WOX1 PE=2 SV=2	#N/A	#N/A
DRSE_g1027.t1	AT2G01480.1	O-fucosyltransferase family protein	sp|Q9ZVF7|ESMD1_ARATH	Protein ESMERALDA 1 OS=Arabidopsis thaliana OX=3702 GN=ESMD1 PE=2 SV=1	#N/A	#N/A
DRSE_g1028.t1	AT1G23100.1	GroES-like family protein	sp|P34893|CH10_ARATH	10 kDa chaperonin, mitochondrial OS=Arabidopsis thaliana OX=3702 GN=CPN10 PE=1 SV=1	#N/A	#N/A
DRSE_g1029.t1	AT1G60680.1	NAD(P)-linked oxidoreductase superfamily protein	sp|Q3L181|PERR_RAUSE	Perakine reductase OS=Rauvolfia serpentina OX=4060 GN=PR PE=1 SV=1	PF00248.26	Aldo_ket_red
DRSE_g1030.t1	AT4G01400.1	FUNCTIONS IN: molecular_function unknown; INVOLVED IN: biological_process unknown; LOCATED IN: cellular_component unknown; EXPRESSED IN: 24 plant structures; EXPRESSED DURING: 15 growth stages; CONTAINS InterPro DOMAIN/s: COG4 transport (InterPro:IPR013167), Pentatricopeptide repeat (InterPro:IPR002885); BEST Arabidopsis thaliana protein match is: Pentatricopeptide repeat (PPR) superfamily protei…	sp|Q8L838|COG4_ARATH	Conserved oligomeric Golgi complex subunit 4 OS=Arabidopsis thaliana OX=3702 GN=COG4 PE=1 SV=1	PF08318.17	COG4_m
DRSE_g1030.t2	AT4G01400.1	FUNCTIONS IN: molecular_function unknown; INVOLVED IN: biological_process unknown; LOCATED IN: cellular_component unknown; EXPRESSED IN: 24 plant structures; EXPRESSED DURING: 15 growth stages; CONTAINS InterPro DOMAIN/s: COG4 transport (InterPro:IPR013167), Pentatricopeptide repeat (InterPro:IPR002885); BEST Arabidopsis thaliana protein match is: Pentatricopeptide repeat (PPR) superfamily protei…	sp|Q8L838|COG4_ARATH	Conserved oligomeric Golgi complex subunit 4 OS=Arabidopsis thaliana OX=3702 GN=COG4 PE=1 SV=1	PF20662.2	COG4_C
DRSE_g1031.t1	AT4G00800.1	transducin family protein / WD-40 repeat family protein	#N/A	#N/A	PF12816.12	Vps8
DRSE_g1031.t2	AT4G00800.1	transducin family protein / WD-40 repeat family protein	#N/A	#N/A	#N/A	#N/A
DRSE_g1032.t1	#N/A	#N/A	#N/A	#N/A	#N/A	#N/A
DRSE_g1033.t1	AT1G01120.1	3-ketoacyl-CoA synthase 1	sp|Q9MAM3|KCS1_ARATH	3-ketoacyl-CoA synthase 1 OS=Arabidopsis thaliana OX=3702 GN=KCS1 PE=1 SV=1	#N/A	#N/A
DRSE_g1034.t1	AT1G01140.1	CBL-interacting protein kinase 9	sp|Q9MAM1|CIPK9_ARATH	CBL-interacting serine/threonine-protein kinase 9 OS=Arabidopsis thaliana OX=3702 GN=CIPK9 PE=1 SV=2	#N/A	#N/A
DRSE_g1035.t1	AT4G00840.1	DHHC-type zinc finger family protein	sp|Q5M757|ZDH15_ARATH	Probable protein S-acyltransferase 12 OS=Arabidopsis thaliana OX=3702 GN=PAT12 PE=2 SV=1	#N/A	#N/A
DRSE_g1035.t2	AT4G00840.1	DHHC-type zinc finger family protein	sp|Q5M757|ZDH15_ARATH	Probable protein S-acyltransferase 12 OS=Arabidopsis thaliana OX=3702 GN=PAT12 PE=2 SV=1	#N/A	#N/A
DRSE_g1036.t1	AT1G01180.1	S-adenosyl-L-methionine-dependent methyltransferases superfamily protein	#N/A	#N/A	PF04989.17	RMNT_CmcI
DRSE_g1037.t1	AT1G32640.1	Basic helix-loop-helix (bHLH) DNA-binding family protein	sp|Q39204|MYC2_ARATH	Transcription factor MYC2 OS=Arabidopsis thaliana OX=3702 GN=MYC2 PE=1 SV=2	#N/A	#N/A
DRSE_g1038.t1	AT2G46710.1	Rho GTPase activating protein with PAK-box/P21-Rho-binding domain	sp|Q8GYY5|RGAP3_ARATH	Rho GTPase-activating protein 3 OS=Arabidopsis thaliana OX=3702 GN=ROPGAP3 PE=2 SV=1	#N/A	#N/A
DRSE_g1039.t1	AT2G46700.1	CDPK-related kinase 3	sp|Q9ZUZ2|CAMK3_ARATH	CDPK-related kinase 3 OS=Arabidopsis thaliana OX=3702 GN=CRK3 PE=1 SV=1	#N/A	#N/A
DRSE_g1040.t1	AT2G36170.1	Ubiquitin supergroup;Ribosomal protein L40e	sp|P49636|RL40_NICSY	Ubiquitin-ribosomal protein eL40 fusion protein OS=Nicotiana sylvestris OX=4096 GN=UBICEP52-7 PE=2 SV=2	PF01020.22	Ribosomal_L40e
DRSE_g1041.t1	AT3G61880.2	cytochrome p450 78a9	sp|O48927|C78A3_SOYBN	Cytochrome P450 78A3 OS=Glycine max OX=3847 GN=CYP78A3 PE=2 SV=1	#N/A	#N/A
DRSE_g1042.t1	AT2G46630.1	unknown protein; LOCATED IN: chloroplast; EXPRESSED IN: 22 plant structures; EXPRESSED DURING: 13 growth stages; Has 110095 Blast hits to 59224 proteins in 2216 species: Archae - 177; Bacteria - 15429; Metazoa - 38345; Fungi - 18843; Plants - 13341; Viruses - 3084; Other Eukaryotes - 20876 (source: NCBI BLink).	#N/A	#N/A	#N/A	#N/A
DRSE_g1043.t1	AT2G46620.1	P-loop containing nucleoside triphosphate hydrolases superfamily protein	sp|F4IJ77|AATP4_ARATH	AAA-ATPase At2g46620 OS=Arabidopsis thaliana OX=3702 GN=At2g46620 PE=2 SV=1	#N/A	#N/A
DRSE_g1044.t1	AT1G01200.1	RAB GTPase homolog A3	sp|Q9LNK1|RABA3_ARATH	Ras-related protein RABA3 OS=Arabidopsis thaliana OX=3702 GN=RABA3 PE=2 SV=1	#N/A	#N/A
DRSE_g1045.t1	#N/A	#N/A	#N/A	#N/A	#N/A	#N/A
DRSE_g1046.t1	AT1G76390.1	ARM repeat superfamily protein	sp|Q9SFX2|PUB43_ARATH	U-box domain-containing protein 43 OS=Arabidopsis thaliana OX=3702 GN=PUB43 PE=2 SV=1	PF04826.18	Arm_2
DRSE_g1047.t1	AT4G00900.1	ER-type Ca2+-ATPase 2	sp|Q42883|ECAP_SOLLC	Calcium-transporting ATPase, endoplasmic reticulum-type OS=Solanum lycopersicum OX=4081 GN=LCA1 PE=2 SV=1	PF00690.31	Cation_ATPase_N
DRSE_g1048.t1	AT3G61860.1	RNA-binding (RRM/RBD/RNP motifs) family protein	sp|P92964|SRS31_ARATH	Serine/arginine-rich splicing factor RS31 OS=Arabidopsis thaliana OX=3702 GN=RS31 PE=1 SV=2	#N/A	#N/A
DRSE_g1048.t2	AT3G61860.1	RNA-binding (RRM/RBD/RNP motifs) family protein	sp|P92964|SRS31_ARATH	Serine/arginine-rich splicing factor RS31 OS=Arabidopsis thaliana OX=3702 GN=RS31 PE=1 SV=2	PF08675.16	RNA_bind
DRSE_g1049.t1	AT2G46600.1	Calcium-binding EF-hand family protein	sp|Q9ZPX9|KIC_ARATH	Calcium-binding protein KIC OS=Arabidopsis thaliana OX=3702 GN=KIC PE=1 SV=2	#N/A	#N/A
DRSE_g1050.t1	AT2G38560.1	transcript elongation factor IIS	sp|Q9ZVH8|RDO2_ARATH	Transcription elongation factor TFIIS OS=Arabidopsis thaliana OX=3702 GN=TFIIS PE=1 SV=1	PF01096.23	TFIIS_C
DRSE_g1051.t1	AT5G41990.1	with no lysine (K) kinase 8	sp|Q6EU49|WNK4_ORYSJ	Probable serine/threonine-protein kinase WNK4 OS=Oryza sativa subsp. japonica OX=39947 GN=WNK4 PE=2 SV=1	#N/A	#N/A
DRSE_g1051.t2	AT5G41990.1	with no lysine (K) kinase 8	sp|Q6EU49|WNK4_ORYSJ	Probable serine/threonine-protein kinase WNK4 OS=Oryza sativa subsp. japonica OX=39947 GN=WNK4 PE=2 SV=1	#N/A	#N/A
DRSE_g1052.t1	AT1G01225.1	NC domain-containing protein-related	sp|Q93V51|PSE1_ARATH	Protein LEAD-SENSITIVE 1 OS=Arabidopsis thaliana OX=3702 GN=PSE1 PE=2 SV=1	#N/A	#N/A
DRSE_g1053.t1	AT4G00910.1	Aluminium activated malate transporter family protein	sp|O23086|ALMTA_ARATH	Aluminum-activated malate transporter 10 OS=Arabidopsis thaliana OX=3702 GN=ALMT10 PE=3 SV=2	#N/A	#N/A
DRSE_g1054.t1	AT1G01230.1	ORMDL family protein	#N/A	#N/A	PF04061.19	ORMDL
DRSE_g1055.t1	AT3G61850.4	Dof-type zinc finger DNA-binding family protein	sp|Q9SXG8|DOF1_ORYSJ	Dof zinc finger protein 1 OS=Oryza sativa subsp. japonica OX=39947 GN=DOF1 PE=2 SV=1	#N/A	#N/A
DRSE_g1056.t1	AT2G46570.1	laccase 6	sp|Q9ZPY2|LAC6_ARATH	Laccase-6 OS=Arabidopsis thaliana OX=3702 GN=LAC6 PE=2 SV=1	#N/A	#N/A
DRSE_g1057.t1	AT5G08510.1	Pentatricopeptide repeat (PPR) superfamily protein	sp|Q9FNN7|PP371_ARATH	Pentatricopeptide repeat-containing protein At5g08510 OS=Arabidopsis thaliana OX=3702 GN=PCMP-E20 PE=2 SV=1	#N/A	#N/A
DRSE_g1058.t1	#N/A	#N/A	#N/A	#N/A	#N/A	#N/A
DRSE_g1059.t1	AT4G10810.1	unknown protein; FUNCTIONS IN: molecular_function unknown; INVOLVED IN: biological_process unknown; LOCATED IN: chloroplast; EXPRESSED IN: 23 plant structures; EXPRESSED DURING: 15 growth stages; BEST Arabidopsis thaliana protein match is: unknown protein (TAIR:AT4G24026.1); Has 1807 Blast hits to 1807 proteins in 277 species: Archae - 0; Bacteria - 0; Metazoa - 736; Fungi - 347; Plants - 385; Vi…	#N/A	#N/A	#N/A	#N/A
DRSE_g1060.t1	AT2G46560.1	transducin family protein / WD-40 repeat family protein	#N/A	#N/A	PF12234.13	Rav1p_C
DRSE_g1061.t1	AT1G01220.1	L-fucokinase/GDP-L-fucose pyrophosphorylase	sp|Q9LNJ9|FKGP_ARATH	Bifunctional fucokinase/fucose pyrophosphorylase OS=Arabidopsis thaliana OX=3702 GN=FKGP PE=1 SV=2	PF07959.17	Fucokinase
DRSE_g1062.t1	AT2G46550.1	unknown protein; BEST Arabidopsis thaliana protein match is: unknown protein (TAIR:AT1G01240.3); Has 72 Blast hits to 68 proteins in 13 species: Archae - 0; Bacteria - 0; Metazoa - 1; Fungi - 0; Plants - 71; Viruses - 0; Other Eukaryotes - 0 (source: NCBI BLink).	#N/A	#N/A	#N/A	#N/A
DRSE_g1063.t1	AT2G46540.1	unknown protein; FUNCTIONS IN: molecular_function unknown; INVOLVED IN: biological_process unknown; LOCATED IN: mitochondrion, membrane; EXPRESSED IN: 25 plant structures; EXPRESSED DURING: 16 growth stages; Has 42 Blast hits to 42 proteins in 11 species: Archae - 0; Bacteria - 0; Metazoa - 0; Fungi - 0; Plants - 42; Viruses - 0; Other Eukaryotes - 0 (source: NCBI BLink).	#N/A	#N/A	#N/A	#N/A
DRSE_g1064.t1	AT5G53030.1	unknown protein; CONTAINS InterPro DOMAIN/s: Protein of unknown function DUF688 (InterPro:IPR007789); BEST Arabidopsis thaliana protein match is: unknown protein (TAIR:AT4G27810.1); Has 1807 Blast hits to 1807 proteins in 277 species: Archae - 0; Bacteria - 0; Metazoa - 736; Fungi - 347; Plants - 385; Viruses - 0; Other Eukaryotes - 339 (source: NCBI BLink).	#N/A	#N/A	#N/A	#N/A
DRSE_g1065.t1	AT2G46530.1	auxin response factor 11	sp|Q9ZPY6|ARFK_ARATH	Auxin response factor 11 OS=Arabidopsis thaliana OX=3702 GN=ARF11 PE=2 SV=3	#N/A	#N/A
DRSE_g1066.t1	AT2G46520.1	cellular apoptosis susceptibility protein, putative / importin-alpha re-exporter, putative	sp|Q9ZPY7|XPO2_ARATH	Exportin-2 OS=Arabidopsis thaliana OX=3702 GN=CAS PE=2 SV=1	PF03378.20	CAS_CSE1
DRSE_g1067.t1	AT1G01260.1	basic helix-loop-helix (bHLH) DNA-binding superfamily protein	sp|A0A3Q7ELQ2|MTB1_SOLLC	Transcription factor MTB1 OS=Solanum lycopersicum OX=4081 GN=MTB1 PE=1 SV=1	#N/A	#N/A
DRSE_g1068.t1	AT4G00980.1	zinc knuckle (CCHC-type) family protein	sp|O65155|KELP_ARATH	RNA polymerase II transcriptional coactivator KELP OS=Arabidopsis thaliana OX=3702 GN=KELP PE=1 SV=1	#N/A	#N/A
DRSE_g1069.t1	AT1G01300.1	Eukaryotic aspartyl protease family protein	sp|Q9LNJ3|APF2_ARATH	Aspartyl protease family protein 2 OS=Arabidopsis thaliana OX=3702 GN=APF2 PE=2 SV=1	PF14543.11	TAXi_N
DRSE_g1070.t1	AT3G61800.1	CONTAINS InterPro DOMAIN/s: Protein of unknown function DUF2043 (InterPro:IPR018610), ENTH/VHS (InterPro:IPR008942); Has 308 Blast hits to 279 proteins in 95 species: Archae - 2; Bacteria - 30; Metazoa - 120; Fungi - 19; Plants - 44; Viruses - 2; Other Eukaryotes - 91 (source: NCBI BLink).	sp|Q9M358|UVSSA_ARATH	UV-stimulated scaffold protein A homolog OS=Arabidopsis thaliana OX=3702 GN=At3g61800 PE=3 SV=1	PF09740.14	DUF2043
DRSE_g1070.t2	AT3G61800.1	CONTAINS InterPro DOMAIN/s: Protein of unknown function DUF2043 (InterPro:IPR018610), ENTH/VHS (InterPro:IPR008942); Has 308 Blast hits to 279 proteins in 95 species: Archae - 2; Bacteria - 30; Metazoa - 120; Fungi - 19; Plants - 44; Viruses - 2; Other Eukaryotes - 91 (source: NCBI BLink).	sp|Q9M358|UVSSA_ARATH	UV-stimulated scaffold protein A homolog OS=Arabidopsis thaliana OX=3702 GN=At3g61800 PE=3 SV=1	#N/A	#N/A
DRSE_g1071.t1	AT3G61790.1	Protein with RING/U-box and TRAF-like domains	sp|Q8S3N1|SINA5_ARATH	E3 ubiquitin-protein ligase SINAT5 OS=Arabidopsis thaliana OX=3702 GN=SINAT5 PE=1 SV=2	#N/A	#N/A
DRSE_g1072.t1	AT3G61780.1	embryo defective 1703	#N/A	#N/A	#N/A	#N/A
DRSE_g1072.t2	AT3G61780.1	embryo defective 1703	#N/A	#N/A	#N/A	#N/A
DRSE_g1073.t1	AT4G23930.1	Late embryogenesis abundant (LEA) hydroxyproline-rich glycoprotein family	#N/A	#N/A	#N/A	#N/A
DRSE_g1074.t1	AT2G46500.1	phosphoinositide 4-kinase gamma 4	sp|Q9ZPY9|P4KG4_ARATH	Phosphatidylinositol 4-kinase gamma 4 OS=Arabidopsis thaliana OX=3702 GN=PI4KG4 PE=1 SV=1	#N/A	#N/A
DRSE_g1075.t1	AT5G42080.1	dynamin-like protein	sp|Q39828|SDL5A_SOYBN	Dynamin-related protein 5A OS=Glycine max OX=3847 PE=2 SV=1	#N/A	#N/A
DRSE_g1076.t1	AT1G01320.2	Tetratricopeptide repeat (TPR)-like superfamily protein	sp|F4HS99|REC1_ARATH	Protein REDUCED CHLOROPLAST COVERAGE 1 OS=Arabidopsis thaliana OX=3702 GN=REC1 PE=1 SV=1	#N/A	#N/A
DRSE_g1077.t1	AT5G36000.1	BEST Arabidopsis thaliana protein match is: reduced male fertility (TAIR:AT3G61730.1); Has 1807 Blast hits to 1807 proteins in 277 species: Archae - 0; Bacteria - 0; Metazoa - 736; Fungi - 347; Plants - 385; Viruses - 0; Other Eukaryotes - 339 (source: NCBI BLink).	sp|Q9M365|FB331_ARATH	Probable F-box protein At3g61730 OS=Arabidopsis thaliana OX=3702 GN=RMF PE=1 SV=2	#N/A	#N/A
DRSE_g1078.t1	AT2G46495.1	RING/U-box superfamily protein	sp|P0CH01|AT21A_ARATH	Putative RING-H2 finger protein ATL21A OS=Arabidopsis thaliana OX=3702 GN=ATL21A PE=3 SV=1	#N/A	#N/A
DRSE_g1079.t1	AT2G46494.1	RING/U-box superfamily protein	sp|P0CH02|AT21B_ARATH	Putative RING-H2 finger protein ATL21B OS=Arabidopsis thaliana OX=3702 GN=ATL21B PE=3 SV=1	#N/A	#N/A
DRSE_g1080.t1	AT2G46494.1	RING/U-box superfamily protein	sp|P0CH02|AT21B_ARATH	Putative RING-H2 finger protein ATL21B OS=Arabidopsis thaliana OX=3702 GN=ATL21B PE=3 SV=1	#N/A	#N/A
DRSE_g1081.t1	AT4G01000.1	Ubiquitin-like superfamily protein	#N/A	#N/A	PF22782.1	Sde2_C
DRSE_g1082.t1	AT3G61710.1	AUTOPHAGY 6	sp|Q9M367|BECN1_ARATH	Beclin-1-like protein OS=Arabidopsis thaliana OX=3702 GN=ATG6 PE=1 SV=2	PF04111.17	APG6
DRSE_g1082.t2	AT3G61710.1	AUTOPHAGY 6	sp|Q9M367|BECN1_ARATH	Beclin-1-like protein OS=Arabidopsis thaliana OX=3702 GN=ATG6 PE=1 SV=2	#N/A	#N/A
DRSE_g1083.t1	#N/A	#N/A	#N/A	#N/A	#N/A	#N/A
DRSE_g1084.t1	AT4G23850.1	AMP-dependent synthetase and ligase family protein	sp|Q9T0A0|LACS4_ARATH	Long chain acyl-CoA synthetase 4 OS=Arabidopsis thaliana OX=3702 GN=LACS4 PE=2 SV=1	#N/A	#N/A
DRSE_g1085.t1	AT2G46420.1	Plant protein 1589 of unknown function	#N/A	#N/A	#N/A	#N/A
DRSE_g1086.t1	AT3G61690.1	nucleotidyltransferases	#N/A	#N/A	#N/A	#N/A
DRSE_g1087.t1	AT1G01360.1	regulatory component of ABA receptor 1	sp|Q6EN42|PYL3_ORYSJ	Abscisic acid receptor PYL3 OS=Oryza sativa subsp. japonica OX=39947 GN=PYL3 PE=1 SV=1	#N/A	#N/A
DRSE_g1088.t1	AT1G01350.1	Zinc finger (CCCH-type/C3HC4-type RING finger) family protein	sp|Q8GX84|C3H1_ARATH	Zinc finger CCCH domain-containing protein 1 OS=Arabidopsis thaliana OX=3702 GN=At1g01350 PE=2 SV=2	#N/A	#N/A
DRSE_g1089.t1	AT4G01050.1	thylakoid rhodanese-like	sp|Q9M158|STR4_ARATH	Rhodanese-like domain-containing protein 4, chloroplastic OS=Arabidopsis thaliana OX=3702 GN=STR4 PE=1 SV=2	#N/A	#N/A
DRSE_g1090.t1	AT4G01060.2	CAPRICE-like MYB3	sp|Q9M157|ETC3_ARATH	MYB-like transcription factor ETC3 OS=Arabidopsis thaliana OX=3702 GN=ETC3 PE=2 SV=1	#N/A	#N/A
DRSE_g1091.t1	AT4G12560.1	F-box and associated interaction domains-containing protein	sp|Q9SU30|CPR1_ARATH	F-box protein CPR1 OS=Arabidopsis thaliana OX=3702 GN=CPR1 PE=1 SV=2	#N/A	#N/A
DRSE_g1091.t2	AT4G12560.1	F-box and associated interaction domains-containing protein	sp|Q9SU30|CPR1_ARATH	F-box protein CPR1 OS=Arabidopsis thaliana OX=3702 GN=CPR1 PE=1 SV=2	#N/A	#N/A
DRSE_g1092.t1	AT4G23810.1	WRKY family transcription factor	sp|Q9SUP6|WRK53_ARATH	Probable WRKY transcription factor 53 OS=Arabidopsis thaliana OX=3702 GN=WRKY53 PE=1 SV=1	#N/A	#N/A
DRSE_g1093.t1	AT4G01070.1	UDP-Glycosyltransferase superfamily protein	sp|Q9AR73|HQGT_RAUSE	Hydroquinone glucosyltransferase OS=Rauvolfia serpentina OX=4060 GN=AS PE=1 SV=1	#N/A	#N/A
DRSE_g1094.t1	AT2G46390.1	unknown protein; FUNCTIONS IN: molecular_function unknown; INVOLVED IN: biological_process unknown; LOCATED IN: endomembrane system; EXPRESSED IN: 24 plant structures; EXPRESSED DURING: 15 growth stages; Has 4 Blast hits to 4 proteins in 2 species: Archae - 0; Bacteria - 0; Metazoa - 0; Fungi - 0; Plants - 4; Viruses - 0; Other Eukaryotes - 0 (source: NCBI BLink).	sp|Q9SKE0|SDH8_ARATH	Succinate dehydrogenase subunit 8, mitochondrial OS=Arabidopsis thaliana OX=3702 GN=SDH8 PE=1 SV=1	#N/A	#N/A
DRSE_g1095.t1	AT1G01430.1	TRICHOME BIREFRINGENCE-LIKE 25	sp|Q84JH9|TBL25_ARATH	Protein trichome birefringence-like 25 OS=Arabidopsis thaliana OX=3702 GN=TBL25 PE=2 SV=1	#N/A	#N/A
DRSE_g1096.t1	AT3G61670.1	Protein of unknown function (DUF3133)	#N/A	#N/A	PF22910.1	EDR4-like_1st
DRSE_g1097.t1	AT3G61660.1	unknown protein; BEST Arabidopsis thaliana protein match is: unknown protein (TAIR:AT2G46375.1); Has 28 Blast hits to 28 proteins in 7 species: Archae - 0; Bacteria - 0; Metazoa - 0; Fungi - 0; Plants - 28; Viruses - 0; Other Eukaryotes - 0 (source: NCBI BLink).	#N/A	#N/A	#N/A	#N/A
DRSE_g1097.t2	AT3G61660.1	unknown protein; BEST Arabidopsis thaliana protein match is: unknown protein (TAIR:AT2G46375.1); Has 28 Blast hits to 28 proteins in 7 species: Archae - 0; Bacteria - 0; Metazoa - 0; Fungi - 0; Plants - 28; Viruses - 0; Other Eukaryotes - 0 (source: NCBI BLink).	#N/A	#N/A	#N/A	#N/A
DRSE_g1098.t1	AT2G46370.1	Auxin-responsive GH3 family protein	sp|A0A1J6KGJ9|JAR4_NICAT	Jasmonoyl--L-amino acid synthetase JAR4 OS=Nicotiana attenuata OX=49451 GN=JAR4 PE=1 SV=1	#N/A	#N/A
DRSE_g1099.t1	AT4G01100.1	adenine nucleotide transporter 1	sp|O04619|ADNT1_ARATH	Mitochondrial adenine nucleotide transporter ADNT1 OS=Arabidopsis thaliana OX=3702 GN=ADNT1 PE=1 SV=1	PF00153.32	Mito_carr
DRSE_g1100.t1	AT1G64300.1	Protein kinase family protein	sp|Q9SSA4|CBC1_ARATH	Serine/threonine-protein kinase 54 OS=Arabidopsis thaliana OX=3702 GN=CBC1 PE=1 SV=1	#N/A	#N/A
DRSE_g1101.t1	AT1G53010.1	RING/U-box superfamily protein	sp|Q9C919|ATL19_ARATH	Putative RING-H2 finger protein ATL19 OS=Arabidopsis thaliana OX=3702 GN=ATL19 PE=3 SV=1	#N/A	#N/A
DRSE_g1101.t2	AT1G53010.1	RING/U-box superfamily protein	sp|Q9C919|ATL19_ARATH	Putative RING-H2 finger protein ATL19 OS=Arabidopsis thaliana OX=3702 GN=ATL19 PE=3 SV=1	#N/A	#N/A
DRSE_g1102.t1	AT5G41760.1	Nucleotide-sugar transporter family protein	sp|Q8LGE9|CSTR1_ARATH	CMP-sialic acid transporter 1 OS=Arabidopsis thaliana OX=3702 GN=At5g41760 PE=2 SV=1	#N/A	#N/A
DRSE_g1103.t1	AT5G41761.1	unknown protein; FUNCTIONS IN: molecular_function unknown; INVOLVED IN: biological_process unknown; LOCATED IN: cellular_component unknown; BEST Arabidopsis thaliana protein match is: unknown protein (TAIR:AT3G55570.1); Has 30201 Blast hits to 17322 proteins in 780 species: Archae - 12; Bacteria - 1396; Metazoa - 17338; Fungi - 3422; Plants - 5037; Viruses - 0; Other Eukaryotes - 2996 (source: NC…	#N/A	#N/A	#N/A	#N/A
DRSE_g1104.t1	#N/A	#N/A	#N/A	#N/A	#N/A	#N/A
DRSE_g1105.t1	AT1G64230.1	ubiquitin-conjugating enzyme 28	sp|Q94F47|UBC28_ARATH	Ubiquitin-conjugating enzyme E2 28 OS=Arabidopsis thaliana OX=3702 GN=UBC28 PE=1 SV=1	#N/A	#N/A
DRSE_g1106.t1	AT3G61620.1	3'-5'-exoribonuclease family protein	sp|Q9SP08|RRP41_ARATH	Exosome complex component RRP41 homolog OS=Arabidopsis thaliana OX=3702 GN=RRP41 PE=1 SV=1	#N/A	#N/A
DRSE_g1107.t1	AT3G61610.1	Galactose mutarotase-like superfamily protein	sp|Q40784|AAPC_CENCI	Putative glucose-6-phosphate 1-epimerase OS=Cenchrus ciliaris OX=35872 PE=2 SV=1	#N/A	#N/A
DRSE_g1108.t1	AT2G46270.1	G-box binding factor 3	sp|Q99089|CPRF1_PETCR	Common plant regulatory factor 1 OS=Petroselinum crispum OX=4043 GN=CPRF1 PE=2 SV=1	PF07777.16	MFMR
DRSE_g1109.t1	#N/A	#N/A	#N/A	#N/A	#N/A	#N/A
DRSE_g1110.t1	AT4G01130.1	GDSL-like Lipase/Acylhydrolase superfamily protein	sp|Q9M153|GDL61_ARATH	GDSL esterase/lipase At4g01130 OS=Arabidopsis thaliana OX=3702 GN=At4g01130 PE=2 SV=1	#N/A	#N/A
DRSE_g1111.t1	AT4G01140.1	Protein of unknown function (DUF1191)	#N/A	#N/A	#N/A	#N/A
DRSE_g1111.t2	AT4G01140.1	Protein of unknown function (DUF1191)	#N/A	#N/A	#N/A	#N/A
DRSE_g1112.t1	AT4G01150.1	unknown protein; FUNCTIONS IN: molecular_function unknown; INVOLVED IN: biological_process unknown; LOCATED IN: thylakoid, chloroplast thylakoid membrane, chloroplast, plastoglobule, chloroplast envelope; EXPRESSED IN: 23 plant structures; EXPRESSED DURING: 14 growth stages; BEST Arabidopsis thaliana protein match is: unknown protein (TAIR:AT4G38100.1); Has 323 Blast hits to 323 proteins in 59 sp…	sp|O04616|CUT1A_ARATH	Protein CURVATURE THYLAKOID 1A, chloroplastic OS=Arabidopsis thaliana OX=3702 GN=CURT1A PE=1 SV=1	#N/A	#N/A
DRSE_g1113.t1	AT5G35680.1	Nucleic acid-binding, OB-fold-like protein	sp|P56331|IF1A_ONOVI	Eukaryotic translation initiation factor 1A OS=Onobrychis viciifolia OX=3882 PE=2 SV=2	PF01176.24	eIF-1a
DRSE_g1114.t1	AT2G46260.1	BTB/POZ/Kelch-associated protein	sp|O82343|Y2626_ARATH	BTB/POZ domain-containing protein At2g46260 OS=Arabidopsis thaliana OX=3702 GN=At2g46260 PE=1 SV=2	#N/A	#N/A
DRSE_g1115.t1	AT5G41650.1	Lactoylglutathione lyase / glyoxalase I family protein	#N/A	#N/A	#N/A	#N/A
DRSE_g1116.t1	AT5G41620.1	FUNCTIONS IN: molecular_function unknown; INVOLVED IN: biological_process unknown; LOCATED IN: chloroplast, plasma membrane; EXPRESSED IN: 9 plant structures; EXPRESSED DURING: 6 growth stages; BEST Arabidopsis thaliana protein match is: intracellular protein transport protein USO1-related (TAIR:AT1G64180.1); Has 30201 Blast hits to 17322 proteins in 780 species: Archae - 12; Bacteria - 1396; Met…	sp|Q66GQ2|Y5162_ARATH	Uncharacterized protein At5g41620 OS=Arabidopsis thaliana OX=3702 GN=At5g41620 PE=2 SV=2	#N/A	#N/A
DRSE_g1117.t1	AT3G61590.1	Galactose oxidase/kelch repeat superfamily protein	sp|Q9M310|FBK77_ARATH	F-box/kelch-repeat protein At3g61590 OS=Arabidopsis thaliana OX=3702 GN=At3g61590 PE=1 SV=1	#N/A	#N/A
DRSE_g1118.t1	AT1G16120.1	wall associated kinase-like 1	sp|Q9S9M5|WAKLA_ARATH	Wall-associated receptor kinase-like 1 OS=Arabidopsis thaliana OX=3702 GN=WAKL1 PE=2 SV=1	#N/A	#N/A
DRSE_g1119.t1	AT4G01210.1	glycosyl transferase family 1 protein	#N/A	#N/A	#N/A	#N/A
DRSE_g1120.t1	AT2G46230.1	PIN domain-like family protein	#N/A	#N/A	PF04900.17	Fcf1
DRSE_g1121.t1	AT2G46225.1	ABI-1-like 1	sp|Q8S8M5|ABIL1_ARATH	Protein ABIL1 OS=Arabidopsis thaliana OX=3702 GN=ABIL1 PE=1 SV=1	#N/A	#N/A
DRSE_g1121.t2	AT2G46225.1	ABI-1-like 1	sp|Q8S8M5|ABIL1_ARATH	Protein ABIL1 OS=Arabidopsis thaliana OX=3702 GN=ABIL1 PE=1 SV=1	#N/A	#N/A
DRSE_g1121.t3	AT2G46225.1	ABI-1-like 1	sp|Q8S8M5|ABIL1_ARATH	Protein ABIL1 OS=Arabidopsis thaliana OX=3702 GN=ABIL1 PE=1 SV=1	#N/A	#N/A
DRSE_g1122.t1	AT2G46220.1	Uncharacterized conserved protein (DUF2358)	#N/A	#N/A	#N/A	#N/A
DRSE_g1123.t1	AT5G24090.1	chitinase A	sp|P23472|CHLY_HEVBR	Hevamine-A OS=Hevea brasiliensis OX=3981 PE=1 SV=2	#N/A	#N/A
DRSE_g1124.t1	AT2G46210.1	Fatty acid/sphingolipid desaturase	sp|Q43469|SLD1_HELAN	Delta(8)-fatty-acid desaturase OS=Helianthus annuus OX=4232 GN=sld1 PE=1 SV=1	#N/A	#N/A
DRSE_g1125.t1	AT5G52900.1	unknown protein; Has 30201 Blast hits to 17322 proteins in 780 species: Archae - 12; Bacteria - 1396; Metazoa - 17338; Fungi - 3422; Plants - 5037; Viruses - 0; Other Eukaryotes - 2996 (source: NCBI BLink).	sp|Q84JK8|MAKR6_ARATH	Probable membrane-associated kinase regulator 6 OS=Arabidopsis thaliana OX=3702 GN=MAKR6 PE=2 SV=1	#N/A	#N/A
DRSE_g1126.t1	AT2G46200.1	unknown protein; Has 2968 Blast hits to 2381 proteins in 310 species: Archae - 16; Bacteria - 188; Metazoa - 1070; Fungi - 227; Plants - 145; Viruses - 4; Other Eukaryotes - 1318 (source: NCBI BLink).	sp|Q8VYD3|U1159_ARATH	U11/U12 small nuclear ribonucleoprotein 59 kDa protein OS=Arabidopsis thaliana OX=3702 GN=SNRNP59 PE=2 SV=1	PF16021.10	PDCD7
DRSE_g1127.t1	AT2G46180.1	golgin candidate 4	sp|Q8VYU6|GOGC4_ARATH	Golgin candidate 4 OS=Arabidopsis thaliana OX=3702 GN=GC4 PE=2 SV=1	#N/A	#N/A
DRSE_g1128.t1	AT2G46170.1	Reticulon family protein	sp|O82352|RTNLE_ARATH	Reticulon-like protein B5 OS=Arabidopsis thaliana OX=3702 GN=RTNLB5 PE=1 SV=1	PF02453.22	Reticulon
DRSE_g1129.t1	AT4G01240.1	S-adenosyl-L-methionine-dependent methyltransferases superfamily protein	sp|Q8RWB7|PMT12_ARATH	Probable methyltransferase At1g29790 OS=Arabidopsis thaliana OX=3702 GN=CLSC5 PE=2 SV=1	#N/A	#N/A
DRSE_g1130.t1	AT2G46160.1	RING/U-box superfamily protein	sp|O82353|ATL67_ARATH	RING-H2 finger protein ATL67 OS=Arabidopsis thaliana OX=3702 GN=ATL67 PE=2 SV=1	#N/A	#N/A
DRSE_g1131.t1	AT2G46150.1	Late embryogenesis abundant (LEA) hydroxyproline-rich glycoprotein family	#N/A	#N/A	#N/A	#N/A
DRSE_g1132.t1	AT1G01470.1	Late embryogenesis abundant protein	sp|P22241|DRPD_CRAPL	Desiccation-related protein PCC27-45 OS=Craterostigma plantagineum OX=4153 PE=2 SV=1	#N/A	#N/A
DRSE_g1133.t1	AT1G01280.1	cytochrome P450, family 703, subfamily A, polypeptide 2	sp|Q9LNJ4|C70A2_ARATH	Cytochrome P450 703A2 OS=Arabidopsis thaliana OX=3702 GN=CYP703A2 PE=1 SV=1	#N/A	#N/A
DRSE_g1134.t1	AT5G41570.1	WRKY DNA-binding protein 24	sp|Q9FFS3|WRK24_ARATH	Probable WRKY transcription factor 24 OS=Arabidopsis thaliana OX=3702 GN=WRKY24 PE=1 SV=1	#N/A	#N/A
DRSE_g1135.t1	AT1G14620.1	decoy	#N/A	#N/A	#N/A	#N/A
DRSE_g1136.t1	AT3G61540.1	alpha/beta-Hydrolases superfamily protein	#N/A	#N/A	#N/A	#N/A
DRSE_g1137.t1	AT2G46110.1	ketopantoate hydroxymethyltransferase 1	sp|O82357|PANB1_ARATH	3-methyl-2-oxobutanoate hydroxymethyltransferase 1, mitochondrial OS=Arabidopsis thaliana OX=3702 GN=KPHMT1 PE=1 SV=1	PF02548.20	Pantoate_transf
DRSE_g1138.t1	#N/A	#N/A	#N/A	#N/A	#N/A	#N/A
DRSE_g1139.t1	#N/A	#N/A	#N/A	#N/A	#N/A	#N/A
DRSE_g1140.t1	AT3G61520.1	Pentatricopeptide repeat (PPR) superfamily protein	sp|Q9M316|PP292_ARATH	Pentatricopeptide repeat-containing protein At3g61520, mitochondrial OS=Arabidopsis thaliana OX=3702 GN=At3g61520 PE=2 SV=1	#N/A	#N/A
DRSE_g1141.t1	AT4G01250.1	WRKY family transcription factor	sp|O04609|WRK22_ARATH	WRKY transcription factor 22 OS=Arabidopsis thaliana OX=3702 GN=WRKY22 PE=2 SV=1	#N/A	#N/A
DRSE_g1142.t1	AT4G01270.1	RING/U-box superfamily protein	#N/A	#N/A	#N/A	#N/A
DRSE_g1143.t1	AT3G61510.1	ACC synthase 1	sp|P18485|1A12_SOLLC	1-aminocyclopropane-1-carboxylate synthase 2 OS=Solanum lycopersicum OX=4081 GN=ACS2 PE=1 SV=2	PF00155.26	Aminotran_1_2
DRSE_g1144.t1	AT1G01490.1	Heavy metal transport/detoxification superfamily protein	sp|O03982|HIP39_ARATH	Heavy metal-associated isoprenylated plant protein 39 OS=Arabidopsis thaliana OX=3702 GN=HIPP39 PE=2 SV=1	#N/A	#N/A
DRSE_g1145.t1	AT5G64130.1	cAMP-regulated phosphoprotein 19-related protein	#N/A	#N/A	#N/A	#N/A
DRSE_g1146.t1	AT1G01510.1	NAD(P)-binding Rossmann-fold superfamily protein	sp|O23702|CTBP_ARATH	C-terminal binding protein AN OS=Arabidopsis thaliana OX=3702 GN=AN PE=1 SV=1	#N/A	#N/A
DRSE_g1147.t1	AT1G01520.1	Homeodomain-like superfamily protein	sp|Q6R0H0|RVE3_ARATH	Protein REVEILLE 3 OS=Arabidopsis thaliana OX=3702 GN=RVE3 PE=2 SV=1	#N/A	#N/A
DRSE_g1147.t2	AT1G01520.1	Homeodomain-like superfamily protein	sp|Q6R0H0|RVE3_ARATH	Protein REVEILLE 3 OS=Arabidopsis thaliana OX=3702 GN=RVE3 PE=2 SV=1	#N/A	#N/A
DRSE_g1147.t3	AT1G01520.1	Homeodomain-like superfamily protein	sp|Q6R0H0|RVE3_ARATH	Protein REVEILLE 3 OS=Arabidopsis thaliana OX=3702 GN=RVE3 PE=2 SV=1	#N/A	#N/A
DRSE_g1148.t1	AT4G01290.2	unknown protein; FUNCTIONS IN: molecular_function unknown; INVOLVED IN: biological_process unknown; LOCATED IN: cellular_component unknown; EXPRESSED IN: 24 plant structures; EXPRESSED DURING: 15 growth stages; Has 1797 Blast hits to 1352 proteins in 216 species: Archae - 0; Bacteria - 202; Metazoa - 850; Fungi - 267; Plants - 109; Viruses - 0; Other Eukaryotes - 369 (source: NCBI BLink).	#N/A	#N/A	#N/A	#N/A
DRSE_g1149.t1	AT4G01310.1	Ribosomal L5P family protein	sp|O04603|RK5_ARATH	Large ribosomal subunit protein uL5c OS=Arabidopsis thaliana OX=3702 GN=RPL5 PE=2 SV=1	PF00281.24	Ribosomal_L5
DRSE_g1150.t1	AT4G01310.1	Ribosomal L5P family protein	sp|P82192|RK5_SPIOL	Large ribosomal subunit protein uL5c OS=Spinacia oleracea OX=3562 GN=RPL5 PE=1 SV=3	#N/A	#N/A
DRSE_g1151.t1	AT2G46090.1	Diacylglycerol kinase family protein	sp|O82359|LCKB2_ARATH	Sphingoid long-chain bases kinase 2, mitochondrial OS=Arabidopsis thaliana OX=3702 GN=LCKB2 PE=2 SV=1	PF19279.4	YegS_C
DRSE_g1152.t1	AT4G00290.1	Mechanosensitive ion channel protein	sp|Q8VZL4|MSL1_ARATH	Mechanosensitive ion channel protein 1, mitochondrial OS=Arabidopsis thaliana OX=3702 GN=MSL1 PE=1 SV=1	PF00924.23	MS_channel_2nd
DRSE_g1153.t1	#N/A	#N/A	#N/A	#N/A	#N/A	#N/A
DRSE_g1154.t1	AT5G49690.1	UDP-Glycosyltransferase superfamily protein	sp|Q66PF2|URT1_FRAAN	Putative UDP-rhamnose:rhamnosyltransferase 1 OS=Fragaria ananassa OX=3747 GN=GT4 PE=2 SV=1	#N/A	#N/A
DRSE_g1155.t1	AT3G61490.1	Pectin lyase-like superfamily protein	sp|A7PZL3|PGLR_VITVI	Probable polygalacturonase OS=Vitis vinifera OX=29760 GN=GSVIVT00026920001 PE=1 SV=1	#N/A	#N/A
DRSE_g1156.t1	AT4G01370.1	MAP kinase 4	sp|Q40353|MMK2_MEDSA	Mitogen-activated protein kinase homolog MMK2 OS=Medicago sativa OX=3879 GN=MMK2 PE=2 SV=1	#N/A	#N/A
DRSE_g1157.t1	AT2G46080.1	CONTAINS InterPro DOMAIN/s: Protein BYPASS related (InterPro:IPR008511); BEST Arabidopsis thaliana protein match is: Protein of unknown function (DUF793) (TAIR:AT1G01550.2); Has 153 Blast hits to 139 proteins in 20 species: Archae - 0; Bacteria - 2; Metazoa - 1; Fungi - 0; Plants - 150; Viruses - 0; Other Eukaryotes - 0 (source: NCBI BLink).	sp|Q9LMM6|BPS1_ARATH	Protein BPS1, chloroplastic OS=Arabidopsis thaliana OX=3702 GN=BPS1 PE=2 SV=1	#N/A	#N/A
DRSE_g1158.t1	AT1G01540.2	Protein kinase superfamily protein	sp|Q3EDL4|Y1154_ARATH	Probable serine/threonine-protein kinase At1g01540 OS=Arabidopsis thaliana OX=3702 GN=At1g01540 PE=1 SV=2	#N/A	#N/A
DRSE_g1159.t1	AT4G00300.2	fringe-related protein	sp|Q9FLW0|Y5241_ARATH	Probable receptor-like protein kinase At5g24010 OS=Arabidopsis thaliana OX=3702 GN=At5g24010 PE=1 SV=1	#N/A	#N/A
DRSE_g1160.t1	AT1G01580.1	ferric reduction oxidase 2	sp|P92949|FRO2_ARATH	Ferric reduction oxidase 2 OS=Arabidopsis thaliana OX=3702 GN=FRO2 PE=1 SV=2	#N/A	#N/A
DRSE_g1161.t1	AT5G28350.1	Quinoprotein amine dehydrogenase, beta chain-like; RIC1-like guanyl-nucleotide exchange factor	#N/A	#N/A	PF07064.18	RIC1
DRSE_g1162.t1	AT2G46060.1	transmembrane protein-related	#N/A	#N/A	PF12036.13	DUF3522
DRSE_g1163.t1	AT4G00330.1	calmodulin-binding receptor-like cytoplasmic kinase 2	sp|Q8VZJ9|CRCK2_ARATH	Calmodulin-binding receptor-like cytoplasmic kinase 2 OS=Arabidopsis thaliana OX=3702 GN=CRCK2 PE=2 SV=1	#N/A	#N/A
DRSE_g1164.t1	AT4G00335.1	RING-H2 finger B1A	sp|Q2HIJ8|RHB1A_ARATH	Probable E3 ubiquitin-protein ligase RHB1A OS=Arabidopsis thaliana OX=3702 GN=RHB1A PE=2 SV=1	#N/A	#N/A
DRSE_g1165.t1	AT4G00350.1	MATE efflux family protein	sp|F4JH46|DTX34_ARATH	Protein DETOXIFICATION 34 OS=Arabidopsis thaliana OX=3702 GN=DTX34 PE=2 SV=1	#N/A	#N/A
DRSE_g1166.t1	AT2G46040.1	ARID/BRIGHT DNA-binding domain;ELM2 domain protein	sp|Q84JT7|ARID1_ARATH	AT-rich interactive domain-containing protein 1 OS=Arabidopsis thaliana OX=3702 GN=ARID1 PE=2 SV=1	#N/A	#N/A
DRSE_g1167.t1	AT1G63800.1	ubiquitin-conjugating enzyme 5	sp|P42749|UBC5_ARATH	Ubiquitin-conjugating enzyme E2 5 OS=Arabidopsis thaliana OX=3702 GN=UBC5 PE=2 SV=2	#N/A	#N/A
DRSE_g1168.t1	AT2G46020.2	transcription regulatory protein SNF2, putative	sp|Q6EVK6|BRM_ARATH	ATP-dependent helicase BRM OS=Arabidopsis thaliana OX=3702 GN=BRM PE=1 SV=1	#N/A	#N/A
DRSE_g1169.t1	AT3G61440.1	cysteine synthase C1	sp|Q1KLZ1|CAS2_MALDO	L-3-cyanoalanine synthase 2, mitochondrial OS=Malus domestica OX=3750 GN=CAS2 PE=1 SV=1	#N/A	#N/A
DRSE_g1170.t1	AT4G29910.1	origin recognition complex protein 5	sp|Q6EWX0|ORC5_ARATH	Origin of replication complex subunit 5 OS=Arabidopsis thaliana OX=3702 GN=ORC5 PE=1 SV=1	PF14630.11	ORC5_C
DRSE_g1171.t1	AT4G00360.1	cytochrome P450, family 86, subfamily A, polypeptide 2	sp|O23066|C86A2_ARATH	Cytochrome P450 86A2 OS=Arabidopsis thaliana OX=3702 GN=CYP86A2 PE=1 SV=1	#N/A	#N/A
DRSE_g1172.t1	AT4G00370.1	Major facilitator superfamily protein	sp|Q8GX78|ANTR2_ARATH	Ascorbate transporter, chloroplastic OS=Arabidopsis thaliana OX=3702 GN=PHT4;4 PE=1 SV=1	#N/A	#N/A
DRSE_g1173.t1	#N/A	#N/A	#N/A	#N/A	#N/A	#N/A
DRSE_g1174.t1	#N/A	#N/A	#N/A	#N/A	#N/A	#N/A
DRSE_g1175.t1	AT3G62920.1	unknown protein; Has 25 Blast hits to 25 proteins in 11 species: Archae - 0; Bacteria - 0; Metazoa - 0; Fungi - 0; Plants - 25; Viruses - 0; Other Eukaryotes - 0 (source: NCBI BLink).	#N/A	#N/A	#N/A	#N/A
DRSE_g1176.t1	AT4G09350.1	Chaperone DnaJ-domain superfamily protein	sp|Q9SMS0|NDHT_ARATH	NAD(P)H-quinone oxidoreductase subunit T, chloroplastic OS=Arabidopsis thaliana OX=3702 GN=ndhT PE=1 SV=1	#N/A	#N/A
DRSE_g1177.t1	AT2G45960.1	plasma membrane intrinsic protein 1B	sp|Q06611|PIP12_ARATH	Aquaporin PIP1-2 OS=Arabidopsis thaliana OX=3702 GN=PIP1-2 PE=1 SV=1	#N/A	#N/A
DRSE_g1178.t1	AT3G61415.1	SKP1-like 21	sp|Q8LF97|ASK21_ARATH	SKP1-like protein 21 OS=Arabidopsis thaliana OX=3702 GN=ASK21 PE=2 SV=1	#N/A	#N/A
DRSE_g1178.t2	AT3G61415.1	SKP1-like 21	sp|Q8LF97|ASK21_ARATH	SKP1-like protein 21 OS=Arabidopsis thaliana OX=3702 GN=ASK21 PE=2 SV=1	#N/A	#N/A
DRSE_g1179.t1	AT1G01650.1	SIGNAL PEPTIDE PEPTIDASE-LIKE 4	sp|Q0WMJ8|SIPL4_ARATH	Signal peptide peptidase-like 4 OS=Arabidopsis thaliana OX=3702 GN=SPPL4 PE=2 SV=1	PF04258.18	Peptidase_A22B
DRSE_g1179.t2	AT1G01650.1	SIGNAL PEPTIDE PEPTIDASE-LIKE 4	sp|Q0WMJ8|SIPL4_ARATH	Signal peptide peptidase-like 4 OS=Arabidopsis thaliana OX=3702 GN=SPPL4 PE=2 SV=1	#N/A	#N/A
DRSE_g1180.t1	AT4G21090.2	MITOCHONDRIAL FERREDOXIN 2	sp|Q8S904|MFDX2_ARATH	Adrenodoxin-like protein 2, mitochondrial OS=Arabidopsis thaliana OX=3702 GN=MFDX2 PE=2 SV=1	#N/A	#N/A
DRSE_g1181.t1	AT2G45910.1	U-box domain-containing protein kinase family protein	sp|Q8GUH1|PUB33_ARATH	U-box domain-containing protein 33 OS=Arabidopsis thaliana OX=3702 GN=PUB33 PE=2 SV=2	#N/A	#N/A
DRSE_g1181.t2	AT2G45910.1	U-box domain-containing protein kinase family protein	sp|Q8GUH1|PUB33_ARATH	U-box domain-containing protein 33 OS=Arabidopsis thaliana OX=3702 GN=PUB33 PE=2 SV=2	#N/A	#N/A
DRSE_g1182.t1	AT1G01690.1	putative recombination initiation defects 3	sp|Q0WWX5|PRD3_ARATH	Putative recombination initiation defects 3 OS=Arabidopsis thaliana OX=3702 GN=PRD3 PE=1 SV=2	#N/A	#N/A
DRSE_g1182.t2	AT1G01690.1	putative recombination initiation defects 3	sp|Q0WWX5|PRD3_ARATH	Putative recombination initiation defects 3 OS=Arabidopsis thaliana OX=3702 GN=PRD3 PE=1 SV=2	#N/A	#N/A
DRSE_g1183.t1	AT4G00440.1	Protein of unknown function (DUF3741)	#N/A	#N/A	#N/A	#N/A
DRSE_g1184.t1	AT4G00450.1	RNA polymerase II transcription mediators	sp|H3K2Y6|MED12_ARATH	Mediator of RNA polymerase II transcription subunit 12 OS=Arabidopsis thaliana OX=3702 GN=MED12 PE=1 SV=1	PF09497.15	Med12
DRSE_g1185.t1	#N/A	#N/A	#N/A	#N/A	#N/A	#N/A
DRSE_g1186.t1	AT1G32360.1	Zinc finger (CCCH-type) family protein	sp|Q9LQM3|C3H12_ARATH	Zinc finger CCCH domain-containing protein 12 OS=Arabidopsis thaliana OX=3702 GN=At1g32360 PE=2 SV=1	#N/A	#N/A
DRSE_g1187.t1	#N/A	#N/A	#N/A	#N/A	#N/A	#N/A
DRSE_g1188.t1	AT4G00460.2	RHO guanyl-nucleotide exchange factor 3	sp|A4IJ27|ROGF3_ARATH	Rop guanine nucleotide exchange factor 3 OS=Arabidopsis thaliana OX=3702 GN=ROPGEF3 PE=2 SV=1	#N/A	#N/A
DRSE_g1189.t1	AT5G52010.1	C2H2-like zinc finger protein	#N/A	#N/A	#N/A	#N/A
DRSE_g1190.t1	AT4G00467.1	Calcium-dependent lipid-binding (CaLB domain) family protein	sp|Q9M2T2|PP16A_ARATH	16 kDa phloem protein 1 OS=Arabidopsis thaliana OX=3702 GN=PP16-1 PE=1 SV=1	#N/A	#N/A
DRSE_g1191.t1	AT4G23340.1	2-oxoglutarate (2OG) and Fe(II)-dependent oxygenase superfamily protein	sp|F4KBY0|GAOXL_ARATH	Gibberellin 20-oxidase-like protein OS=Arabidopsis thaliana OX=3702 GN=At5g51310 PE=2 SV=1	#N/A	#N/A
DRSE_g1192.t1	#N/A	#N/A	#N/A	#N/A	#N/A	#N/A
DRSE_g1193.t1	AT4G00490.1	beta-amylase 2	sp|O65258|BAM2_ARATH	Beta-amylase 2, chloroplastic OS=Arabidopsis thaliana OX=3702 GN=BAM2 PE=1 SV=2	#N/A	#N/A
DRSE_g1194.t1	AT3G49050.1	alpha/beta-Hydrolases superfamily protein	#N/A	#N/A	#N/A	#N/A
DRSE_g1194.t2	AT3G49050.1	alpha/beta-Hydrolases superfamily protein	#N/A	#N/A	#N/A	#N/A
DRSE_g1195.t1	AT3G61350.1	SKP1 interacting partner 4	sp|Q9M2C9|SKIP4_ARATH	F-box/kelch-repeat protein SKIP4 OS=Arabidopsis thaliana OX=3702 GN=SKIP4 PE=1 SV=1	#N/A	#N/A
DRSE_g1196.t1	AT1G14000.1	VH1-interacting kinase	sp|Q9XI87|VIK_ARATH	Serine/threonine-protein kinase VIK OS=Arabidopsis thaliana OX=3702 GN=VIK PE=1 SV=1	#N/A	#N/A
DRSE_g1196.t2	AT1G14000.1	VH1-interacting kinase	sp|Q9XI87|VIK_ARATH	Serine/threonine-protein kinase VIK OS=Arabidopsis thaliana OX=3702 GN=VIK PE=1 SV=1	#N/A	#N/A
DRSE_g1197.t1	AT4G20960.1	Cytidine/deoxycytidylate deaminase family protein	sp|Q8GWP5|RIBD_ARATH	Riboflavin biosynthesis protein PYRD, chloroplastic OS=Arabidopsis thaliana OX=3702 GN=PYRD PE=1 SV=1	PF18785.6	Inv-AAD
DRSE_g1198.t1	AT1G01730.1	unknown protein; FUNCTIONS IN: molecular_function unknown; INVOLVED IN: biological_process unknown; LOCATED IN: chloroplast; EXPRESSED IN: 23 plant structures; EXPRESSED DURING: 13 growth stages; Has 42 Blast hits to 42 proteins in 17 species: Archae - 0; Bacteria - 2; Metazoa - 5; Fungi - 1; Plants - 34; Viruses - 0; Other Eukaryotes - 0 (source: NCBI BLink).	#N/A	#N/A	#N/A	#N/A
DRSE_g1199.t1	AT3G16650.1	Transducin/WD40 repeat-like superfamily protein	sp|Q39190|PRL2_ARATH	Protein pleiotropic regulator PRL2 OS=Arabidopsis thaliana OX=3702 GN=PRL2 PE=2 SV=2	#N/A	#N/A
DRSE_g1200.t1	#N/A	#N/A	#N/A	#N/A	#N/A	#N/A
DRSE_g1201.t1	AT3G61310.1	AT hook motif DNA-binding family protein	sp|Q8L7L5|AHL11_ARATH	AT-hook motif nuclear-localized protein 11 OS=Arabidopsis thaliana OX=3702 GN=AHL11 PE=2 SV=1	#N/A	#N/A
DRSE_g1202.t1	#N/A	#N/A	sp|A0A1D6GNR3|KWL1_MAIZE	Kiwellin-1 OS=Zea mays OX=4577 GN=KWL1 PE=1 SV=1	#N/A	#N/A
DRSE_g1203.t1	#N/A	#N/A	sp|A0A1D6GNR3|KWL1_MAIZE	Kiwellin-1 OS=Zea mays OX=4577 GN=KWL1 PE=1 SV=1	#N/A	#N/A
DRSE_g1204.t1	#N/A	#N/A	sp|A0A1D6GNR3|KWL1_MAIZE	Kiwellin-1 OS=Zea mays OX=4577 GN=KWL1 PE=1 SV=1	#N/A	#N/A
DRSE_g1205.t1	#N/A	#N/A	sp|A0A1D6GNR3|KWL1_MAIZE	Kiwellin-1 OS=Zea mays OX=4577 GN=KWL1 PE=1 SV=1	#N/A	#N/A
DRSE_g1206.t1	#N/A	#N/A	sp|A0A1D6GNR3|KWL1_MAIZE	Kiwellin-1 OS=Zea mays OX=4577 GN=KWL1 PE=1 SV=1	#N/A	#N/A
DRSE_g1206.t2	#N/A	#N/A	sp|A0A1D6GNR3|KWL1_MAIZE	Kiwellin-1 OS=Zea mays OX=4577 GN=KWL1 PE=1 SV=1	#N/A	#N/A
DRSE_g1207.t1	#N/A	#N/A	sp|A0A1D6GNR3|KWL1_MAIZE	Kiwellin-1 OS=Zea mays OX=4577 GN=KWL1 PE=1 SV=1	#N/A	#N/A
DRSE_g1208.t1	#N/A	#N/A	sp|A0A1D6GNR3|KWL1_MAIZE	Kiwellin-1 OS=Zea mays OX=4577 GN=KWL1 PE=1 SV=1	#N/A	#N/A
DRSE_g1209.t1	#N/A	#N/A	sp|A0A1D6GNR3|KWL1_MAIZE	Kiwellin-1 OS=Zea mays OX=4577 GN=KWL1 PE=1 SV=1	#N/A	#N/A
DRSE_g1210.t1	#N/A	#N/A	sp|Q6H5X0|RIP2_ORYSJ	Putative ripening-related protein 2 OS=Oryza sativa subsp. japonica OX=39947 GN=Os02g0637000 PE=3 SV=1	#N/A	#N/A
DRSE_g1211.t1	#N/A	#N/A	sp|A0A1D6GNR3|KWL1_MAIZE	Kiwellin-1 OS=Zea mays OX=4577 GN=KWL1 PE=1 SV=1	#N/A	#N/A
DRSE_g1212.t1	#N/A	#N/A	sp|A0A1D6GNR3|KWL1_MAIZE	Kiwellin-1 OS=Zea mays OX=4577 GN=KWL1 PE=1 SV=1	#N/A	#N/A
DRSE_g1213.t1	AT4G11610.1	C2 calcium/lipid-binding plant phosphoribosyltransferase family protein	sp|Q84TJ7|MCTP7_ARATH	Multiple C2 domain and transmembrane region protein 7 OS=Arabidopsis thaliana OX=3702 GN=MCTP7 PE=2 SV=1	#N/A	#N/A
DRSE_g1214.t1	AT3G48480.1	Cysteine proteinases superfamily protein	sp|Q8L7S0|ULP2B_ARATH	Probable ubiquitin-like-specific protease 2B OS=Arabidopsis thaliana OX=3702 GN=ULP2B PE=1 SV=3	#N/A	#N/A
DRSE_g1215.t1	AT1G01750.1	actin depolymerizing factor 11	sp|Q9LQ81|ADF10_ARATH	Actin-depolymerizing factor 10 OS=Arabidopsis thaliana OX=3702 GN=ADF10 PE=2 SV=1	PF00241.25	Cofilin_ADF
DRSE_g1216.t1	AT5G23850.1	Arabidopsis thaliana protein of unknown function (DUF821)	#N/A	#N/A	#N/A	#N/A
DRSE_g1217.t1	AT2G45830.1	downstream target of AGL15 2	#N/A	#N/A	#N/A	#N/A
DRSE_g1218.t1	AT1G01760.1	adenosine deaminases;RNA binding;RNA binding;adenosine deaminases	sp|F4HU58|TAD1_ARATH	tRNA-specific adenosine deaminase TAD1 OS=Arabidopsis thaliana OX=3702 GN=TAD1 PE=1 SV=1	PF02137.23	A_deamin
DRSE_g1219.t1	AT3G48940.1	Remorin family protein	sp|P93788|REMO_SOLTU	Remorin OS=Solanum tuberosum OX=4113 PE=1 SV=1	#N/A	#N/A
DRSE_g1220.t1	AT3G61250.1	myb domain protein 17	sp|Q9M2D9|MYB17_ARATH	Transcription factor MYB17 OS=Arabidopsis thaliana OX=3702 GN=MYB17 PE=1 SV=1	#N/A	#N/A
DRSE_g1221.t1	AT4G00660.2	RNAhelicase-like 8	sp|Q8RXK6|RH8_ARATH	DEAD-box ATP-dependent RNA helicase 8 OS=Arabidopsis thaliana OX=3702 GN=RH8 PE=2 SV=1	#N/A	#N/A
DRSE_g1222.t1	AT2G38040.1	acetyl Co-enzyme a carboxylase carboxyltransferase alpha subunit	sp|Q9LD43|ACCA_ARATH	Acetyl-coenzyme A carboxylase carboxyl transferase subunit alpha, chloroplastic OS=Arabidopsis thaliana OX=3702 GN=CAC3 PE=1 SV=1	#N/A	#N/A
DRSE_g1223.t1	AT5G20165.1	unknown protein; FUNCTIONS IN: molecular_function unknown; INVOLVED IN: biological_process unknown; LOCATED IN: endomembrane system; CONTAINS InterPro DOMAIN/s: Protein of unknown function DUF1242 (InterPro:IPR009653); Has 35333 Blast hits to 34131 proteins in 2444 species: Archae - 798; Bacteria - 22429; Metazoa - 974; Fungi - 991; Plants - 531; Viruses - 0; Other Eukaryotes - 9610 (source: NCBI…	#N/A	#N/A	PF06842.17	DUF1242
DRSE_g1224.t1	#N/A	#N/A	#N/A	#N/A	#N/A	#N/A
DRSE_g1225.t1	AT1G01780.1	GATA type zinc finger transcription factor family protein	sp|Q1ECF5|PLI2B_ARATH	LIM domain-containing protein PLIM2b OS=Arabidopsis thaliana OX=3702 GN=PLIM2B PE=1 SV=1	#N/A	#N/A
DRSE_g1226.t1	AT4G00630.1	K+ efflux antiporter 2	sp|O65272|KEA2_ARATH	K(+) efflux antiporter 2, chloroplastic OS=Arabidopsis thaliana OX=3702 GN=KEA2 PE=1 SV=2	PF02254.23	TrkA_N
DRSE_g1227.t1	AT4G00620.1	Amino acid dehydrogenase family protein	sp|O65271|FOLD4_ARATH	Bifunctional protein FolD 4, chloroplastic OS=Arabidopsis thaliana OX=3702 GN=FOLD4 PE=1 SV=1	PF00763.28	THF_DHG_CYH
DRSE_g1228.t1	AT4G00590.1	N-terminal nucleophile aminohydrolases (Ntn hydrolases) superfamily protein	sp|O65268|TASP1_ARATH	Putative threonine aspartase OS=Arabidopsis thaliana OX=3702 GN=At4g00590 PE=2 SV=3	#N/A	#N/A
DRSE_g1229.t1	AT3G61220.1	NAD(P)-binding Rossmann-fold superfamily protein	sp|B2X050|MNR1_CAPAN	(+)-neomenthol dehydrogenase OS=Capsicum annuum OX=4072 GN=MNR1 PE=1 SV=1	#N/A	#N/A
DRSE_g1230.t1	AT3G61220.1	NAD(P)-binding Rossmann-fold superfamily protein	sp|Q6WAU1|IPIPR_MENPI	(-)-isopiperitenone reductase OS=Mentha piperita OX=34256 PE=1 SV=1	#N/A	#N/A
DRSE_g1231.t1	AT3G61220.1	NAD(P)-binding Rossmann-fold superfamily protein	sp|Q6WAU1|IPIPR_MENPI	(-)-isopiperitenone reductase OS=Mentha piperita OX=34256 PE=1 SV=1	#N/A	#N/A
DRSE_g1232.t1	AT3G61220.1	NAD(P)-binding Rossmann-fold superfamily protein	sp|Q6WAU1|IPIPR_MENPI	(-)-isopiperitenone reductase OS=Mentha piperita OX=34256 PE=1 SV=1	#N/A	#N/A
DRSE_g1233.t1	AT3G61220.1	NAD(P)-binding Rossmann-fold superfamily protein	sp|Q9M2E2|SDR1_ARATH	(+)-neomenthol dehydrogenase OS=Arabidopsis thaliana OX=3702 GN=SDR1 PE=1 SV=1	#N/A	#N/A
DRSE_g1234.t1	AT4G00550.1	digalactosyl diacylglycerol deficient 2	sp|Q6DW73|DGDG2_LOTJA	Digalactosyldiacylglycerol synthase 2, chloroplastic OS=Lotus japonicus OX=34305 GN=DGD2 PE=2 SV=1	#N/A	#N/A
DRSE_g1235.t1	AT3G55470.2	Calcium-dependent lipid-binding (CaLB domain) family protein	sp|Q0JBH9|ERG3_ORYSJ	Elicitor-responsive protein 3 OS=Oryza sativa subsp. japonica OX=39947 GN=ERG3 PE=1 SV=1	#N/A	#N/A
DRSE_g1236.t1	AT4G32730.1	Homeodomain-like protein	sp|Q9S7G7|MB3R1_ARATH	Transcription factor MYB3R-1 OS=Arabidopsis thaliana OX=3702 GN=MYB3R1 PE=2 SV=1	PF13921.11	Myb_DNA-bind_6
DRSE_g1237.t1	#N/A	#N/A	#N/A	#N/A	#N/A	#N/A
DRSE_g1238.t1	#N/A	#N/A	#N/A	#N/A	#N/A	#N/A
DRSE_g1239.t1	#N/A	#N/A	#N/A	#N/A	#N/A	#N/A
DRSE_g1239.t2	#N/A	#N/A	#N/A	#N/A	#N/A	#N/A
DRSE_g1240.t1	AT3G61190.2	BON association protein 1	sp|Q941L2|BAP1_ARATH	BON1-associated protein 1 OS=Arabidopsis thaliana OX=3702 GN=BAP1 PE=1 SV=1	#N/A	#N/A
DRSE_g1241.t1	AT1G12760.1	Zinc finger, C3HC4 type (RING finger) family protein	sp|Q9LN71|RING1_ARATH	E3 ubiquitin-protein ligase At1g12760 OS=Arabidopsis thaliana OX=3702 GN=At1g12760 PE=1 SV=1	#N/A	#N/A
DRSE_g1242.t1	AT4G00720.1	shaggy-like protein kinase 32	sp|Q96287|KSG8_ARATH	Shaggy-related protein kinase theta OS=Arabidopsis thaliana OX=3702 GN=ASK8 PE=2 SV=3	#N/A	#N/A
DRSE_g1243.t1	#N/A	#N/A	sp|P83326|PMEI_ACTDE	Pectinesterase inhibitor OS=Actinidia deliciosa OX=3627 GN=PMEI PE=1 SV=2	#N/A	#N/A
DRSE_g1244.t1	AT3G61060.1	phloem protein 2-A13	sp|Q9LEX0|P2A13_ARATH	F-box protein PP2-A13 OS=Arabidopsis thaliana OX=3702 GN=PP2A13 PE=1 SV=1	#N/A	#N/A
DRSE_g1245.t1	AT4G17510.1	ubiquitin C-terminal hydrolase 3	sp|Q8GWE1|UCH3_ARATH	Ubiquitin carboxyl-terminal hydrolase 3 OS=Arabidopsis thaliana OX=3702 GN=UCH3 PE=2 SV=1	PF01088.26	Peptidase_C12
DRSE_g1246.t1	AT3G61140.1	26S proteasome, regulatory subunit Rpn7;Proteasome component (PCI) domain	sp|P45432|CSN1_ARATH	COP9 signalosome complex subunit 1 OS=Arabidopsis thaliana OX=3702 GN=CSN1 PE=1 SV=2	PF21151.2	CSN1_C
DRSE_g1247.t1	AT4G00740.1	S-adenosyl-L-methionine-dependent methyltransferases superfamily protein	sp|Q93W95|PMTD_ARATH	Probable pectin methyltransferase QUA3 OS=Arabidopsis thaliana OX=3702 GN=QUA3 PE=2 SV=1	#N/A	#N/A
DRSE_g1248.t1	AT4G00730.1	Homeobox-leucine zipper family protein / lipid-binding START domain-containing protein	sp|Q0WV12|ANL2_ARATH	Homeobox-leucine zipper protein ANTHOCYANINLESS 2 OS=Arabidopsis thaliana OX=3702 GN=ANL2 PE=1 SV=1	PF01852.24	START
DRSE_g1249.t1	AT4G00750.1	S-adenosyl-L-methionine-dependent methyltransferases superfamily protein	sp|Q9ZPH9|PMTF_ARATH	Probable methyltransferase PMT15 OS=Arabidopsis thaliana OX=3702 GN=At4g00750 PE=2 SV=1	#N/A	#N/A
DRSE_g1250.t1	AT4G00755.1	F-box family protein	sp|Q8LG03|FB345_ARATH	F-box protein At4g00755 OS=Arabidopsis thaliana OX=3702 GN=At4g00755 PE=2 SV=1	#N/A	#N/A
DRSE_g1250.t2	AT4G00755.1	F-box family protein	sp|Q8LG03|FB345_ARATH	F-box protein At4g00755 OS=Arabidopsis thaliana OX=3702 GN=At4g00755 PE=2 SV=1	#N/A	#N/A
DRSE_g1251.t1	AT1G01820.1	peroxin 11c	sp|Q9LQ73|PX11C_ARATH	Peroxisomal membrane protein 11C OS=Arabidopsis thaliana OX=3702 GN=PEX11C PE=1 SV=1	#N/A	#N/A
DRSE_g1252.t1	AT2G45720.1	ARM repeat superfamily protein	#N/A	#N/A	PF23005.1	DUF7032
DRSE_g1253.t1	AT4G25500.1	arginine/serine-rich splicing factor 35	sp|P92965|RS40_ARATH	Serine/arginine-rich splicing factor RS40 OS=Arabidopsis thaliana OX=3702 GN=RS40 PE=1 SV=2	#N/A	#N/A
DRSE_g1253.t2	AT4G25500.1	arginine/serine-rich splicing factor 35	sp|P92965|RS40_ARATH	Serine/arginine-rich splicing factor RS40 OS=Arabidopsis thaliana OX=3702 GN=RS40 PE=1 SV=2	#N/A	#N/A
DRSE_g1253.t3	AT5G52040.1	RNA-binding (RRM/RBD/RNP motifs) family protein	sp|P92966|SRS41_ARATH	Serine/arginine-rich splicing factor RS41 OS=Arabidopsis thaliana OX=3702 GN=RS41 PE=1 SV=2	PF03880.20	DbpA
DRSE_g1254.t1	AT5G19790.1	related to AP2 11	sp|A0A1X9PY88|ERN1_LOTJA	Ethylene-responsive transcription factor ERN1 OS=Lotus japonicus OX=34305 GN=ERN1 PE=2 SV=1	#N/A	#N/A
DRSE_g1255.t1	#N/A	#N/A	#N/A	#N/A	#N/A	#N/A
DRSE_g1256.t1	#N/A	#N/A	#N/A	#N/A	#N/A	#N/A
DRSE_g1257.t1	AT4G14480.1	Protein kinase superfamily protein	sp|O23304|BLUS1_ARATH	Serine/threonine-protein kinase BLUS1 OS=Arabidopsis thaliana OX=3702 GN=BLUS1 PE=1 SV=1	#N/A	#N/A
DRSE_g1258.t1	AT2G47560.1	RING/U-box superfamily protein	sp|O22255|ATL64_ARATH	RING-H2 finger protein ATL64 OS=Arabidopsis thaliana OX=3702 GN=ATL64 PE=2 SV=1	#N/A	#N/A
DRSE_g1259.t1	AT3G61080.1	Protein kinase superfamily protein	sp|Q9LEW8|FN3KR_ARATH	Protein-ribulosamine 3-kinase, chloroplastic OS=Arabidopsis thaliana OX=3702 GN=At3g61080 PE=1 SV=2	PF03881.19	Fructosamin_kin
DRSE_g1260.t1	AT1G01840.1	unknown protein; Has 23 Blast hits to 23 proteins in 9 species: Archae - 0; Bacteria - 0; Metazoa - 0; Fungi - 0; Plants - 23; Viruses - 0; Other Eukaryotes - 0 (source: NCBI BLink).	#N/A	#N/A	#N/A	#N/A
DRSE_g1261.t1	AT1G01860.1	Ribosomal RNA adenine dimethylase family protein	sp|O65090|DIM1C_ARATH	Ribosomal RNA small subunit methyltransferase, chloroplastic OS=Arabidopsis thaliana OX=3702 GN=PFC1 PE=2 SV=1	#N/A	#N/A
DRSE_g1262.t1	AT4G31920.1	response regulator 10	sp|O49397|ARR10_ARATH	Two-component response regulator ARR10 OS=Arabidopsis thaliana OX=3702 GN=ARR10 PE=1 SV=1	#N/A	#N/A
DRSE_g1262.t2	AT4G31920.1	response regulator 10	sp|O49397|ARR10_ARATH	Two-component response regulator ARR10 OS=Arabidopsis thaliana OX=3702 GN=ARR10 PE=1 SV=1	#N/A	#N/A
DRSE_g1263.t1	AT1G01880.1	5'-3' exonuclease family protein	sp|Q9LPD2|GENL1_ARATH	Flap endonuclease GEN-like 1 OS=Arabidopsis thaliana OX=3702 GN=GEN1 PE=1 SV=3	#N/A	#N/A
DRSE_g1264.t1	AT4G00770.1	unknown protein; Has 127 Blast hits to 120 proteins in 33 species: Archae - 0; Bacteria - 2; Metazoa - 6; Fungi - 8; Plants - 62; Viruses - 3; Other Eukaryotes - 46 (source: NCBI BLink).	#N/A	#N/A	#N/A	#N/A
DRSE_g1265.t1	AT1G12600.1	UDP-N-acetylglucosamine (UAA) transporter family	sp|Q9LDX3|UTR4_ARATH	UDP-galactose/UDP-glucose transporter 4 OS=Arabidopsis thaliana OX=3702 GN=UTR4 PE=2 SV=1	PF08449.16	UAA
DRSE_g1266.t1	#N/A	#N/A	#N/A	#N/A	#N/A	#N/A
DRSE_g1267.t1	AT1G01920.2	SET domain-containing protein	sp|Q9XI84|RBCMT_ARATH	[Fructose-bisphosphate aldolase]-lysine N-methyltransferase, chloroplastic OS=Arabidopsis thaliana OX=3702 GN=LSMT-L PE=1 SV=1	#N/A	#N/A
DRSE_g1268.t1	AT1G79640.2	Protein kinase superfamily protein	sp|Q3E9X6|CRK21_ARATH	Cysteine-rich receptor-like protein kinase 21 OS=Arabidopsis thaliana OX=3702 GN=CRK21 PE=2 SV=1	#N/A	#N/A
DRSE_g1269.t1	AT5G27640.1	translation initiation factor 3B1	sp|P56821|EIF3B_TOBAC	Eukaryotic translation initiation factor 3 subunit B OS=Nicotiana tabacum OX=4097 GN=TIF3B1 PE=2 SV=1	#N/A	#N/A
DRSE_g1269.t2	AT5G27640.1	translation initiation factor 3B1	sp|P56821|EIF3B_TOBAC	Eukaryotic translation initiation factor 3 subunit B OS=Nicotiana tabacum OX=4097 GN=TIF3B1 PE=2 SV=1	#N/A	#N/A
DRSE_g1270.t1	AT4G25433.1	peptidoglycan-binding LysM domain-containing protein	#N/A	#N/A	#N/A	#N/A
DRSE_g1271.t1	AT4G22990.1	Major Facilitator Superfamily with SPX (SYG1/Pho81/XPR1) domain-containing protein	sp|Q93ZQ5|SPXM3_ARATH	SPX domain-containing membrane protein At4g22990 OS=Arabidopsis thaliana OX=3702 GN=At4g22990 PE=2 SV=2	#N/A	#N/A
DRSE_g1272.t1	#N/A	#N/A	#N/A	#N/A	#N/A	#N/A
DRSE_g1273.t1	#N/A	#N/A	#N/A	#N/A	#N/A	#N/A
DRSE_g1274.t1	AT1G01910.1	P-loop containing nucleoside triphosphate hydrolases superfamily protein	sp|Q949M9|GET3A_ARATH	ATPase GET3A OS=Arabidopsis thaliana OX=3702 GN=GET3A PE=1 SV=1	#N/A	#N/A
DRSE_g1275.t1	AT2G45690.1	shrunken seed protein (SSE1)	sp|Q8S8S1|PEX16_ARATH	Peroxisome biogenesis protein 16 OS=Arabidopsis thaliana OX=3702 GN=PEX16 PE=1 SV=1	PF08610.15	Pex16
DRSE_g1276.t1	AT2G45680.1	TCP family transcription factor	sp|O64647|TCP9_ARATH	Transcription factor TCP9 OS=Arabidopsis thaliana OX=3702 GN=TCP9 PE=1 SV=1	#N/A	#N/A
DRSE_g1277.t1	AT2G42010.1	phospholipase D beta 1	sp|P93733|PLDB1_ARATH	Phospholipase D beta 1 OS=Arabidopsis thaliana OX=3702 GN=PLDBETA1 PE=1 SV=4	#N/A	#N/A
DRSE_g1278.t1	AT1G01900.1	subtilase family protein	sp|Q84WS0|SBT11_ARATH	Subtilisin-like protease SBT1.1 OS=Arabidopsis thaliana OX=3702 GN=SBTI1.1 PE=1 SV=1	#N/A	#N/A
DRSE_g1279.t1	AT1G01900.1	subtilase family protein	sp|Q84WS0|SBT11_ARATH	Subtilisin-like protease SBT1.1 OS=Arabidopsis thaliana OX=3702 GN=SBTI1.1 PE=1 SV=1	#N/A	#N/A
DRSE_g1280.t1	AT4G31010.1	RNA-binding CRS1 / YhbY (CRM) domain-containing protein	sp|Q8VYD9|CAF1M_ARATH	CRS2-associated factor 1, mitochondrial OS=Arabidopsis thaliana OX=3702 GN=At4g31010 PE=2 SV=1	#N/A	#N/A
DRSE_g1281.t1	AT2G45670.1	calcineurin B subunit-related	sp|Q8S8S2|LPCT2_ARATH	Lysophospholipid acyltransferase LPEAT2 OS=Arabidopsis thaliana OX=3702 GN=LPEAT2 PE=1 SV=1	#N/A	#N/A
DRSE_g1282.t1	AT2G45660.1	AGAMOUS-like 20	sp|O64645|SOC1_ARATH	MADS-box protein SOC1 OS=Arabidopsis thaliana OX=3702 GN=SOC1 PE=1 SV=1	#N/A	#N/A
DRSE_g1283.t1	AT2G45650.1	AGAMOUS-like 6	sp|Q8LLR1|MADS3_VITVI	Agamous-like MADS-box protein MADS3 OS=Vitis vinifera OX=29760 GN=MADS3 PE=2 SV=1	#N/A	#N/A
DRSE_g1284.t1	AT2G45620.1	Nucleotidyltransferase family protein	sp|O64642|URT1_ARATH	UTP:RNA uridylyltransferase 1 OS=Arabidopsis thaliana OX=3702 GN=URT1 PE=1 SV=2	PF22600.1	MTPAP-like_central
DRSE_g1285.t1	AT2G45610.1	alpha/beta-Hydrolases superfamily protein	sp|O64641|CXE9_ARATH	Probable carboxylesterase 9 OS=Arabidopsis thaliana OX=3702 GN=CXE9 PE=2 SV=1	#N/A	#N/A
DRSE_g1286.t1	AT2G45600.1	alpha/beta-Hydrolases superfamily protein	sp|O64640|CXE8_ARATH	Probable carboxylesterase 8 OS=Arabidopsis thaliana OX=3702 GN=CXE8 PE=2 SV=1	#N/A	#N/A
DRSE_g1286.t2	AT2G45600.1	alpha/beta-Hydrolases superfamily protein	sp|O64640|CXE8_ARATH	Probable carboxylesterase 8 OS=Arabidopsis thaliana OX=3702 GN=CXE8 PE=2 SV=1	#N/A	#N/A
DRSE_g1287.t1	AT2G45590.1	Protein kinase superfamily protein	sp|O64639|Y2559_ARATH	Receptor-like serine/threonine-protein kinase At2g45590 OS=Arabidopsis thaliana OX=3702 GN=At2g45590 PE=2 SV=1	#N/A	#N/A
DRSE_g1288.t1	AT3G61050.1	Calcium-dependent lipid-binding (CaLB domain) family protein	sp|Q9LEX1|CLB_ARATH	Calcium-dependent lipid-binding protein OS=Arabidopsis thaliana OX=3702 GN=CLB PE=1 SV=1	#N/A	#N/A
DRSE_g1289.t1	AT3G30340.1	nodulin MtN21 /EamA-like transporter family protein	sp|Q9LI65|WTR24_ARATH	WAT1-related protein At3g30340 OS=Arabidopsis thaliana OX=3702 GN=At3g30340 PE=2 SV=1	#N/A	#N/A
DRSE_g1290.t1	AT2G45560.2	cytochrome P450, family 76, subfamily C, polypeptide 1	sp|W8JMV1|CYT24_CATRO	Cytochrome P450 76T24 OS=Catharanthus roseus OX=4058 GN=CYP76T24 PE=2 SV=1	#N/A	#N/A
DRSE_g1291.t1	AT2G45540.1	WD-40 repeat family protein / beige-related	sp|F4IG73|BCHC2_ARATH	BEACH domain-containing protein C2 OS=Arabidopsis thaliana OX=3702 GN=BCHC2 PE=1 SV=1	PF14844.11	PH_BEACH
DRSE_g1292.t1	AT2G45510.1	cytochrome P450, family 704, subfamily A, polypeptide 2	sp|Q9C788|C70B1_ARATH	Cytochrome P450 704B1 OS=Arabidopsis thaliana OX=3702 GN=CYP704B1 PE=1 SV=1	#N/A	#N/A
DRSE_g1293.t1	AT1G23740.1	Oxidoreductase, zinc-binding dehydrogenase family protein	sp|K4BW79|ENOX_SOLLC	2-methylene-furan-3-one reductase OS=Solanum lycopersicum OX=4081 GN=EO PE=1 SV=1	#N/A	#N/A
DRSE_g1294.t1	AT2G45500.1	AAA-type ATPase family protein	sp|F4JEX5|FIGL1_ARATH	ATPase family AAA domain-containing protein FIGL1 OS=Arabidopsis thaliana OX=3702 GN=FIGL1 PE=2 SV=2	#N/A	#N/A
DRSE_g1294.t2	AT2G45500.1	AAA-type ATPase family protein	sp|F4JEX5|FIGL1_ARATH	ATPase family AAA domain-containing protein FIGL1 OS=Arabidopsis thaliana OX=3702 GN=FIGL1 PE=2 SV=2	#N/A	#N/A
DRSE_g1295.t1	AT2G45490.1	ataurora3	sp|O64629|AUR3_ARATH	Serine/threonine-protein kinase Aurora-3 OS=Arabidopsis thaliana OX=3702 GN=AUR3 PE=2 SV=1	#N/A	#N/A
DRSE_g1296.t1	AT2G45480.1	growth-regulating factor 9	sp|Q8S9M3|GRF9_ARATH	Growth-regulating factor 9 OS=Arabidopsis thaliana OX=3702 GN=GRF9 PE=1 SV=1	PF08879.15	WRC
DRSE_g1297.t1	AT3G60900.1	FASCICLIN-like arabinogalactan-protein 10	sp|Q9LZX4|FLA10_ARATH	Fasciclin-like arabinogalactan protein 10 OS=Arabidopsis thaliana OX=3702 GN=FLA10 PE=2 SV=1	#N/A	#N/A
DRSE_g1298.t1	AT1G01930.1	zinc finger protein-related	sp|Q9ZQ18|REIL2_ARATH	Cytoplasmic 60S subunit biogenesis factor REI1 homolog 2 OS=Arabidopsis thaliana OX=3702 GN=REIL2 PE=1 SV=1	PF18826.6	bVLRF1
DRSE_g1299.t1	AT3G29635.1	HXXXD-type acyl-transferase family protein	sp|Q8W1W9|5MAT1_SALSN	Malonyl-coenzyme:anthocyanin 5-O-glucoside-6'''-O-malonyltransferase OS=Salvia splendens OX=180675 GN=5MAT1 PE=1 SV=1	#N/A	#N/A
DRSE_g1300.t1	AT1G01940.1	Cyclophilin-like peptidyl-prolyl cis-trans isomerase family protein	sp|Q9LPC7|CP18A_ARATH	Peptidyl-prolyl cis-trans isomerase CYP18-1 OS=Arabidopsis thaliana OX=3702 GN=CYP18-1 PE=2 SV=1	#N/A	#N/A
DRSE_g1301.t1	AT2G45460.2	SMAD/FHA domain-containing protein	#N/A	#N/A	#N/A	#N/A
DRSE_g1301.t2	AT2G45460.2	SMAD/FHA domain-containing protein	#N/A	#N/A	#N/A	#N/A
DRSE_g1302.t1	AT1G01950.1	armadillo repeat kinesin 2	sp|Q9LPC6|KINUB_ARATH	Kinesin-like protein KIN-UB OS=Arabidopsis thaliana OX=3702 GN=KINUB PE=1 SV=2	#N/A	#N/A
DRSE_g1303.t1	AT1G24620.1	EF hand calcium-binding protein family	sp|Q9FYK2|CML25_ARATH	Probable calcium-binding protein CML25 OS=Arabidopsis thaliana OX=3702 GN=CML25 PE=2 SV=1	#N/A	#N/A
DRSE_g1303.t2	AT1G24620.1	EF hand calcium-binding protein family	sp|Q9FYK2|CML25_ARATH	Probable calcium-binding protein CML25 OS=Arabidopsis thaliana OX=3702 GN=CML25 PE=2 SV=1	#N/A	#N/A
DRSE_g1304.t1	AT3G60860.1	SEC7-like guanine nucleotide exchange family protein	sp|Q9LZX8|BIG2_ARATH	Brefeldin A-inhibited guanine nucleotide-exchange protein 2 OS=Arabidopsis thaliana OX=3702 GN=BIG2 PE=2 SV=1	#N/A	#N/A
DRSE_g1305.t1	AT2G45420.1	LOB domain-containing protein 18	sp|O22131|LBD18_ARATH	LOB domain-containing protein 18 OS=Arabidopsis thaliana OX=3702 GN=LBD18 PE=1 SV=2	#N/A	#N/A
DRSE_g1306.t1	AT2G45410.1	LOB domain-containing protein 19	sp|O22132|LBD19_ARATH	LOB domain-containing protein 19 OS=Arabidopsis thaliana OX=3702 GN=LBD19 PE=2 SV=1	#N/A	#N/A
DRSE_g1307.t1	AT4G12080.1	AT-hook motif nuclear-localized protein 1	sp|Q8VYJ2|AHL1_ARATH	AT-hook motif nuclear-localized protein 1 OS=Arabidopsis thaliana OX=3702 GN=AHL1 PE=1 SV=1	#N/A	#N/A
DRSE_g1308.t1	#N/A	#N/A	#N/A	#N/A	#N/A	#N/A
DRSE_g1309.t1	AT5G24530.1	2-oxoglutarate (2OG) and Fe(II)-dependent oxygenase superfamily protein	sp|Q9FLV0|DMR6_ARATH	Protein DOWNY MILDEW RESISTANCE 6 OS=Arabidopsis thaliana OX=3702 GN=DMR6 PE=1 SV=1	#N/A	#N/A
DRSE_g1310.t1	AT1G12390.1	Cornichon family protein	sp|Q84W04|CNIH4_ARATH	Protein cornichon homolog 4 OS=Arabidopsis thaliana OX=3702 GN=At1g12390 PE=1 SV=1	#N/A	#N/A
DRSE_g1311.t1	#N/A	#N/A	#N/A	#N/A	#N/A	#N/A
DRSE_g1312.t1	AT5G19040.1	isopentenyltransferase 5	sp|Q94ID2|IPT5_ARATH	Adenylate isopentenyltransferase 5, chloroplastic OS=Arabidopsis thaliana OX=3702 GN=IPT5 PE=1 SV=2	PF01745.21	IPT
DRSE_g1313.t1	AT3G12340.1	FKBP-like peptidyl-prolyl cis-trans isomerase family protein	sp|F4J9Q6|FKB43_ARATH	Peptidyl-prolyl cis-trans isomerase FKBP43 OS=Arabidopsis thaliana OX=3702 GN=FKBP43 PE=1 SV=1	#N/A	#N/A
DRSE_g1314.t1	AT4G00090.1	Transducin/WD40 repeat-like superfamily protein	#N/A	#N/A	PF10282.14	Lactonase
DRSE_g1315.t1	AT1G02010.1	secretory 1A	sp|Q9C5P7|SEC1A_ARATH	Protein transport Sec1a OS=Arabidopsis thaliana OX=3702 GN=SEC1A PE=2 SV=3	#N/A	#N/A
DRSE_g1316.t1	AT2G45400.1	NAD(P)-binding Rossmann-fold superfamily protein	sp|Q40316|VESTR_MEDSA	Vestitone reductase OS=Medicago sativa OX=3879 PE=1 SV=1	#N/A	#N/A
DRSE_g1317.t1	AT2G45400.1	NAD(P)-binding Rossmann-fold superfamily protein	sp|Q40316|VESTR_MEDSA	Vestitone reductase OS=Medicago sativa OX=3879 PE=1 SV=1	#N/A	#N/A
DRSE_g1318.t1	AT3G14070.1	cation exchanger 9	sp|Q9LJI2|CCX3_ARATH	Cation/calcium exchanger 3 OS=Arabidopsis thaliana OX=3702 GN=CCX3 PE=2 SV=1	#N/A	#N/A
DRSE_g1319.t1	AT2G45400.1	NAD(P)-binding Rossmann-fold superfamily protein	sp|Q40316|VESTR_MEDSA	Vestitone reductase OS=Medicago sativa OX=3879 PE=1 SV=1	#N/A	#N/A
DRSE_g1320.t1	AT2G45400.1	NAD(P)-binding Rossmann-fold superfamily protein	sp|Q40316|VESTR_MEDSA	Vestitone reductase OS=Medicago sativa OX=3879 PE=1 SV=1	#N/A	#N/A
DRSE_g1321.t1	AT3G60800.1	DHHC-type zinc finger family protein	sp|Q8VYP5|ZDH14_ARATH	Probable protein S-acyltransferase 14 OS=Arabidopsis thaliana OX=3702 GN=PAT14 PE=2 SV=1	#N/A	#N/A
DRSE_g1322.t1	AT2G45380.1	FUNCTIONS IN: molecular_function unknown; INVOLVED IN: biological_process unknown; LOCATED IN: cellular_component unknown; EXPRESSED IN: inflorescence meristem, flower, cultured cell; EXPRESSED DURING: petal differentiation and expansion stage; BEST Arabidopsis thaliana protein match is: Calcium-binding EF-hand family protein (TAIR:AT4G34070.1); Has 171 Blast hits to 170 proteins in 31 species: A…	#N/A	#N/A	#N/A	#N/A
DRSE_g1323.t1	AT4G00100.1	ribosomal protein S13A	sp|P59224|RS132_ARATH	Small ribosomal subunit protein uS15y OS=Arabidopsis thaliana OX=3702 GN=RPS13B PE=2 SV=1	#N/A	#N/A
DRSE_g1324.t1	AT2G45320.1	unknown protein; FUNCTIONS IN: molecular_function unknown; INVOLVED IN: biological_process unknown; LOCATED IN: mitochondrion; EXPRESSED IN: 20 plant structures; EXPRESSED DURING: 10 growth stages; Has 45 Blast hits to 45 proteins in 16 species: Archae - 0; Bacteria - 8; Metazoa - 0; Fungi - 0; Plants - 37; Viruses - 0; Other Eukaryotes - 0 (source: NCBI BLink).	#N/A	#N/A	#N/A	#N/A
DRSE_g1325.t1	AT4G00110.1	UDP-D-glucuronate 4-epimerase 3	sp|O81312|GAE3_ARATH	UDP-glucuronate 4-epimerase 3 OS=Arabidopsis thaliana OX=3702 GN=GAE3 PE=2 SV=1	#N/A	#N/A
DRSE_g1326.t1	AT2G45300.1	RNA 3'-terminal phosphate cyclase/enolpyruvate transferase, alpha/beta	sp|P11043|AROA_PETHY	3-phosphoshikimate 1-carboxyvinyltransferase, chloroplastic OS=Petunia hybrida OX=4102 GN=EPSPS PE=1 SV=1	PF00275.25	EPSP_synthase
DRSE_g1327.t1	AT2G45290.1	Transketolase	sp|Q43848|TKTC_SOLTU	Transketolase, chloroplastic OS=Solanum tuberosum OX=4113 PE=2 SV=1	PF22613.1	Transketolase_C_1
DRSE_g1328.t1	AT2G45280.1	RAS associated with diabetes protein 51C	sp|Q8GXF0|RA51C_ARATH	DNA repair protein RAD51 homolog 3 OS=Arabidopsis thaliana OX=3702 GN=RAD51C PE=1 SV=2	PF03796.20	DnaB_C
DRSE_g1329.t1	AT2G45270.1	glycoprotease 1	sp|O22145|OSGP2_ARATH	Probable tRNA N6-adenosine threonylcarbamoyltransferase, mitochondrial OS=Arabidopsis thaliana OX=3702 GN=GCP1 PE=2 SV=2	#N/A	#N/A
DRSE_g1329.t2	AT2G45270.1	glycoprotease 1	sp|O22145|OSGP2_ARATH	Probable tRNA N6-adenosine threonylcarbamoyltransferase, mitochondrial OS=Arabidopsis thaliana OX=3702 GN=GCP1 PE=2 SV=2	#N/A	#N/A
DRSE_g1330.t1	#N/A	#N/A	#N/A	#N/A	#N/A	#N/A
DRSE_g1331.t1	AT1G32450.1	nitrate transporter 1.5	sp|Q9LQL2|PTR14_ARATH	Protein NRT1/ PTR FAMILY 7.3 OS=Arabidopsis thaliana OX=3702 GN=NPF7.3 PE=1 SV=2	#N/A	#N/A
DRSE_g1332.t1	AT4G08900.1	arginase	sp|P46637|ARGI1_ARATH	Arginase 1, mitochondrial OS=Arabidopsis thaliana OX=3702 GN=ARGAH1 PE=1 SV=1	PF00491.26	Arginase
DRSE_g1333.t1	#N/A	#N/A	#N/A	#N/A	#N/A	#N/A
DRSE_g1334.t1	AT1G02020.1	nitroreductase family protein	#N/A	#N/A	PF00881.29	Nitroreductase
DRSE_g1335.t1	AT1G62770.1	Plant invertase/pectin methylesterase inhibitor superfamily protein	sp|Q9SI72|PMEI9_ARATH	Pectinesterase inhibitor 9 OS=Arabidopsis thaliana OX=3702 GN=PMEI9 PE=1 SV=1	#N/A	#N/A
DRSE_g1336.t1	AT2G45240.1	methionine aminopeptidase 1A	sp|Q9SLN5|MAP1A_ARATH	Methionine aminopeptidase 1A OS=Arabidopsis thaliana OX=3702 GN=MAP1A PE=1 SV=1	PF15801.10	zf-C6H2
DRSE_g1337.t1	AT2G45240.1	methionine aminopeptidase 1A	sp|Q9SLN5|MAP1A_ARATH	Methionine aminopeptidase 1A OS=Arabidopsis thaliana OX=3702 GN=MAP1A PE=1 SV=1	#N/A	#N/A
DRSE_g1338.t1	AT2G45240.1	methionine aminopeptidase 1A	sp|Q9SLN5|MAP1A_ARATH	Methionine aminopeptidase 1A OS=Arabidopsis thaliana OX=3702 GN=MAP1A PE=1 SV=1	#N/A	#N/A
DRSE_g1339.t1	AT2G45220.1	Plant invertase/pectin methylesterase inhibitor superfamily	sp|O04887|PME2_CITSI	Pectinesterase 2 OS=Citrus sinensis OX=2711 GN=PECS-2.1 PE=2 SV=1	#N/A	#N/A
DRSE_g1340.t1	AT3G60720.1	plasmodesmata-located protein 8	sp|Q6NKQ9|PDLP8_ARATH	Plasmodesmata-located protein 8 OS=Arabidopsis thaliana OX=3702 GN=PDLP8 PE=1 SV=1	#N/A	#N/A
DRSE_g1341.t1	AT3G60690.1	SAUR-like auxin-responsive protein family	sp|O22150|SAU36_ARATH	Auxin-responsive protein SAUR36 OS=Arabidopsis thaliana OX=3702 GN=SAUR36 PE=2 SV=1	#N/A	#N/A
DRSE_g1342.t1	AT2G45200.1	golgi snare 12	sp|O22151|GOS12_ARATH	Golgi SNAP receptor complex member 1-2 OS=Arabidopsis thaliana OX=3702 GN=GOS12 PE=1 SV=2	#N/A	#N/A
DRSE_g1342.t2	AT2G45200.1	golgi snare 12	sp|O22151|GOS12_ARATH	Golgi SNAP receptor complex member 1-2 OS=Arabidopsis thaliana OX=3702 GN=GOS12 PE=1 SV=2	#N/A	#N/A
DRSE_g1343.t1	AT2G45190.1	Plant-specific transcription factor YABBY family protein	sp|O22152|YAB1_ARATH	Axial regulator YABBY 1 OS=Arabidopsis thaliana OX=3702 GN=YAB1 PE=1 SV=1	#N/A	#N/A
DRSE_g1344.t1	AT3G60680.1	Plant protein of unknown function (DUF641)	#N/A	#N/A	#N/A	#N/A
DRSE_g1345.t1	AT3G60670.1	PLATZ transcription factor family protein	sp|Q1G3Q4|RITF1_ARATH	Protein RGF1 INDUCIBLE TRANSCRIPTION FACTOR 1 OS=Arabidopsis thaliana OX=3702 GN=RITF1 PE=1 SV=1	#N/A	#N/A
DRSE_g1346.t1	AT4G00170.1	Plant VAMP (vesicle-associated membrane protein) family protein	sp|Q84WW5|VAP13_ARATH	Vesicle-associated protein 1-3 OS=Arabidopsis thaliana OX=3702 GN=PVA13 PE=2 SV=1	#N/A	#N/A
DRSE_g1347.t1	AT4G00165.1	Bifunctional inhibitor/lipid-transfer protein/seed storage 2S albumin superfamily protein	sp|Q8RW93|LBP65_ARATH	Putative lipid-binding protein At4g00165 OS=Arabidopsis thaliana OX=3702 GN=At4g00165 PE=2 SV=1	#N/A	#N/A
DRSE_g1348.t1	AT3G60660.1	unknown protein; CONTAINS InterPro DOMAIN/s: Protein of unknown function DUF1395 (InterPro:IPR009829); Has 131 Blast hits to 131 proteins in 44 species: Archae - 0; Bacteria - 0; Metazoa - 83; Fungi - 0; Plants - 45; Viruses - 0; Other Eukaryotes - 3 (source: NCBI BLink).	sp|Q9LZZ7|SKA1_ARATH	Spindle and kinetochore-associated protein 1 homolog OS=Arabidopsis thaliana OX=3702 GN=At3g60660 PE=2 SV=1	PF07160.17	SKA1
DRSE_g1349.t1	#N/A	#N/A	#N/A	#N/A	#N/A	#N/A
DRSE_g1350.t1	AT3G24440.1	Fibronectin type III domain-containing protein	sp|Q9LHF5|VIL1_ARATH	VIN3-like protein 1 OS=Arabidopsis thaliana OX=3702 GN=VIL1 PE=1 SV=1	#N/A	#N/A
DRSE_g1351.t1	AT4G00150.1	GRAS family transcription factor	sp|O81316|SCL6_ARATH	Scarecrow-like protein 6 OS=Arabidopsis thaliana OX=3702 GN=SCL6 PE=1 SV=1	#N/A	#N/A
DRSE_g1352.t1	AT2G45150.3	cytidinediphosphate diacylglycerol synthase 4	sp|Q94A03|CDS4_ARATH	Phosphatidate cytidylyltransferase 4, chloroplastic OS=Arabidopsis thaliana OX=3702 GN=CDS4 PE=1 SV=1	#N/A	#N/A
DRSE_g1353.t1	AT2G45140.1	plant VAP homolog 12	sp|Q9SHC8|VAP12_ARATH	Vesicle-associated protein 1-2 OS=Arabidopsis thaliana OX=3702 GN=PVA12 PE=1 SV=1	#N/A	#N/A
DRSE_g1354.t1	AT2G45130.1	SPX domain gene 3	sp|Q5PP62|SPX3_ARATH	SPX domain-containing protein 3 OS=Arabidopsis thaliana OX=3702 GN=SPX3 PE=2 SV=1	#N/A	#N/A
DRSE_g1355.t1	AT3G15550.1	unknown protein; Has 25732 Blast hits to 16979 proteins in 961 species: Archae - 144; Bacteria - 1801; Metazoa - 12681; Fungi - 1868; Plants - 912; Viruses - 94; Other Eukaryotes - 8232 (source: NCBI BLink).	#N/A	#N/A	#N/A	#N/A
DRSE_g1356.t1	AT3G60580.1	C2H2-like zinc finger protein	sp|Q9M202|ZAT9_ARATH	Zinc finger protein ZAT9 OS=Arabidopsis thaliana OX=3702 GN=ZAT9 PE=2 SV=1	#N/A	#N/A
DRSE_g1357.t1	AT1G02040.1	C2H2-type zinc finger family protein	sp|O65499|ZAT3_ARATH	Zinc finger protein ZAT3 OS=Arabidopsis thaliana OX=3702 GN=ZAT3 PE=1 SV=1	#N/A	#N/A
DRSE_g1358.t1	AT1G65680.1	expansin B2	sp|Q9SHY6|EXPB2_ARATH	Putative expansin-B2 OS=Arabidopsis thaliana OX=3702 GN=EXPB2 PE=3 SV=2	#N/A	#N/A
DRSE_g1359.t1	AT2G45080.1	cyclin p3;1	sp|Q9SHD3|CCU21_ARATH	Cyclin-U2-1 OS=Arabidopsis thaliana OX=3702 GN=CYCU2-1 PE=1 SV=1	#N/A	#N/A
DRSE_g1360.t1	AT4G00050.1	basic helix-loop-helix (bHLH) DNA-binding superfamily protein	sp|Q8GZ38|UNE10_ARATH	Transcription factor UNE10 OS=Arabidopsis thaliana OX=3702 GN=UNE10 PE=1 SV=1	#N/A	#N/A
DRSE_g1361.t1	AT5G51380.1	RNI-like superfamily protein	sp|Q9FGN3|FB290_ARATH	F-box protein At5g51380 OS=Arabidopsis thaliana OX=3702 GN=At5g51380 PE=2 SV=1	#N/A	#N/A
DRSE_g1362.t1	AT1G02080.2	transcription regulators	#N/A	#N/A	PF16415.10	CNOT1_CAF1_bind
DRSE_g1362.t2	AT1G02080.2	transcription regulators	#N/A	#N/A	#N/A	#N/A
DRSE_g1363.t1	AT3G60530.1	GATA transcription factor 4	sp|O49743|GATA4_ARATH	GATA transcription factor 4 OS=Arabidopsis thaliana OX=3702 GN=GATA4 PE=2 SV=1	#N/A	#N/A
DRSE_g1364.t1	AT3G20050.1	T-complex protein 1 alpha subunit	sp|P28769|TCPA_ARATH	T-complex protein 1 subunit alpha OS=Arabidopsis thaliana OX=3702 GN=CCT1 PE=1 SV=1	#N/A	#N/A
DRSE_g1365.t1	AT4G00030.1	Plastid-lipid associated protein PAP / fibrillin family protein	sp|O81304|PAP11_ARATH	Probable plastid-lipid-associated protein 11, chloroplastic OS=Arabidopsis thaliana OX=3702 GN=PAP11 PE=2 SV=1	#N/A	#N/A
DRSE_g1366.t1	AT3G60520.1	unknown protein; BEST Arabidopsis thaliana protein match is: unknown protein (TAIR:AT1G02070.1); Has 107 Blast hits to 107 proteins in 14 species: Archae - 0; Bacteria - 0; Metazoa - 0; Fungi - 0; Plants - 107; Viruses - 0; Other Eukaryotes - 0 (source: NCBI BLink).	#N/A	#N/A	#N/A	#N/A
DRSE_g1367.t1	AT2G45040.1	Matrixin family protein	sp|Q8GWW6|4MMP_ARATH	Metalloendoproteinase 4-MMP OS=Arabidopsis thaliana OX=3702 GN=4MMP PE=1 SV=1	#N/A	#N/A
DRSE_g1368.t1	AT2G33810.1	squamosa promoter binding protein-like 3	sp|Q7XT42|SPL7_ORYSJ	Squamosa promoter-binding-like protein 7 OS=Oryza sativa subsp. japonica OX=39947 GN=SPL7 PE=2 SV=2	#N/A	#N/A
DRSE_g1368.t2	AT2G33810.1	squamosa promoter binding protein-like 3	sp|Q7XT42|SPL7_ORYSJ	Squamosa promoter-binding-like protein 7 OS=Oryza sativa subsp. japonica OX=39947 GN=SPL7 PE=2 SV=2	#N/A	#N/A
DRSE_g1369.t1	AT1G02065.1	squamosa promoter binding protein-like 8	sp|Q8GXL3|SPL8_ARATH	Squamosa promoter-binding-like protein 8 OS=Arabidopsis thaliana OX=3702 GN=SPL8 PE=1 SV=2	#N/A	#N/A
DRSE_g1370.t1	AT3G15351.1	unknown protein; Has 50 Blast hits to 50 proteins in 16 species: Archae - 0; Bacteria - 0; Metazoa - 7; Fungi - 0; Plants - 43; Viruses - 0; Other Eukaryotes - 0 (source: NCBI BLink).	#N/A	#N/A	#N/A	#N/A
DRSE_g1371.t1	AT3G60510.1	ATP-dependent caseinolytic (Clp) protease/crotonase family protein	sp|Q5XF59|HIBC4_ARATH	3-hydroxyisobutyryl-CoA hydrolase-like protein 1, mitochondrial OS=Arabidopsis thaliana OX=3702 GN=At3g60510 PE=1 SV=1	#N/A	#N/A
DRSE_g1371.t2	AT3G60510.1	ATP-dependent caseinolytic (Clp) protease/crotonase family protein	sp|Q5XF59|HIBC4_ARATH	3-hydroxyisobutyryl-CoA hydrolase-like protein 1, mitochondrial OS=Arabidopsis thaliana OX=3702 GN=At3g60510 PE=1 SV=1	#N/A	#N/A
DRSE_g1372.t1	AT2G45030.1	Translation elongation factor EFG/EF2 protein	sp|F4IW10|EFGM2_ARATH	Elongation factor G-2, mitochondrial OS=Arabidopsis thaliana OX=3702 GN=MEFG2 PE=1 SV=1	#N/A	#N/A
DRSE_g1373.t1	AT2G45010.1	PLAC8 family protein	sp|B6SGC5|CNR6_MAIZE	Cell number regulator 6 OS=Zea mays OX=4577 GN=CNR6 PE=2 SV=1	#N/A	#N/A
DRSE_g1374.t1	AT5G65550.1	UDP-Glycosyltransferase superfamily protein	sp|F8WKW8|UGT9_GARJA	Beta-D-glucosyl crocetin beta-1,6-glucosyltransferase OS=Gardenia jasminoides OX=114476 GN=UGT94E5 PE=1 SV=1	#N/A	#N/A
DRSE_g1375.t1	AT2G45000.1	structural constituent of nuclear pore	sp|Q8L7F7|NUP62_ARATH	Nuclear pore complex protein NUP62 OS=Arabidopsis thaliana OX=3702 GN=NUP62 PE=1 SV=1	PF05064.18	Nsp1_C
DRSE_g1376.t1	AT2G44990.1	carotenoid cleavage dioxygenase 7	sp|Q7XJM2|CCD7_ARATH	Carotenoid cleavage dioxygenase 7, chloroplastic OS=Arabidopsis thaliana OX=3702 GN=CCD7 PE=1 SV=1	#N/A	#N/A
DRSE_g1377.t1	AT2G44980.2	SNF2 domain-containing protein / helicase domain-containing protein	sp|F4IV45|CHR10_ARATH	Probable helicase CHR10 OS=Arabidopsis thaliana OX=3702 GN=CHR10 PE=3 SV=1	#N/A	#N/A
DRSE_g1378.t1	AT1G02050.1	Chalcone and stilbene synthase family protein	sp|O23674|PKSA_ARATH	Type III polyketide synthase A OS=Arabidopsis thaliana OX=3702 GN=PKSA PE=1 SV=1	#N/A	#N/A
DRSE_g1379.t1	AT2G44970.1	alpha/beta-Hydrolases superfamily protein	#N/A	#N/A	#N/A	#N/A
DRSE_g1379.t2	AT2G44970.1	alpha/beta-Hydrolases superfamily protein	#N/A	#N/A	#N/A	#N/A
DRSE_g1379.t3	AT2G44970.2	alpha/beta-Hydrolases superfamily protein	#N/A	#N/A	#N/A	#N/A
DRSE_g1380.t1	AT1G02150.1	Tetratricopeptide repeat (TPR)-like superfamily protein	sp|Q8LPS6|PPR3_ARATH	Pentatricopeptide repeat-containing protein At1g02150 OS=Arabidopsis thaliana OX=3702 GN=At1g02150 PE=2 SV=2	#N/A	#N/A
DRSE_g1381.t1	AT2G20710.2	Tetratricopeptide repeat (TPR)-like superfamily protein	sp|Q9SKU6|PP166_ARATH	Pentatricopeptide repeat-containing protein At2g20710, mitochondrial OS=Arabidopsis thaliana OX=3702 GN=At2g20710 PE=2 SV=1	#N/A	#N/A
DRSE_g1382.t1	AT2G20710.1	Tetratricopeptide repeat (TPR)-like superfamily protein	sp|Q9SKU6|PP166_ARATH	Pentatricopeptide repeat-containing protein At2g20710, mitochondrial OS=Arabidopsis thaliana OX=3702 GN=At2g20710 PE=2 SV=1	#N/A	#N/A
DRSE_g1383.t1	AT5G60620.1	glycerol-3-phosphate acyltransferase 9	sp|Q8GWG0|GPAT9_ARATH	Glycerol-3-phosphate acyltransferase 9 OS=Arabidopsis thaliana OX=3702 GN=GPAT9 PE=1 SV=1	#N/A	#N/A
DRSE_g1384.t1	AT2G44950.1	histone mono-ubiquitination 1	sp|Q8RXD6|BRE1A_ARATH	E3 ubiquitin-protein ligase BRE1-like 1 OS=Arabidopsis thaliana OX=3702 GN=HUB1 PE=1 SV=1	#N/A	#N/A
DRSE_g1385.t1	AT2G44940.1	Integrase-type DNA-binding superfamily protein	sp|Q8LBQ7|ERF34_ARATH	Ethylene-responsive transcription factor ERF034 OS=Arabidopsis thaliana OX=3702 GN=ERF034 PE=2 SV=2	#N/A	#N/A
DRSE_g1386.t1	#N/A	#N/A	#N/A	#N/A	#N/A	#N/A
DRSE_g1387.t1	AT5G11220.1	unknown protein; FUNCTIONS IN: molecular_function unknown; INVOLVED IN: biological_process unknown; LOCATED IN: endomembrane system; BEST Arabidopsis thaliana protein match is: unknown protein (TAIR:AT1G64870.1); Has 1807 Blast hits to 1807 proteins in 277 species: Archae - 0; Bacteria - 0; Metazoa - 736; Fungi - 347; Plants - 385; Viruses - 0; Other Eukaryotes - 339 (source: NCBI BLink).	#N/A	#N/A	#N/A	#N/A
DRSE_g1388.t1	AT3G60410.1	Protein of unknown function (DUF1639)	#N/A	#N/A	#N/A	#N/A
DRSE_g1389.t1	AT3G60410.1	Protein of unknown function (DUF1639)	#N/A	#N/A	#N/A	#N/A
DRSE_g1390.t1	AT4G01710.1	ARP2/3 complex 16 kDa subunit (p16-Arc)	sp|Q9M117|ARC5A_ARATH	Actin-related protein 2/3 complex subunit 5A OS=Arabidopsis thaliana OX=3702 GN=ARPC5A PE=1 SV=2	PF04699.19	P16-Arc
DRSE_g1391.t1	AT3G60380.1	FUNCTIONS IN: molecular_function unknown; INVOLVED IN: biological_process unknown; LOCATED IN: cellular_component unknown; EXPRESSED IN: 24 plant structures; EXPRESSED DURING: 13 growth stages; BEST Arabidopsis thaliana protein match is: hydroxyproline-rich glycoprotein family protein (TAIR:AT4G16790.1); Has 6102 Blast hits to 3981 proteins in 424 species: Archae - 6; Bacteria - 372; Metazoa - 26…	#N/A	#N/A	#N/A	#N/A
DRSE_g1392.t1	#N/A	#N/A	#N/A	#N/A	#N/A	#N/A
DRSE_g1393.t1	AT2G35680.1	Phosphotyrosine protein phosphatases superfamily protein	sp|Q9ZQP1|TPMT1_ARATH	Phosphatidylglycerophosphate phosphatase PTPMT1 OS=Arabidopsis thaliana OX=3702 GN=PTPMT1 PE=1 SV=2	#N/A	#N/A
DRSE_g1394.t1	AT3G60370.1	FKBP-like peptidyl-prolyl cis-trans isomerase family protein	sp|Q0WRJ7|FK202_ARATH	Peptidyl-prolyl cis-trans isomerase FKBP20-2, chloroplastic OS=Arabidopsis thaliana OX=3702 GN=FKBP20-2 PE=1 SV=1	#N/A	#N/A
DRSE_g1394.t2	AT3G60370.1	FKBP-like peptidyl-prolyl cis-trans isomerase family protein	sp|Q0WRJ7|FK202_ARATH	Peptidyl-prolyl cis-trans isomerase FKBP20-2, chloroplastic OS=Arabidopsis thaliana OX=3702 GN=FKBP20-2 PE=1 SV=1	#N/A	#N/A
DRSE_g1395.t1	AT1G05940.1	cationic amino acid transporter 9	sp|Q9C5D6|CAAT9_ARATH	Cationic amino acid transporter 9, chloroplastic OS=Arabidopsis thaliana OX=3702 GN=CAT9 PE=2 SV=1	#N/A	#N/A
DRSE_g1396.t1	AT2G44900.1	ARABIDILLO-1	sp|O22161|ADLO1_ARATH	Protein ARABIDILLO 1 OS=Arabidopsis thaliana OX=3702 GN=FBX5 PE=1 SV=1	#N/A	#N/A
DRSE_g1397.t1	#N/A	#N/A	#N/A	#N/A	#N/A	#N/A
DRSE_g1398.t1	AT3G60340.1	alpha/beta-Hydrolases superfamily protein	#N/A	#N/A	PF02089.20	Palm_thioest
DRSE_g1399.t1	AT3G59670.1	unknown protein; BEST Arabidopsis thaliana protein match is: unknown protein (TAIR:AT4G37440.2); Has 77 Blast hits to 77 proteins in 14 species: Archae - 0; Bacteria - 0; Metazoa - 0; Fungi - 0; Plants - 73; Viruses - 0; Other Eukaryotes - 4 (source: NCBI BLink).	#N/A	#N/A	#N/A	#N/A
DRSE_g1400.t1	AT4G37445.1	BEST Arabidopsis thaliana protein match is: Calcium-binding EF hand family protein (TAIR:AT1G64850.1); Has 30201 Blast hits to 17322 proteins in 780 species: Archae - 12; Bacteria - 1396; Metazoa - 17338; Fungi - 3422; Plants - 5037; Viruses - 0; Other Eukaryotes - 2996 (source: NCBI BLink).	#N/A	#N/A	#N/A	#N/A
DRSE_g1401.t1	AT2G44850.2	unknown protein; FUNCTIONS IN: molecular_function unknown; INVOLVED IN: biological_process unknown; LOCATED IN: cellular_component unknown; EXPRESSED IN: 13 plant structures; EXPRESSED DURING: M germinated pollen stage, LP.04 four leaves visible, 4 anthesis, petal differentiation and expansion stage, E expanded cotyledon stage; CONTAINS InterPro DOMAIN/s: Uncharacterised protein family UPF0565 (I…	#N/A	#N/A	PF10561.14	C2orf69
DRSE_g1402.t1	AT2G44840.1	ethylene-responsive element binding factor 13	sp|Q8L9K1|ERF99_ARATH	Ethylene-responsive transcription factor 13 OS=Arabidopsis thaliana OX=3702 GN=ERF13 PE=1 SV=2	#N/A	#N/A
DRSE_g1403.t1	AT2G44840.1	ethylene-responsive element binding factor 13	sp|Q8L9K1|ERF99_ARATH	Ethylene-responsive transcription factor 13 OS=Arabidopsis thaliana OX=3702 GN=ERF13 PE=1 SV=2	#N/A	#N/A
DRSE_g1404.t1	AT2G44840.1	ethylene-responsive element binding factor 13	sp|Q8L9K1|ERF99_ARATH	Ethylene-responsive transcription factor 13 OS=Arabidopsis thaliana OX=3702 GN=ERF13 PE=1 SV=2	#N/A	#N/A
DRSE_g1405.t1	AT2G44840.1	ethylene-responsive element binding factor 13	sp|Q8L9K1|ERF99_ARATH	Ethylene-responsive transcription factor 13 OS=Arabidopsis thaliana OX=3702 GN=ERF13 PE=1 SV=2	#N/A	#N/A
DRSE_g1406.t1	AT2G44840.1	ethylene-responsive element binding factor 13	sp|Q8L9K1|ERF99_ARATH	Ethylene-responsive transcription factor 13 OS=Arabidopsis thaliana OX=3702 GN=ERF13 PE=1 SV=2	#N/A	#N/A
DRSE_g1407.t1	#N/A	#N/A	#N/A	#N/A	#N/A	#N/A
DRSE_g1408.t1	AT1G02090.1	Proteasome component (PCI) domain protein	sp|Q94JU3|CSN7_ARATH	COP9 signalosome complex subunit 7 OS=Arabidopsis thaliana OX=3702 GN=CSN7 PE=1 SV=1	#N/A	#N/A
DRSE_g1408.t2	AT1G02090.1	Proteasome component (PCI) domain protein	sp|Q94JU3|CSN7_ARATH	COP9 signalosome complex subunit 7 OS=Arabidopsis thaliana OX=3702 GN=CSN7 PE=1 SV=1	#N/A	#N/A
DRSE_g1408.t3	AT1G02090.2	Proteasome component (PCI) domain protein	sp|Q94JU3|CSN7_ARATH	COP9 signalosome complex subunit 7 OS=Arabidopsis thaliana OX=3702 GN=CSN7 PE=1 SV=1	PF22061.1	CSN7_HB_subdom
DRSE_g1409.t1	AT3G60320.1	Protein of unknown function (DUF630 and DUF632)	sp|Q93YU8|NRG2_ARATH	Nitrate regulatory gene2 protein OS=Arabidopsis thaliana OX=3702 GN=NRG2 PE=1 SV=1	#N/A	#N/A
DRSE_g1410.t1	AT1G02120.1	GRAM domain family protein	sp|F4HVW5|VAD1_ARATH	Protein VASCULAR ASSOCIATED DEATH 1, chloroplastic OS=Arabidopsis thaliana OX=3702 GN=VAD1 PE=1 SV=1	PF02893.25	GRAM
DRSE_g1411.t1	AT2G44810.1	alpha/beta-Hydrolases superfamily protein	sp|Q948R1|PLA11_ARATH	Phospholipase A(1) DAD1, chloroplastic OS=Arabidopsis thaliana OX=3702 GN=DAD1 PE=1 SV=1	#N/A	#N/A
DRSE_g1411.t2	AT2G44810.1	alpha/beta-Hydrolases superfamily protein	sp|Q948R1|PLA11_ARATH	Phospholipase A(1) DAD1, chloroplastic OS=Arabidopsis thaliana OX=3702 GN=DAD1 PE=1 SV=1	#N/A	#N/A
DRSE_g1412.t1	AT2G44810.1	alpha/beta-Hydrolases superfamily protein	sp|Q948R1|PLA11_ARATH	Phospholipase A(1) DAD1, chloroplastic OS=Arabidopsis thaliana OX=3702 GN=DAD1 PE=1 SV=1	#N/A	#N/A
DRSE_g1412.t2	AT2G44810.1	alpha/beta-Hydrolases superfamily protein	sp|Q948R1|PLA11_ARATH	Phospholipase A(1) DAD1, chloroplastic OS=Arabidopsis thaliana OX=3702 GN=DAD1 PE=1 SV=1	#N/A	#N/A
DRSE_g1413.t1	AT3G60300.1	RWD domain-containing protein	#N/A	#N/A	#N/A	#N/A
DRSE_g1414.t1	AT3G48110.1	glycine-tRNA ligases	sp|Q8L785|SYGM2_ARATH	Glycine--tRNA ligase, chloroplastic/mitochondrial 2 OS=Arabidopsis thaliana OX=3702 GN=EDD1 PE=1 SV=1	PF02091.20	tRNA-synt_2e
DRSE_g1415.t1	AT4G16830.1	Hyaluronan / mRNA binding family	sp|O23523|RGGA_ARATH	RGG repeats nuclear RNA binding protein A OS=Arabidopsis thaliana OX=3702 GN=RGGA PE=1 SV=1	#N/A	#N/A
DRSE_g1415.t2	AT4G16830.1	Hyaluronan / mRNA binding family	sp|O23523|RGGA_ARATH	RGG repeats nuclear RNA binding protein A OS=Arabidopsis thaliana OX=3702 GN=RGGA PE=1 SV=1	PF04774.20	HABP4_PAI-RBP1
DRSE_g1416.t1	AT2G44800.1	2-oxoglutarate (2OG) and Fe(II)-dependent oxygenase superfamily protein	sp|Q7XR84|FL3H3_ORYSJ	Flavanone 3-dioxygenase 3 OS=Oryza sativa subsp. japonica OX=39947 GN=F3H-3 PE=1 SV=1	#N/A	#N/A
DRSE_g1416.t2	AT2G44800.1	2-oxoglutarate (2OG) and Fe(II)-dependent oxygenase superfamily protein	sp|Q7XR84|FL3H3_ORYSJ	Flavanone 3-dioxygenase 3 OS=Oryza sativa subsp. japonica OX=39947 GN=F3H-3 PE=1 SV=1	#N/A	#N/A
DRSE_g1417.t1	AT1G22480.1	Cupredoxin superfamily protein	sp|Q41001|BCP_PEA	Blue copper protein OS=Pisum sativum OX=3888 PE=2 SV=1	#N/A	#N/A
DRSE_g1418.t1	AT2G44760.1	Domain of unknown function (DUF3598)	#N/A	#N/A	#N/A	#N/A
DRSE_g1419.t1	AT2G44770.1	ELMO/CED-12 family protein	#N/A	#N/A	PF04727.18	ELMO_CED12
DRSE_g1420.t1	AT4G09320.1	Nucleoside diphosphate kinase family protein	sp|Q56E62|NDK1_TOBAC	Nucleoside diphosphate kinase 1 OS=Nicotiana tabacum OX=4097 PE=2 SV=1	#N/A	#N/A
DRSE_g1421.t1	AT1G66310.1	F-box/RNI-like/FBD-like domains-containing protein	sp|Q9C8Y6|FBD5_ARATH	FBD-associated F-box protein At1g66310 OS=Arabidopsis thaliana OX=3702 GN=At1g66310 PE=2 SV=1	#N/A	#N/A
DRSE_g1422.t1	AT2G44745.1	WRKY family transcription factor	sp|Q93WY4|WRK12_ARATH	Probable WRKY transcription factor 12 OS=Arabidopsis thaliana OX=3702 GN=WRKY12 PE=1 SV=1	#N/A	#N/A
DRSE_g1423.t1	AT2G43310.1	Ribosomal L18p/L5e family protein	#N/A	#N/A	#N/A	#N/A
DRSE_g1424.t1	AT1G02145.3	homolog of asparagine-linked glycosylation 12	sp|A8MR93|ALG12_ARATH	Dol-P-Man:Man(7)GlcNAc(2)-PP-Dol alpha-1,6-mannosyltransferase OS=Arabidopsis thaliana OX=3702 GN=ALG12 PE=1 SV=1	#N/A	#N/A
DRSE_g1424.t2	AT1G02145.3	homolog of asparagine-linked glycosylation 12	sp|A8MR93|ALG12_ARATH	Dol-P-Man:Man(7)GlcNAc(2)-PP-Dol alpha-1,6-mannosyltransferase OS=Arabidopsis thaliana OX=3702 GN=ALG12 PE=1 SV=1	#N/A	#N/A
DRSE_g1425.t1	#N/A	#N/A	#N/A	#N/A	#N/A	#N/A
DRSE_g1426.t1	AT1G02150.1	Tetratricopeptide repeat (TPR)-like superfamily protein	sp|Q8LPS6|PPR3_ARATH	Pentatricopeptide repeat-containing protein At1g02150 OS=Arabidopsis thaliana OX=3702 GN=At1g02150 PE=2 SV=2	#N/A	#N/A
DRSE_g1427.t1	AT4G13070.1	RNA-binding CRS1 / YhbY (CRM) domain protein	sp|Q67XL4|Y3544_ARATH	Uncharacterized CRM domain-containing protein At3g25440, chloroplastic OS=Arabidopsis thaliana OX=3702 GN=At3g25440 PE=2 SV=1	#N/A	#N/A
DRSE_g1428.t1	AT2G44740.1	cyclin p4;1	sp|O80513|CCU41_ARATH	Cyclin-U4-1 OS=Arabidopsis thaliana OX=3702 GN=CYCU4-1 PE=1 SV=1	PF08613.16	Cyclin
DRSE_g1429.t1	AT2G44730.1	Alcohol dehydrogenase transcription factor Myb/SANT-like family protein	sp|Q8VZI9|ENAP1_ARATH	Trihelix transcription factor ENAP1 OS=Arabidopsis thaliana OX=3702 GN=ENAP1 PE=1 SV=1	#N/A	#N/A
DRSE_g1430.t1	AT2G44710.1	RNA-binding (RRM/RBD/RNP motifs) family protein	sp|Q9M427|UBP1_NICPL	Oligouridylate-binding protein 1 OS=Nicotiana plumbaginifolia OX=4092 GN=UBP1 PE=2 SV=1	PF11608.13	MARF1_RRM1
DRSE_g1430.t2	AT2G44710.1	RNA-binding (RRM/RBD/RNP motifs) family protein	sp|Q9M427|UBP1_NICPL	Oligouridylate-binding protein 1 OS=Nicotiana plumbaginifolia OX=4092 GN=UBP1 PE=2 SV=1	#N/A	#N/A
DRSE_g1431.t1	AT2G44680.2	casein kinase II beta subunit 4	sp|P40228|CSK2B_ARATH	Casein kinase II subunit beta-1 OS=Arabidopsis thaliana OX=3702 GN=CKB1 PE=1 SV=1	#N/A	#N/A
DRSE_g1431.t2	AT5G47080.1	casein kinase II beta chain 1	sp|P40228|CSK2B_ARATH	Casein kinase II subunit beta-1 OS=Arabidopsis thaliana OX=3702 GN=CKB1 PE=1 SV=1	#N/A	#N/A
DRSE_g1432.t1	AT4G17080.1	Histone H3 K4-specific methyltransferase SET7/9 family protein	#N/A	#N/A	#N/A	#N/A
DRSE_g1433.t1	AT3G60245.1	Zinc-binding ribosomal protein family protein	sp|Q9XHE4|RL37A_GOSHI	Large ribosomal subunit protein eL43 OS=Gossypium hirsutum OX=3635 GN=RPL37A PE=3 SV=1	PF01780.24	Ribosomal_L37ae
DRSE_g1434.t1	AT1G02170.1	metacaspase 1	sp|Q7XJE6|MCA1_ARATH	Metacaspase-1 OS=Arabidopsis thaliana OX=3702 GN=AMC1 PE=1 SV=1	#N/A	#N/A
DRSE_g1435.t1	AT3G60240.2	eukaryotic translation initiation factor 4G	sp|A0A1S3C4H6|IF4G_CUCME	Eukaryotic translation initiation factor 4G OS=Cucumis melo OX=3656 GN=eIF4G PE=1 SV=1	#N/A	#N/A
DRSE_g1435.t2	AT3G60240.2	eukaryotic translation initiation factor 4G	sp|A0A1S3C4H6|IF4G_CUCME	Eukaryotic translation initiation factor 4G OS=Cucumis melo OX=3656 GN=eIF4G PE=1 SV=1	#N/A	#N/A
DRSE_g1435.t3	AT3G60240.2	eukaryotic translation initiation factor 4G	sp|A0A1S3C4H6|IF4G_CUCME	Eukaryotic translation initiation factor 4G OS=Cucumis melo OX=3656 GN=eIF4G PE=1 SV=1	#N/A	#N/A
DRSE_g1436.t1	AT1G05490.1	chromatin remodeling 31	sp|F4I8S3|CLSY3_ARATH	SNF2 domain-containing protein CLASSY 3 OS=Arabidopsis thaliana OX=3702 GN=CLSY3 PE=1 SV=1	#N/A	#N/A
DRSE_g1437.t1	AT5G47070.1	Protein kinase superfamily protein	sp|Q9LTC0|PBL19_ARATH	Probable serine/threonine-protein kinase PBL19 OS=Arabidopsis thaliana OX=3702 GN=PBL19 PE=1 SV=1	#N/A	#N/A
DRSE_g1438.t1	#N/A	#N/A	#N/A	#N/A	#N/A	#N/A
DRSE_g1438.t2	#N/A	#N/A	#N/A	#N/A	#N/A	#N/A
DRSE_g1439.t1	AT2G44670.1	Protein of unknown function (DUF581)	sp|O80506|FLZ3_ARATH	FCS-Like Zinc finger 3 OS=Arabidopsis thaliana OX=3702 GN=FLZ3 PE=1 SV=1	#N/A	#N/A
DRSE_g1440.t1	AT4G02990.1	Mitochondrial transcription termination factor family protein	sp|Q9ZT96|MTEF4_ARATH	Transcription termination factor MTERF4, chloroplastic OS=Arabidopsis thaliana OX=3702 GN=MTERF4 PE=1 SV=1	#N/A	#N/A
DRSE_g1441.t1	AT1G55460.1	DNA/RNA-binding protein Kin17, conserved region	sp|Q9ZVU5|KIN17_ARATH	KIN17-like protein OS=Arabidopsis thaliana OX=3702 GN=KIN17 PE=1 SV=1	PF10357.14	Kin17_mid
DRSE_g1442.t1	AT3G60220.1	TOXICOS EN LEVADURA 4	sp|Q9LY41|ATL4_ARATH	E3 ubiquitin-protein ligase ATL4 OS=Arabidopsis thaliana OX=3702 GN=ATL4 PE=1 SV=1	#N/A	#N/A
DRSE_g1443.t1	AT1G02180.1	ferredoxin-related	#N/A	#N/A	#N/A	#N/A
DRSE_g1444.t1	AT3G60210.1	GroES-like family protein	sp|Q9M1C2|CH101_ARATH	10 kDa chaperonin 1, chloroplastic OS=Arabidopsis thaliana OX=3702 GN=CPN10-1 PE=2 SV=1	#N/A	#N/A
DRSE_g1444.t2	AT3G60210.1	GroES-like family protein	sp|Q9M1C2|CH101_ARATH	10 kDa chaperonin 1, chloroplastic OS=Arabidopsis thaliana OX=3702 GN=CPN10-1 PE=2 SV=1	#N/A	#N/A
DRSE_g1445.t1	AT5G65960.1	GTP binding	#N/A	#N/A	PF10199.14	Adaptin_binding
DRSE_g1446.t1	#N/A	#N/A	sp|Q8GT41|PLA1_PLAAC	Putative invertase inhibitor OS=Platanus acerifolia OX=140101 PE=1 SV=1	#N/A	#N/A
DRSE_g1447.t1	AT5G45420.1	Duplicated homeodomain-like superfamily protein	sp|Q9ASQ2|MAMYB_ARATH	Transcription factor MAMYB OS=Arabidopsis thaliana OX=3702 GN=MAMYB PE=1 SV=1	#N/A	#N/A
DRSE_g1448.t1	AT1G44750.2	purine permease 11	sp|Q9LPF6|PUP11_ARATH	Probable purine permease 11 OS=Arabidopsis thaliana OX=3702 GN=PUP11 PE=1 SV=1	#N/A	#N/A
DRSE_g1448.t2	AT1G44750.2	purine permease 11	sp|Q9LPF6|PUP11_ARATH	Probable purine permease 11 OS=Arabidopsis thaliana OX=3702 GN=PUP11 PE=1 SV=1	#N/A	#N/A
DRSE_g1449.t1	AT1G44750.2	purine permease 11	sp|Q9LPF6|PUP11_ARATH	Probable purine permease 11 OS=Arabidopsis thaliana OX=3702 GN=PUP11 PE=1 SV=1	#N/A	#N/A
DRSE_g1449.t2	AT1G44750.2	purine permease 11	sp|Q9LPF6|PUP11_ARATH	Probable purine permease 11 OS=Arabidopsis thaliana OX=3702 GN=PUP11 PE=1 SV=1	#N/A	#N/A
DRSE_g1450.t1	AT1G44750.2	purine permease 11	sp|Q9LPF6|PUP11_ARATH	Probable purine permease 11 OS=Arabidopsis thaliana OX=3702 GN=PUP11 PE=1 SV=1	PF16913.10	PUNUT
DRSE_g1451.t1	AT2G44600.1	unknown protein; FUNCTIONS IN: molecular_function unknown; INVOLVED IN: biological_process unknown; LOCATED IN: plasma membrane; BEST Arabidopsis thaliana protein match is: unknown protein (TAIR:AT3G60200.1); Has 56 Blast hits to 55 proteins in 11 species: Archae - 0; Bacteria - 0; Metazoa - 2; Fungi - 0; Plants - 52; Viruses - 0; Other Eukaryotes - 2 (source: NCBI BLink).	#N/A	#N/A	#N/A	#N/A
DRSE_g1452.t1	AT3G13950.1	unknown protein; BEST Arabidopsis thaliana protein match is: unknown protein (TAIR:AT4G13266.1); Has 339 Blast hits to 265 proteins in 12 species: Archae - 0; Bacteria - 0; Metazoa - 0; Fungi - 0; Plants - 339; Viruses - 0; Other Eukaryotes - 0 (source: NCBI BLink).	#N/A	#N/A	#N/A	#N/A
DRSE_g1453.t1	AT3G60190.1	DYNAMIN-like 1E	sp|Q9FNX5|DRP1E_ARATH	Phragmoplastin DRP1E OS=Arabidopsis thaliana OX=3702 GN=DRP1E PE=1 SV=1	#N/A	#N/A
DRSE_g1454.t1	AT2G38740.1	Haloacid dehalogenase-like hydrolase (HAD) superfamily protein	sp|Q9ZVJ5|SGGP_ARATH	Haloacid dehalogenase-like hydrolase domain-containing protein Sgpp OS=Arabidopsis thaliana OX=3702 GN=SGPP PE=1 SV=2	#N/A	#N/A
DRSE_g1454.t2	AT2G38740.1	Haloacid dehalogenase-like hydrolase (HAD) superfamily protein	sp|Q9ZVJ5|SGGP_ARATH	Haloacid dehalogenase-like hydrolase domain-containing protein Sgpp OS=Arabidopsis thaliana OX=3702 GN=SGPP PE=1 SV=2	#N/A	#N/A
DRSE_g1455.t1	AT2G39445.1	Phosphatidylinositol N-acetylglucosaminyltransferase, GPI19/PIG-P subunit	sp|O64792|PIGP_ARATH	Phosphatidylinositol N-acetylglucosaminyltransferase subunit P OS=Arabidopsis thaliana OX=3702 GN=At1g61280 PE=2 SV=1	PF08510.17	PIG-P
DRSE_g1456.t1	AT5G26667.2	P-loop containing nucleoside triphosphate hydrolases superfamily protein	sp|O04905|KCY3_ARATH	UMP-CMP kinase 3 OS=Arabidopsis thaliana OX=3702 GN=UMK3 PE=1 SV=1	PF13207.11	AAA_17
DRSE_g1457.t1	AT3G20230.1	Ribosomal L18p/L5e family protein	#N/A	#N/A	#N/A	#N/A
DRSE_g1458.t1	AT4G10160.1	RING/U-box superfamily protein	sp|Q9SN27|ATL59_ARATH	E3 ubiquitin-protein ligase ATL59 OS=Arabidopsis thaliana OX=3702 GN=ATL59 PE=1 SV=1	#N/A	#N/A
DRSE_g1459.t1	AT1G02205.3	Fatty acid hydroxylase superfamily	sp|F4HVY0|CER1_ARATH	Very-long-chain aldehyde decarbonylase CER1 OS=Arabidopsis thaliana OX=3702 GN=CER1 PE=1 SV=1	#N/A	#N/A
DRSE_g1460.t1	AT1G02205.2	Fatty acid hydroxylase superfamily	sp|F4HVY0|CER1_ARATH	Very-long-chain aldehyde decarbonylase CER1 OS=Arabidopsis thaliana OX=3702 GN=CER1 PE=1 SV=1	#N/A	#N/A
DRSE_g1460.t2	AT1G02205.2	Fatty acid hydroxylase superfamily	sp|F4HVY0|CER1_ARATH	Very-long-chain aldehyde decarbonylase CER1 OS=Arabidopsis thaliana OX=3702 GN=CER1 PE=1 SV=1	#N/A	#N/A
DRSE_g1461.t1	AT2G44580.1	zinc ion binding	#N/A	#N/A	PF09724.14	Dcc1
DRSE_g1462.t1	AT1G08840.2	DNA replication helicase, putative	sp|A0A1P8ASY1|JHS1_ARATH	DNA replication ATP-dependent helicase/nuclease JHS1 OS=Arabidopsis thaliana OX=3702 GN=JHS1 PE=2 SV=1	PF01930.22	Cas_Cas4
DRSE_g1463.t1	AT5G27640.1	translation initiation factor 3B1	sp|P56821|EIF3B_TOBAC	Eukaryotic translation initiation factor 3 subunit B OS=Nicotiana tabacum OX=4097 GN=TIF3B1 PE=2 SV=1	#N/A	#N/A
DRSE_g1464.t1	AT5G18200.1	UTP:galactose-1-phosphate uridylyltransferases;ribose-5-phosphate adenylyltransferases	sp|Q9FK51|AGLUP_ARATH	ADP-glucose phosphorylase OS=Arabidopsis thaliana OX=3702 GN=At5g18200 PE=1 SV=1	PF19327.4	Ap4A_phos_N
DRSE_g1465.t1	AT2G44530.2	Phosphoribosyltransferase family protein	sp|Q9XG98|KPRS1_SPIOL	Ribose-phosphate pyrophosphokinase 1 OS=Spinacia oleracea OX=3562 GN=PRS1 PE=2 SV=1	PF13793.11	Pribosyltran_N
DRSE_g1466.t1	AT2G44520.1	cytochrome c oxidase 10	sp|O64886|COX10_ARATH	Protoheme IX farnesyltransferase, mitochondrial OS=Arabidopsis thaliana OX=3702 GN=COX10 PE=2 SV=4	#N/A	#N/A
DRSE_g1467.t1	AT1G32450.1	nitrate transporter 1.5	sp|Q9LQL2|PTR14_ARATH	Protein NRT1/ PTR FAMILY 7.3 OS=Arabidopsis thaliana OX=3702 GN=NPF7.3 PE=1 SV=2	#N/A	#N/A
DRSE_g1468.t1	AT5G46570.1	BR-signaling kinase 2	sp|Q9LS26|BSK2_ARATH	Serine/threonine-protein kinase BSK2 OS=Arabidopsis thaliana OX=3702 GN=BSK2 PE=1 SV=1	#N/A	#N/A
DRSE_g1468.t2	AT5G46570.1	BR-signaling kinase 2	sp|Q9LS26|BSK2_ARATH	Serine/threonine-protein kinase BSK2 OS=Arabidopsis thaliana OX=3702 GN=BSK2 PE=1 SV=1	#N/A	#N/A
DRSE_g1469.t1	#N/A	#N/A	#N/A	#N/A	#N/A	#N/A
DRSE_g1470.t1	AT1G05160.1	cytochrome P450, family 88, subfamily A, polypeptide 3	sp|O23051|KAO1_ARATH	Ent-kaurenoic acid oxidase 1 OS=Arabidopsis thaliana OX=3702 GN=KAO1 PE=1 SV=1	#N/A	#N/A
DRSE_g1471.t1	AT1G05160.1	cytochrome P450, family 88, subfamily A, polypeptide 3	sp|O23051|KAO1_ARATH	Ent-kaurenoic acid oxidase 1 OS=Arabidopsis thaliana OX=3702 GN=KAO1 PE=1 SV=1	#N/A	#N/A
DRSE_g1472.t1	AT2G35930.1	plant U-box 23	sp|Q84TG3|PUB23_ARATH	E3 ubiquitin-protein ligase PUB23 OS=Arabidopsis thaliana OX=3702 GN=PUB23 PE=1 SV=1	#N/A	#N/A
DRSE_g1473.t1	AT5G48670.1	AGAMOUS-like 80	sp|Q9FJK3|AGL80_ARATH	Agamous-like MADS-box protein AGL80 OS=Arabidopsis thaliana OX=3702 GN=AGL80 PE=1 SV=1	#N/A	#N/A
DRSE_g1474.t1	AT4G17800.1	Predicted AT-hook DNA-binding family protein	sp|O23620|AHL23_ARATH	AT-hook motif nuclear-localized protein 23 OS=Arabidopsis thaliana OX=3702 GN=AHL23 PE=1 SV=1	#N/A	#N/A
DRSE_g1475.t1	AT1G80930.1	MIF4G domain-containing protein / MA3 domain-containing protein	#N/A	#N/A	#N/A	#N/A
DRSE_g1476.t1	AT3G03560.1	unknown protein; LOCATED IN: plasma membrane; EXPRESSED IN: 22 plant structures; EXPRESSED DURING: 13 growth stages; BEST Arabidopsis thaliana protein match is: unknown protein (TAIR:AT5G23490.1); Has 157 Blast hits to 146 proteins in 38 species: Archae - 3; Bacteria - 14; Metazoa - 8; Fungi - 0; Plants - 120; Viruses - 0; Other Eukaryotes - 12 (source: NCBI BLink).	#N/A	#N/A	#N/A	#N/A
DRSE_g1476.t2	AT3G03560.1	unknown protein; LOCATED IN: plasma membrane; EXPRESSED IN: 22 plant structures; EXPRESSED DURING: 13 growth stages; BEST Arabidopsis thaliana protein match is: unknown protein (TAIR:AT5G23490.1); Has 157 Blast hits to 146 proteins in 38 species: Archae - 3; Bacteria - 14; Metazoa - 8; Fungi - 0; Plants - 120; Viruses - 0; Other Eukaryotes - 12 (source: NCBI BLink).	#N/A	#N/A	#N/A	#N/A
DRSE_g1477.t1	AT3G03550.1	RING/U-box superfamily protein	sp|Q9SRQ8|ATL51_ARATH	RING-H2 finger protein ATL51 OS=Arabidopsis thaliana OX=3702 GN=ATL51 PE=2 SV=2	#N/A	#N/A
DRSE_g1478.t1	AT3G03520.1	non-specific phospholipase C3	sp|Q9SRQ6|NPC3_ARATH	Non-specific phospholipase C3 OS=Arabidopsis thaliana OX=3702 GN=NPC3 PE=1 SV=1	#N/A	#N/A
DRSE_g1479.t1	AT3G03530.1	non-specific phospholipase C4	sp|Q9SRQ7|NPC4_ARATH	Non-specific phospholipase C4 OS=Arabidopsis thaliana OX=3702 GN=NPC4 PE=1 SV=1	#N/A	#N/A
DRSE_g1480.t1	AT5G27740.1	ATPase family associated with various cellular activities (AAA)	sp|Q8VXX4|RFC3_ARATH	Replication factor C subunit 3 OS=Arabidopsis thaliana OX=3702 GN=RFC3 PE=2 SV=1	#N/A	#N/A
DRSE_g1481.t1	AT3G61040.2	cytochrome P450, family 76, subfamily C, polypeptide 7	sp|A0A1Z3GBS4|CYPH3_ISORU	Ferruginol synthase OS=Isodon rubescens OX=587669 GN=CYP76AH30 PE=1 SV=1	#N/A	#N/A
DRSE_g1482.t1	AT1G33720.1	cytochrome P450, family 76, subfamily C, polypeptide 6	sp|W8JMV1|CYT24_CATRO	Cytochrome P450 76T24 OS=Catharanthus roseus OX=4058 GN=CYP76T24 PE=2 SV=1	#N/A	#N/A
DRSE_g1483.t1	AT1G64850.1	Calcium-binding EF hand family protein	#N/A	#N/A	#N/A	#N/A
DRSE_g1484.t1	AT1G49245.1	Prefoldin chaperone subunit family protein	#N/A	#N/A	#N/A	#N/A
DRSE_g1485.t1	AT5G17610.1	unknown protein; FUNCTIONS IN: molecular_function unknown; INVOLVED IN: biological_process unknown; LOCATED IN: endomembrane system; EXPRESSED IN: 23 plant structures; EXPRESSED DURING: 15 growth stages; Has 30201 Blast hits to 17322 proteins in 780 species: Archae - 12; Bacteria - 1396; Metazoa - 17338; Fungi - 3422; Plants - 5037; Viruses - 0; Other Eukaryotes - 2996 (source: NCBI BLink).	#N/A	#N/A	PF16029.10	DUF4787
DRSE_g1486.t1	AT2G29420.1	glutathione S-transferase tau 7	sp|Q9FQA3|GST23_MAIZE	Glutathione transferase GST 23 OS=Zea mays OX=4577 PE=2 SV=1	#N/A	#N/A
DRSE_g1487.t1	AT2G29420.1	glutathione S-transferase tau 7	sp|P32110|GSTX6_SOYBN	Probable glutathione S-transferase OS=Glycine max OX=3847 GN=HSP26-A PE=2 SV=1	#N/A	#N/A
DRSE_g1488.t1	AT2G29420.1	glutathione S-transferase tau 7	sp|Q9FQA3|GST23_MAIZE	Glutathione transferase GST 23 OS=Zea mays OX=4577 PE=2 SV=1	#N/A	#N/A
DRSE_g1489.t1	AT3G03580.1	Tetratricopeptide repeat (TPR)-like superfamily protein	sp|Q9SS60|PP210_ARATH	Pentatricopeptide repeat-containing protein At3g03580 OS=Arabidopsis thaliana OX=3702 GN=PCMP-H23 PE=2 SV=1	#N/A	#N/A
DRSE_g1490.t1	AT5G33340.1	Eukaryotic aspartyl protease family protein	sp|Q6XBF8|CDR1_ARATH	Aspartic proteinase CDR1 OS=Arabidopsis thaliana OX=3702 GN=CDR1 PE=1 SV=1	#N/A	#N/A
DRSE_g1491.t1	AT5G33340.1	Eukaryotic aspartyl protease family protein	sp|Q6XBF8|CDR1_ARATH	Aspartic proteinase CDR1 OS=Arabidopsis thaliana OX=3702 GN=CDR1 PE=1 SV=1	#N/A	#N/A
DRSE_g1492.t1	#N/A	#N/A	#N/A	#N/A	#N/A	#N/A
DRSE_g1493.t1	AT5G33340.1	Eukaryotic aspartyl protease family protein	sp|Q6XBF8|CDR1_ARATH	Aspartic proteinase CDR1 OS=Arabidopsis thaliana OX=3702 GN=CDR1 PE=1 SV=1	#N/A	#N/A
DRSE_g1494.t1	AT5G33340.1	Eukaryotic aspartyl protease family protein	sp|Q6XBF8|CDR1_ARATH	Aspartic proteinase CDR1 OS=Arabidopsis thaliana OX=3702 GN=CDR1 PE=1 SV=1	#N/A	#N/A
DRSE_g1495.t1	#N/A	#N/A	#N/A	#N/A	#N/A	#N/A
DRSE_g1496.t1	AT3G59580.1	Plant regulator RWP-RK family protein	sp|Q9M1B0|NLP9_ARATH	Protein NLP9 OS=Arabidopsis thaliana OX=3702 GN=NLP9 PE=2 SV=1	#N/A	#N/A
DRSE_g1497.t1	AT5G17640.1	Protein of unknown function (DUF1005)	#N/A	#N/A	#N/A	#N/A
DRSE_g1498.t1	#N/A	#N/A	#N/A	#N/A	#N/A	#N/A
DRSE_g1498.t2	#N/A	#N/A	sp|P37705|GRP3_DAUCA	Glycine-rich protein A3 OS=Daucus carota OX=4039 PE=2 SV=1	#N/A	#N/A
DRSE_g1499.t1	AT1G71490.1	Tetratricopeptide repeat (TPR)-like superfamily protein	sp|Q9C9I6|PP116_ARATH	Pentatricopeptide repeat-containing protein At1g71490 OS=Arabidopsis thaliana OX=3702 GN=PCMP-E67 PE=2 SV=1	#N/A	#N/A
DRSE_g1500.t1	AT5G17670.1	alpha/beta-Hydrolases superfamily protein	#N/A	#N/A	#N/A	#N/A
DRSE_g1501.t1	AT1G31760.1	SWIB/MDM2 domain superfamily protein	#N/A	#N/A	#N/A	#N/A
DRSE_g1502.t1	AT1G08540.1	RNApolymerase sigma subunit 2	sp|O22056|SIGB_ARATH	RNA polymerase sigma factor sigB OS=Arabidopsis thaliana OX=3702 GN=SIGB PE=2 SV=2	PF04542.19	Sigma70_r2
DRSE_g1503.t1	AT2G43030.1	Ribosomal protein L3 family protein	sp|O80360|RK3_TOBAC	Large ribosomal subunit protein uL3c (Fragment) OS=Nicotiana tabacum OX=4097 GN=RPL3 PE=2 SV=1	#N/A	#N/A
DRSE_g1504.t1	AT5G17310.2	UDP-glucose pyrophosphorylase 2	sp|P19595|UGPA_SOLTU	UTP--glucose-1-phosphate uridylyltransferase OS=Solanum tuberosum OX=4113 PE=1 SV=3	#N/A	#N/A
DRSE_g1505.t1	AT2G31900.1	myosin-like protein XIF	sp|F4IRU3|MYO12_ARATH	Myosin-12 OS=Arabidopsis thaliana OX=3702 GN=XI-F PE=2 SV=1	PF07996.16	T4SS
DRSE_g1506.t1	AT3G13510.1	Protein of Unknown Function (DUF239)	sp|C0HLV2|NEPRN_NEPVE	Protein neprosin OS=Nepenthes x ventrata OX=1744888 PE=1 SV=1	#N/A	#N/A
DRSE_g1507.t1	AT1G05590.1	beta-hexosaminidase 2	sp|Q9SYK0|HEXO2_ARATH	Beta-hexosaminidase 2 OS=Arabidopsis thaliana OX=3702 GN=HEXO2 PE=1 SV=1	PF00728.27	Glyco_hydro_20
DRSE_g1508.t1	AT2G44260.1	Plant protein of unknown function (DUF946)	sp|Q501D1|Y1490_ARATH	Hypothetical protein At1g04090 OS=Arabidopsis thaliana OX=3702 GN=At1g04090 PE=2 SV=1	#N/A	#N/A
DRSE_g1508.t2	AT2G44260.2	Plant protein of unknown function (DUF946)	sp|Q501D1|Y1490_ARATH	Hypothetical protein At1g04090 OS=Arabidopsis thaliana OX=3702 GN=At1g04090 PE=2 SV=1	#N/A	#N/A
DRSE_g1509.t1	AT1G05577.1	Domain of unknown function (DUF966)	sp|Q9SYJ8|SOK1_ARATH	Protein SOSEKI 1 OS=Arabidopsis thaliana OX=3702 GN=SOK1 PE=1 SV=1	#N/A	#N/A
DRSE_g1510.t1	AT3G58500.1	protein phosphatase 2A-4	sp|A2XN40|PP2A2_ORYSI	Serine/threonine-protein phosphatase PP2A-2 catalytic subunit OS=Oryza sativa subsp. indica OX=39946 GN=PP2A2 PE=2 SV=2	#N/A	#N/A
DRSE_g1511.t1	AT2G44280.1	Major facilitator superfamily protein	#N/A	#N/A	PF13347.11	MFS_2
DRSE_g1512.t1	AT2G44300.1	Bifunctional inhibitor/lipid-transfer protein/seed storage 2S albumin superfamily protein	sp|O64865|LTG14_ARATH	Non-specific lipid transfer protein GPI-anchored 14 OS=Arabidopsis thaliana OX=3702 GN=LTPG14 PE=2 SV=1	#N/A	#N/A
DRSE_g1513.t1	AT2G31940.1	unknown protein; INVOLVED IN: biological_process unknown; LOCATED IN: endomembrane system; EXPRESSED IN: 16 plant structures; EXPRESSED DURING: 6 growth stages; BEST Arabidopsis thaliana protein match is: unknown protein (TAIR:AT5G19875.1); Has 227 Blast hits to 227 proteins in 13 species: Archae - 0; Bacteria - 0; Metazoa - 0; Fungi - 0; Plants - 227; Viruses - 0; Other Eukaryotes - 0 (source: N…	#N/A	#N/A	#N/A	#N/A
DRSE_g1514.t1	AT4G25835.1	P-loop containing nucleoside triphosphate hydrolases superfamily protein	sp|Q8RY66|AATPD_ARATH	AAA-ATPase At4g25835 OS=Arabidopsis thaliana OX=3702 GN=At4g25835 PE=2 SV=1	#N/A	#N/A
DRSE_g1515.t1	AT2G44310.1	Calcium-binding EF-hand family protein	#N/A	#N/A	#N/A	#N/A
DRSE_g1516.t1	#N/A	#N/A	#N/A	#N/A	#N/A	#N/A
DRSE_g1517.t1	AT2G42140.1	VQ motif-containing protein	sp|O48522|VQ17_ARATH	VQ motif-containing protein 17 OS=Arabidopsis thaliana OX=3702 GN=VQ17 PE=2 SV=1	#N/A	#N/A
DRSE_g1518.t1	AT2G28270.1	Cysteine/Histidine-rich C1 domain family protein	#N/A	#N/A	#N/A	#N/A
DRSE_g1519.t1	AT2G44380.1	Cysteine/Histidine-rich C1 domain family protein	#N/A	#N/A	#N/A	#N/A
DRSE_g1520.t1	AT2G28270.1	Cysteine/Histidine-rich C1 domain family protein	#N/A	#N/A	PF17120.10	zf-RING_16
DRSE_g1521.t1	AT2G44380.1	Cysteine/Histidine-rich C1 domain family protein	#N/A	#N/A	#N/A	#N/A
DRSE_g1521.t2	AT2G44380.1	Cysteine/Histidine-rich C1 domain family protein	#N/A	#N/A	#N/A	#N/A
DRSE_g1522.t1	AT2G28270.1	Cysteine/Histidine-rich C1 domain family protein	sp|Q6NQN8|VLG_ARATH	Protein VACUOLELESS GAMETOPHYTES OS=Arabidopsis thaliana OX=3702 GN=VLG PE=1 SV=1	#N/A	#N/A
DRSE_g1523.t1	AT2G16050.1	Cysteine/Histidine-rich C1 domain family protein	#N/A	#N/A	#N/A	#N/A
DRSE_g1524.t1	AT2G19660.1	Cysteine/Histidine-rich C1 domain family protein	#N/A	#N/A	#N/A	#N/A
DRSE_g1525.t1	AT2G44410.1	RING/U-box superfamily protein	sp|P93030|RMA2_ARATH	E3 ubiquitin-protein ligase RMA2 OS=Arabidopsis thaliana OX=3702 GN=RMA2 PE=1 SV=1	PF14634.11	zf-RING_5
DRSE_g1526.t1	AT5G06710.1	homeobox from Arabidopsis thaliana	sp|P46665|HAT14_ARATH	Homeobox-leucine zipper protein HAT14 OS=Arabidopsis thaliana OX=3702 GN=HAT14 PE=2 SV=3	#N/A	#N/A
DRSE_g1527.t1	AT5G06770.1	KH domain-containing protein / zinc finger (CCCH type) family protein	sp|Q7F8R0|C3H14_ORYSJ	Zinc finger CCCH domain-containing protein 14 OS=Oryza sativa subsp. japonica OX=39947 GN=Os02g0194200 PE=2 SV=1	#N/A	#N/A
DRSE_g1528.t1	AT2G44420.1	protein N-terminal asparagine amidohydrolase family protein	sp|O64876|NTAN1_ARATH	Protein N-terminal asparagine amidohydrolase OS=Arabidopsis thaliana OX=3702 GN=NTAN1 PE=2 SV=2	PF14736.11	N_Asn_amidohyd
DRSE_g1529.t1	AT2G44440.1	Emsy N Terminus (ENT) domain-containing protein	sp|Q08A72|EML4_ARATH	Protein EMSY-LIKE 4 OS=Arabidopsis thaliana OX=3702 GN=EML4 PE=2 SV=1	PF03735.19	ENT
DRSE_g1530.t1	AT2G32850.2	Protein kinase superfamily protein	sp|Q2QSL4|CDKF2_ORYSJ	Putative cyclin-dependent kinase F-2 OS=Oryza sativa subsp. japonica OX=39947 GN=CDKF-2 PE=3 SV=1	#N/A	#N/A
DRSE_g1531.t1	AT2G44500.1	O-fucosyltransferase family protein	sp|O64884|OFT20_ARATH	O-fucosyltransferase 20 OS=Arabidopsis thaliana OX=3702 GN=OFUT20 PE=1 SV=1	#N/A	#N/A
DRSE_g1531.t2	AT2G44500.2	O-fucosyltransferase family protein	sp|O64884|OFT20_ARATH	O-fucosyltransferase 20 OS=Arabidopsis thaliana OX=3702 GN=OFUT20 PE=1 SV=1	#N/A	#N/A
DRSE_g1532.t1	AT4G36950.1	mitogen-activated protein kinase kinase kinase 21	sp|Q9SND6|M3K20_ARATH	Mitogen-activated protein kinase kinase kinase 20 OS=Arabidopsis thaliana OX=3702 GN=MAPKKK20 PE=1 SV=1	#N/A	#N/A
DRSE_g1533.t1	#N/A	#N/A	#N/A	#N/A	#N/A	#N/A
DRSE_g1534.t1	AT3G57880.1	Calcium-dependent lipid-binding (CaLB domain) plant phosphoribosyltransferase family protein	sp|Q9M2R0|FTIP3_ARATH	FT-interacting protein 3 OS=Arabidopsis thaliana OX=3702 GN=FTIP3 PE=1 SV=1	#N/A	#N/A
DRSE_g1534.t2	AT3G57880.1	Calcium-dependent lipid-binding (CaLB domain) plant phosphoribosyltransferase family protein	sp|Q9M2R0|FTIP3_ARATH	FT-interacting protein 3 OS=Arabidopsis thaliana OX=3702 GN=FTIP3 PE=1 SV=1	#N/A	#N/A
DRSE_g1535.t1	AT5G06270.1	unknown protein; FUNCTIONS IN: molecular_function unknown; INVOLVED IN: biological_process unknown; LOCATED IN: chloroplast; EXPRESSED IN: 21 plant structures; EXPRESSED DURING: 11 growth stages; BEST Arabidopsis thaliana protein match is: unknown protein (TAIR:AT3G11600.1); Has 1807 Blast hits to 1807 proteins in 277 species: Archae - 0; Bacteria - 0; Metazoa - 736; Fungi - 347; Plants - 385; Vi…	sp|Q9FNI1|GIR1_ARATH	Protein GL2-INTERACTING REPRESSOR 1 OS=Arabidopsis thaliana OX=3702 GN=GIR1 PE=1 SV=1	#N/A	#N/A
DRSE_g1536.t1	AT5G06270.1	unknown protein; FUNCTIONS IN: molecular_function unknown; INVOLVED IN: biological_process unknown; LOCATED IN: chloroplast; EXPRESSED IN: 21 plant structures; EXPRESSED DURING: 11 growth stages; BEST Arabidopsis thaliana protein match is: unknown protein (TAIR:AT3G11600.1); Has 1807 Blast hits to 1807 proteins in 277 species: Archae - 0; Bacteria - 0; Metazoa - 736; Fungi - 347; Plants - 385; Vi…	sp|Q9FNI1|GIR1_ARATH	Protein GL2-INTERACTING REPRESSOR 1 OS=Arabidopsis thaliana OX=3702 GN=GIR1 PE=1 SV=1	#N/A	#N/A
DRSE_g1537.t1	AT3G44280.1	unknown protein; FUNCTIONS IN: molecular_function unknown; INVOLVED IN: biological_process unknown; LOCATED IN: endomembrane system; EXPRESSED IN: 24 plant structures; EXPRESSED DURING: 15 growth stages; BEST Arabidopsis thaliana protein match is: unknown protein (TAIR:AT5G22280.1); Has 82 Blast hits to 82 proteins in 13 species: Archae - 0; Bacteria - 0; Metazoa - 0; Fungi - 0; Plants - 82; Viru…	#N/A	#N/A	#N/A	#N/A
DRSE_g1538.t1	AT5G22290.1	NAC domain containing protein 89	sp|Q94F58|NAC89_ARATH	NAC domain-containing protein 89 OS=Arabidopsis thaliana OX=3702 GN=NAC089 PE=1 SV=1	#N/A	#N/A
DRSE_g1539.t1	AT5G22300.1	nitrilase 4	sp|Q42965|NRL4A_TOBAC	Bifunctional nitrilase/nitrile hydratase NIT4A OS=Nicotiana tabacum OX=4097 GN=NIT4A PE=2 SV=1	PF00795.27	CN_hydrolase
DRSE_g1539.t2	AT5G22300.1	nitrilase 4	sp|Q42965|NRL4A_TOBAC	Bifunctional nitrilase/nitrile hydratase NIT4A OS=Nicotiana tabacum OX=4097 GN=NIT4A PE=2 SV=1	#N/A	#N/A
DRSE_g1540.t1	AT3G11590.1	unknown protein; LOCATED IN: plasma membrane; EXPRESSED IN: 22 plant structures; EXPRESSED DURING: 13 growth stages; BEST Arabidopsis thaliana protein match is: unknown protein (TAIR:AT5G22310.1); Has 22320 Blast hits to 15179 proteins in 1213 species: Archae - 372; Bacteria - 2307; Metazoa - 10906; Fungi - 1700; Plants - 1146; Viruses - 65; Other Eukaryotes - 5824 (source: NCBI BLink).	sp|Q66GQ2|Y5162_ARATH	Uncharacterized protein At5g41620 OS=Arabidopsis thaliana OX=3702 GN=At5g41620 PE=2 SV=2	#N/A	#N/A
DRSE_g1541.t1	AT1G08380.1	photosystem I subunit O	sp|Q949Q5|PSAO_ARATH	Photosystem I subunit O OS=Arabidopsis thaliana OX=3702 GN=PSAO PE=1 SV=1	PF22832.1	PsaO_TMD
DRSE_g1542.t1	AT2G27310.1	F-box family protein	sp|Q9XIN8|FB119_ARATH	F-box protein At2g27310 OS=Arabidopsis thaliana OX=3702 GN=At2g27310 PE=2 SV=1	#N/A	#N/A
DRSE_g1543.t1	AT5G22340.1	unknown protein; FUNCTIONS IN: molecular_function unknown; INVOLVED IN: biological_process unknown; LOCATED IN: chloroplast; EXPRESSED IN: 22 plant structures; EXPRESSED DURING: 13 growth stages; Has 58 Blast hits to 58 proteins in 20 species: Archae - 0; Bacteria - 0; Metazoa - 0; Fungi - 0; Plants - 57; Viruses - 0; Other Eukaryotes - 1 (source: NCBI BLink).	#N/A	#N/A	#N/A	#N/A
DRSE_g1544.t1	AT3G44330.1	INVOLVED IN: protein processing; LOCATED IN: mitochondrion, endoplasmic reticulum, plasma membrane, vacuole; EXPRESSED IN: 25 plant structures; EXPRESSED DURING: 13 growth stages; CONTAINS InterPro DOMAIN/s: Nicalin (InterPro:IPR016574), EF-Hand 1, calcium-binding site (InterPro:IPR018247), Nicastrin (InterPro:IPR008710); Has 245 Blast hits to 243 proteins in 99 species: Archae - 6; Bacteria - 10…	#N/A	#N/A	#N/A	#N/A
DRSE_g1545.t1	AT1G08370.1	decapping 1	sp|Q9SJF3|DCP1_ARATH	mRNA-decapping enzyme-like protein OS=Arabidopsis thaliana OX=3702 GN=At1g08370 PE=1 SV=2	PF06058.18	DCP1
DRSE_g1546.t1	AT2G27350.5	OTU-like cysteine protease family protein	sp|Q9XIP2|OTU6_ARATH	OVARIAN TUMOR DOMAIN-containing deubiquitinating enzyme 6 OS=Arabidopsis thaliana OX=3702 GN=OTU6 PE=1 SV=2	#N/A	#N/A
DRSE_g1546.t2	AT2G27350.1	OTU-like cysteine protease family protein	sp|Q9XIP2|OTU6_ARATH	OVARIAN TUMOR DOMAIN-containing deubiquitinating enzyme 6 OS=Arabidopsis thaliana OX=3702 GN=OTU6 PE=1 SV=2	#N/A	#N/A
DRSE_g1547.t1	AT5G06200.1	Uncharacterised protein family (UPF0497)	sp|P0DI30|CASP2_TRIPD	Casparian strip membrane protein 2 OS=Triphysaria pusilla OX=188295 PE=2 SV=1	PF04535.17	CASP_dom
DRSE_g1548.t1	#N/A	#N/A	#N/A	#N/A	#N/A	#N/A
DRSE_g1548.t2	#N/A	#N/A	#N/A	#N/A	#N/A	#N/A
DRSE_g1549.t1	AT3G10230.1	lycopene cyclase	sp|Q9SEA0|CCS_CITSI	Capsanthin/capsorubin synthase, chromoplastic OS=Citrus sinensis OX=2711 GN=CCS PE=3 SV=1	#N/A	#N/A
DRSE_g1550.t1	AT5G22360.1	vesicle-associated membrane protein 714	sp|Q9FMR5|VA714_ARATH	Vesicle-associated membrane protein 714 OS=Arabidopsis thaliana OX=3702 GN=VAMP714 PE=1 SV=1	#N/A	#N/A
DRSE_g1551.t1	AT5G22380.1	NAC domain containing protein 90	sp|Q9FMR3|NAC90_ARATH	NAC domain-containing protein 90 OS=Arabidopsis thaliana OX=3702 GN=NAC090 PE=1 SV=1	#N/A	#N/A
DRSE_g1551.t2	AT5G22380.1	NAC domain containing protein 90	sp|Q9FMR3|NAC90_ARATH	NAC domain-containing protein 90 OS=Arabidopsis thaliana OX=3702 GN=NAC090 PE=1 SV=1	#N/A	#N/A
DRSE_g1552.t1	AT5G22430.1	Pollen Ole e 1 allergen and extensin family protein	#N/A	#N/A	#N/A	#N/A
DRSE_g1553.t1	AT3G15040.1	Protein of unknown function, DUF584	sp|Q9LKA1|S407_ARATH	Protein S40-7 OS=Arabidopsis thaliana OX=3702 GN=S40-7 PE=1 SV=1	#N/A	#N/A
DRSE_g1554.t1	AT3G62020.1	germin-like protein 10	sp|Q652P9|GL93_ORYSJ	Germin-like protein 9-3 OS=Oryza sativa subsp. japonica OX=39947 GN=Os09g0568700 PE=2 SV=1	#N/A	#N/A
DRSE_g1555.t1	AT5G22410.1	root hair specific 18	sp|Q9FMR0|PER60_ARATH	Peroxidase 60 OS=Arabidopsis thaliana OX=3702 GN=PER60 PE=1 SV=1	#N/A	#N/A
DRSE_g1556.t1	AT1G54740.1	Protein of unknown function (DUF3049)	#N/A	#N/A	PF11250.13	FAF
DRSE_g1557.t1	AT5G22400.1	Rho GTPase activating protein with PAK-box/P21-Rho-binding domain	sp|Q9FMR1|RGAP1_ARATH	Rho GTPase-activating protein 1 OS=Arabidopsis thaliana OX=3702 GN=ROPGAP1 PE=2 SV=1	#N/A	#N/A
DRSE_g1558.t1	#N/A	#N/A	#N/A	#N/A	#N/A	#N/A
DRSE_g1559.t1	AT3G62120.1	Class II aaRS and biotin synthetases superfamily protein	sp|Q9M1R2|SYPC_ARATH	Proline--tRNA ligase, cytoplasmic OS=Arabidopsis thaliana OX=3702 GN=At3g62120 PE=1 SV=1	PF03129.25	HGTP_anticodon
DRSE_g1560.t1	AT2G27470.1	nuclear factor Y, subunit B11	sp|Q9ZQH2|DPB4_ARATH	DNA polymerase II subunit B4 OS=Arabidopsis thaliana OX=3702 GN=NF-YB11 PE=1 SV=1	#N/A	#N/A
DRSE_g1561.t1	AT1G09700.1	dsRNA-binding domain-like superfamily protein	sp|O04492|DRB1_ARATH	Double-stranded RNA-binding protein 1 OS=Arabidopsis thaliana OX=3702 GN=DRB1 PE=1 SV=1	#N/A	#N/A
DRSE_g1561.t2	AT1G09700.1	dsRNA-binding domain-like superfamily protein	sp|O04492|DRB1_ARATH	Double-stranded RNA-binding protein 1 OS=Arabidopsis thaliana OX=3702 GN=DRB1 PE=1 SV=1	#N/A	#N/A
DRSE_g1562.t1	#N/A	#N/A	#N/A	#N/A	#N/A	#N/A
DRSE_g1562.t2	#N/A	#N/A	#N/A	#N/A	#N/A	#N/A
DRSE_g1563.t1	AT2G27480.1	Calcium-binding EF-hand family protein	sp|Q9ZQH1|CML48_ARATH	Probable calcium-binding protein CML48 OS=Arabidopsis thaliana OX=3702 GN=CML48 PE=2 SV=2	#N/A	#N/A
DRSE_g1564.t1	AT2G27500.1	Glycosyl hydrolase superfamily protein	sp|Q9ZQG9|E1314_ARATH	Glucan endo-1,3-beta-glucosidase 14 OS=Arabidopsis thaliana OX=3702 GN=At2g27500 PE=2 SV=2	PF00332.23	Glyco_hydro_17
DRSE_g1565.t1	AT2G27510.1	ferredoxin 3	sp|P27788|FER3_MAIZE	Ferredoxin-3, chloroplastic OS=Zea mays OX=4577 GN=FDX3 PE=1 SV=1	#N/A	#N/A
DRSE_g1566.t1	AT1G08360.1	Ribosomal protein L1p/L10e family	sp|Q8VZB9|R10A1_ARATH	Large ribosomal subunit protein uL1z OS=Arabidopsis thaliana OX=3702 GN=RPL10AA PE=1 SV=1	#N/A	#N/A
DRSE_g1567.t1	AT3G52730.1	ubiquinol-cytochrome C reductase UQCRX/QCR9-like family protein	sp|P46270|QCR9_SOLTU	Cytochrome b-c1 complex subunit 9 OS=Solanum tuberosum OX=4113 PE=1 SV=1	PF05365.17	UCR_UQCRX_QCR9
DRSE_g1568.t1	AT3G52740.1	unknown protein; BEST Arabidopsis thaliana protein match is: unknown protein (TAIR:AT3G44450.1); Has 65 Blast hits to 65 proteins in 13 species: Archae - 0; Bacteria - 0; Metazoa - 0; Fungi - 0; Plants - 65; Viruses - 0; Other Eukaryotes - 0 (source: NCBI BLink).	sp|Q9LXJ1|BIC1_ARATH	Protein BIC1 OS=Arabidopsis thaliana OX=3702 GN=BIC1 PE=1 SV=1	#N/A	#N/A
DRSE_g1569.t1	AT1G08350.2	Endomembrane protein 70 protein family	sp|F4HW17|TMN5_ARATH	Transmembrane 9 superfamily member 5 OS=Arabidopsis thaliana OX=3702 GN=TMN5 PE=2 SV=1	#N/A	#N/A
DRSE_g1570.t1	AT1G08320.1	bZIP transcription factor family protein	sp|Q93XM6|TGA9_ARATH	Transcription factor TGA9 OS=Arabidopsis thaliana OX=3702 GN=TGA9 PE=1 SV=1	PF14144.11	DOG1
DRSE_g1571.t1	AT3G44510.2	alpha/beta-Hydrolases superfamily protein	#N/A	#N/A	#N/A	#N/A
DRSE_g1572.t1	AT3G44510.2	alpha/beta-Hydrolases superfamily protein	#N/A	#N/A	#N/A	#N/A
DRSE_g1573.t1	AT2G27550.1	centroradialis	sp|Q41261|CEN_ANTMA	Protein CENTRORADIALIS OS=Antirrhinum majus OX=4151 GN=CEN PE=1 SV=1	#N/A	#N/A
DRSE_g1574.t1	AT5G22470.1	NAD+ ADP-ribosyltransferases;NAD+ ADP-ribosyltransferases	sp|Q9SWB4|PARP3_SOYBN	Protein ADP-ribosyltransferase PARP3 OS=Glycine max OX=3847 GN=PARP3 PE=2 SV=1	#N/A	#N/A
DRSE_g1575.t1	AT1G08280.1	Glycosyltransferase family 29 (sialyltransferase) family protein	sp|Q9SGD2|GT29A_ARATH	Beta-1,6-galactosyltransferase GALT29A OS=Arabidopsis thaliana OX=3702 GN=GALT29A PE=1 SV=1	PF00777.23	Glyco_transf_29
DRSE_g1576.t1	AT2G27590.1	S-adenosyl-L-methionine-dependent methyltransferases superfamily protein	#N/A	#N/A	#N/A	#N/A
DRSE_g1577.t1	AT2G27600.1	AAA-type ATPase family protein	sp|Q9ZNT0|VPS4_ARATH	Protein SUPPRESSOR OF K(+) TRANSPORT GROWTH DEFECT 1 OS=Arabidopsis thaliana OX=3702 GN=SKD1 PE=1 SV=1	PF04212.23	MIT
DRSE_g1578.t1	AT2G04160.1	Subtilisin-like serine endopeptidase family protein	sp|A9JQS7|SBTS_LOTJA	Subtilisin-like serine-protease S OS=Lotus japonicus OX=34305 GN=SbtS PE=2 SV=1	#N/A	#N/A
DRSE_g1578.t2	AT2G04160.1	Subtilisin-like serine endopeptidase family protein	sp|A9JQS7|SBTS_LOTJA	Subtilisin-like serine-protease S OS=Lotus japonicus OX=34305 GN=SbtS PE=2 SV=1	#N/A	#N/A
DRSE_g1579.t1	#N/A	#N/A	#N/A	#N/A	#N/A	#N/A
DRSE_g1580.t1	AT3G44530.2	homolog of histone chaperone HIRA	sp|Q9LXN4|HIRA_ARATH	Protein HIRA OS=Arabidopsis thaliana OX=3702 GN=HIRA PE=1 SV=2	PF07569.16	Hira
DRSE_g1581.t1	AT4G33790.1	Jojoba acyl CoA reductase-related male sterility protein	sp|Q93ZB9|FACR3_ARATH	Fatty acyl-CoA reductase 3 OS=Arabidopsis thaliana OX=3702 GN=FAR3 PE=1 SV=1	#N/A	#N/A
DRSE_g1582.t1	AT4G33790.1	Jojoba acyl CoA reductase-related male sterility protein	sp|Q9XGY7|FAR_SIMCH	Alcohol-forming fatty acyl-CoA reductase OS=Simmondsia chinensis OX=3999 PE=1 SV=1	#N/A	#N/A
DRSE_g1583.t1	AT4G33790.1	Jojoba acyl CoA reductase-related male sterility protein	sp|Q93ZB9|FACR3_ARATH	Fatty acyl-CoA reductase 3 OS=Arabidopsis thaliana OX=3702 GN=FAR3 PE=1 SV=1	#N/A	#N/A
DRSE_g1584.t1	AT4G33790.1	Jojoba acyl CoA reductase-related male sterility protein	sp|Q93ZB9|FACR3_ARATH	Fatty acyl-CoA reductase 3 OS=Arabidopsis thaliana OX=3702 GN=FAR3 PE=1 SV=1	#N/A	#N/A
DRSE_g1585.t1	AT4G33790.1	Jojoba acyl CoA reductase-related male sterility protein	sp|Q9XGY7|FAR_SIMCH	Alcohol-forming fatty acyl-CoA reductase OS=Simmondsia chinensis OX=3999 PE=1 SV=1	#N/A	#N/A
DRSE_g1585.t2	AT4G33790.1	Jojoba acyl CoA reductase-related male sterility protein	sp|Q9XGY7|FAR_SIMCH	Alcohol-forming fatty acyl-CoA reductase OS=Simmondsia chinensis OX=3999 PE=1 SV=1	#N/A	#N/A
DRSE_g1586.t1	AT4G33790.1	Jojoba acyl CoA reductase-related male sterility protein	sp|Q9XGY7|FAR_SIMCH	Alcohol-forming fatty acyl-CoA reductase OS=Simmondsia chinensis OX=3999 PE=1 SV=1	#N/A	#N/A
DRSE_g1587.t1	AT2G16650.1	proteinaceous RNase P 2	sp|Q680B9|PRRP2_ARATH	Proteinaceous RNase P 2 OS=Arabidopsis thaliana OX=3702 GN=PRORP2 PE=1 SV=1	PF11977.13	RNase_Zc3h12a
DRSE_g1588.t1	AT5G22500.1	fatty acid reductase 1	sp|Q39152|FACR1_ARATH	Fatty acyl-CoA reductase 1 OS=Arabidopsis thaliana OX=3702 GN=FAR1 PE=1 SV=1	#N/A	#N/A
DRSE_g1589.t1	AT2G27690.1	cytochrome P450, family 94, subfamily C, polypeptide 1	sp|Q9ZUX1|C94C1_ARATH	Cytochrome P450 94C1 OS=Arabidopsis thaliana OX=3702 GN=CYP94C1 PE=1 SV=1	#N/A	#N/A
DRSE_g1590.t1	AT2G27680.1	NAD(P)-linked oxidoreductase superfamily protein	#N/A	#N/A	#N/A	#N/A
DRSE_g1590.t2	AT2G27680.1	NAD(P)-linked oxidoreductase superfamily protein	#N/A	#N/A	#N/A	#N/A
DRSE_g1591.t1	AT4G04190.1	unknown protein; Has 35 Blast hits to 35 proteins in 13 species: Archae - 0; Bacteria - 0; Metazoa - 0; Fungi - 0; Plants - 33; Viruses - 0; Other Eukaryotes - 2 (source: NCBI BLink).	#N/A	#N/A	#N/A	#N/A
DRSE_g1592.t1	AT3G44590.2	60S acidic ribosomal protein family	sp|O24415|RLA2B_MAIZE	Large ribosomal subunit protein P2B OS=Zea mays OX=4577 GN=RPP2B PE=1 SV=1	#N/A	#N/A
DRSE_g1593.t1	AT3G44610.1	Protein kinase superfamily protein	sp|Q9LTW5|AGC15_ARATH	Serine/threonine-protein kinase AGC1-5 OS=Arabidopsis thaliana OX=3702 GN=AGC1-5 PE=1 SV=1	#N/A	#N/A
DRSE_g1594.t1	AT4G33790.1	Jojoba acyl CoA reductase-related male sterility protein	sp|Q9XGY7|FAR_SIMCH	Alcohol-forming fatty acyl-CoA reductase OS=Simmondsia chinensis OX=3999 PE=1 SV=1	#N/A	#N/A
DRSE_g1595.t1	AT4G33790.1	Jojoba acyl CoA reductase-related male sterility protein	sp|Q93ZB9|FACR3_ARATH	Fatty acyl-CoA reductase 3 OS=Arabidopsis thaliana OX=3702 GN=FAR3 PE=1 SV=1	#N/A	#N/A
DRSE_g1596.t1	AT1G33390.1	RNA helicase family protein	sp|Q9C813|DEAHD_ARATH	ATP-dependent RNA helicase DEAH13 OS=Arabidopsis thaliana OX=3702 GN=FAS4 PE=2 SV=1	#N/A	#N/A
DRSE_g1597.t1	AT3G44620.1	protein tyrosine phosphatases;protein tyrosine phosphatases	#N/A	#N/A	#N/A	#N/A
DRSE_g1598.t1	AT4G21105.1	cytochrome-c oxidases;electron carriers	#N/A	#N/A	PF02238.20	COX7a
DRSE_g1599.t1	AT1G66950.1	pleiotropic drug resistance 11	sp|Q2PCF1|PDR2_NICPL	Pleiotropic drug resistance protein 2 OS=Nicotiana plumbaginifolia OX=4092 GN=PDR2 PE=2 SV=1	PF14510.11	ABC_trans_N
DRSE_g1600.t1	AT3G22430.1	CONTAINS InterPro DOMAIN/s: Domain of unknown function XS (InterPro:IPR005380); BEST Arabidopsis thaliana protein match is: XS domain-containing protein / XS zinc finger domain-containing protein-related (TAIR:AT5G23570.1); Has 565 Blast hits to 510 proteins in 121 species: Archae - 2; Bacteria - 90; Metazoa - 191; Fungi - 32; Plants - 51; Viruses - 4; Other Eukaryotes - 195 (source: NCBI BLink).	#N/A	#N/A	#N/A	#N/A
DRSE_g1601.t1	AT3G44750.2	histone deacetylase 3	sp|Q9FVE6|HDT1_ARATH	Histone deacetylase HDT1 OS=Arabidopsis thaliana OX=3702 GN=HDT1 PE=1 SV=1	#N/A	#N/A
DRSE_g1602.t1	AT3G47810.2	Calcineurin-like metallo-phosphoesterase superfamily protein	sp|Q9STT2|VPS29_ARATH	Vacuolar protein sorting-associated protein 29 OS=Arabidopsis thaliana OX=3702 GN=VPS29 PE=1 SV=1	PF12850.12	Metallophos_2
DRSE_g1603.t1	AT2G27830.1	unknown protein; BEST Arabidopsis thaliana protein match is: unknown protein (TAIR:AT4G22758.1); Has 131 Blast hits to 131 proteins in 17 species: Archae - 0; Bacteria - 0; Metazoa - 0; Fungi - 0; Plants - 131; Viruses - 0; Other Eukaryotes - 0 (source: NCBI BLink).	#N/A	#N/A	#N/A	#N/A
DRSE_g1604.t1	AT5G22640.1	MORN (Membrane Occupation and Recognition Nexus) repeat-containing protein	sp|Q8LPR8|TI100_ARATH	Protein TIC 100 OS=Arabidopsis thaliana OX=3702 GN=TIC100 PE=1 SV=1	#N/A	#N/A
DRSE_g1605.t1	AT4G34060.1	demeter-like protein 3	sp|O49498|DML3_ARATH	DEMETER-like protein 3 OS=Arabidopsis thaliana OX=3702 GN=DML3 PE=2 SV=2	#N/A	#N/A
DRSE_g1606.t1	#N/A	#N/A	#N/A	#N/A	#N/A	#N/A
DRSE_g1606.t2	#N/A	#N/A	#N/A	#N/A	#N/A	#N/A
DRSE_g1607.t1	#N/A	#N/A	#N/A	#N/A	#N/A	#N/A
DRSE_g1608.t1	#N/A	#N/A	sp|A2ZBG5|PSK2_ORYSI	Phytosulfokines 2 OS=Oryza sativa subsp. indica OX=39946 GN=PSK2 PE=1 SV=1	PF06404.17	PSK
DRSE_g1609.t1	AT1G08250.1	arogenate dehydratase 6	sp|D3U715|AROD1_PETHY	Arogenate dehydratase 1 OS=Petunia hybrida OX=4102 GN=ADT1 PE=1 SV=1	#N/A	#N/A
DRSE_g1610.t1	AT2G27810.1	nucleobase-ascorbate transporter 12	sp|Q3E7D0|NAT12_ARATH	Nucleobase-ascorbate transporter 12 OS=Arabidopsis thaliana OX=3702 GN=NAT12 PE=1 SV=3	PF00860.25	Xan_ur_permease
DRSE_g1610.t2	AT2G27810.1	nucleobase-ascorbate transporter 12	sp|Q3E7D0|NAT12_ARATH	Nucleobase-ascorbate transporter 12 OS=Arabidopsis thaliana OX=3702 GN=NAT12 PE=1 SV=3	#N/A	#N/A
DRSE_g1611.t1	AT5G22620.1	phosphoglycerate/bisphosphoglycerate mutase family protein	sp|W5EP13|CA1P_WHEAT	2-carboxy-D-arabinitol-1-phosphatase OS=Triticum aestivum OX=4565 PE=1 SV=1	#N/A	#N/A
DRSE_g1612.t1	AT2G27770.1	Plant protein of unknown function (DUF868)	#N/A	#N/A	#N/A	#N/A
DRSE_g1613.t1	#N/A	#N/A	#N/A	#N/A	#N/A	#N/A
DRSE_g1614.t1	AT4G25490.1	C-repeat/DRE binding factor 1	sp|P93835|DRE1B_ARATH	Dehydration-responsive element-binding protein 1B OS=Arabidopsis thaliana OX=3702 GN=DREB1B PE=1 SV=2	#N/A	#N/A
DRSE_g1615.t1	AT2G27760.1	tRNAisopentenyltransferase 2	sp|Q9ZUX7|IPT2_ARATH	tRNA dimethylallyltransferase 2 OS=Arabidopsis thaliana OX=3702 GN=IPT2 PE=1 SV=2	#N/A	#N/A
DRSE_g1616.t1	AT1G22940.1	thiamin biosynthesis protein, putative	sp|Q5M731|TPS1L_ARATH	Thiamine biosynthetic bifunctional enzyme TH1, chloroplastic OS=Arabidopsis thaliana OX=3702 GN=TH1 PE=1 SV=1	PF08543.17	Phos_pyr_kin
DRSE_g1617.t1	AT3G09980.1	Family of unknown function (DUF662)	#N/A	#N/A	#N/A	#N/A
DRSE_g1618.t1	AT5G22740.1	cellulose synthase-like A02	sp|Q9FNI7|CSLA2_ARATH	Glucomannan 4-beta-mannosyltransferase 2 OS=Arabidopsis thaliana OX=3702 GN=CSLA2 PE=1 SV=1	#N/A	#N/A
DRSE_g1619.t1	AT5G22740.1	cellulose synthase-like A02	sp|Q9FNI7|CSLA2_ARATH	Glucomannan 4-beta-mannosyltransferase 2 OS=Arabidopsis thaliana OX=3702 GN=CSLA2 PE=1 SV=1	#N/A	#N/A
DRSE_g1620.t1	AT3G61310.1	AT hook motif DNA-binding family protein	sp|Q8L7L5|AHL11_ARATH	AT-hook motif nuclear-localized protein 11 OS=Arabidopsis thaliana OX=3702 GN=AHL11 PE=2 SV=1	#N/A	#N/A
DRSE_g1621.t1	AT4G25315.2	Expressed protein	#N/A	#N/A	PF11326.13	PANTS-like
DRSE_g1622.t1	AT5G22760.1	PHD finger family protein	sp|F4JYC8|PTM_ARATH	DDT domain-containing protein PTM OS=Arabidopsis thaliana OX=3702 GN=PTM PE=1 SV=1	PF21743.2	PTM_DIR17_Tudor
DRSE_g1623.t1	AT5G22770.1	alpha-adaptin	sp|Q8LPL6|AP2A1_ARATH	AP-2 complex subunit alpha-1 OS=Arabidopsis thaliana OX=3702 GN=ALPHA-ADR PE=1 SV=1	#N/A	#N/A
DRSE_g1623.t2	AT5G22770.1	alpha-adaptin	sp|Q8LPL6|AP2A1_ARATH	AP-2 complex subunit alpha-1 OS=Arabidopsis thaliana OX=3702 GN=ALPHA-ADR PE=1 SV=1	PF02296.21	Alpha_adaptin_C
DRSE_g1624.t1	AT5G22790.1	reticulata-related 1	sp|Q9FGP9|RER1_ARATH	Protein RETICULATA-RELATED 1, chloroplastic OS=Arabidopsis thaliana OX=3702 GN=RER1 PE=1 SV=1	#N/A	#N/A
DRSE_g1625.t1	AT1G08200.1	UDP-D-apiose/UDP-D-xylose synthase 2	sp|Q9SGE0|AXS2_ARATH	UDP-D-apiose/UDP-D-xylose synthase 2 OS=Arabidopsis thaliana OX=3702 GN=AXS2 PE=2 SV=1	#N/A	#N/A
DRSE_g1626.t1	AT3G44830.1	Lecithin:cholesterol acyltransferase family protein	sp|Q9FYC7|PDAT2_ARATH	Putative phospholipid:diacylglycerol acyltransferase 2 OS=Arabidopsis thaliana OX=3702 GN=PDAT2 PE=3 SV=1	#N/A	#N/A
DRSE_g1627.t1	AT5G22820.2	ARM repeat superfamily protein	#N/A	#N/A	#N/A	#N/A
DRSE_g1628.t1	AT3G44850.1	Protein kinase superfamily protein	sp|O22558|STY8_ARATH	Serine/threonine-protein kinase STY8 OS=Arabidopsis thaliana OX=3702 GN=STY8 PE=1 SV=2	#N/A	#N/A
DRSE_g1629.t1	AT5G48930.1	hydroxycinnamoyl-CoA shikimate/quinate hydroxycinnamoyl transferase	sp|Q7XPK7|AHT1_ORYSJ	Agmatine hydroxycinnamoyltransferase 1 OS=Oryza sativa subsp. japonica OX=39947 GN=AHT1 PE=1 SV=1	#N/A	#N/A
DRSE_g1630.t1	AT2G27880.1	Argonaute family protein	sp|Q851R2|MEL1_ORYSJ	Protein argonaute MEL1 OS=Oryza sativa subsp. japonica OX=39947 GN=MEL1 PE=2 SV=1	#N/A	#N/A
DRSE_g1630.t2	AT2G27880.1	Argonaute family protein	sp|Q851R2|MEL1_ORYSJ	Protein argonaute MEL1 OS=Oryza sativa subsp. japonica OX=39947 GN=MEL1 PE=2 SV=1	#N/A	#N/A
DRSE_g1631.t1	AT5G22850.1	Eukaryotic aspartyl protease family protein	sp|Q4V3D2|ASP36_ARATH	Aspartic proteinase 36 OS=Arabidopsis thaliana OX=3702 GN=A36 PE=1 SV=1	#N/A	#N/A
DRSE_g1632.t1	AT1G08220.1	FUNCTIONS IN: molecular_function unknown; INVOLVED IN: mitochondrial proton-transporting ATP synthase complex assembly; LOCATED IN: mitochondrial inner membrane; EXPRESSED IN: 18 plant structures; EXPRESSED DURING: 7 growth stages; CONTAINS InterPro DOMAIN/s: ATPase assembly factor ATP10, mitochondria (InterPro:IPR007849); Has 168 Blast hits to 168 proteins in 86 species: Archae - 6; Bacteria - 0…	#N/A	#N/A	PF05176.19	ATP-synt_10
DRSE_g1633.t1	#N/A	#N/A	#N/A	#N/A	#N/A	#N/A
DRSE_g1634.t1	AT2G27900.1	CONTAINS InterPro DOMAIN/s: Protein of unknown function DUF2451, C-terminal (InterPro:IPR019514), Vacuolar protein sorting-associated protein 54 (InterPro:IPR019515); Has 316 Blast hits to 252 proteins in 92 species: Archae - 0; Bacteria - 2; Metazoa - 200; Fungi - 2; Plants - 68; Viruses - 0; Other Eukaryotes - 44 (source: NCBI BLink).	#N/A	#N/A	PF10474.14	Syndetin_C
DRSE_g1635.t1	AT2G27920.1	serine carboxypeptidase-like 51	sp|Q67Y83|SCP51_ARATH	Serine carboxypeptidase-like 51 OS=Arabidopsis thaliana OX=3702 GN=SCPL51 PE=2 SV=2	#N/A	#N/A
DRSE_g1636.t1	AT2G27940.1	RING/U-box superfamily protein	sp|Q9SJJ7|ATL57_ARATH	RING-H2 finger protein ATL57 OS=Arabidopsis thaliana OX=3702 GN=ATL57 PE=2 SV=1	#N/A	#N/A
DRSE_g1637.t1	AT2G27950.1	Ring/U-Box superfamily protein	#N/A	#N/A	#N/A	#N/A
DRSE_g1638.t1	AT5G53730.1	Late embryogenesis abundant (LEA) hydroxyproline-rich glycoprotein family	sp|Q9FI03|NHL26_ARATH	NDR1/HIN1-like protein 26 OS=Arabidopsis thaliana OX=3702 GN=NHL26 PE=2 SV=1	#N/A	#N/A
DRSE_g1639.t1	#N/A	#N/A	#N/A	#N/A	#N/A	#N/A
DRSE_g1640.t1	#N/A	#N/A	#N/A	#N/A	#N/A	#N/A
DRSE_g1641.t1	AT2G27960.1	cyclin-dependent kinase-subunit 1	sp|O23249|CKS1_ARATH	Cyclin-dependent kinases regulatory subunit 1 OS=Arabidopsis thaliana OX=3702 GN=CKS1 PE=1 SV=1	#N/A	#N/A
DRSE_g1642.t1	AT5G22875.1	unknown protein; FUNCTIONS IN: molecular_function unknown; INVOLVED IN: biological_process unknown; LOCATED IN: endomembrane system; EXPRESSED IN: 24 plant structures; EXPRESSED DURING: 15 growth stages; Has 30201 Blast hits to 17322 proteins in 780 species: Archae - 12; Bacteria - 1396; Metazoa - 17338; Fungi - 3422; Plants - 5037; Viruses - 0; Other Eukaryotes - 2996 (source: NCBI BLink).	#N/A	#N/A	#N/A	#N/A
DRSE_g1643.t1	#N/A	#N/A	#N/A	#N/A	#N/A	#N/A
DRSE_g1644.t1	AT3G44880.1	Pheophorbide a oxygenase family protein with Rieske [2Fe-2S] domain	sp|Q9FYC2|PAO_ARATH	Pheophorbide a oxygenase, chloroplastic OS=Arabidopsis thaliana OX=3702 GN=PAO PE=1 SV=1	#N/A	#N/A
DRSE_g1645.t1	AT2G28720.1	Histone superfamily protein	sp|Q1S9I9|H2B1_MEDTR	Probable histone H2B.1 OS=Medicago truncatula OX=3880 PE=3 SV=3	#N/A	#N/A
DRSE_g1646.t1	AT3G44890.1	ribosomal protein L9	sp|Q6JJ61|RK9_IPOTF	Large ribosomal subunit protein bL9c OS=Ipomoea trifida OX=35884 GN=RPL9 PE=3 SV=1	PF03948.19	Ribosomal_L9_C
DRSE_g1647.t1	AT2G28200.1	C2H2-type zinc finger family protein	sp|Q681X4|ZAT5_ARATH	Zinc finger protein ZAT5 OS=Arabidopsis thaliana OX=3702 GN=ZAT5 PE=2 SV=1	#N/A	#N/A
DRSE_g1648.t1	AT2G28190.1	copper/zinc superoxide dismutase 2	sp|P10792|SODCP_PETHY	Superoxide dismutase [Cu-Zn], chloroplastic OS=Petunia hybrida OX=4102 GN=SODCP PE=2 SV=1	#N/A	#N/A
DRSE_g1649.t1	#N/A	#N/A	#N/A	#N/A	PF10220.14	Smg8_Smg9
DRSE_g1650.t1	AT2G36830.1	gamma tonoplast intrinsic protein	sp|P50156|TIP11_ORYSJ	Probable aquaporin TIP1-1 OS=Oryza sativa subsp. japonica OX=39947 GN=TIP1-1 PE=2 SV=1	#N/A	#N/A
DRSE_g1651.t1	AT2G28160.1	FER-like regulator of iron uptake	sp|Q0V7X4|FIT_ARATH	Transcription factor FER-LIKE IRON DEFICIENCY-INDUCED TRANSCRIPTION FACTOR OS=Arabidopsis thaliana OX=3702 GN=FIT PE=1 SV=1	#N/A	#N/A
DRSE_g1652.t1	AT5G22920.1	CHY-type/CTCHY-type/RING-type Zinc finger protein	sp|Q9FFB6|ZFP34_ARATH	E3 ubiquitin-protein ligase RZFP34 OS=Arabidopsis thaliana OX=3702 GN=RZPF34 PE=1 SV=1	#N/A	#N/A
DRSE_g1653.t1	AT2G28150.1	Domain of unknown function (DUF966)	sp|Q8GYT8|SOK3_ARATH	Protein SOSEKI 3 OS=Arabidopsis thaliana OX=3702 GN=SOK3 PE=1 SV=1	#N/A	#N/A
DRSE_g1653.t2	AT2G28150.1	Domain of unknown function (DUF966)	sp|Q8GYT8|SOK3_ARATH	Protein SOSEKI 3 OS=Arabidopsis thaliana OX=3702 GN=SOK3 PE=1 SV=1	#N/A	#N/A
DRSE_g1654.t1	AT5G22930.1	Protein of unknown function (DUF1635)	#N/A	#N/A	#N/A	#N/A
DRSE_g1654.t2	AT5G22930.1	Protein of unknown function (DUF1635)	#N/A	#N/A	#N/A	#N/A
DRSE_g1654.t3	#N/A	#N/A	#N/A	#N/A	#N/A	#N/A
DRSE_g1655.t1	AT5G24520.1	Transducin/WD40 repeat-like superfamily protein	sp|Q9XGN1|TTG1_ARATH	Protein TRANSPARENT TESTA GLABRA 1 OS=Arabidopsis thaliana OX=3702 GN=TTG1 PE=1 SV=1	#N/A	#N/A
DRSE_g1656.t1	AT1G32928.1	unknown protein; BEST Arabidopsis thaliana protein match is: unknown protein (TAIR:AT1G32920.1); Has 35333 Blast hits to 34131 proteins in 2444 species: Archae - 798; Bacteria - 22429; Metazoa - 974; Fungi - 991; Plants - 531; Viruses - 0; Other Eukaryotes - 9610 (source: NCBI BLink).	#N/A	#N/A	#N/A	#N/A
DRSE_g1657.t1	AT2G37580.1	RING/U-box superfamily protein	sp|O80927|ATL33_ARATH	RING-H2 finger protein ATL33 OS=Arabidopsis thaliana OX=3702 GN=ATL33 PE=2 SV=2	#N/A	#N/A
DRSE_g1657.t2	AT1G72220.1	RING/U-box superfamily protein	sp|Q8LFY8|ATL54_ARATH	RING-H2 finger protein ATL54 OS=Arabidopsis thaliana OX=3702 GN=ATL54 PE=2 SV=2	#N/A	#N/A
DRSE_g1658.t1	AT4G28890.1	RING/U-box superfamily protein	sp|Q5XF85|ATL42_ARATH	E3 ubiquitin-protein ligase ATL42 OS=Arabidopsis thaliana OX=3702 GN=ATL42 PE=1 SV=2	#N/A	#N/A
DRSE_g1659.t1	AT5G24460.1	unknown protein; INVOLVED IN: biological_process unknown; LOCATED IN: cell wall; EXPRESSED IN: 24 plant structures; EXPRESSED DURING: 15 growth stages; Has 1807 Blast hits to 1807 proteins in 277 species: Archae - 0; Bacteria - 0; Metazoa - 736; Fungi - 347; Plants - 385; Viruses - 0; Other Eukaryotes - 339 (source: NCBI BLink).	#N/A	#N/A	#N/A	#N/A
DRSE_g1660.t1	#N/A	#N/A	#N/A	#N/A	#N/A	#N/A
DRSE_g1661.t1	AT5G53730.1	Late embryogenesis abundant (LEA) hydroxyproline-rich glycoprotein family	sp|Q9FI03|NHL26_ARATH	NDR1/HIN1-like protein 26 OS=Arabidopsis thaliana OX=3702 GN=NHL26 PE=2 SV=1	#N/A	#N/A
DRSE_g1662.t1	AT5G24470.1	pseudo-response regulator 5	sp|Q6LA42|APRR5_ARATH	Two-component response regulator-like APRR5 OS=Arabidopsis thaliana OX=3702 GN=APRR5 PE=1 SV=2	#N/A	#N/A
DRSE_g1663.t1	AT5G24490.1	30S ribosomal protein, putative	sp|P19954|PRSP1_SPIOL	Ribosome-binding factor PSRP1, chloroplastic OS=Spinacia oleracea OX=3562 GN=PSRP1 PE=1 SV=2	PF02482.24	Ribosomal_S30AE
DRSE_g1664.t1	AT5G24510.1	60S acidic ribosomal protein family	sp|P52855|RLA1_MAIZE	Large ribosomal subunit protein P1 OS=Zea mays OX=4577 GN=RPP1A PE=1 SV=1	#N/A	#N/A
DRSE_g1665.t1	AT3G49400.1	Transducin/WD40 repeat-like superfamily protein	#N/A	#N/A	PF12657.12	TFIIIC_delta
DRSE_g1666.t1	AT1G32790.1	CTC-interacting domain 11	sp|Q9LPI5|CID11_ARATH	Polyadenylate-binding protein-interacting protein 11 OS=Arabidopsis thaliana OX=3702 GN=CID11 PE=2 SV=1	#N/A	#N/A
DRSE_g1667.t1	AT5G53710.1	unknown protein; FUNCTIONS IN: molecular_function unknown; INVOLVED IN: biological_process unknown; LOCATED IN: endomembrane system; EXPRESSED IN: 8 plant structures; EXPRESSED DURING: 4 anthesis, C globular stage, petal differentiation and expansion stage; Has 30201 Blast hits to 17322 proteins in 780 species: Archae - 12; Bacteria - 1396; Metazoa - 17338; Fungi - 3422; Plants - 5037; Viruses - …	#N/A	#N/A	#N/A	#N/A
DRSE_g1668.t1	AT4G27670.1	heat shock protein 21	sp|Q95661|HS21C_SOLLC	Small heat shock protein, chloroplastic OS=Solanum lycopersicum OX=4081 GN=HSP21 PE=2 SV=1	#N/A	#N/A
DRSE_g1669.t1	AT4G00820.1	IQ-domain 17	sp|F4JHN2|IQD17_ARATH	Protein IQ-DOMAIN 17 OS=Arabidopsis thaliana OX=3702 GN=IQD17 PE=1 SV=1	#N/A	#N/A
DRSE_g1670.t1	AT4G37740.1	growth-regulating factor 2	sp|Q6ZIK5|GRF4_ORYSJ	Growth-regulating factor 4 OS=Oryza sativa subsp. japonica OX=39947 GN=GRF4 PE=1 SV=1	#N/A	#N/A
DRSE_g1671.t1	AT5G54090.1	DNA mismatch repair protein MutS, type 2	#N/A	#N/A	PF20297.3	MSSS
DRSE_g1672.t1	AT4G00850.1	GRF1-interacting factor 3	sp|Q93VH6|GIF3_ARATH	GRF1-interacting factor 3 OS=Arabidopsis thaliana OX=3702 GN=GIF3 PE=1 SV=1	PF05030.17	SSXT
DRSE_g1673.t1	AT5G53620.1	unknown protein; INVOLVED IN: biological_process unknown; EXPRESSED IN: 23 plant structures; EXPRESSED DURING: 13 growth stages; Has 28929 Blast hits to 19542 proteins in 1425 species: Archae - 211; Bacteria - 3079; Metazoa - 14558; Fungi - 2157; Plants - 966; Viruses - 80; Other Eukaryotes - 7878 (source: NCBI BLink).	#N/A	#N/A	#N/A	#N/A
DRSE_g1673.t2	AT5G53620.1	unknown protein; INVOLVED IN: biological_process unknown; EXPRESSED IN: 23 plant structures; EXPRESSED DURING: 13 growth stages; Has 28929 Blast hits to 19542 proteins in 1425 species: Archae - 211; Bacteria - 3079; Metazoa - 14558; Fungi - 2157; Plants - 966; Viruses - 80; Other Eukaryotes - 7878 (source: NCBI BLink).	#N/A	#N/A	#N/A	#N/A
DRSE_g1673.t3	AT5G53620.1	unknown protein; INVOLVED IN: biological_process unknown; EXPRESSED IN: 23 plant structures; EXPRESSED DURING: 13 growth stages; Has 28929 Blast hits to 19542 proteins in 1425 species: Archae - 211; Bacteria - 3079; Metazoa - 14558; Fungi - 2157; Plants - 966; Viruses - 80; Other Eukaryotes - 7878 (source: NCBI BLink).	#N/A	#N/A	#N/A	#N/A
DRSE_g1673.t4	AT5G53620.1	unknown protein; INVOLVED IN: biological_process unknown; EXPRESSED IN: 23 plant structures; EXPRESSED DURING: 13 growth stages; Has 28929 Blast hits to 19542 proteins in 1425 species: Archae - 211; Bacteria - 3079; Metazoa - 14558; Fungi - 2157; Plants - 966; Viruses - 80; Other Eukaryotes - 7878 (source: NCBI BLink).	#N/A	#N/A	#N/A	#N/A
DRSE_g1674.t1	#N/A	#N/A	#N/A	#N/A	#N/A	#N/A
DRSE_g1675.t1	AT3G52240.1	unknown protein; Has 220 Blast hits to 193 proteins in 66 species: Archae - 0; Bacteria - 15; Metazoa - 53; Fungi - 33; Plants - 66; Viruses - 0; Other Eukaryotes - 53 (source: NCBI BLink).	#N/A	#N/A	#N/A	#N/A
DRSE_g1676.t1	AT3G09980.1	Family of unknown function (DUF662)	#N/A	#N/A	#N/A	#N/A
DRSE_g1677.t1	AT2G36360.1	Galactose oxidase/kelch repeat superfamily protein	sp|Q10AZ7|GPA3_ORYSJ	Protein GLUTELIN PRECURSOR ACCUMULATION 3 OS=Oryza sativa subsp. japonica OX=39947 GN=GPA3 PE=1 SV=1	#N/A	#N/A
DRSE_g1678.t1	AT2G36360.1	Galactose oxidase/kelch repeat superfamily protein	sp|Q10AZ7|GPA3_ORYSJ	Protein GLUTELIN PRECURSOR ACCUMULATION 3 OS=Oryza sativa subsp. japonica OX=39947 GN=GPA3 PE=1 SV=1	#N/A	#N/A
DRSE_g1679.t1	AT1G66950.1	pleiotropic drug resistance 11	sp|Q2PCF1|PDR2_NICPL	Pleiotropic drug resistance protein 2 OS=Nicotiana plumbaginifolia OX=4092 GN=PDR2 PE=2 SV=1	#N/A	#N/A
DRSE_g1680.t1	AT3G44610.1	Protein kinase superfamily protein	sp|Q9LTW5|AGC15_ARATH	Serine/threonine-protein kinase AGC1-5 OS=Arabidopsis thaliana OX=3702 GN=AGC1-5 PE=1 SV=1	#N/A	#N/A
DRSE_g1681.t1	AT4G39160.1	Homeodomain-like superfamily protein	#N/A	#N/A	PF15963.10	Myb_DNA-bind_7
DRSE_g1682.t1	AT3G52870.1	IQ calmodulin-binding motif family protein	sp|Q9LFA4|IQM3_ARATH	IQ domain-containing protein IQM3 OS=Arabidopsis thaliana OX=3702 GN=IQM3 PE=2 SV=1	#N/A	#N/A
DRSE_g1683.t1	AT1G66240.1	homolog of anti-oxidant 1	sp|Q94BT9|ATOX1_ARATH	Copper transport protein ATX1 OS=Arabidopsis thaliana OX=3702 GN=ATX1 PE=1 SV=2	#N/A	#N/A
DRSE_g1684.t1	AT5G03610.1	GDSL-like Lipase/Acylhydrolase superfamily protein	sp|Q9LZS7|GDL71_ARATH	GDSL esterase/lipase At5g03610 OS=Arabidopsis thaliana OX=3702 GN=At5g03610 PE=2 SV=1	#N/A	#N/A
DRSE_g1684.t2	AT5G03610.1	GDSL-like Lipase/Acylhydrolase superfamily protein	sp|Q9LZS7|GDL71_ARATH	GDSL esterase/lipase At5g03610 OS=Arabidopsis thaliana OX=3702 GN=At5g03610 PE=2 SV=1	#N/A	#N/A
DRSE_g1685.t1	AT3G20930.1	RNA-binding (RRM/RBD/RNP motifs) family protein	sp|Q8L440|ORRM1_ARATH	Organelle RRM domain-containing protein 1, chloroplastic OS=Arabidopsis thaliana OX=3702 GN=ORRM1 PE=1 SV=1	PF21864.1	MORF_dom
DRSE_g1686.t1	AT3G11130.1	Clathrin, heavy chain	sp|Q0WNJ6|CLAH1_ARATH	Clathrin heavy chain 1 OS=Arabidopsis thaliana OX=3702 GN=CHC1 PE=1 SV=1	#N/A	#N/A
DRSE_g1687.t1	AT3G11130.1	Clathrin, heavy chain	sp|Q0WNJ6|CLAH1_ARATH	Clathrin heavy chain 1 OS=Arabidopsis thaliana OX=3702 GN=CHC1 PE=1 SV=1	#N/A	#N/A
DRSE_g1688.t1	AT3G11130.1	Clathrin, heavy chain	sp|Q0WNJ6|CLAH1_ARATH	Clathrin heavy chain 1 OS=Arabidopsis thaliana OX=3702 GN=CHC1 PE=1 SV=1	#N/A	#N/A
DRSE_g1689.t1	AT3G20930.1	RNA-binding (RRM/RBD/RNP motifs) family protein	sp|Q8L440|ORRM1_ARATH	Organelle RRM domain-containing protein 1, chloroplastic OS=Arabidopsis thaliana OX=3702 GN=ORRM1 PE=1 SV=1	#N/A	#N/A
DRSE_g1690.t1	AT3G20930.1	RNA-binding (RRM/RBD/RNP motifs) family protein	sp|Q8L440|ORRM1_ARATH	Organelle RRM domain-containing protein 1, chloroplastic OS=Arabidopsis thaliana OX=3702 GN=ORRM1 PE=1 SV=1	#N/A	#N/A
DRSE_g1691.t1	#N/A	#N/A	#N/A	#N/A	#N/A	#N/A
DRSE_g1692.t1	AT3G20970.1	NFU domain protein 4	sp|Q9LIG6|NIFU4_ARATH	NifU-like protein 4, mitochondrial OS=Arabidopsis thaliana OX=3702 GN=NIFU4 PE=2 SV=1	PF08712.16	Nfu_N
DRSE_g1692.t2	AT3G20970.2	NFU domain protein 4	sp|Q9LIG6|NIFU4_ARATH	NifU-like protein 4, mitochondrial OS=Arabidopsis thaliana OX=3702 GN=NIFU4 PE=2 SV=1	#N/A	#N/A
DRSE_g1693.t1	AT3G20970.1	NFU domain protein 4	sp|Q9LIG6|NIFU4_ARATH	NifU-like protein 4, mitochondrial OS=Arabidopsis thaliana OX=3702 GN=NIFU4 PE=2 SV=1	#N/A	#N/A
DRSE_g1694.t1	AT3G10770.2	Single-stranded nucleic acid binding R3H protein	#N/A	#N/A	PF12752.12	SUZ
DRSE_g1695.t1	#N/A	#N/A	#N/A	#N/A	#N/A	#N/A
DRSE_g1696.t1	AT5G04710.1	Zn-dependent exopeptidases superfamily protein	sp|B9RAJ0|DNPEP_RICCO	Probable aspartyl aminopeptidase OS=Ricinus communis OX=3988 GN=RCOM_1506700 PE=2 SV=2	#N/A	#N/A
DRSE_g1696.t2	AT5G04710.1	Zn-dependent exopeptidases superfamily protein	sp|B9RAJ0|DNPEP_RICCO	Probable aspartyl aminopeptidase OS=Ricinus communis OX=3988 GN=RCOM_1506700 PE=2 SV=2	#N/A	#N/A
DRSE_g1697.t1	AT2G36300.1	Integral membrane Yip1 family protein	#N/A	#N/A	#N/A	#N/A
DRSE_g1698.t1	AT2G36290.1	alpha/beta-Hydrolases superfamily protein	#N/A	#N/A	#N/A	#N/A
DRSE_g1699.t1	AT1G74300.1	alpha/beta-Hydrolases superfamily protein	#N/A	#N/A	#N/A	#N/A
DRSE_g1700.t1	AT1G74300.1	alpha/beta-Hydrolases superfamily protein	#N/A	#N/A	#N/A	#N/A
DRSE_g1701.t1	AT2G36290.1	alpha/beta-Hydrolases superfamily protein	#N/A	#N/A	#N/A	#N/A
DRSE_g1702.t1	AT3G54250.1	GHMP kinase family protein	sp|F8QQQ7|MVD2_PANGI	Diphosphomevalonate decarboxylase 2 OS=Panax ginseng OX=4054 GN=MVD2 PE=2 SV=1	PF18376.6	MDD_C
DRSE_g1703.t1	AT1G30240.2	unknown protein; Has 169 Blast hits to 168 proteins in 75 species: Archae - 0; Bacteria - 0; Metazoa - 49; Fungi - 68; Plants - 46; Viruses - 0; Other Eukaryotes - 6 (source: NCBI BLink).	#N/A	#N/A	PF08167.17	RIX1
DRSE_g1704.t1	AT5G22450.1	unknown protein; LOCATED IN: chloroplast; EXPRESSED IN: 22 plant structures; EXPRESSED DURING: 13 growth stages; BEST Arabidopsis thaliana protein match is: unknown protein (TAIR:AT2G19390.1); Has 30201 Blast hits to 17322 proteins in 780 species: Archae - 12; Bacteria - 1396; Metazoa - 17338; Fungi - 3422; Plants - 5037; Viruses - 0; Other Eukaryotes - 2996 (source: NCBI BLink).	#N/A	#N/A	#N/A	#N/A
DRSE_g1705.t1	AT3G04760.1	Pentatricopeptide repeat (PPR-like) superfamily protein	sp|Q9SR00|PP213_ARATH	Pentatricopeptide repeat-containing protein At3g04760, chloroplastic OS=Arabidopsis thaliana OX=3702 GN=At3g04760 PE=2 SV=1	#N/A	#N/A
DRSE_g1706.t1	#N/A	#N/A	#N/A	#N/A	#N/A	#N/A
DRSE_g1707.t1	AT2G16710.1	Iron-sulphur cluster biosynthesis family protein	sp|Q8LBM4|ISAM1_ARATH	Iron-sulfur assembly protein IscA-like 1, mitochondrial OS=Arabidopsis thaliana OX=3702 GN=At2g16710 PE=2 SV=2	#N/A	#N/A
DRSE_g1708.t1	#N/A	#N/A	#N/A	#N/A	#N/A	#N/A
DRSE_g1709.t1	AT3G56570.1	SET domain-containing protein	#N/A	#N/A	#N/A	#N/A
DRSE_g1710.t1	AT5G04740.1	ACT domain-containing protein	sp|Q9LZ23|ACR12_ARATH	ACT domain-containing protein ACR12 OS=Arabidopsis thaliana OX=3702 GN=ACR12 PE=2 SV=1	#N/A	#N/A
DRSE_g1711.t1	AT3G10080.1	RmlC-like cupins superfamily protein	sp|Q9SR72|GL32_ARATH	Germin-like protein subfamily 3 member 2 OS=Arabidopsis thaliana OX=3702 GN=At3g10080 PE=2 SV=1	#N/A	#N/A
DRSE_g1711.t2	AT3G10080.1	RmlC-like cupins superfamily protein	sp|Q9SR72|GL32_ARATH	Germin-like protein subfamily 3 member 2 OS=Arabidopsis thaliana OX=3702 GN=At3g10080 PE=2 SV=1	#N/A	#N/A
DRSE_g1712.t1	AT3G54260.1	TRICHOME BIREFRINGENCE-LIKE 36	sp|Q940H3|TBL36_ARATH	Protein trichome birefringence-like 36 OS=Arabidopsis thaliana OX=3702 GN=TBL36 PE=2 SV=1	#N/A	#N/A
DRSE_g1713.t1	AT5G56090.1	cytochrome c oxidase 15	sp|Q9FKT8|COX15_ARATH	Heme A synthase COX15 OS=Arabidopsis thaliana OX=3702 GN=COX15 PE=2 SV=1	#N/A	#N/A
DRSE_g1714.t1	AT5G56090.1	cytochrome c oxidase 15	sp|Q9FKT8|COX15_ARATH	Heme A synthase COX15 OS=Arabidopsis thaliana OX=3702 GN=COX15 PE=2 SV=1	PF02628.20	COX15-CtaA
DRSE_g1715.t1	#N/A	#N/A	sp|P82781|DEF03_ARATH	Putative defensin-like protein 3 OS=Arabidopsis thaliana OX=3702 GN=LCR71 PE=3 SV=2	#N/A	#N/A
DRSE_g1716.t1	#N/A	#N/A	#N/A	#N/A	#N/A	#N/A
DRSE_g1717.t1	AT3G54290.1	FUNCTIONS IN: molecular_function unknown; INVOLVED IN: N-terminal protein myristoylation; LOCATED IN: chloroplast; EXPRESSED IN: 23 plant structures; EXPRESSED DURING: 13 growth stages; CONTAINS InterPro DOMAIN/s: Haemerythrin/HHE cation-binding motif (InterPro:IPR012312); Has 59 Blast hits to 59 proteins in 14 species: Archae - 0; Bacteria - 2; Metazoa - 0; Fungi - 0; Plants - 56; Viruses - 0; O…	#N/A	#N/A	#N/A	#N/A
DRSE_g1718.t1	#N/A	#N/A	#N/A	#N/A	#N/A	#N/A
DRSE_g1719.t1	#N/A	#N/A	#N/A	#N/A	#N/A	#N/A
DRSE_g1720.t1	AT3G54300.1	vesicle-associated membrane protein 727	sp|Q9M376|VA727_ARATH	Vesicle-associated membrane protein 727 OS=Arabidopsis thaliana OX=3702 GN=VAMP727 PE=1 SV=1	#N/A	#N/A
DRSE_g1721.t1	AT2G45630.2	D-isomer specific 2-hydroxyacid dehydrogenase family protein	sp|Q9LE33|HPR3_ARATH	Glyoxylate/hydroxypyruvate reductase HPR3 OS=Arabidopsis thaliana OX=3702 GN=HPR3 PE=1 SV=1	#N/A	#N/A
DRSE_g1722.t1	AT1G10940.1	Protein kinase superfamily protein	sp|P43291|SRK2A_ARATH	Serine/threonine-protein kinase SRK2A OS=Arabidopsis thaliana OX=3702 GN=SRK2A PE=1 SV=1	#N/A	#N/A
DRSE_g1723.t1	AT1G22930.1	T-complex protein 11	#N/A	#N/A	PF05794.18	Tcp11
DRSE_g1724.t1	AT1G36370.1	serine hydroxymethyltransferase 7	sp|Q84WV0|GLYC7_ARATH	Serine hydroxymethyltransferase 7 OS=Arabidopsis thaliana OX=3702 GN=SHM7 PE=1 SV=1	#N/A	#N/A
DRSE_g1725.t1	AT1G22030.1	CONTAINS InterPro DOMAIN/s: Protein BYPASS related (InterPro:IPR008511); BEST Arabidopsis thaliana protein match is: unknown protein (TAIR:AT1G77855.1); Has 99 Blast hits to 99 proteins in 17 species: Archae - 0; Bacteria - 0; Metazoa - 3; Fungi - 0; Plants - 96; Viruses - 0; Other Eukaryotes - 0 (source: NCBI BLink).	#N/A	#N/A	#N/A	#N/A
DRSE_g1726.t1	AT1G11050.1	Protein kinase superfamily protein	sp|O04086|Y1105_ARATH	Probable receptor-like protein kinase At1g11050 OS=Arabidopsis thaliana OX=3702 GN=At1g11050 PE=2 SV=1	PF19160.5	SPARK
DRSE_g1726.t2	AT1G11050.1	Protein kinase superfamily protein	sp|O04086|Y1105_ARATH	Probable receptor-like protein kinase At1g11050 OS=Arabidopsis thaliana OX=3702 GN=At1g11050 PE=2 SV=1	#N/A	#N/A
DRSE_g1727.t1	AT2G17390.1	ankyrin repeat-containing 2B	sp|Q29Q26|AKR2B_ARATH	Ankyrin repeat domain-containing protein 2B OS=Arabidopsis thaliana OX=3702 GN=AKR2B PE=1 SV=1	#N/A	#N/A
DRSE_g1728.t1	AT1G09580.1	emp24/gp25L/p24 family/GOLD family protein	sp|Q6IDL4|P24D3_ARATH	Transmembrane emp24 domain-containing protein p24delta3 OS=Arabidopsis thaliana OX=3702 GN=At1g09580 PE=1 SV=1	#N/A	#N/A
DRSE_g1729.t1	AT1G10780.1	F-box/RNI-like superfamily protein	sp|Q9SAC4|FB2_ARATH	F-box protein At1g10780 OS=Arabidopsis thaliana OX=3702 GN=At1g10780 PE=2 SV=1	#N/A	#N/A
DRSE_g1730.t1	AT1G10790.1	BEST Arabidopsis thaliana protein match is: hydroxyproline-rich glycoprotein family protein (TAIR:AT3G56590.2); Has 78 Blast hits to 78 proteins in 11 species: Archae - 0; Bacteria - 0; Metazoa - 0; Fungi - 0; Plants - 78; Viruses - 0; Other Eukaryotes - 0 (source: NCBI BLink).	#N/A	#N/A	#N/A	#N/A
DRSE_g1731.t1	AT1G71240.2	Plant protein of unknown function (DUF639)	#N/A	#N/A	#N/A	#N/A
DRSE_g1732.t1	AT3G26070.1	Plastid-lipid associated protein PAP / fibrillin family protein	sp|Q9LU85|PAP4_ARATH	Probable plastid-lipid-associated protein 4, chloroplastic OS=Arabidopsis thaliana OX=3702 GN=PAP4 PE=1 SV=1	#N/A	#N/A
DRSE_g1733.t1	AT1G33270.1	Acyl transferase/acyl hydrolase/lysophospholipase superfamily protein	#N/A	#N/A	#N/A	#N/A
DRSE_g1734.t1	AT3G26070.1	Plastid-lipid associated protein PAP / fibrillin family protein	sp|Q9LU85|PAP4_ARATH	Probable plastid-lipid-associated protein 4, chloroplastic OS=Arabidopsis thaliana OX=3702 GN=PAP4 PE=1 SV=1	#N/A	#N/A
DRSE_g1735.t1	AT5G22100.1	RNA cyclase family protein	sp|Q9C578|RCL1_ARATH	Probable RNA 3'-terminal phosphate cyclase-like protein OS=Arabidopsis thaliana OX=3702 GN=At5g22100 PE=2 SV=1	#N/A	#N/A
DRSE_g1736.t1	AT4G17780.1	F-box and associated interaction domains-containing protein	sp|Q3E9Z8|FB236_ARATH	Putative F-box protein At4g17780 OS=Arabidopsis thaliana OX=3702 GN=At4g17780 PE=4 SV=2	#N/A	#N/A
DRSE_g1736.t2	AT4G17780.1	F-box and associated interaction domains-containing protein	sp|Q3E9Z8|FB236_ARATH	Putative F-box protein At4g17780 OS=Arabidopsis thaliana OX=3702 GN=At4g17780 PE=4 SV=2	#N/A	#N/A
DRSE_g1737.t1	AT1G27440.1	Exostosin family protein	sp|Q9FZJ1|IRX10_ARATH	Probable beta-1,4-xylosyltransferase IRX10 OS=Arabidopsis thaliana OX=3702 GN=IRX10 PE=2 SV=1	#N/A	#N/A
DRSE_g1738.t1	#N/A	#N/A	#N/A	#N/A	#N/A	#N/A
DRSE_g1739.t1	AT2G01070.1	Lung seven transmembrane receptor family protein	#N/A	#N/A	#N/A	#N/A
DRSE_g1740.t1	AT1G11400.1	partner of Y14-MAGO	sp|Q9LPZ4|PYM1_ARATH	Partner of Y14 and mago OS=Arabidopsis thaliana OX=3702 GN=PYM PE=1 SV=1	#N/A	#N/A
DRSE_g1740.t2	AT1G11400.1	partner of Y14-MAGO	sp|Q9LPZ4|PYM1_ARATH	Partner of Y14 and mago OS=Arabidopsis thaliana OX=3702 GN=PYM PE=1 SV=1	PF09282.15	Mago-bind
DRSE_g1741.t1	AT1G25260.1	Ribosomal protein L10 family protein	#N/A	#N/A	#N/A	#N/A
DRSE_g1742.t1	AT5G58230.1	Transducin/WD40 repeat-like superfamily protein	sp|O22466|MSI1_SOLLC	WD-40 repeat-containing protein MSI1 OS=Solanum lycopersicum OX=4081 GN=MSI1 PE=2 SV=1	#N/A	#N/A
DRSE_g1742.t2	AT5G58230.1	Transducin/WD40 repeat-like superfamily protein	sp|O22466|MSI1_SOLLC	WD-40 repeat-containing protein MSI1 OS=Solanum lycopersicum OX=4081 GN=MSI1 PE=2 SV=1	#N/A	#N/A
DRSE_g1743.t1	AT4G08500.1	MAPK/ERK kinase kinase 1	sp|Q39008|M3K1_ARATH	Mitogen-activated protein kinase kinase kinase 1 OS=Arabidopsis thaliana OX=3702 GN=MEKK1 PE=1 SV=2	#N/A	#N/A
DRSE_g1744.t1	#N/A	#N/A	#N/A	#N/A	#N/A	#N/A
DRSE_g1745.t1	AT1G36990.1	unknown protein; LOCATED IN: chloroplast; EXPRESSED IN: 24 plant structures; EXPRESSED DURING: 14 growth stages; BEST Arabidopsis thaliana protein match is: unknown protein (TAIR:AT4G08510.1); Has 5029 Blast hits to 1779 proteins in 339 species: Archae - 2; Bacteria - 1372; Metazoa - 990; Fungi - 933; Plants - 111; Viruses - 28; Other Eukaryotes - 1593 (source: NCBI BLink).	#N/A	#N/A	#N/A	#N/A
DRSE_g1746.t1	AT1G68150.1	WRKY DNA-binding protein 9	sp|Q9C9F0|WRKY9_ARATH	Probable WRKY transcription factor 9 OS=Arabidopsis thaliana OX=3702 GN=WRKY9 PE=2 SV=1	#N/A	#N/A
DRSE_g1747.t1	#N/A	#N/A	#N/A	#N/A	#N/A	#N/A
DRSE_g1748.t1	AT1G43170.1	ribosomal protein 1	sp|P17094|RL31_ARATH	Large ribosomal subunit protein uL3z OS=Arabidopsis thaliana OX=3702 GN=ARP1 PE=1 SV=5	#N/A	#N/A
DRSE_g1749.t1	AT4G14110.1	COP9 signalosome, subunit CSN8	sp|P43255|CSN8_ARATH	COP9 signalosome complex subunit 8 OS=Arabidopsis thaliana OX=3702 GN=CSN8 PE=1 SV=1	PF10075.14	CSN8_PSD8_EIF3K
DRSE_g1750.t1	#N/A	#N/A	#N/A	#N/A	#N/A	#N/A
DRSE_g1751.t1	AT3G16010.1	Pentatricopeptide repeat (PPR-like) superfamily protein	sp|Q9LW84|PP236_ARATH	Pentatricopeptide repeat-containing protein At3g16010 OS=Arabidopsis thaliana OX=3702 GN=At3g16010 PE=2 SV=1	#N/A	#N/A
DRSE_g1752.t1	AT1G03970.1	G-box binding factor 4	sp|Q0JHF1|BZP12_ORYSJ	bZIP transcription factor 12 OS=Oryza sativa subsp. japonica OX=39947 GN=BZIP12 PE=2 SV=1	#N/A	#N/A
DRSE_g1753.t1	AT1G74450.1	Protein of unknown function (DUF793)	sp|Q9CA69|ROH1D_ARATH	Protein ROH1D OS=Arabidopsis thaliana OX=3702 GN=ROH1D PE=1 SV=1	#N/A	#N/A
DRSE_g1753.t2	AT1G74450.1	Protein of unknown function (DUF793)	sp|Q9CA69|ROH1D_ARATH	Protein ROH1D OS=Arabidopsis thaliana OX=3702 GN=ROH1D PE=1 SV=1	#N/A	#N/A
DRSE_g1754.t1	AT1G25280.1	tubby like protein 10	sp|Q75HX5|TLP8_ORYSJ	Tubby-like F-box protein 8 OS=Oryza sativa subsp. japonica OX=39947 GN=TULP8 PE=2 SV=1	#N/A	#N/A
DRSE_g1755.t1	AT1G25270.1	nodulin MtN21 /EamA-like transporter family protein	sp|Q4PT23|WTR6_ARATH	WAT1-related protein At1g25270 OS=Arabidopsis thaliana OX=3702 GN=At1g25270 PE=2 SV=1	#N/A	#N/A
DRSE_g1756.t1	#N/A	#N/A	#N/A	#N/A	#N/A	#N/A
DRSE_g1757.t1	AT1G68170.1	nodulin MtN21 /EamA-like transporter family protein	sp|F4HVM3|WTR10_ARATH	WAT1-related protein At1g68170 OS=Arabidopsis thaliana OX=3702 GN=At1g68170 PE=3 SV=1	#N/A	#N/A
DRSE_g1758.t1	AT1G15120.1	Ubiquinol-cytochrome C reductase hinge protein	sp|Q0WWE3|QCR61_ARATH	Cytochrome b-c1 complex subunit 6-1, mitochondrial OS=Arabidopsis thaliana OX=3702 GN=QCR6-1 PE=1 SV=1	PF02320.21	UCR_hinge
DRSE_g1759.t1	#N/A	#N/A	#N/A	#N/A	#N/A	#N/A
DRSE_g1760.t1	AT3G43660.1	Vacuolar iron transporter (VIT) family protein	sp|Q9M2C0|VITH4_ARATH	Vacuolar iron transporter homolog 4 OS=Arabidopsis thaliana OX=3702 GN=At3g43660 PE=2 SV=1	#N/A	#N/A
DRSE_g1761.t1	AT4G25980.1	Peroxidase superfamily protein	sp|Q9SZH2|PER43_ARATH	Peroxidase 43 OS=Arabidopsis thaliana OX=3702 GN=PER43 PE=3 SV=2	#N/A	#N/A
DRSE_g1762.t1	AT1G03050.1	ENTH/ANTH/VHS superfamily protein	sp|Q9SA65|CAP4_ARATH	Putative clathrin assembly protein At1g03050 OS=Arabidopsis thaliana OX=3702 GN=At1g03050 PE=2 SV=1	#N/A	#N/A
DRSE_g1763.t1	AT4G15010.1	Mitochondrial substrate carrier family protein	#N/A	#N/A	#N/A	#N/A
DRSE_g1764.t1	AT5G64530.1	xylem NAC domain 1	sp|Q8GWK6|NC104_ARATH	NAC domain-containing protein 104 OS=Arabidopsis thaliana OX=3702 GN=NAC104 PE=2 SV=1	#N/A	#N/A
DRSE_g1765.t1	AT5G64550.1	loricrin-related	#N/A	#N/A	#N/A	#N/A
DRSE_g1766.t1	AT5G64570.1	beta-D-xylosidase 4	sp|A5JTQ2|XYL1_MEDSV	Beta-xylosidase/alpha-L-arabinofuranosidase 1 (Fragment) OS=Medicago sativa subsp. varia OX=36902 GN=Xyl1 PE=1 SV=1	#N/A	#N/A
DRSE_g1767.t1	AT5G21090.1	Leucine-rich repeat (LRR) family protein	sp|Q9FPJ5|LRR1_ARATH	Leucine-rich repeat protein 1 OS=Arabidopsis thaliana OX=3702 GN=LRR1 PE=1 SV=1	#N/A	#N/A
DRSE_g1768.t1	AT4G33430.1	BRI1-associated receptor kinase	sp|Q94F62|BAK1_ARATH	BRASSINOSTEROID INSENSITIVE 1-associated receptor kinase 1 OS=Arabidopsis thaliana OX=3702 GN=BAK1 PE=1 SV=2	#N/A	#N/A
DRSE_g1769.t1	AT2G13810.1	AGD2-like defense response protein 1	sp|Q10MQ2|DAPAT_ORYSJ	Probable LL-diaminopimelate aminotransferase, chloroplastic OS=Oryza sativa subsp. japonica OX=39947 GN=AGD2 PE=2 SV=1	#N/A	#N/A
DRSE_g1769.t2	AT2G13810.1	AGD2-like defense response protein 1	sp|Q9ZQI7|ALD1_ARATH	Aminotransferase ALD1, chloroplastic OS=Arabidopsis thaliana OX=3702 GN=ALD1 PE=1 SV=2	#N/A	#N/A
DRSE_g1770.t1	AT1G22040.1	Galactose oxidase/kelch repeat superfamily protein	sp|Q9LM55|FBK8_ARATH	F-box/kelch-repeat protein At1g22040 OS=Arabidopsis thaliana OX=3702 GN=At1g22040 PE=2 SV=1	#N/A	#N/A
DRSE_g1771.t1	AT3G18020.1	Pentatricopeptide repeat (PPR) superfamily protein	sp|Q9LSK8|PP240_ARATH	Pentatricopeptide repeat-containing protein At3g18020 OS=Arabidopsis thaliana OX=3702 GN=At3g18020 PE=2 SV=1	#N/A	#N/A
DRSE_g1772.t1	AT1G22150.1	sulfate transporter 1;3	sp|Q9FEP7|SUT13_ARATH	Sulfate transporter 1.3 OS=Arabidopsis thaliana OX=3702 GN=SULTR1;3 PE=2 SV=1	#N/A	#N/A
DRSE_g1773.t1	AT5G64080.2	Bifunctional inhibitor/lipid-transfer protein/seed storage 2S albumin superfamily protein	sp|Q8VYI9|LTG31_ARATH	Non-specific lipid transfer protein GPI-anchored 31 OS=Arabidopsis thaliana OX=3702 GN=LTPG31 PE=2 SV=1	#N/A	#N/A
DRSE_g1774.t1	AT2G22230.1	Thioesterase superfamily protein	#N/A	#N/A	#N/A	#N/A
DRSE_g1775.t1	AT3G20190.1	Leucine-rich repeat protein kinase family protein	sp|Q9LJY0|PRK4_ARATH	Pollen receptor-like kinase 4 OS=Arabidopsis thaliana OX=3702 GN=PRK4 PE=1 SV=1	#N/A	#N/A
DRSE_g1776.t1	AT5G64160.1	unknown protein; FUNCTIONS IN: molecular_function unknown; INVOLVED IN: biological_process unknown; LOCATED IN: cellular_component unknown; EXPRESSED IN: 24 plant structures; EXPRESSED DURING: 15 growth stages; Has 30201 Blast hits to 17322 proteins in 780 species: Archae - 12; Bacteria - 1396; Metazoa - 17338; Fungi - 3422; Plants - 5037; Viruses - 0; Other Eukaryotes - 2996 (source: NCBI BLink).	#N/A	#N/A	#N/A	#N/A
DRSE_g1777.t1	AT5G64170.1	dentin sialophosphoprotein-related	sp|A8MQN2|LNK1_ARATH	Protein LNK1 OS=Arabidopsis thaliana OX=3702 GN=LNK1 PE=1 SV=1	#N/A	#N/A
DRSE_g1777.t2	AT5G64170.2	dentin sialophosphoprotein-related	sp|A8MQN2|LNK1_ARATH	Protein LNK1 OS=Arabidopsis thaliana OX=3702 GN=LNK1 PE=1 SV=1	#N/A	#N/A
DRSE_g1778.t1	AT4G34800.1	SAUR-like auxin-responsive protein family	sp|P33083|AX6B_SOYBN	Auxin-induced protein 6B OS=Glycine max OX=3847 PE=2 SV=1	#N/A	#N/A
DRSE_g1779.t1	AT1G78160.1	pumilio 7	sp|Q9C9R6|PUM7_ARATH	Putative pumilio homolog 7, chloroplastic OS=Arabidopsis thaliana OX=3702 GN=APUM7 PE=3 SV=2	#N/A	#N/A
DRSE_g1780.t1	AT5G64180.1	unknown protein; Has 1807 Blast hits to 1807 proteins in 277 species: Archae - 0; Bacteria - 0; Metazoa - 736; Fungi - 347; Plants - 385; Viruses - 0; Other Eukaryotes - 339 (source: NCBI BLink).	#N/A	#N/A	#N/A	#N/A
DRSE_g1781.t1	AT5G64210.1	alternative oxidase 2	sp|Q40294|AOX1_MANIN	Ubiquinol oxidase, mitochondrial OS=Mangifera indica OX=29780 GN=AOMI 1 PE=1 SV=2	PF01786.22	AOX
DRSE_g1782.t1	AT5G64220.1	Calmodulin-binding transcription activator protein with CG-1 and Ankyrin domains	sp|Q6NPP4|CMTA2_ARATH	Calmodulin-binding transcription activator 2 OS=Arabidopsis thaliana OX=3702 GN=CAMTA2 PE=1 SV=1	#N/A	#N/A
DRSE_g1783.t1	AT1G34750.1	Protein phosphatase 2C family protein	sp|Q9S9Z7|P2C10_ARATH	Probable protein phosphatase 2C 10 OS=Arabidopsis thaliana OX=3702 GN=At1g34750 PE=2 SV=1	#N/A	#N/A
[truncated: 24,990 more rows]
