# Supplementary material for: Pseudomolecule-scale genome assemblies of Drepanocaryum sewerzowii and Marmoritis complanata
Source: G3 (Bethesda). 2024 Jul 24;14(10):jkae172. doi: 10.1093/g3journal/jkae172 (PMC11979756; doi:10.1093/g3journal/jkae172)
Supplement: jkae172_Supplementary_Data [file jkae172_supplementary_data.zip › Table_S5_G3-2024-405070.txt]

Gene_ID	TAIR10_TOP_HIT	TAIR10_HIT_FUNCTION	SWISS-PROT_HIT	SWISS-PROT_HIT_FUNCTION	PFAM_DOMAIN_TOP_HIT	PFAM_DOMAIN_FUNCTION
MACO_g1.t1	AT1G23090.1	sulfate transporter 91	sp|Q9SXS2|SUT33_ARATH	Probable sulfate transporter 3.3 OS=Arabidopsis thaliana OX=3702 GN=SULTR3;3 PE=2 SV=2	#N/A	#N/A
MACO_g2.t1	AT1G30110.1	nudix hydrolase homolog 25	sp|Q9C6Z2|NUD25_ARATH	Nudix hydrolase 25 OS=Arabidopsis thaliana OX=3702 GN=NUDT25 PE=1 SV=1	#N/A	#N/A
MACO_g3.t1	#N/A	#N/A	#N/A	#N/A	#N/A	#N/A
MACO_g4.t1	AT3G18040.1	MAP kinase 9	sp|Q9LV37|MPK9_ARATH	Mitogen-activated protein kinase 9 OS=Arabidopsis thaliana OX=3702 GN=MPK9 PE=2 SV=2	#N/A	#N/A
MACO_g4.t2	AT3G18040.1	MAP kinase 9	sp|Q9LV37|MPK9_ARATH	Mitogen-activated protein kinase 9 OS=Arabidopsis thaliana OX=3702 GN=MPK9 PE=2 SV=2	#N/A	#N/A
MACO_g5.t1	AT2G01440.1	DEAD/DEAH box RNA helicase family protein	sp|F4INA9|RECG_ARATH	ATP-dependent DNA helicase homolog RECG, chloroplastic OS=Arabidopsis thaliana OX=3702 GN=RECG PE=3 SV=1	#N/A	#N/A
MACO_g5.t2	AT2G01440.1	DEAD/DEAH box RNA helicase family protein	sp|F4INA9|RECG_ARATH	ATP-dependent DNA helicase homolog RECG, chloroplastic OS=Arabidopsis thaliana OX=3702 GN=RECG PE=3 SV=1	PF19833.4	RecG_dom3_C
MACO_g6.t1	AT2G01420.1	Auxin efflux carrier family protein	sp|Q9S7Z8|PIN3_ARATH	Auxin efflux carrier component 3 OS=Arabidopsis thaliana OX=3702 GN=PIN3 PE=1 SV=1	#N/A	#N/A
MACO_g6.t2	AT2G01420.1	Auxin efflux carrier family protein	sp|Q8RWZ6|PIN4_ARATH	Auxin efflux carrier component 4 OS=Arabidopsis thaliana OX=3702 GN=PIN4 PE=1 SV=1	#N/A	#N/A
MACO_g7.t1	AT2G35880.1	TPX2 (targeting protein for Xklp2) protein family	sp|Q9SJ62|WDL4_ARATH	Protein WVD2-like 4 OS=Arabidopsis thaliana OX=3702 GN=WDL4 PE=1 SV=2	#N/A	#N/A
MACO_g8.t1	AT5G37820.1	NOD26-like intrinsic protein 4;2	sp|P49173|NIP1_NICAL	Probable aquaporin NIP-type OS=Nicotiana alata OX=4087 PE=2 SV=1	#N/A	#N/A
MACO_g9.t1	AT1G70950.1	TPX2 (targeting protein for Xklp2) protein family	sp|Q67Y69|WDL7_ARATH	Protein WVD2-like 7 OS=Arabidopsis thaliana OX=3702 GN=WDL7 PE=2 SV=1	#N/A	#N/A
MACO_g9.t2	AT1G70950.1	TPX2 (targeting protein for Xklp2) protein family	sp|Q67Y69|WDL7_ARATH	Protein WVD2-like 7 OS=Arabidopsis thaliana OX=3702 GN=WDL7 PE=2 SV=1	#N/A	#N/A
MACO_g10.t1	#N/A	#N/A	#N/A	#N/A	#N/A	#N/A
MACO_g10.t2	#N/A	#N/A	#N/A	#N/A	#N/A	#N/A
MACO_g11.t1	#N/A	#N/A	#N/A	#N/A	#N/A	#N/A
MACO_g12.t1	AT1G71010.1	FORMS APLOID AND BINUCLEATE CELLS 1C	sp|Q9SSJ8|FAB1C_ARATH	Putative 1-phosphatidylinositol-3-phosphate 5-kinase FAB1C OS=Arabidopsis thaliana OX=3702 GN=FAB1C PE=2 SV=1	#N/A	#N/A
MACO_g13.t1	AT2G01340.1	Encodes a protein whose expression is responsive to nematode infection.	sp|Q6NLC8|Y1648_ARATH	Uncharacterized protein At1g66480 OS=Arabidopsis thaliana OX=3702 GN=At1g66480 PE=2 SV=1	#N/A	#N/A
MACO_g14.t1	AT1G71020.1	ARM repeat superfamily protein	sp|Q9C9A6|PUB10_ARATH	U-box domain-containing protein 10 OS=Arabidopsis thaliana OX=3702 GN=PUB10 PE=2 SV=1	#N/A	#N/A
MACO_g15.t1	AT1G23010.1	Cupredoxin superfamily protein	sp|F4I4K5|LPR1_ARATH	Multicopper oxidase LPR1 OS=Arabidopsis thaliana OX=3702 GN=LPR1 PE=2 SV=1	#N/A	#N/A
MACO_g16.t1	AT5G23200.1	unknown protein; BEST Arabidopsis thaliana protein match is: unknown protein (TAIR:AT5G08270.1); Has 30201 Blast hits to 17322 proteins in 780 species: Archae - 12; Bacteria - 1396; Metazoa - 17338; Fungi - 3422; Plants - 5037; Viruses - 0; Other Eukaryotes - 2996 (source: NCBI BLink).	#N/A	#N/A	#N/A	#N/A
MACO_g17.t1	AT2G01300.1	unknown protein; BEST Arabidopsis thaliana protein match is: unknown protein (TAIR:AT1G15010.1); Has 73 Blast hits to 73 proteins in 12 species: Archae - 0; Bacteria - 0; Metazoa - 0; Fungi - 0; Plants - 73; Viruses - 0; Other Eukaryotes - 0 (source: NCBI BLink).	#N/A	#N/A	#N/A	#N/A
MACO_g18.t1	AT1G71100.1	Ribose 5-phosphate isomerase, type A protein	sp|Q9C998|RPI1_ARATH	Probable ribose-5-phosphate isomerase 1 OS=Arabidopsis thaliana OX=3702 GN=RPI1 PE=1 SV=1	#N/A	#N/A
MACO_g19.t1	AT1G71110.1	unknown protein; FUNCTIONS IN: molecular_function unknown; INVOLVED IN: biological_process unknown; LOCATED IN: endomembrane system; BEST Arabidopsis thaliana protein match is: unknown protein (TAIR:AT2G12400.1); Has 173 Blast hits to 169 proteins in 21 species: Archae - 0; Bacteria - 0; Metazoa - 3; Fungi - 0; Plants - 165; Viruses - 0; Other Eukaryotes - 5 (source: NCBI BLink).	#N/A	#N/A	#N/A	#N/A
MACO_g20.t1	AT2G01270.1	quiescin-sulfhydryl oxidase 2	sp|Q9ZU40|QSOX2_ARATH	Sulfhydryl oxidase 2 OS=Arabidopsis thaliana OX=3702 GN=QSOX2 PE=2 SV=2	#N/A	#N/A
MACO_g21.t1	AT5G13240.1	transcription regulators	#N/A	#N/A	#N/A	#N/A
MACO_g21.t2	AT5G13240.1	transcription regulators	#N/A	#N/A	PF09174.15	Maf1
MACO_g22.t1	#N/A	#N/A	#N/A	#N/A	PF16669.10	TTC5_OB
MACO_g23.t1	AT1G15130.1	Endosomal targeting BRO1-like domain-containing protein	sp|F4HXZ1|BRO1_ARATH	Vacuolar-sorting protein BRO1 OS=Arabidopsis thaliana OX=3702 GN=BRO1 PE=1 SV=1	PF13949.11	ALIX_LYPXL_bnd
MACO_g24.t1	AT2G01100.1	unknown protein; Has 19420 Blast hits to 10641 proteins in 779 species: Archae - 0; Bacteria - 1003; Metazoa - 10257; Fungi - 1826; Plants - 1570; Viruses - 56; Other Eukaryotes - 4708 (source: NCBI BLink).	#N/A	#N/A	#N/A	#N/A
MACO_g25.t1	AT1G15140.1	FAD/NAD(P)-binding oxidoreductase	sp|P43394|K502_ACTDE	Fruit protein pKIWI502 OS=Actinidia deliciosa OX=3627 GN=pKIWI502 PE=2 SV=1	#N/A	#N/A
MACO_g26.t1	AT5G08690.1	ATP synthase alpha/beta family protein	sp|P19023|ATPBM_MAIZE	ATP synthase subunit beta, mitochondrial OS=Zea mays OX=4577 GN=ATPB PE=2 SV=1	#N/A	#N/A
MACO_g27.t1	AT1G71140.1	MATE efflux family protein	sp|Q9C994|DTX14_ARATH	Protein DETOXIFICATION 14 OS=Arabidopsis thaliana OX=3702 GN=DTX14 PE=1 SV=1	#N/A	#N/A
MACO_g28.t1	AT1G22970.1	unknown protein; BEST Arabidopsis thaliana protein match is: unknown protein (TAIR:AT1G71150.1); Has 134 Blast hits to 132 proteins in 48 species: Archae - 0; Bacteria - 0; Metazoa - 66; Fungi - 10; Plants - 48; Viruses - 0; Other Eukaryotes - 10 (source: NCBI BLink).	#N/A	#N/A	PF20936.2	GCIP_C
MACO_g29.t1	AT2G27040.1	Argonaute family protein	sp|Q9SDG8|AGO4A_ORYSJ	Protein argonaute 4A OS=Oryza sativa subsp. japonica OX=39947 GN=AGO4A PE=2 SV=1	#N/A	#N/A
MACO_g30.t1	AT2G01110.1	Sec-independent periplasmic protein translocase	sp|Q94G17|TATC_PEA	Sec-independent protein translocase protein TATC, chloroplastic OS=Pisum sativum OX=3888 GN=TATC PE=1 SV=1	#N/A	#N/A
MACO_g30.t2	AT2G01110.1	Sec-independent periplasmic protein translocase	sp|Q94G17|TATC_PEA	Sec-independent protein translocase protein TATC, chloroplastic OS=Pisum sativum OX=3888 GN=TATC PE=1 SV=1	#N/A	#N/A
MACO_g31.t1	AT1G08510.1	fatty acyl-ACP thioesterases B	sp|Q9SJE2|FATB_ARATH	Palmitoyl-acyl carrier protein thioesterase, chloroplastic OS=Arabidopsis thaliana OX=3702 GN=FATB PE=1 SV=1	#N/A	#N/A
MACO_g32.t1	AT1G15110.1	phosphatidyl serine synthase family protein	sp|F4HXY7|PSS1_ARATH	CDP-diacylglycerol--serine O-phosphatidyltransferase 1 OS=Arabidopsis thaliana OX=3702 GN=PSS1 PE=1 SV=1	PF03034.20	PSS
MACO_g33.t1	#N/A	#N/A	#N/A	#N/A	#N/A	#N/A
MACO_g34.t1	AT2G01130.1	DEA(D/H)-box RNA helicase family protein	sp|F4IM84|DEXH5_ARATH	DExH-box ATP-dependent RNA helicase DExH5, mitochondrial OS=Arabidopsis thaliana OX=3702 GN=At2g01130 PE=3 SV=1	#N/A	#N/A
MACO_g35.t1	AT2G01140.1	Aldolase superfamily protein	sp|Q9ZU52|ALFP3_ARATH	Fructose-bisphosphate aldolase 3, chloroplastic OS=Arabidopsis thaliana OX=3702 GN=FBA3 PE=1 SV=1	#N/A	#N/A
MACO_g36.t1	AT3G18210.1	2-oxoglutarate (2OG) and Fe(II)-dependent oxygenase superfamily protein	sp|P0DO23|CP2_ARATH	2-oxoglutarate and iron-dependent oxygenase domain-containing protein CP2 OS=Arabidopsis thaliana OX=3702 GN=CP2 PE=1 SV=1	#N/A	#N/A
MACO_g37.t1	AT3G27730.1	ATP binding;ATP-dependent helicases;DNA helicases	sp|Q5D892|MER3_ARATH	DExH-box ATP-dependent RNA helicase DExH17 OS=Arabidopsis thaliana OX=3702 GN=MER3 PE=2 SV=1	#N/A	#N/A
MACO_g38.t1	AT1G15100.1	RING-H2 finger A2A	sp|Q9ZT50|RHA2A_ARATH	E3 ubiquitin-protein ligase RHA2A OS=Arabidopsis thaliana OX=3702 GN=RHA2A PE=1 SV=1	#N/A	#N/A
MACO_g39.t1	AT1G68200.1	Zinc finger C-x8-C-x5-C-x3-H type family protein	sp|Q9C9F5|C3H15_ARATH	Zinc finger CCCH domain-containing protein 15 OS=Arabidopsis thaliana OX=3702 GN=C3H15 PE=1 SV=1	#N/A	#N/A
MACO_g40.t1	AT4G31920.1	response regulator 10	sp|Q5N6V8|ORR26_ORYSJ	Two-component response regulator ORR26 OS=Oryza sativa subsp. japonica OX=39947 GN=RR26 PE=3 SV=2	#N/A	#N/A
MACO_g41.t1	AT1G15080.1	lipid phosphate phosphatase 2	sp|Q9XI60|LPP2_ARATH	Lipid phosphate phosphatase 2 OS=Arabidopsis thaliana OX=3702 GN=LPP2 PE=2 SV=1	#N/A	#N/A
MACO_g42.t1	AT3G02600.2	lipid phosphate phosphatase 3	sp|Q8LFD1|LPP3_ARATH	Putative lipid phosphate phosphatase 3, chloroplastic OS=Arabidopsis thaliana OX=3702 GN=LPP3 PE=2 SV=1	#N/A	#N/A
MACO_g43.t1	AT4G17910.1	transferases, transferring acyl groups	sp|B3H6K1|Y4791_ARATH	Uncharacterized protein At4g17910 OS=Arabidopsis thaliana OX=3702 GN=At4g17910 PE=2 SV=2	PF06423.17	GWT1
MACO_g44.t1	AT2G01190.1	Octicosapeptide/Phox/Bem1p family protein	sp|Q9LF06|POQ_ARATH	Protein PAL OF QUIRKY OS=Arabidopsis thaliana OX=3702 GN=POQ PE=1 SV=1	#N/A	#N/A
MACO_g45.t1	AT3G62040.1	Haloacid dehalogenase-like hydrolase (HAD) superfamily protein	#N/A	#N/A	#N/A	#N/A
MACO_g46.t1	AT2G01210.1	Leucine-rich repeat protein kinase family protein	sp|Q9ZU46|ZAR1_ARATH	Receptor protein kinase-like protein ZAR1 OS=Arabidopsis thaliana OX=3702 GN=ZAR1 PE=1 SV=1	#N/A	#N/A
MACO_g47.t1	AT3G18260.1	Reticulon family protein	sp|Q9LJQ5|RTNLI_ARATH	Reticulon-like protein B9 OS=Arabidopsis thaliana OX=3702 GN=RTNLB9 PE=2 SV=1	#N/A	#N/A
MACO_g48.t1	AT3G18280.1	Bifunctional inhibitor/lipid-transfer protein/seed storage 2S albumin superfamily protein	sp|P86809|NLTP2_APIGA	Non-specific lipid-transfer protein 2 OS=Apium graveolens var. rapaceum OX=278110 PE=1 SV=1	#N/A	#N/A
MACO_g48.t2	AT3G18280.1	Bifunctional inhibitor/lipid-transfer protein/seed storage 2S albumin superfamily protein	sp|P86809|NLTP2_APIGA	Non-specific lipid-transfer protein 2 OS=Apium graveolens var. rapaceum OX=278110 PE=1 SV=1	#N/A	#N/A
MACO_g49.t1	AT2G01260.1	Protein of unknown function (DUF789)	#N/A	#N/A	#N/A	#N/A
MACO_g50.t1	AT1G18390.2	Protein kinase superfamily protein	sp|P0C5E2|LRL12_ARATH	LEAF RUST 10 DISEASE-RESISTANCE LOCUS RECEPTOR-LIKE PROTEIN KINASE-like 1.2 OS=Arabidopsis thaliana OX=3702 GN=LRK10L-1.2 PE=2 SV=3	PF14380.11	WAK_assoc
MACO_g50.t2	AT1G18390.2	Protein kinase superfamily protein	sp|P0C5E2|LRL12_ARATH	LEAF RUST 10 DISEASE-RESISTANCE LOCUS RECEPTOR-LIKE PROTEIN KINASE-like 1.2 OS=Arabidopsis thaliana OX=3702 GN=LRK10L-1.2 PE=2 SV=3	#N/A	#N/A
MACO_g51.t1	AT5G39960.1	GTP binding;GTP binding	#N/A	#N/A	#N/A	#N/A
MACO_g52.t1	#N/A	#N/A	#N/A	#N/A	#N/A	#N/A
MACO_g53.t1	AT1G25390.1	Protein kinase superfamily protein	sp|Q9C6K9|LRL11_ARATH	LEAF RUST 10 DISEASE-RESISTANCE LOCUS RECEPTOR-LIKE PROTEIN KINASE-like 1.1 OS=Arabidopsis thaliana OX=3702 GN=LRK10L-1.1 PE=2 SV=1	#N/A	#N/A
MACO_g53.t2	AT1G25390.1	Protein kinase superfamily protein	sp|Q9C6K9|LRL11_ARATH	LEAF RUST 10 DISEASE-RESISTANCE LOCUS RECEPTOR-LIKE PROTEIN KINASE-like 1.1 OS=Arabidopsis thaliana OX=3702 GN=LRK10L-1.1 PE=2 SV=1	#N/A	#N/A
MACO_g54.t1	#N/A	#N/A	#N/A	#N/A	#N/A	#N/A
MACO_g55.t1	AT1G25380.1	NAD+ transporter 2	sp|Q8RWA5|NDT2_ARATH	Nicotinamide adenine dinucleotide transporter 2, mitochondrial OS=Arabidopsis thaliana OX=3702 GN=NDT2 PE=1 SV=1	#N/A	#N/A
MACO_g56.t1	AT1G68410.1	Protein phosphatase 2C family protein	sp|Q9M9C6|P2C15_ARATH	Probable protein phosphatase 2C 15 OS=Arabidopsis thaliana OX=3702 GN=At1g68410 PE=2 SV=1	#N/A	#N/A
MACO_g57.t1	AT1G67000.1	Protein kinase superfamily protein	sp|Q3ECH2|LRL28_ARATH	LEAF RUST 10 DISEASE-RESISTANCE LOCUS RECEPTOR-LIKE PROTEIN KINASE-like 2.8 OS=Arabidopsis thaliana OX=3702 GN=LRK10L-2.8 PE=2 SV=2	#N/A	#N/A
MACO_g58.t1	AT5G38280.1	PR5-like receptor kinase	sp|F4KA50|LRL22_ARATH	LEAF RUST 10 DISEASE-RESISTANCE LOCUS RECEPTOR-LIKE PROTEIN KINASE-like 2.2 OS=Arabidopsis thaliana OX=3702 GN=LRK10L-2.2 PE=3 SV=2	#N/A	#N/A
MACO_g59.t1	AT1G70250.1	receptor serine/threonine kinase, putative	sp|Q9FF29|PR5K_ARATH	PR5-like receptor kinase OS=Arabidopsis thaliana OX=3702 GN=PR5K PE=1 SV=1	#N/A	#N/A
MACO_g60.t1	AT5G15270.2	RNA-binding KH domain-containing protein	#N/A	#N/A	#N/A	#N/A
MACO_g61.t1	AT1G68400.1	leucine-rich repeat transmembrane protein kinase family protein	sp|Q9M9C5|Y1680_ARATH	Probable leucine-rich repeat receptor-like protein kinase At1g68400 OS=Arabidopsis thaliana OX=3702 GN=At1g68400 PE=1 SV=1	#N/A	#N/A
MACO_g62.t1	AT5G11730.1	Core-2/I-branching beta-1,6-N-acetylglucosaminyltransferase family protein	sp|Q65XS5|BC10_ORYSJ	Glycosyltransferase BC10 OS=Oryza sativa subsp. japonica OX=39947 GN=BC10 PE=1 SV=1	#N/A	#N/A
MACO_g63.t1	AT1G25375.1	Metallo-hydrolase/oxidoreductase superfamily protein	#N/A	#N/A	PF17778.6	BLACT_WH
MACO_g64.t1	AT3G18290.1	zinc finger protein-related	sp|Q8LPQ5|BTS_ARATH	Zinc finger protein BRUTUS OS=Arabidopsis thaliana OX=3702 GN=BTS PE=1 SV=1	PF01814.28	Hemerythrin
MACO_g65.t1	AT1G68370.1	Chaperone DnaJ-domain superfamily protein	sp|Q9ZSY2|DNJ15_ARATH	Chaperone protein dnaJ 15 OS=Arabidopsis thaliana OX=3702 GN=ATJ15 PE=1 SV=1	#N/A	#N/A
MACO_g66.t1	AT1G68360.1	C2H2 and C2HC zinc fingers superfamily protein	sp|Q9C9H1|GIS3_ARATH	Zinc finger protein GIS3 OS=Arabidopsis thaliana OX=3702 GN=GIS3 PE=1 SV=1	#N/A	#N/A
MACO_g67.t1	AT2G31170.1	Cysteinyl-tRNA synthetase, class Ia family protein	sp|F4IPY2|SYCM_ARATH	Cysteine--tRNA ligase, chloroplastic/mitochondrial OS=Arabidopsis thaliana OX=3702 GN=SYCO PE=2 SV=1	PF01921.23	tRNA-synt_1f
MACO_g68.t1	AT1G25340.1	myb domain protein 116	sp|Q9C9G7|MYB62_ARATH	Transcription factor MYB62 OS=Arabidopsis thaliana OX=3702 GN=MYB62 PE=2 SV=1	#N/A	#N/A
MACO_g69.t1	AT1G73830.1	BR enhanced expression 3	sp|Q8GWK7|BEE3_ARATH	Transcription factor BEE 3 OS=Arabidopsis thaliana OX=3702 GN=BEE3 PE=2 SV=1	#N/A	#N/A
MACO_g70.t1	AT1G26170.1	ARM repeat superfamily protein	#N/A	#N/A	#N/A	#N/A
MACO_g71.t1	AT1G67100.1	LOB domain-containing protein 40	sp|Q9ZW96|LBD40_ARATH	LOB domain-containing protein 40 OS=Arabidopsis thaliana OX=3702 GN=LBD40 PE=2 SV=1	#N/A	#N/A
MACO_g72.t1	#N/A	#N/A	#N/A	#N/A	#N/A	#N/A
MACO_g73.t1	#N/A	#N/A	#N/A	#N/A	#N/A	#N/A
MACO_g74.t1	AT1G68490.1	unknown protein; FUNCTIONS IN: molecular_function unknown; INVOLVED IN: biological_process unknown; LOCATED IN: chloroplast; EXPRESSED IN: 22 plant structures; EXPRESSED DURING: 13 growth stages; BEST Arabidopsis thaliana protein match is: unknown protein (TAIR:AT1G13390.2); Has 125 Blast hits to 125 proteins in 18 species: Archae - 0; Bacteria - 0; Metazoa - 0; Fungi - 0; Plants - 125; Viruses -…	#N/A	#N/A	#N/A	#N/A
MACO_g75.t1	AT1G13400.1	C2H2 and C2HC zinc fingers superfamily protein	sp|Q6S592|JGL_ARATH	Zinc finger protein JAGGED-like OS=Arabidopsis thaliana OX=3702 GN=JGL PE=2 SV=1	#N/A	#N/A
MACO_g76.t1	AT1G25420.1	Regulator of Vps4 activity in the MVB pathway protein	#N/A	#N/A	PF03398.19	Ist1
MACO_g76.t2	AT1G25420.1	Regulator of Vps4 activity in the MVB pathway protein	#N/A	#N/A	#N/A	#N/A
MACO_g77.t1	AT1G68460.1	isopentenyltransferase 1	sp|Q5GHF7|IPT_HUMLU	Adenylate isopentenyltransferase OS=Humulus lupulus OX=3486 GN=AIPT PE=1 SV=1	#N/A	#N/A
MACO_g78.t1	AT1G68450.1	VQ motif-containing protein	sp|Q9CA36|VQ8_ARATH	VQ motif-containing protein 8, chloroplastic OS=Arabidopsis thaliana OX=3702 GN=VQ8 PE=1 SV=1	#N/A	#N/A
MACO_g79.t1	AT1G13560.1	aminoalcoholphosphotransferase 1	sp|O82567|AAPT1_ARATH	Choline/ethanolaminephosphotransferase 1 OS=Arabidopsis thaliana OX=3702 GN=AAPT1 PE=1 SV=1	#N/A	#N/A
MACO_g79.t2	AT1G13560.2	aminoalcoholphosphotransferase 1	sp|O82567|AAPT1_ARATH	Choline/ethanolaminephosphotransferase 1 OS=Arabidopsis thaliana OX=3702 GN=AAPT1 PE=1 SV=1	#N/A	#N/A
MACO_g80.t1	AT3G25570.1	Adenosylmethionine decarboxylase family protein	sp|O80402|DCAM_NICSY	S-adenosylmethionine decarboxylase proenzyme OS=Nicotiana sylvestris OX=4096 GN=SAMDC1 PE=2 SV=1	#N/A	#N/A
MACO_g81.t1	AT3G25560.1	NSP-interacting kinase 2	sp|Q8RY65|NIK2_ARATH	Protein NSP-INTERACTING KINASE 2 OS=Arabidopsis thaliana OX=3702 GN=NIK2 PE=1 SV=1	#N/A	#N/A
MACO_g82.t1	AT1G13570.1	F-box/RNI-like superfamily protein	sp|Q9FZ70|FDL1_ARATH	F-box/FBD/LRR-repeat protein At1g13570 OS=Arabidopsis thaliana OX=3702 GN=At1g13570 PE=2 SV=1	#N/A	#N/A
MACO_g83.t1	AT1G68850.1	Peroxidase superfamily protein	sp|Q96519|PER11_ARATH	Peroxidase 11 OS=Arabidopsis thaliana OX=3702 GN=PER11 PE=1 SV=1	#N/A	#N/A
MACO_g84.t1	AT3G25545.1	unknown protein; FUNCTIONS IN: molecular_function unknown; INVOLVED IN: biological_process unknown; LOCATED IN: cellular_component unknown; EXPRESSED IN: 23 plant structures; EXPRESSED DURING: 13 growth stages; Has 38 Blast hits to 38 proteins in 14 species: Archae - 0; Bacteria - 0; Metazoa - 0; Fungi - 0; Plants - 38; Viruses - 0; Other Eukaryotes - 0 (source: NCBI BLink).	#N/A	#N/A	#N/A	#N/A
MACO_g85.t1	AT5G42920.2	THO complex, subunit 5	sp|F4K4J0|THO5B_ARATH	THO complex subunit 5B OS=Arabidopsis thaliana OX=3702 GN=THO5B PE=1 SV=1	PF09766.14	FmiP_Thoc5
MACO_g86.t1	AT3G25590.1	unknown protein; Has 149 Blast hits to 140 proteins in 44 species: Archae - 0; Bacteria - 6; Metazoa - 40; Fungi - 6; Plants - 39; Viruses - 0; Other Eukaryotes - 58 (source: NCBI BLink).	#N/A	#N/A	#N/A	#N/A
MACO_g87.t1	AT1G26170.1	ARM repeat superfamily protein	#N/A	#N/A	#N/A	#N/A
MACO_g88.t1	#N/A	#N/A	#N/A	#N/A	#N/A	#N/A
MACO_g89.t1	AT4G28370.1	RING/U-box superfamily protein	sp|Q5PP23|FLY1_ARATH	Transmembrane E3 ubiquitin-protein ligase FLY1 OS=Arabidopsis thaliana OX=3702 GN=FLY1 PE=1 SV=1	#N/A	#N/A
MACO_g90.t1	AT2G04240.1	RING/U-box superfamily protein	sp|Q9SI09|XERIC_ARATH	Probable E3 ubiquitin-protein ligase XERICO OS=Arabidopsis thaliana OX=3702 GN=XERICO PE=1 SV=1	#N/A	#N/A
MACO_g90.t2	AT2G04240.1	RING/U-box superfamily protein	sp|Q9SI09|XERIC_ARATH	Probable E3 ubiquitin-protein ligase XERICO OS=Arabidopsis thaliana OX=3702 GN=XERICO PE=1 SV=1	#N/A	#N/A
MACO_g91.t1	AT1G68690.1	Protein kinase superfamily protein	sp|Q9SX31|PERK9_ARATH	Proline-rich receptor-like protein kinase PERK9 OS=Arabidopsis thaliana OX=3702 GN=PERK9 PE=1 SV=1	#N/A	#N/A
MACO_g92.t1	AT3G25597.1	unknown protein; LOCATED IN: endomembrane system; BEST Arabidopsis thaliana protein match is: unknown protein (TAIR:AT1G26140.1); Has 35333 Blast hits to 34131 proteins in 2444 species: Archae - 798; Bacteria - 22429; Metazoa - 974; Fungi - 991; Plants - 531; Viruses - 0; Other Eukaryotes - 9610 (source: NCBI BLink).	#N/A	#N/A	#N/A	#N/A
MACO_g93.t1	AT1G68710.1	ATPase E1-E2 type family protein / haloacid dehalogenase-like hydrolase family protein	sp|Q9SX33|ALA9_ARATH	Putative phospholipid-transporting ATPase 9 OS=Arabidopsis thaliana OX=3702 GN=ALA9 PE=3 SV=1	#N/A	#N/A
MACO_g94.t1	AT3G02410.1	alpha/beta-Hydrolases superfamily protein	sp|Q1PET6|ICML2_ARATH	Probable isoprenylcysteine alpha-carbonyl methylesterase ICMEL2 OS=Arabidopsis thaliana OX=3702 GN=ICMEL2 PE=2 SV=1	PF00135.33	COesterase
MACO_g95.t1	AT1G68740.1	EXS (ERD1/XPR1/SYG1) family protein	sp|Q93ZF5|PHO11_ARATH	Phosphate transporter PHO1 homolog 1 OS=Arabidopsis thaliana OX=3702 GN=PHO1-H1 PE=2 SV=1	#N/A	#N/A
MACO_g96.t1	AT3G25620.2	ABC-2 type transporter family protein	sp|Q7XA72|AB21G_ARATH	ABC transporter G family member 21 OS=Arabidopsis thaliana OX=3702 GN=ABCG21 PE=2 SV=2	#N/A	#N/A
MACO_g97.t1	AT3G25640.1	Protein of unknown function, DUF617	sp|O22227|MIZ1_ARATH	Protein MIZU-KUSSEI 1 OS=Arabidopsis thaliana OX=3702 GN=MIZ1 PE=1 SV=1	#N/A	#N/A
MACO_g98.t1	AT1G68765.1	Putative membrane lipoprotein	sp|Q8LAD7|IDA_ARATH	Protein IDA OS=Arabidopsis thaliana OX=3702 GN=IDA PE=1 SV=1	#N/A	#N/A
MACO_g99.t1	AT1G68780.1	RNI-like superfamily protein	sp|Q5PP26|PII2_ARATH	Piriformospora indica-insensitive protein 2 OS=Arabidopsis thaliana OX=3702 GN=PII-2 PE=2 SV=1	#N/A	#N/A
MACO_g99.t2	AT1G68780.1	RNI-like superfamily protein	sp|Q5PP26|PII2_ARATH	Piriformospora indica-insensitive protein 2 OS=Arabidopsis thaliana OX=3702 GN=PII-2 PE=2 SV=1	#N/A	#N/A
MACO_g100.t1	AT1G13220.2	nuclear matrix constituent protein-related	sp|A0A166B1A6|NMCP1_DAUCS	Nuclear matrix constituent protein 1 OS=Daucus carota subsp. sativus OX=79200 GN=NMCP1 PE=1 SV=2	#N/A	#N/A
MACO_g101.t1	AT1G26110.1	decapping 5	sp|Q9C658|DCP5_ARATH	Protein decapping 5 OS=Arabidopsis thaliana OX=3702 GN=DCP5 PE=1 SV=1	PF09532.15	FDF
MACO_g101.t2	AT1G26110.1	decapping 5	sp|Q9C658|DCP5_ARATH	Protein decapping 5 OS=Arabidopsis thaliana OX=3702 GN=DCP5 PE=1 SV=1	#N/A	#N/A
MACO_g102.t1	AT3G21360.1	2-oxoglutarate (2OG) and Fe(II)-dependent oxygenase superfamily protein	sp|Q9LIG0|Y3136_ARATH	Clavaminate synthase-like protein At3g21360 OS=Arabidopsis thaliana OX=3702 GN=At3g21360 PE=1 SV=1	#N/A	#N/A
MACO_g103.t1	#N/A	#N/A	#N/A	#N/A	#N/A	#N/A
MACO_g104.t1	AT1G26100.1	Cytochrome b561/ferric reductase transmembrane protein family	sp|Q9C540|ACFR4_ARATH	Probable transmembrane ascorbate ferrireductase 4 OS=Arabidopsis thaliana OX=3702 GN=CYB561D PE=2 SV=1	#N/A	#N/A
MACO_g104.t2	AT1G26100.1	Cytochrome b561/ferric reductase transmembrane protein family	sp|Q9C540|ACFR4_ARATH	Probable transmembrane ascorbate ferrireductase 4 OS=Arabidopsis thaliana OX=3702 GN=CYB561D PE=2 SV=1	#N/A	#N/A
MACO_g105.t1	AT3G25690.1	Hydroxyproline-rich glycoprotein family protein	sp|Q9LI74|CHUP1_ARATH	Protein CHUP1, chloroplastic OS=Arabidopsis thaliana OX=3702 GN=CHUP1 PE=1 SV=1	#N/A	#N/A
MACO_g106.t1	AT1G49000.1	unknown protein; FUNCTIONS IN: molecular_function unknown; INVOLVED IN: biological_process unknown; LOCATED IN: chloroplast; EXPRESSED IN: stem; BEST Arabidopsis thaliana protein match is: unknown protein (TAIR:AT3G18560.1); Has 105 Blast hits to 105 proteins in 13 species: Archae - 0; Bacteria - 0; Metazoa - 0; Fungi - 0; Plants - 105; Viruses - 0; Other Eukaryotes - 0 (source: NCBI BLink).	#N/A	#N/A	#N/A	#N/A
MACO_g107.t1	AT1G73965.1	CLAVATA3/ESR-RELATED 13	sp|Q6NMF0|CLE13_ARATH	CLAVATA3/ESR (CLE)-related protein 13 OS=Arabidopsis thaliana OX=3702 GN=CLE13 PE=2 SV=1	#N/A	#N/A
MACO_g108.t1	AT1G25682.1	Family of unknown function (DUF572)	#N/A	#N/A	#N/A	#N/A
MACO_g109.t1	AT1G68800.1	TCP domain protein 12	sp|A0AQW4|TCP12_ARATH	Transcription factor TCP12 OS=Arabidopsis thaliana OX=3702 GN=TCP12 PE=2 SV=1	PF03634.18	TCP
MACO_g110.t1	AT1G68810.1	basic helix-loop-helix (bHLH) DNA-binding superfamily protein	sp|Q9S7Y1|BH030_ARATH	Transcription factor bHLH30 OS=Arabidopsis thaliana OX=3702 GN=BHLH30 PE=1 SV=1	#N/A	#N/A
MACO_g111.t1	AT1G68820.1	Transmembrane Fragile-X-F-associated protein	#N/A	#N/A	#N/A	#N/A
MACO_g111.t2	AT1G68820.1	Transmembrane Fragile-X-F-associated protein	#N/A	#N/A	#N/A	#N/A
MACO_g112.t1	AT1G13245.1	ROTUNDIFOLIA like 17	sp|Q9SAF8|DVL4_ARATH	Small polypeptide DEVIL 4 OS=Arabidopsis thaliana OX=3702 GN=DVL4 PE=2 SV=1	PF08137.17	DVL
MACO_g113.t1	AT1G13250.1	galacturonosyltransferase-like 3	sp|Q0V7R1|GATL3_ARATH	Probable galacturonosyltransferase-like 3 OS=Arabidopsis thaliana OX=3702 GN=GATL3 PE=2 SV=1	#N/A	#N/A
MACO_g114.t1	AT1G25570.1	Di-glucose binding protein with Leucine-rich repeat domain	sp|F4HWL3|RLP4_ARATH	Receptor-like protein 4 OS=Arabidopsis thaliana OX=3702 GN=RLP4 PE=2 SV=1	#N/A	#N/A
MACO_g115.t1	AT1G13290.1	C2H2-like zinc finger protein	sp|Q9FX68|ZWIP6_ARATH	Zinc finger protein WIP6 OS=Arabidopsis thaliana OX=3702 GN=WIP6 PE=2 SV=1	#N/A	#N/A
MACO_g116.t1	AT1G25550.1	myb-like transcription factor family protein	sp|Q9FPE8|HHO3_ARATH	Transcription factor HHO3 OS=Arabidopsis thaliana OX=3702 GN=HHO3 PE=1 SV=1	#N/A	#N/A
MACO_g116.t2	AT1G25550.1	myb-like transcription factor family protein	sp|Q9FPE8|HHO3_ARATH	Transcription factor HHO3 OS=Arabidopsis thaliana OX=3702 GN=HHO3 PE=1 SV=1	#N/A	#N/A
MACO_g117.t1	AT1G29700.1	Metallo-hydrolase/oxidoreductase superfamily protein	#N/A	#N/A	PF13483.11	Lactamase_B_3
MACO_g117.t2	AT1G29700.1	Metallo-hydrolase/oxidoreductase superfamily protein	#N/A	#N/A	#N/A	#N/A
MACO_g118.t1	AT1G13310.1	Endosomal targeting BRO1-like domain-containing protein	#N/A	#N/A	#N/A	#N/A
MACO_g119.t1	AT1G25540.1	phytochrome and flowering time regulatory protein (PFT1)	sp|A0A3Q7JC00|MED25_SOLLC	Mediator of RNA polymerase II transcription subunit 25 OS=Solanum lycopersicum OX=4081 GN=MED25 PE=1 SV=1	PF11265.13	Med25_VWA
MACO_g120.t1	AT1G25510.1	Eukaryotic aspartyl protease family protein	sp|Q9LS40|ASPG1_ARATH	Protein ASPARTIC PROTEASE IN GUARD CELL 1 OS=Arabidopsis thaliana OX=3702 GN=ASPG1 PE=1 SV=1	#N/A	#N/A
MACO_g121.t1	AT1G68640.1	bZIP transcription factor family protein	sp|Q9SX27|PAN_ARATH	Transcription factor PERIANTHIA OS=Arabidopsis thaliana OX=3702 GN=PAN PE=1 SV=1	#N/A	#N/A
MACO_g121.t2	AT1G68640.1	bZIP transcription factor family protein	sp|Q9SX27|PAN_ARATH	Transcription factor PERIANTHIA OS=Arabidopsis thaliana OX=3702 GN=PAN PE=1 SV=1	#N/A	#N/A
MACO_g122.t1	#N/A	#N/A	#N/A	#N/A	#N/A	#N/A
MACO_g123.t1	#N/A	#N/A	#N/A	#N/A	#N/A	#N/A
MACO_g124.t1	AT5G16080.1	carboxyesterase 17	sp|Q9LFR7|CXE17_ARATH	Probable carboxylesterase 17 OS=Arabidopsis thaliana OX=3702 GN=CXE17 PE=1 SV=1	#N/A	#N/A
MACO_g124.t2	AT5G16080.1	carboxyesterase 17	sp|Q9LFR7|CXE17_ARATH	Probable carboxylesterase 17 OS=Arabidopsis thaliana OX=3702 GN=CXE17 PE=1 SV=1	#N/A	#N/A
MACO_g125.t1	AT1G13330.1	Arabidopsis Hop2 homolog	sp|Q9FX64|HOP2_ARATH	Homologous-pairing protein 2 homolog OS=Arabidopsis thaliana OX=3702 GN=HOP2 PE=1 SV=1	PF07106.18	TBPIP
MACO_g126.t1	AT3G25805.1	unknown protein; Has 98 Blast hits to 98 proteins in 45 species: Archae - 0; Bacteria - 51; Metazoa - 0; Fungi - 0; Plants - 43; Viruses - 0; Other Eukaryotes - 4 (source: NCBI BLink).	#N/A	#N/A	#N/A	#N/A
MACO_g126.t2	AT3G25805.1	unknown protein; Has 98 Blast hits to 98 proteins in 45 species: Archae - 0; Bacteria - 51; Metazoa - 0; Fungi - 0; Plants - 43; Viruses - 0; Other Eukaryotes - 4 (source: NCBI BLink).	#N/A	#N/A	#N/A	#N/A
MACO_g127.t1	AT1G68590.2	Ribosomal protein PSRP-3/Ycf65	sp|Q9SX22|RRP31_ARATH	Small ribosomal subunit protein cS23z OS=Arabidopsis thaliana OX=3702 GN=At1g68590 PE=1 SV=1	PF04839.18	PSRP-3_Ycf65
MACO_g128.t1	AT3G18440.1	aluminum-activated malate transporter 9	sp|Q9LS46|ALMT9_ARATH	Aluminum-activated malate transporter 9 OS=Arabidopsis thaliana OX=3702 GN=ALMT9 PE=2 SV=1	#N/A	#N/A
MACO_g129.t1	AT3G25800.2	protein phosphatase 2A subunit A2	sp|Q38950|2AAB_ARATH	Serine/threonine-protein phosphatase 2A 65 kDa regulatory subunit A beta isoform OS=Arabidopsis thaliana OX=3702 GN=PP2AA2 PE=1 SV=2	PF22646.1	PPP2R1A-like_HEAT
MACO_g130.t1	AT3G25840.2	Protein kinase superfamily protein	sp|P51567|AFC2_ARATH	Serine/threonine-protein kinase AFC2 OS=Arabidopsis thaliana OX=3702 GN=AFC2 PE=1 SV=1	#N/A	#N/A
MACO_g131.t1	AT3G25855.1	Copper transport protein family	sp|Q9LZF1|HIP6_ARATH	Heavy metal-associated isoprenylated plant protein 6 OS=Arabidopsis thaliana OX=3702 GN=HIPP06 PE=1 SV=1	#N/A	#N/A
MACO_g132.t1	AT1G68585.1	unknown protein; Has 23 Blast hits to 23 proteins in 6 species: Archae - 0; Bacteria - 0; Metazoa - 0; Fungi - 0; Plants - 23; Viruses - 0; Other Eukaryotes - 0 (source: NCBI BLink).	#N/A	#N/A	#N/A	#N/A
MACO_g133.t1	AT1G68580.2	agenet domain-containing protein / bromo-adjacent homology (BAH) domain-containing protein	#N/A	#N/A	#N/A	#N/A
MACO_g133.t2	AT1G68580.2	agenet domain-containing protein / bromo-adjacent homology (BAH) domain-containing protein	#N/A	#N/A	#N/A	#N/A
MACO_g134.t1	AT3G24520.1	heat shock transcription factor C1	sp|Q9LV52|HSFC1_ARATH	Heat stress transcription factor C-1 OS=Arabidopsis thaliana OX=3702 GN=HSFC1 PE=1 SV=1	#N/A	#N/A
MACO_g135.t1	AT3G25860.1	2-oxoacid dehydrogenases acyltransferase family protein	sp|Q9SQI8|ODP24_ARATH	Dihydrolipoyllysine-residue acetyltransferase component 4 of pyruvate dehydrogenase complex, chloroplastic OS=Arabidopsis thaliana OX=3702 GN=LTA2 PE=1 SV=1	#N/A	#N/A
MACO_g136.t1	AT4G39670.1	Glycolipid transfer protein (GLTP) family protein	sp|Q8L7U7|ACDH_ARATH	ACD11 homolog protein OS=Arabidopsis thaliana OX=3702 GN=At4g39670 PE=2 SV=1	#N/A	#N/A
MACO_g136.t2	AT4G39670.1	Glycolipid transfer protein (GLTP) family protein	sp|Q8L7U7|ACDH_ARATH	ACD11 homolog protein OS=Arabidopsis thaliana OX=3702 GN=At4g39670 PE=2 SV=1	#N/A	#N/A
MACO_g137.t1	AT1G68570.1	Major facilitator superfamily protein	sp|Q9SX20|PTR18_ARATH	Protein NRT1/ PTR FAMILY 3.1 OS=Arabidopsis thaliana OX=3702 GN=NPF3.1 PE=2 SV=1	#N/A	#N/A
MACO_g138.t1	AT5G38470.1	Rad23 UV excision repair protein family	sp|Q84L30|RD23D_ARATH	Ubiquitin receptor RAD23d OS=Arabidopsis thaliana OX=3702 GN=RAD23D PE=1 SV=2	PF00627.36	UBA
MACO_g139.t1	AT3G25870.1	unknown protein; BEST Arabidopsis thaliana protein match is: unknown protein (TAIR:AT1G13360.1); Has 50 Blast hits to 50 proteins in 12 species: Archae - 0; Bacteria - 0; Metazoa - 0; Fungi - 0; Plants - 50; Viruses - 0; Other Eukaryotes - 0 (source: NCBI BLink).	#N/A	#N/A	#N/A	#N/A
MACO_g140.t1	#N/A	#N/A	sp|Q5ZEF1|NRR_ORYSJ	Protein NEGATIVE REGULATOR OF RESISTANCE OS=Oryza sativa subsp. japonica OX=39947 GN=NRR PE=1 SV=1	#N/A	#N/A
MACO_g141.t1	AT1G68560.1	alpha-xylosidase 1	sp|Q9S7Y7|XYL1_ARATH	Alpha-xylosidase 1 OS=Arabidopsis thaliana OX=3702 GN=XYL1 PE=1 SV=1	#N/A	#N/A
MACO_g142.t1	AT1G68552.1	conserved peptide upstream open reading frame 53	#N/A	#N/A	#N/A	#N/A
MACO_g143.t1	AT1G68550.1	Integrase-type DNA-binding superfamily protein	sp|Q9CA27|EF118_ARATH	Ethylene-responsive transcription factor ERF118 OS=Arabidopsis thaliana OX=3702 GN=ERF118 PE=1 SV=1	#N/A	#N/A
MACO_g144.t1	AT1G68540.1	NAD(P)-binding Rossmann-fold superfamily protein	sp|Q9CA28|TKPR2_ARATH	Tetraketide alpha-pyrone reductase 2 OS=Arabidopsis thaliana OX=3702 GN=TKPR2 PE=1 SV=1	#N/A	#N/A
MACO_g145.t1	AT1G68530.1	3-ketoacyl-CoA synthase 6	sp|Q9XF43|KCS6_ARATH	3-ketoacyl-CoA synthase 6 OS=Arabidopsis thaliana OX=3702 GN=CUT1 PE=1 SV=1	#N/A	#N/A
MACO_g146.t1	AT1G68530.2	3-ketoacyl-CoA synthase 6	sp|Q9XF43|KCS6_ARATH	3-ketoacyl-CoA synthase 6 OS=Arabidopsis thaliana OX=3702 GN=CUT1 PE=1 SV=1	#N/A	#N/A
MACO_g147.t1	AT1G68530.1	3-ketoacyl-CoA synthase 6	sp|Q9XF43|KCS6_ARATH	3-ketoacyl-CoA synthase 6 OS=Arabidopsis thaliana OX=3702 GN=CUT1 PE=1 SV=1	#N/A	#N/A
MACO_g148.t1	AT1G25450.1	3-ketoacyl-CoA synthase 5	sp|Q9C6L5|KCS5_ARATH	3-ketoacyl-CoA synthase 5 OS=Arabidopsis thaliana OX=3702 GN=KCS5 PE=2 SV=1	#N/A	#N/A
MACO_g149.t1	AT3G25900.1	Homocysteine S-methyltransferase family protein	sp|A4ZGQ8|HMT1_BRAOT	Homocysteine S-methyltransferase 1 OS=Brassica oleracea var. italica OX=36774 GN=HMT1 PE=1 SV=1	#N/A	#N/A
MACO_g150.t1	#N/A	#N/A	#N/A	#N/A	#N/A	#N/A
MACO_g151.t1	AT1G68300.1	Adenine nucleotide alpha hydrolases-like superfamily protein	#N/A	#N/A	#N/A	#N/A
MACO_g152.t1	#N/A	#N/A	#N/A	#N/A	#N/A	#N/A
MACO_g153.t1	AT1G68290.1	endonuclease 2	sp|Q9C9G4|ENDO2_ARATH	Endonuclease 2 OS=Arabidopsis thaliana OX=3702 GN=ENDO2 PE=1 SV=1	#N/A	#N/A
MACO_g154.t1	AT1G68440.1	unknown protein; BEST Arabidopsis thaliana protein match is: unknown protein (TAIR:AT1G25400.2); Has 86 Blast hits to 86 proteins in 29 species: Archae - 0; Bacteria - 6; Metazoa - 27; Fungi - 11; Plants - 24; Viruses - 0; Other Eukaryotes - 18 (source: NCBI BLink).	#N/A	#N/A	#N/A	#N/A
MACO_g155.t1	AT1G17110.1	ubiquitin-specific protease 15	sp|Q9FPS9|UBP15_ARATH	Ubiquitin carboxyl-terminal hydrolase 15 OS=Arabidopsis thaliana OX=3702 GN=UBP15 PE=1 SV=2	#N/A	#N/A
MACO_g156.t1	AT1G68890.1	magnesium ion binding;thiamin pyrophosphate binding;hydro-lyases;catalytics;2-succinyl-5-enolpyruvyl-6-hydroxy-3-cyclohexene-1-carboxylic-acid synthases	sp|Q15KI9|PHYLO_ARATH	Protein PHYLLO, chloroplastic OS=Arabidopsis thaliana OX=3702 GN=PHYLLO PE=2 SV=2	PF21508.2	MenC_N
MACO_g157.t1	AT5G55310.1	DNA topoisomerase 1 beta	sp|Q9FJ79|TOP1B_ARATH	DNA topoisomerase 1 beta OS=Arabidopsis thaliana OX=3702 GN=TOP1B PE=1 SV=1	PF01028.25	Topoisom_I
MACO_g158.t1	#N/A	#N/A	#N/A	#N/A	#N/A	#N/A
MACO_g159.t1	AT5G38800.1	basic leucine-zipper 43	sp|Q9FMC2|BZP43_ARATH	Basic leucine zipper 43 OS=Arabidopsis thaliana OX=3702 GN=BZIP43 PE=1 SV=1	#N/A	#N/A
MACO_g160.t1	AT1G26230.1	TCP-1/cpn60 chaperonin family protein	sp|Q9C667|CPNB4_ARATH	Chaperonin 60 subunit beta 4, chloroplastic OS=Arabidopsis thaliana OX=3702 GN=CPN60B4 PE=1 SV=1	#N/A	#N/A
MACO_g161.t1	#N/A	#N/A	#N/A	#N/A	#N/A	#N/A
MACO_g162.t1	AT1G26220.1	Acyl-CoA N-acyltransferases (NAT) superfamily protein	sp|Q9C666|GNAT1_ARATH	GCN5-related N-acetyltransferase 1, chloroplastic OS=Arabidopsis thaliana OX=3702 GN=SNAT2 PE=1 SV=1	#N/A	#N/A
MACO_g163.t1	AT5G38790.1	unknown protein; BEST Arabidopsis thaliana protein match is: unknown protein (TAIR:AT3G30580.1); Has 1807 Blast hits to 1807 proteins in 277 species: Archae - 0; Bacteria - 0; Metazoa - 736; Fungi - 347; Plants - 385; Viruses - 0; Other Eukaryotes - 339 (source: NCBI BLink).	sp|Q9FKQ9|SOFL4_ARATH	Protein SOB FIVE-LIKE 4 OS=Arabidopsis thaliana OX=3702 GN=SOFL4 PE=2 SV=1	#N/A	#N/A
MACO_g164.t1	AT1G13580.2	LAG1 longevity assurance homolog 3	sp|Q8W4Y5|ASCL_SOLLC	ASC1-like protein OS=Solanum lycopersicum OX=4081 PE=2 SV=1	#N/A	#N/A
MACO_g165.t1	AT1G68910.2	WPP domain-interacting protein 2	sp|A8MQR0|WIT2_ARATH	WPP domain-interacting tail-anchored protein 2 OS=Arabidopsis thaliana OX=3702 GN=WIT2 PE=1 SV=1	#N/A	#N/A
MACO_g166.t1	AT1G68920.3	basic helix-loop-helix (bHLH) DNA-binding superfamily protein	sp|Q9CAA9|BH049_ARATH	Transcription factor bHLH49 OS=Arabidopsis thaliana OX=3702 GN=BHLH49 PE=1 SV=1	#N/A	#N/A
MACO_g167.t1	AT1G68930.1	pentatricopeptide (PPR) repeat-containing protein	sp|Q9CAA8|PP108_ARATH	Putative pentatricopeptide repeat-containing protein At1g68930 OS=Arabidopsis thaliana OX=3702 GN=PCMP-H22 PE=3 SV=1	#N/A	#N/A
MACO_g167.t2	AT1G68930.1	pentatricopeptide (PPR) repeat-containing protein	sp|Q9CAA8|PP108_ARATH	Putative pentatricopeptide repeat-containing protein At1g68930 OS=Arabidopsis thaliana OX=3702 GN=PCMP-H22 PE=3 SV=1	#N/A	#N/A
MACO_g167.t3	AT1G68930.1	pentatricopeptide (PPR) repeat-containing protein	sp|Q9CAA8|PP108_ARATH	Putative pentatricopeptide repeat-containing protein At1g68930 OS=Arabidopsis thaliana OX=3702 GN=PCMP-H22 PE=3 SV=1	#N/A	#N/A
MACO_g168.t1	#N/A	#N/A	#N/A	#N/A	PF13911.11	AhpC-TSA_2
MACO_g169.t1	AT1G68940.1	Armadillo/beta-catenin-like repeat family protein	sp|Q9CAA7|PUB42_ARATH	Putative U-box domain-containing protein 42 OS=Arabidopsis thaliana OX=3702 GN=PUB42 PE=3 SV=1	#N/A	#N/A
MACO_g170.t1	AT1G68990.1	male gametophyte defective 3	sp|Q8L6J5|RPO1B_TOBAC	DNA-directed RNA polymerase 1B, mitochondrial OS=Nicotiana tabacum OX=4097 GN=RPOT1-TOM PE=2 SV=2	PF00940.24	RNA_pol
MACO_g171.t1	AT2G04030.1	Chaperone protein htpG family protein	sp|Q9SIF2|HS905_ARATH	Heat shock protein 90-5, chloroplastic OS=Arabidopsis thaliana OX=3702 GN=HSP90-5 PE=1 SV=1	#N/A	#N/A
MACO_g172.t1	#N/A	#N/A	#N/A	#N/A	#N/A	#N/A
MACO_g173.t1	AT1G13635.1	DNA glycosylase superfamily protein	#N/A	#N/A	#N/A	#N/A
MACO_g174.t1	AT2G03890.1	phosphoinositide 4-kinase gamma 7	sp|Q9SI52|P4KG7_ARATH	Phosphatidylinositol 4-kinase gamma 7 OS=Arabidopsis thaliana OX=3702 GN=PI4KG7 PE=1 SV=2	#N/A	#N/A
MACO_g174.t2	AT2G03890.1	phosphoinositide 4-kinase gamma 7	sp|Q9SI52|P4KG7_ARATH	Phosphatidylinositol 4-kinase gamma 7 OS=Arabidopsis thaliana OX=3702 GN=PI4KG7 PE=1 SV=2	#N/A	#N/A
MACO_g175.t1	AT1G69010.1	BES1-interacting Myc-like protein 2	sp|Q9CAA4|BIM2_ARATH	Transcription factor BIM2 OS=Arabidopsis thaliana OX=3702 GN=BIM2 PE=1 SV=1	#N/A	#N/A
MACO_g176.t1	AT1G69020.1	Prolyl oligopeptidase family protein	#N/A	#N/A	#N/A	#N/A
MACO_g177.t1	AT1G69020.1	Prolyl oligopeptidase family protein	#N/A	#N/A	#N/A	#N/A
MACO_g178.t1	#N/A	#N/A	#N/A	#N/A	#N/A	#N/A
MACO_g179.t1	AT2G03810.1	18S pre-ribosomal assembly protein gar2-related	#N/A	#N/A	#N/A	#N/A
MACO_g180.t1	AT2G03800.1	D-aminoacyl-tRNA deacylases	sp|Q9ZPQ3|GEK1_ARATH	D-aminoacyl-tRNA deacylase OS=Arabidopsis thaliana OX=3702 GN=GEK1 PE=1 SV=2	PF04414.17	tRNA_deacylase
MACO_g181.t1	AT2G03780.1	Translin family protein	#N/A	#N/A	PF01997.21	Translin
MACO_g182.t1	AT2G03760.1	sulphotransferase 12	sp|P52839|SOT12_ARATH	Cytosolic sulfotransferase 12 OS=Arabidopsis thaliana OX=3702 GN=SOT12 PE=1 SV=2	#N/A	#N/A
MACO_g182.t2	AT2G03760.1	sulphotransferase 12	sp|P52839|SOT12_ARATH	Cytosolic sulfotransferase 12 OS=Arabidopsis thaliana OX=3702 GN=SOT12 PE=1 SV=2	PF00685.32	Sulfotransfer_1
MACO_g183.t1	AT1G69040.2	ACT domain repeat 4	sp|Q8LJW3|ACR4_ARATH	ACT domain-containing protein ACR4 OS=Arabidopsis thaliana OX=3702 GN=ACR4 PE=2 SV=1	#N/A	#N/A
MACO_g183.t2	AT1G69040.1	ACT domain repeat 4	sp|Q8LJW3|ACR4_ARATH	ACT domain-containing protein ACR4 OS=Arabidopsis thaliana OX=3702 GN=ACR4 PE=2 SV=1	PF13291.11	ACT_4
MACO_g184.t1	#N/A	#N/A	#N/A	#N/A	#N/A	#N/A
MACO_g185.t1	AT1G69080.1	Adenine nucleotide alpha hydrolases-like superfamily protein	#N/A	#N/A	#N/A	#N/A
MACO_g186.t1	AT1G69120.1	K-box region and MADS-box transcription factor family protein	sp|P35631|AP1_ARATH	Floral homeotic protein APETALA 1 OS=Arabidopsis thaliana OX=3702 GN=AP1 PE=1 SV=2	#N/A	#N/A
MACO_g186.t2	AT1G69120.1	K-box region and MADS-box transcription factor family protein	sp|P35631|AP1_ARATH	Floral homeotic protein APETALA 1 OS=Arabidopsis thaliana OX=3702 GN=AP1 PE=1 SV=2	#N/A	#N/A
MACO_g187.t1	AT3G02310.1	K-box region and MADS-box transcription factor family protein	sp|K4BND8|MADS4_SOLLC	MADS-box protein 04g005320 OS=Solanum lycopersicum OX=4081 GN=Solyc04g005320 PE=3 SV=1	#N/A	#N/A
MACO_g188.t1	AT1G69160.1	unknown protein; BEST Arabidopsis thaliana protein match is: unknown protein (TAIR:AT3G13980.1); Has 173 Blast hits to 172 proteins in 54 species: Archae - 0; Bacteria - 0; Metazoa - 25; Fungi - 33; Plants - 84; Viruses - 2; Other Eukaryotes - 29 (source: NCBI BLink).	sp|Q93Z37|BIG1E_ARATH	Protein BIG GRAIN 1-like E OS=Arabidopsis thaliana OX=3702 GN=At1g69160 PE=2 SV=1	#N/A	#N/A
MACO_g189.t1	AT5G15650.1	reversibly glycosylated polypeptide 2	sp|Q8RU27|RGP2_SOLTU	Probable UDP-arabinopyranose mutase 2 OS=Solanum tuberosum OX=4113 GN=UPTG2 PE=1 SV=1	#N/A	#N/A
MACO_g190.t1	AT1G13690.1	ATPase E1	sp|Q9FNR1|RBG3_ARATH	Glycine-rich RNA-binding protein 3, mitochondrial OS=Arabidopsis thaliana OX=3702 GN=RBG3 PE=1 SV=1	#N/A	#N/A
MACO_g191.t1	AT4G30000.1	Dihydropterin pyrophosphokinase / Dihydropteroate synthase	sp|Q9SZV3|FOLM_ARATH	Folate synthesis bifunctional protein, mitochondrial OS=Arabidopsis thaliana OX=3702 GN=MitHPPK/DHPS PE=2 SV=1	PF01288.25	HPPK
MACO_g192.t1	AT1G69200.1	fructokinase-like 2	sp|F4I0K2|SCKL2_ARATH	Fructokinase-like 2, chloroplastic OS=Arabidopsis thaliana OX=3702 GN=FLN2 PE=1 SV=2	#N/A	#N/A
MACO_g193.t1	AT1G14790.1	RNA-dependent RNA polymerase 1	sp|Q9LQV2|RDR1_ARATH	RNA-dependent RNA polymerase 1 OS=Arabidopsis thaliana OX=3702 GN=RDR1 PE=2 SV=1	#N/A	#N/A
MACO_g194.t1	AT1G14790.1	RNA-dependent RNA polymerase 1	sp|Q9LQV2|RDR1_ARATH	RNA-dependent RNA polymerase 1 OS=Arabidopsis thaliana OX=3702 GN=RDR1 PE=2 SV=1	PF05183.17	RdRP
MACO_g195.t1	AT1G69210.1	Uncharacterised protein family UPF0090	#N/A	#N/A	#N/A	#N/A
MACO_g196.t1	AT1G69220.1	Protein kinase superfamily protein	sp|O24527|SIK1_ARATH	Serine/threonine-protein kinase 1 OS=Arabidopsis thaliana OX=3702 GN=SIK1 PE=1 SV=1	#N/A	#N/A
MACO_g197.t1	AT1G69220.2	Protein kinase superfamily protein	sp|O24527|SIK1_ARATH	Serine/threonine-protein kinase 1 OS=Arabidopsis thaliana OX=3702 GN=SIK1 PE=1 SV=1	#N/A	#N/A
MACO_g198.t1	#N/A	#N/A	#N/A	#N/A	#N/A	#N/A
MACO_g199.t1	AT2G03690.1	coenzyme Q biosynthesis Coq4 family protein / ubiquinone biosynthesis Coq4 family protein	sp|Q9ZPR0|COQ4_ARATH	Ubiquinone biosynthesis protein COQ4 homolog, mitochondrial OS=Arabidopsis thaliana OX=3702 GN=At2g03690 PE=2 SV=1	#N/A	#N/A
MACO_g200.t1	AT1G26355.1	SPIRAL1-like1	sp|B3H4F1|SP1L1_ARATH	Protein SPIRAL1-like 1 OS=Arabidopsis thaliana OX=3702 GN=SP1L1 PE=2 SV=1	#N/A	#N/A
MACO_g201.t1	AT2G28760.2	UDP-XYL synthase 6	sp|Q9ZV36|UXS6_ARATH	UDP-glucuronic acid decarboxylase 6 OS=Arabidopsis thaliana OX=3702 GN=UXS6 PE=2 SV=1	#N/A	#N/A
MACO_g202.t1	AT3G29770.1	methyl esterase 11	sp|Q9FW03|MES11_ARATH	Putative methylesterase 11, chloroplastic OS=Arabidopsis thaliana OX=3702 GN=MES11 PE=1 SV=1	#N/A	#N/A
MACO_g203.t1	AT2G03670.1	cell division cycle 48B	sp|Q9ZPR1|CD48B_ARATH	Cell division control protein 48 homolog B OS=Arabidopsis thaliana OX=3702 GN=CDC48B PE=2 SV=1	#N/A	#N/A
MACO_g204.t1	AT2G03667.1	Asparagine synthase family protein	#N/A	#N/A	#N/A	#N/A
MACO_g205.t1	AT5G60980.1	Nuclear transport factor 2 (NTF2) family protein with RNA binding (RRM-RBD-RNP motifs) domain	sp|Q9FME2|NTF2_ARATH	Nuclear transport factor 2 OS=Arabidopsis thaliana OX=3702 GN=NTF2 PE=1 SV=1	#N/A	#N/A
MACO_g206.t1	AT1G13740.1	ABI five binding protein 2	sp|Q9LMX5|AFP2_ARATH	Ninja-family protein AFP2 OS=Arabidopsis thaliana OX=3702 GN=AFP2 PE=1 SV=1	PF16136.10	NLS_NINJA_AFP
MACO_g207.t1	AT3G02130.1	receptor-like protein kinase 2	sp|Q9S7I6|RPK2_ARATH	LRR receptor-like serine/threonine-protein kinase RPK2 OS=Arabidopsis thaliana OX=3702 GN=RPK2 PE=1 SV=1	#N/A	#N/A
MACO_g208.t1	#N/A	#N/A	#N/A	#N/A	#N/A	#N/A
MACO_g209.t1	AT2G03620.1	magnesium transporter 3	sp|Q9ZPR4|MRS25_ARATH	Magnesium transporter MRS2-5 OS=Arabidopsis thaliana OX=3702 GN=MRS2-5 PE=2 SV=1	#N/A	#N/A
MACO_g210.t1	AT5G61040.1	unknown protein; BEST Arabidopsis thaliana protein match is: unknown protein (TAIR:AT5G08010.1); Has 1807 Blast hits to 1807 proteins in 277 species: Archae - 0; Bacteria - 0; Metazoa - 736; Fungi - 347; Plants - 385; Viruses - 0; Other Eukaryotes - 339 (source: NCBI BLink).	#N/A	#N/A	#N/A	#N/A
MACO_g211.t1	AT1G13750.1	Purple acid phosphatases superfamily protein	sp|Q9LMX4|PPA1_ARATH	Probable inactive purple acid phosphatase 1 OS=Arabidopsis thaliana OX=3702 GN=PAP1 PE=2 SV=1	#N/A	#N/A
MACO_g212.t1	AT1G69290.1	Pentatricopeptide repeat (PPR) superfamily protein	sp|P0C7R4|PP110_ARATH	Pentatricopeptide repeat-containing protein At1g69290 OS=Arabidopsis thaliana OX=3702 GN=At1g69290 PE=2 SV=1	#N/A	#N/A
MACO_g213.t1	AT1G13770.1	Protein of unknown function, DUF647	sp|Q84JB8|RUS3_ARATH	Protein root UVB sensitive 3 OS=Arabidopsis thaliana OX=3702 GN=RUS3 PE=2 SV=1	PF04884.19	UVB_sens_prot
MACO_g214.t1	AT2G03590.1	ureide permease 1	sp|Q9ZPR7|UPS1_ARATH	Ureide permease 1 OS=Arabidopsis thaliana OX=3702 GN=UPS1 PE=1 SV=1	PF07857.17	TMEM144
MACO_g215.t1	AT2G03510.1	SPFH/Band 7/PHB domain-containing membrane-associated protein family	#N/A	#N/A	#N/A	#N/A
MACO_g215.t2	AT2G03510.1	SPFH/Band 7/PHB domain-containing membrane-associated protein family	#N/A	#N/A	#N/A	#N/A
MACO_g216.t1	AT5G61130.1	plasmodesmata callose-binding protein 1	sp|Q9FNQ2|PDCB1_ARATH	PLASMODESMATA CALLOSE-BINDING PROTEIN 1 OS=Arabidopsis thaliana OX=3702 GN=PDCB1 PE=1 SV=1	#N/A	#N/A
MACO_g217.t1	AT1G26460.1	Tetratricopeptide repeat (TPR)-like superfamily protein	sp|Q9FZD1|PPR58_ARATH	Pentatricopeptide repeat-containing protein At1g26460, mitochondrial OS=Arabidopsis thaliana OX=3702 GN=At1g26460 PE=1 SV=1	#N/A	#N/A
MACO_g218.t1	AT5G46110.1	Glucose-6-phosphate/phosphate translocator-related	sp|P21727|TPT_PEA	Triose phosphate/phosphate translocator, chloroplastic OS=Pisum sativum OX=3888 PE=1 SV=1	#N/A	#N/A
MACO_g219.t1	AT1G26470.1	FUNCTIONS IN: molecular_function unknown; INVOLVED IN: regulation of transcription; LOCATED IN: nucleus, H4/H2A histone acetyltransferase complex; EXPRESSED IN: 23 plant structures; EXPRESSED DURING: 15 growth stages; CONTAINS InterPro DOMAIN/s: CT20 (InterPro:IPR012423); Has 60 Blast hits to 60 proteins in 27 species: Archae - 0; Bacteria - 0; Metazoa - 26; Fungi - 2; Plants - 30; Viruses - 0; O…	#N/A	#N/A	PF07904.18	Eaf7
MACO_g220.t1	AT1G26480.1	general regulatory factor 12	sp|Q9C5W6|14312_ARATH	14-3-3-like protein GF14 iota OS=Arabidopsis thaliana OX=3702 GN=GRF12 PE=2 SV=1	#N/A	#N/A
MACO_g221.t1	AT2G03480.1	QUASIMODO2 LIKE 2	sp|Q3EC77|PMT5_ARATH	Probable methyltransferase PMT5 OS=Arabidopsis thaliana OX=3702 GN=At2g03480 PE=2 SV=2	#N/A	#N/A
MACO_g222.t1	AT1G13870.1	calmodulin binding;purine nucleotide binding	sp|Q9LMH0|KTI12_ARATH	Protein KTI12 homolog OS=Arabidopsis thaliana OX=3702 GN=KTI12 PE=1 SV=1	#N/A	#N/A
MACO_g222.t2	AT1G13870.1	calmodulin binding;purine nucleotide binding	sp|Q9LMH0|KTI12_ARATH	Protein KTI12 homolog OS=Arabidopsis thaliana OX=3702 GN=KTI12 PE=1 SV=1	PF08433.15	KTI12
MACO_g223.t1	AT1G26560.1	beta glucosidase 40	sp|Q8L7J2|BGL06_ORYSJ	Beta-glucosidase 6 OS=Oryza sativa subsp. japonica OX=39947 GN=BGLU6 PE=1 SV=1	#N/A	#N/A
MACO_g224.t1	AT5G11760.1	unknown protein; CONTAINS InterPro DOMAIN/s: Protein of unknown function DUF1764, eukaryotic (InterPro:IPR013885); Has 1807 Blast hits to 1807 proteins in 277 species: Archae - 0; Bacteria - 0; Metazoa - 736; Fungi - 347; Plants - 385; Viruses - 0; Other Eukaryotes - 339 (source: NCBI BLink).	#N/A	#N/A	#N/A	#N/A
MACO_g225.t1	#N/A	#N/A	#N/A	#N/A	#N/A	#N/A
MACO_g226.t1	AT1G26580.1	FUNCTIONS IN: molecular_function unknown; INVOLVED IN: biological_process unknown; LOCATED IN: cellular_component unknown; EXPRESSED IN: 24 plant structures; EXPRESSED DURING: 15 growth stages; BEST Arabidopsis thaliana protein match is: ELM2 domain-containing protein (TAIR:AT2G03470.1); Has 161 Blast hits to 161 proteins in 17 species: Archae - 0; Bacteria - 0; Metazoa - 1; Fungi - 4; Plants - 1…	sp|Q9LDD4|ARID2_ARATH	AT-rich interactive domain-containing protein 2 OS=Arabidopsis thaliana OX=3702 GN=ARID2 PE=1 SV=1	#N/A	#N/A
MACO_g227.t1	AT1G26610.1	C2H2-like zinc finger protein	#N/A	#N/A	#N/A	#N/A
MACO_g228.t1	AT1G69310.1	WRKY DNA-binding protein 57	sp|Q9C983|WRK57_ARATH	Probable WRKY transcription factor 57 OS=Arabidopsis thaliana OX=3702 GN=WRKY57 PE=2 SV=1	#N/A	#N/A
MACO_g229.t1	AT3G29320.1	Glycosyl transferase, family 35	sp|P53535|PHSL2_SOLTU	Alpha-1,4 glucan phosphorylase L-2 isozyme, chloroplastic/amyloplastic OS=Solanum tuberosum OX=4113 GN=STP-1 PE=1 SV=1	#N/A	#N/A
MACO_g230.t1	AT1G13890.1	soluble N-ethylmaleimide-sensitive factor adaptor protein 30	sp|Q9LMG8|SNP30_ARATH	Putative SNAP25 homologous protein SNAP30 OS=Arabidopsis thaliana OX=3702 GN=SNAP30 PE=3 SV=1	PF17002.10	DUF5089
MACO_g231.t1	AT2G03450.1	purple acid phosphatase 9	sp|Q9ZQ81|PPA9_ARATH	Probable inactive purple acid phosphatase 9 OS=Arabidopsis thaliana OX=3702 GN=PAP9 PE=2 SV=1	#N/A	#N/A
MACO_g232.t1	AT1G69320.1	CLAVATA3/ESR-RELATED 10	sp|Q4PSX1|CLE10_ARATH	CLAVATA3/ESR (CLE)-related protein 10 OS=Arabidopsis thaliana OX=3702 GN=CLE10 PE=1 SV=1	#N/A	#N/A
MACO_g233.t1	AT5G61240.1	Leucine-rich repeat (LRR) family protein	#N/A	#N/A	#N/A	#N/A
MACO_g234.t1	AT2G20540.1	mitochondrial editing factor 21	sp|Q9SIL5|PP165_ARATH	Pentatricopeptide repeat-containing protein At2g20540 OS=Arabidopsis thaliana OX=3702 GN=PCMP-E78 PE=2 SV=1	#N/A	#N/A
MACO_g235.t1	AT5G61250.2	glucuronidase 1	sp|Q8L608|HPSE2_ARATH	Heparanase-like protein 2 OS=Arabidopsis thaliana OX=3702 GN=At5g61250 PE=2 SV=1	PF03662.19	Glyco_hydro_79n
MACO_g236.t1	AT1G69325.1	Remorin family protein	#N/A	#N/A	#N/A	#N/A
MACO_g236.t2	AT1G69325.1	Remorin family protein	#N/A	#N/A	#N/A	#N/A
MACO_g237.t1	AT3G29270.1	RING/U-box superfamily protein	#N/A	#N/A	#N/A	#N/A
MACO_g237.t2	AT3G29270.1	RING/U-box superfamily protein	#N/A	#N/A	#N/A	#N/A
MACO_g238.t1	AT2G03440.1	nodulin-related protein 1	sp|Q9ZQ80|NDRP1_ARATH	Nodulin-related protein 1 OS=Arabidopsis thaliana OX=3702 GN=NRP1 PE=1 SV=1	#N/A	#N/A
MACO_g239.t1	AT1G13930.1	Involved in response to salt stress. Knockout mutants are hypersensitive to salt stress.	sp|Q9XI93|NDRP2_ARATH	Nodulin-related protein 2 OS=Arabidopsis thaliana OX=3702 GN=At1g13930 PE=1 SV=1	#N/A	#N/A
MACO_g240.t1	#N/A	#N/A	#N/A	#N/A	#N/A	#N/A
MACO_g241.t1	AT2G03420.1	unknown protein; Has 38 Blast hits to 38 proteins in 17 species: Archae - 0; Bacteria - 0; Metazoa - 0; Fungi - 0; Plants - 38; Viruses - 0; Other Eukaryotes - 0 (source: NCBI BLink).	sp|P82671|TL09_SPIOL	Thylakoid lumenal 9 kDa protein (Fragment) OS=Spinacia oleracea OX=3562 PE=1 SV=1	#N/A	#N/A
MACO_g242.t1	AT1G69340.1	appr-1-p processing enzyme family protein	#N/A	#N/A	#N/A	#N/A
MACO_g243.t1	AT2G03390.1	uvrB/uvrC motif-containing protein	sp|Q67Y99|CLPF_ARATH	Clp protease adapter protein ClpF, chloroplastic OS=Arabidopsis thaliana OX=3702 GN=CLPF PE=1 SV=1	PF08755.16	YccV-like
MACO_g243.t2	AT2G03390.1	uvrB/uvrC motif-containing protein	sp|Q67Y99|CLPF_ARATH	Clp protease adapter protein ClpF, chloroplastic OS=Arabidopsis thaliana OX=3702 GN=CLPF PE=1 SV=1	PF12700.12	HlyD_2
MACO_g244.t1	#N/A	#N/A	#N/A	#N/A	#N/A	#N/A
MACO_g245.t1	AT1G69350.1	Tetratricopeptide repeat (TPR)-like superfamily protein	sp|Q9C507|PP111_ARATH	Putative pentatricopeptide repeat-containing protein At1g69350, mitochondrial OS=Arabidopsis thaliana OX=3702 GN=PCMP-E66 PE=3 SV=1	#N/A	#N/A
MACO_g246.t1	AT2G03380.1	Pentatricopeptide repeat (PPR) superfamily protein	sp|Q9ZQ74|PP146_ARATH	Pentatricopeptide repeat-containing protein At2g03380, mitochondrial OS=Arabidopsis thaliana OX=3702 GN=PCMP-E47 PE=3 SV=1	#N/A	#N/A
MACO_g247.t1	AT1G13940.1	Plant protein of unknown function (DUF863)	#N/A	#N/A	PF05904.16	DUF863
MACO_g248.t1	#N/A	#N/A	#N/A	#N/A	#N/A	#N/A
MACO_g249.t1	AT4G16710.1	glycosyltransferase family protein 28	#N/A	#N/A	PF04101.21	Glyco_tran_28_C
MACO_g250.t1	AT1G69430.1	unknown protein; BEST Arabidopsis thaliana protein match is: unknown protein (TAIR:AT1G26650.1); Has 216 Blast hits to 215 proteins in 17 species: Archae - 0; Bacteria - 0; Metazoa - 0; Fungi - 0; Plants - 216; Viruses - 0; Other Eukaryotes - 0 (source: NCBI BLink).	#N/A	#N/A	#N/A	#N/A
MACO_g251.t1	AT3G51790.1	transmembrane protein G1P-related 1	sp|Q96326|CCME_ARATH	Cytochrome c-type biogenesis protein CcmE homolog, mitochondrial OS=Arabidopsis thaliana OX=3702 GN=CCME PE=1 SV=1	PF03100.20	CcmE
MACO_g252.t1	AT3G11810.1	unknown protein; BEST Arabidopsis thaliana protein match is: unknown protein (TAIR:AT2G03330.1); Has 141 Blast hits to 141 proteins in 21 species: Archae - 0; Bacteria - 9; Metazoa - 0; Fungi - 0; Plants - 131; Viruses - 0; Other Eukaryotes - 1 (source: NCBI BLink).	#N/A	#N/A	#N/A	#N/A
MACO_g253.t1	AT3G11810.1	unknown protein; BEST Arabidopsis thaliana protein match is: unknown protein (TAIR:AT2G03330.1); Has 141 Blast hits to 141 proteins in 21 species: Archae - 0; Bacteria - 9; Metazoa - 0; Fungi - 0; Plants - 131; Viruses - 0; Other Eukaryotes - 1 (source: NCBI BLink).	#N/A	#N/A	#N/A	#N/A
MACO_g254.t1	AT5G50920.1	CLPC homologue 1	sp|Q9FI56|CLPC1_ARATH	Chaperone protein ClpC1, chloroplastic OS=Arabidopsis thaliana OX=3702 GN=CLPC1 PE=1 SV=1	#N/A	#N/A
MACO_g255.t1	#N/A	#N/A	#N/A	#N/A	#N/A	#N/A
MACO_g256.t1	#N/A	#N/A	#N/A	#N/A	#N/A	#N/A
MACO_g256.t2	#N/A	#N/A	#N/A	#N/A	#N/A	#N/A
MACO_g257.t1	AT1G69420.2	DHHC-type zinc finger family protein	sp|Q9C533|ZDHC1_ARATH	Probable protein S-acyltransferase 22 OS=Arabidopsis thaliana OX=3702 GN=PAT22 PE=2 SV=2	#N/A	#N/A
MACO_g258.t1	AT1G13970.1	Protein of unknown function (DUF1336)	sp|Q8VZF6|EDR2L_ARATH	Protein ENHANCED DISEASE RESISTANCE 2-like OS=Arabidopsis thaliana OX=3702 GN=EDR2L PE=2 SV=1	#N/A	#N/A
MACO_g258.t2	AT1G13970.1	Protein of unknown function (DUF1336)	sp|Q8VZF6|EDR2L_ARATH	Protein ENHANCED DISEASE RESISTANCE 2-like OS=Arabidopsis thaliana OX=3702 GN=EDR2L PE=2 SV=1	#N/A	#N/A
MACO_g259.t1	AT1G13960.1	WRKY DNA-binding protein 4	sp|Q9XI90|WRKY4_ARATH	Probable WRKY transcription factor 4 OS=Arabidopsis thaliana OX=3702 GN=WRKY4 PE=1 SV=2	#N/A	#N/A
MACO_g260.t1	AT1G26640.1	Amino acid kinase family protein	sp|Q8H1F7|IPK_ARATH	Isopentenyl phosphate kinase OS=Arabidopsis thaliana OX=3702 GN=IPK PE=1 SV=1	#N/A	#N/A
MACO_g261.t1	AT1G13950.1	eukaryotic elongation factor 5A-1	sp|P24922|IF5A2_NICPL	Eukaryotic translation initiation factor 5A-2 OS=Nicotiana plumbaginifolia OX=4092 GN=EIF-5A2 PE=2 SV=1	PF21485.2	IF5A-like_N
MACO_g261.t2	AT1G13950.1	eukaryotic elongation factor 5A-1	sp|P24922|IF5A2_NICPL	Eukaryotic translation initiation factor 5A-2 OS=Nicotiana plumbaginifolia OX=4092 GN=EIF-5A2 PE=2 SV=1	#N/A	#N/A
MACO_g262.t1	AT1G69400.1	Transducin/WD40 repeat-like superfamily protein	sp|F4I241|BUB33_ARATH	Mitotic checkpoint protein BUB3.3 OS=Arabidopsis thaliana OX=3702 GN=BUB3.3 PE=2 SV=1	#N/A	#N/A
MACO_g263.t1	AT1G69390.1	homologue of bacterial MinE 1	sp|Q9C4Z7|MINE1_ARATH	Cell division topological specificity factor homolog, chloroplastic OS=Arabidopsis thaliana OX=3702 GN=MINE1 PE=1 SV=1	PF03776.19	MinE
MACO_g264.t1	AT1G69380.1	Protein of unknown function (DUF155)	sp|Q9C565|RRG_ARATH	Protein RETARDED ROOT GROWTH, mitochondrial OS=Arabidopsis thaliana OX=3702 GN=RRG PE=1 SV=1	PF02582.19	DUF155
MACO_g265.t1	AT2G03350.1	Protein of unknown function, DUF538	sp|Q9M015|Y5161_ARATH	Uncharacterized protein At5g01610 OS=Arabidopsis thaliana OX=3702 GN=At5g01610 PE=1 SV=1	#N/A	#N/A
MACO_g266.t1	AT1G14000.1	VH1-interacting kinase	sp|Q9XI87|VIK_ARATH	Serine/threonine-protein kinase VIK OS=Arabidopsis thaliana OX=3702 GN=VIK PE=1 SV=1	#N/A	#N/A
MACO_g267.t1	AT1G26690.1	emp24/gp25L/p24 family/GOLD family protein	sp|Q9LQY3|P24D9_ARATH	Transmembrane emp24 domain-containing protein p24delta9 OS=Arabidopsis thaliana OX=3702 GN=At1g26690 PE=2 SV=1	PF01105.29	EMP24_GP25L
MACO_g268.t1	AT1G14020.1	O-fucosyltransferase family protein	sp|Q6NQ51|RRT4_ARATH	Rhamnogalacturonan I rhamnosyltransferase 1 OS=Arabidopsis thaliana OX=3702 GN=RRT4 PE=1 SV=1	PF10250.14	O-FucT
MACO_g269.t1	AT1G14030.1	Rubisco methyltransferase family protein	sp|P94026|RBCMT_TOBAC	Ribulose-1,5 bisphosphate carboxylase/oxygenase large subunit N-methyltransferase, chloroplastic OS=Nicotiana tabacum OX=4097 GN=RBCMT PE=2 SV=1	#N/A	#N/A
MACO_g269.t2	AT1G14030.1	Rubisco methyltransferase family protein	sp|P94026|RBCMT_TOBAC	Ribulose-1,5 bisphosphate carboxylase/oxygenase large subunit N-methyltransferase, chloroplastic OS=Nicotiana tabacum OX=4097 GN=RBCMT PE=2 SV=1	PF09273.16	Rubis-subs-bind
MACO_g270.t1	AT1G14040.1	EXS (ERD1/XPR1/SYG1) family protein	sp|Q6R8G7|PHO13_ARATH	Phosphate transporter PHO1 homolog 3 OS=Arabidopsis thaliana OX=3702 GN=PHO1;H3 PE=2 SV=2	PF03124.19	EXS
MACO_g271.t1	AT1G14060.1	GCK domain-containing protein	#N/A	#N/A	PF07802.16	GCK
MACO_g272.t1	AT1G26740.1	Ribosomal L32p protein family	#N/A	#N/A	PF01783.28	Ribosomal_L32p
MACO_g272.t2	AT1G26740.1	Ribosomal L32p protein family	#N/A	#N/A	#N/A	#N/A
MACO_g273.t1	AT1G26761.1	Arabinanase/levansucrase/invertase	#N/A	#N/A	PF04041.18	Glyco_hydro_130
MACO_g274.t1	AT5G15310.2	myb domain protein 16	sp|Q9LE63|MY106_ARATH	Transcription factor MYB106 OS=Arabidopsis thaliana OX=3702 GN=MYB106 PE=2 SV=1	#N/A	#N/A
MACO_g275.t1	#N/A	#N/A	#N/A	#N/A	#N/A	#N/A
MACO_g276.t1	AT1G14140.1	Mitochondrial substrate carrier family protein	sp|Q9XI74|PUMP3_ARATH	Mitochondrial uncoupling protein 3 OS=Arabidopsis thaliana OX=3702 GN=PUMP3 PE=2 SV=1	#N/A	#N/A
MACO_g277.t1	AT3G01140.1	myb domain protein 106	sp|Q9LE63|MY106_ARATH	Transcription factor MYB106 OS=Arabidopsis thaliana OX=3702 GN=MYB106 PE=2 SV=1	#N/A	#N/A
MACO_g278.t1	AT2G04660.1	anaphase-promoting complex/cyclosome 2	sp|Q8H1U5|APC2_ARATH	Anaphase-promoting complex subunit 2 OS=Arabidopsis thaliana OX=3702 GN=APC2 PE=1 SV=1	PF08672.16	ANAPC2
MACO_g279.t1	AT1G26760.1	SET domain protein 35	#N/A	#N/A	#N/A	#N/A
MACO_g279.t2	AT1G26760.1	SET domain protein 35	#N/A	#N/A	#N/A	#N/A
MACO_g280.t1	AT1G69490.1	NAC-like, activated by AP3/PI	sp|K4BNG7|NAP2_SOLLC	NAC domain-containing protein 2 OS=Solanum lycopersicum OX=4081 GN=NAP2 PE=2 SV=1	#N/A	#N/A
MACO_g281.t1	AT5G15290.1	Uncharacterised protein family (UPF0497)	sp|P0DI33|CASP1_PANVG	Casparian strip membrane protein 1 OS=Panicum virgatum OX=38727 PE=2 SV=1	#N/A	#N/A
MACO_g282.t1	AT5G15270.2	RNA-binding KH domain-containing protein	sp|P58223|Y4837_ARATH	KH domain-containing protein At4g18375 OS=Arabidopsis thaliana OX=3702 GN=At4g18375 PE=2 SV=1	#N/A	#N/A
MACO_g283.t1	#N/A	#N/A	#N/A	#N/A	#N/A	#N/A
MACO_g284.t1	AT1G69523.1	S-adenosyl-L-methionine-dependent methyltransferases superfamily protein	#N/A	#N/A	#N/A	#N/A
MACO_g284.t2	AT1G69523.1	S-adenosyl-L-methionine-dependent methyltransferases superfamily protein	#N/A	#N/A	#N/A	#N/A
MACO_g285.t1	AT1G14180.2	RING/U-box superfamily protein	#N/A	#N/A	#N/A	#N/A
MACO_g286.t1	AT2G03090.1	expansin A15	sp|O80622|EXP15_ARATH	Expansin-A15 OS=Arabidopsis thaliana OX=3702 GN=EXPA15 PE=2 SV=2	#N/A	#N/A
MACO_g287.t1	AT2G03050.1	Mitochondrial transcription termination factor family protein	sp|Q84X53|MTEF1_ARATH	Transcription termination factor MTEF1, chloroplastic OS=Arabidopsis thaliana OX=3702 GN=MTERF1 PE=2 SV=2	#N/A	#N/A
MACO_g288.t1	AT1G26780.1	myb domain protein 117	sp|Q5NBM8|CSA_ORYSJ	Transcription factor CSA OS=Oryza sativa subsp. japonica OX=39947 GN=CSA PE=2 SV=2	#N/A	#N/A
MACO_g289.t1	AT5G62430.1	cycling DOF factor 1	sp|Q8W1E3|CDF1_ARATH	Cyclic dof factor 1 OS=Arabidopsis thaliana OX=3702 GN=CDF1 PE=1 SV=2	#N/A	#N/A
MACO_g290.t1	AT1G69580.1	Homeodomain-like superfamily protein	sp|F4I274|PHL8_ARATH	Myb family transcription factor PHL8 OS=Arabidopsis thaliana OX=3702 GN=PHL8 PE=2 SV=1	#N/A	#N/A
MACO_g291.t1	AT1G26800.1	RING/U-box superfamily protein	sp|Q9LQX2|MPSR1_ARATH	E3 ubiquitin-protein ligase MPSR1 OS=Arabidopsis thaliana OX=3702 GN=MPSR1 PE=1 SV=1	PF13639.11	zf-RING_2
MACO_g292.t1	AT1G14205.1	Ribosomal L18p/L5e family protein	sp|Q8SAY0|RK18_ORYSJ	Large ribosomal subunit protein uL18c OS=Oryza sativa subsp. japonica OX=39947 GN=RPL18 PE=2 SV=1	#N/A	#N/A
MACO_g293.t1	AT5G39650.1	Protein of unknown function (DUF679)	sp|Q9FK96|DMP9_ARATH	Protein DMP9 OS=Arabidopsis thaliana OX=3702 GN=DMP9 PE=2 SV=1	#N/A	#N/A
MACO_g294.t1	AT1G26810.1	galactosyltransferase1	sp|Q8L7F9|B3GTF_ARATH	Beta-1,3-galactosyltransferase GALT1 OS=Arabidopsis thaliana OX=3702 GN=GALT1 PE=1 SV=1	#N/A	#N/A
MACO_g295.t1	AT5G27540.1	MIRO-related GTP-ase 1	sp|Q8RXF8|MIRO1_ARATH	Mitochondrial Rho GTPase 1 OS=Arabidopsis thaliana OX=3702 GN=MIRO1 PE=1 SV=1	PF08355.17	EF_assoc_1
MACO_g296.t1	AT2G02990.1	ribonuclease 1	sp|P80196|RNLX_SOLLC	Intracellular ribonuclease LX OS=Solanum lycopersicum OX=4081 GN=RNALX PE=1 SV=2	#N/A	#N/A
MACO_g297.t1	AT2G02990.1	ribonuclease 1	sp|P80022|RNLE_SOLLC	Extracellular ribonuclease LE OS=Solanum lycopersicum OX=4081 PE=1 SV=2	PF00445.23	Ribonuclease_T2
MACO_g298.t1	AT3G28960.1	Transmembrane amino acid transporter family protein	sp|F4J1Q9|AVT1I_ARATH	Amino acid transporter AVT1I OS=Arabidopsis thaliana OX=3702 GN=AVT1I PE=3 SV=1	#N/A	#N/A
MACO_g299.t1	AT2G02970.1	GDA1/CD39 nucleoside phosphatase family protein	sp|O80612|APY6_ARATH	Probable apyrase 6 OS=Arabidopsis thaliana OX=3702 GN=APY6 PE=2 SV=2	#N/A	#N/A
MACO_g299.t2	AT2G02970.1	GDA1/CD39 nucleoside phosphatase family protein	sp|O80612|APY6_ARATH	Probable apyrase 6 OS=Arabidopsis thaliana OX=3702 GN=APY6 PE=2 SV=2	#N/A	#N/A
MACO_g300.t1	AT2G02960.2	RING/FYVE/PHD zinc finger superfamily protein	#N/A	#N/A	#N/A	#N/A
MACO_g301.t1	AT1G69588.1	CLAVATA3/ESR-RELATED 45	sp|Q6IWA9|CLE45_ARATH	CLAVATA3/ESR (CLE)-related protein 45 OS=Arabidopsis thaliana OX=3702 GN=CLE45 PE=1 SV=1	#N/A	#N/A
MACO_g302.t1	AT1G69600.1	zinc finger homeodomain 1	sp|Q9SEZ1|ZHD11_ARATH	Zinc-finger homeodomain protein 11 OS=Arabidopsis thaliana OX=3702 GN=ZHD11 PE=1 SV=1	#N/A	#N/A
MACO_g303.t1	AT1G26880.1	Ribosomal protein L34e superfamily protein	sp|P41098|RL34_TOBAC	Large ribosomal subunit protein eL34 OS=Nicotiana tabacum OX=4097 GN=RPL34 PE=1 SV=1	PF01199.23	Ribosomal_L34e
MACO_g304.t1	AT1G26880.1	Ribosomal protein L34e superfamily protein	sp|P41098|RL34_TOBAC	Large ribosomal subunit protein eL34 OS=Nicotiana tabacum OX=4097 GN=RPL34 PE=1 SV=1	#N/A	#N/A
MACO_g305.t1	AT1G26870.1	NAC (No Apical Meristem) domain transcriptional regulator superfamily protein	sp|Q9ZVH0|FEZ_ARATH	Protein FEZ OS=Arabidopsis thaliana OX=3702 GN=FEZ PE=2 SV=1	#N/A	#N/A
MACO_g306.t1	AT1G14270.1	CAAX amino terminal protease family protein	#N/A	#N/A	#N/A	#N/A
MACO_g307.t1	AT1G26850.1	S-adenosyl-L-methionine-dependent methyltransferases superfamily protein	sp|B9DFI7|PMT2_ARATH	Probable methyltransferase PMT2 OS=Arabidopsis thaliana OX=3702 GN=At1g26850 PE=2 SV=2	#N/A	#N/A
MACO_g307.t2	AT1G26850.1	S-adenosyl-L-methionine-dependent methyltransferases superfamily protein	sp|B9DFI7|PMT2_ARATH	Probable methyltransferase PMT2 OS=Arabidopsis thaliana OX=3702 GN=At1g26850 PE=2 SV=2	#N/A	#N/A
MACO_g308.t1	AT1G69500.1	cytochrome P450, family 704, subfamily B, polypeptide 1	sp|Q9C788|C70B1_ARATH	Cytochrome P450 704B1 OS=Arabidopsis thaliana OX=3702 GN=CYP704B1 PE=1 SV=1	#N/A	#N/A
MACO_g308.t2	AT1G69500.1	cytochrome P450, family 704, subfamily B, polypeptide 1	sp|Q9C788|C70B1_ARATH	Cytochrome P450 704B1 OS=Arabidopsis thaliana OX=3702 GN=CYP704B1 PE=1 SV=1	#N/A	#N/A
MACO_g309.t1	#N/A	#N/A	#N/A	#N/A	#N/A	#N/A
MACO_g309.t2	#N/A	#N/A	#N/A	#N/A	#N/A	#N/A
MACO_g310.t1	AT2G02950.1	phytochrome kinase substrate 1	sp|Q9SWI1|PKS1_ARATH	Protein PHYTOCHROME KINASE SUBSTRATE 1 OS=Arabidopsis thaliana OX=3702 GN=PKS1 PE=1 SV=2	#N/A	#N/A
MACO_g311.t1	AT1G26840.1	origin recognition complex protein 6	sp|Q8GSL4|ORC6_ORYSJ	Origin of replication complex subunit 6 OS=Oryza sativa subsp. japonica OX=39947 GN=ORC6 PE=3 SV=1	PF05460.18	ORC6
MACO_g312.t1	#N/A	#N/A	#N/A	#N/A	#N/A	#N/A
MACO_g313.t1	AT1G26830.1	cullin 3	sp|Q9ZVH4|CUL3A_ARATH	Cullin-3A OS=Arabidopsis thaliana OX=3702 GN=CUL3A PE=1 SV=1	PF00888.27	Cullin
MACO_g314.t1	AT1G69680.1	Mog1/PsbP/DUF1795-like photosystem II reaction center PsbP family protein	#N/A	#N/A	PF04603.17	Mog1
MACO_g315.t1	AT1G69690.1	TCP family transcription factor	sp|Q9C9L2|TCP15_ARATH	Transcription factor TCP15 OS=Arabidopsis thaliana OX=3702 GN=TCP15 PE=1 SV=1	#N/A	#N/A
MACO_g315.t2	AT1G69690.1	TCP family transcription factor	sp|Q9C9L2|TCP15_ARATH	Transcription factor TCP15 OS=Arabidopsis thaliana OX=3702 GN=TCP15 PE=1 SV=1	#N/A	#N/A
MACO_g316.t1	AT1G74520.1	HVA22 homologue A	sp|Q9S7V4|HA22A_ARATH	HVA22-like protein a OS=Arabidopsis thaliana OX=3702 GN=HVA22A PE=2 SV=1	PF03134.24	TB2_DP1_HVA22
MACO_g317.t1	AT5G19420.1	Regulator of chromosome condensation (RCC1) family with FYVE zinc finger domain	sp|Q947D2|PRAF1_ARATH	PH, RCC1 and FYVE domains-containing protein 1 OS=Arabidopsis thaliana OX=3702 GN=PRAF1 PE=1 SV=1	#N/A	#N/A
MACO_g317.t2	AT1G69710.1	Regulator of chromosome condensation (RCC1) family with FYVE zinc finger domain	sp|Q947D2|PRAF1_ARATH	PH, RCC1 and FYVE domains-containing protein 1 OS=Arabidopsis thaliana OX=3702 GN=PRAF1 PE=1 SV=1	#N/A	#N/A
MACO_g318.t1	AT2G02880.1	mucin-related	sp|Q8S2G4|GCD1_ORYSJ	Protein GAMETE CELL DEFECTIVE 1, mitochondrial OS=Oryza sativa subsp. japonica OX=39947 GN=GCD1 PE=2 SV=1	#N/A	#N/A
MACO_g319.t1	AT5G39850.1	Ribosomal protein S4	sp|Q9FLF0|RS92_ARATH	Small ribosomal subunit protein uS4y OS=Arabidopsis thaliana OX=3702 GN=RPS9C PE=1 SV=1	#N/A	#N/A
MACO_g320.t1	AT1G26920.1	unknown protein; BEST Arabidopsis thaliana protein match is: unknown protein (TAIR:AT1G69760.1); Has 47 Blast hits to 47 proteins in 13 species: Archae - 0; Bacteria - 0; Metazoa - 0; Fungi - 7; Plants - 34; Viruses - 0; Other Eukaryotes - 6 (source: NCBI BLink).	#N/A	#N/A	#N/A	#N/A
MACO_g321.t1	AT2G02870.1	Galactose oxidase/kelch repeat superfamily protein	sp|Q8L736|SKI11_ARATH	F-box/kelch-repeat protein SKIP11 OS=Arabidopsis thaliana OX=3702 GN=SKIP11 PE=1 SV=2	#N/A	#N/A
MACO_g322.t1	AT1G26940.1	Cyclophilin-like peptidyl-prolyl cis-trans isomerase family protein	sp|Q8LDR3|CYP23_ARATH	Peptidyl-prolyl cis-trans isomerase CYP23 OS=Arabidopsis thaliana OX=3702 GN=CYP23 PE=2 SV=1	#N/A	#N/A
MACO_g323.t1	AT1G26945.1	basic helix-loop-helix (bHLH) DNA-binding superfamily protein	sp|Q8GW32|PRE6_ARATH	Transcription factor PRE6 OS=Arabidopsis thaliana OX=3702 GN=PRE6 PE=1 SV=1	#N/A	#N/A
MACO_g324.t1	AT1G14340.1	RNA-binding (RRM/RBD/RNP motifs) family protein	sp|Q9LFD5|BPA1_ARATH	Binding partner of ACD11 1 OS=Arabidopsis thaliana OX=3702 GN=BPA1 PE=1 SV=1	#N/A	#N/A
MACO_g325.t1	AT2G02860.1	sucrose transporter 2	sp|O80605|SUC3_ARATH	Sucrose transport protein SUC3 OS=Arabidopsis thaliana OX=3702 GN=SUC3 PE=1 SV=1	PF03209.20	PUCC
MACO_g326.t1	AT1G69780.1	Homeobox-leucine zipper protein family	sp|Q8LC03|ATB13_ARATH	Homeobox-leucine zipper protein ATHB-13 OS=Arabidopsis thaliana OX=3702 GN=ATHB-13 PE=2 SV=2	PF02183.23	HALZ
MACO_g327.t1	AT1G14345.1	NAD(P)-linked oxidoreductase superfamily protein	#N/A	#N/A	PF03703.19	bPH_2
MACO_g328.t1	AT2G02820.2	myb domain protein 88	sp|F4IRB4|MYB88_ARATH	Transcription factor MYB88 OS=Arabidopsis thaliana OX=3702 GN=MYB88 PE=1 SV=1	#N/A	#N/A
MACO_g329.t1	AT1G14360.1	UDP-galactose transporter 3	sp|Q9M9S6|UTR3_ARATH	UDP-galactose/UDP-glucose transporter 3 OS=Arabidopsis thaliana OX=3702 GN=UTR3 PE=1 SV=1	#N/A	#N/A
MACO_g330.t1	AT2G02800.1	protein kinase 2B	sp|O49840|PBL3_ARATH	Probable serine/threonine-protein kinase PBL3 OS=Arabidopsis thaliana OX=3702 GN=PBL3 PE=1 SV=1	#N/A	#N/A
MACO_g331.t1	#N/A	#N/A	#N/A	#N/A	#N/A	#N/A
MACO_g332.t1	AT1G14390.1	Leucine-rich repeat protein kinase family protein	sp|Q9M9S4|Y1143_ARATH	Probable LRR receptor-like serine/threonine-protein kinase At1g14390 OS=Arabidopsis thaliana OX=3702 GN=At1g14390 PE=1 SV=1	#N/A	#N/A
MACO_g333.t1	AT2G02750.1	Pentatricopeptide repeat (PPR) superfamily protein	sp|Q1PFA6|PP144_ARATH	Pentatricopeptide repeat-containing protein At2g02750 OS=Arabidopsis thaliana OX=3702 GN=PCMP-E22 PE=2 SV=2	#N/A	#N/A
MACO_g334.t1	AT5G15130.1	WRKY DNA-binding protein 72	sp|A0A3Q7GFB5|WK72A_SOLLC	WRKY transcription factor 72A OS=Solanum lycopersicum OX=4081 GN=WRKY72A PE=2 SV=1	#N/A	#N/A
MACO_g335.t1	AT1G14410.1	ssDNA-binding transcriptional regulator	sp|Q9LL85|WHY1_SOLTU	Single-stranded DNA-binding protein WHY1, chloroplastic OS=Solanum tuberosum OX=4113 GN=WHY1 PE=1 SV=1	PF08536.16	Whirly
MACO_g336.t1	AT5G20220.1	zinc knuckle (CCHC-type) family protein	#N/A	#N/A	PF13696.11	zf-CCHC_2
MACO_g337.t1	AT5G63180.1	Pectin lyase-like superfamily protein	sp|P40973|PLY_LILLO	Pectate lyase OS=Lilium longiflorum OX=4690 PE=2 SV=1	#N/A	#N/A
MACO_g338.t1	#N/A	#N/A	#N/A	#N/A	#N/A	#N/A
MACO_g339.t1	AT3G07790.1	DGCR14-related	#N/A	#N/A	PF09751.14	Es2
MACO_g339.t2	AT3G07790.1	DGCR14-related	#N/A	#N/A	#N/A	#N/A
MACO_g340.t1	AT1G69830.1	alpha-amylase-like 3	sp|Q94A41|AMY3_ARATH	Alpha-amylase 3, chloroplastic OS=Arabidopsis thaliana OX=3702 GN=AMY3 PE=1 SV=1	PF07821.17	Alpha-amyl_C2
MACO_g341.t1	AT3G01280.1	voltage dependent anion channel 1	sp|P42056|VDAC2_SOLTU	Mitochondrial outer membrane protein porin of 36 kDa OS=Solanum tuberosum OX=4113 PE=1 SV=2	#N/A	#N/A
MACO_g342.t1	AT1G07040.1	unknown protein; INVOLVED IN: biological_process unknown; LOCATED IN: chloroplast; EXPRESSED IN: 24 plant structures; EXPRESSED DURING: 14 growth stages; BEST Arabidopsis thaliana protein match is: unknown protein (TAIR:AT1G27030.1); Has 540 Blast hits to 538 proteins in 187 species: Archae - 0; Bacteria - 333; Metazoa - 0; Fungi - 0; Plants - 67; Viruses - 0; Other Eukaryotes - 140 (source: NCBI…	sp|Q337M4|HGLS_ORYSJ	2-oxoadipate dioxygenase/decarboxylase, chloroplastic/amyloplastic OS=Oryza sativa subsp. japonica OX=39947 GN=FLO7 PE=1 SV=1	PF07063.18	HGLS
MACO_g343.t1	AT5G15080.1	Protein kinase superfamily protein	sp|Q9LFP7|PBL34_ARATH	Serine/threonine-protein kinase PBL34 OS=Arabidopsis thaliana OX=3702 GN=PBL34 PE=1 SV=1	#N/A	#N/A
MACO_g344.t1	AT3G17900.1	unknown protein; FUNCTIONS IN: molecular_function unknown; INVOLVED IN: biological_process unknown; LOCATED IN: cellular_component unknown; EXPRESSED IN: 23 plant structures; EXPRESSED DURING: 13 growth stages; Has 45 Blast hits to 44 proteins in 14 species: Archae - 0; Bacteria - 0; Metazoa - 2; Fungi - 2; Plants - 39; Viruses - 0; Other Eukaryotes - 2 (source: NCBI BLink).	#N/A	#N/A	#N/A	#N/A
MACO_g345.t1	AT2G02710.2	PAS/LOV protein B	sp|O64511|TLOV1_ARATH	Protein TWIN LOV 1 OS=Arabidopsis thaliana OX=3702 GN=TLP1 PE=1 SV=2	#N/A	#N/A
MACO_g346.t1	AT1G14430.1	glyoxal oxidase-related protein	sp|Q9FYG4|GLOX1_ARATH	Aldehyde oxidase GLOX1 OS=Arabidopsis thaliana OX=3702 GN=GLOX1 PE=2 SV=1	#N/A	#N/A
MACO_g347.t1	#N/A	#N/A	#N/A	#N/A	#N/A	#N/A
MACO_g348.t1	AT3G01470.1	homeobox 1	sp|Q02283|HAT5_ARATH	Homeobox-leucine zipper protein HAT5 OS=Arabidopsis thaliana OX=3702 GN=HAT5 PE=1 SV=1	#N/A	#N/A
MACO_g349.t1	AT2G02590.1	FUNCTIONS IN: molecular_function unknown; INVOLVED IN: biological_process unknown; LOCATED IN: chloroplast; EXPRESSED IN: 21 plant structures; EXPRESSED DURING: 13 growth stages; CONTAINS InterPro DOMAIN/s: Putative small multi-drug export (InterPro:IPR009577); Has 405 Blast hits to 405 proteins in 185 species: Archae - 65; Bacteria - 295; Metazoa - 0; Fungi - 0; Plants - 23; Viruses - 0; Other E…	#N/A	#N/A	#N/A	#N/A
MACO_g350.t1	AT1G27060.1	Regulator of chromosome condensation (RCC1) family protein	sp|Q9FJG9|RUG3_ARATH	RCC1 domain-containing protein RUG3, mitochondrial OS=Arabidopsis thaliana OX=3702 GN=RUG3 PE=1 SV=1	#N/A	#N/A
MACO_g351.t1	AT1G27070.1	5'-AMP-activated protein kinase-related	sp|Q10F03|FLO6_ORYSJ	Protein FLOURY ENDOSPERM 6, chloroplastic OS=Oryza sativa subsp. japonica OX=39947 GN=FLO6 PE=1 SV=1	#N/A	#N/A
MACO_g352.t1	AT1G69870.1	nitrate transporter 1.7	sp|Q8RX77|PTR21_ARATH	Protein NRT1/ PTR FAMILY 2.13 OS=Arabidopsis thaliana OX=3702 GN=NPF2.13 PE=1 SV=1	#N/A	#N/A
MACO_g353.t1	AT2G38280.1	AMP deaminase, putative / myoadenylate deaminase, putative	sp|O80452|AMPD_ARATH	AMP deaminase OS=Arabidopsis thaliana OX=3702 GN=AMPD PE=1 SV=2	#N/A	#N/A
MACO_g354.t1	AT1G52855.1	unknown protein; BEST Arabidopsis thaliana protein match is: unknown protein (TAIR:AT3G15534.1); Has 35333 Blast hits to 34131 proteins in 2444 species: Archae - 798; Bacteria - 22429; Metazoa - 974; Fungi - 991; Plants - 531; Viruses - 0; Other Eukaryotes - 9610 (source: NCBI BLink).	#N/A	#N/A	#N/A	#N/A
MACO_g355.t1	AT1G24530.1	Transducin/WD40 repeat-like superfamily protein	#N/A	#N/A	#N/A	#N/A
MACO_g355.t2	AT1G24530.1	Transducin/WD40 repeat-like superfamily protein	#N/A	#N/A	#N/A	#N/A
MACO_g356.t1	AT3G01680.1	CONTAINS InterPro DOMAIN/s: Mediator complex subunit Med28 (InterPro:IPR021640); BEST Arabidopsis thaliana protein match is: unknown protein (TAIR:AT3G01670.1); Has 122 Blast hits to 112 proteins in 13 species: Archae - 0; Bacteria - 0; Metazoa - 0; Fungi - 0; Plants - 122; Viruses - 0; Other Eukaryotes - 0 (source: NCBI BLink).	sp|Q9SS87|SEOB_ARATH	Protein SIEVE ELEMENT OCCLUSION B OS=Arabidopsis thaliana OX=3702 GN=SEOB PE=1 SV=1	#N/A	#N/A
MACO_g356.t2	AT3G01680.1	CONTAINS InterPro DOMAIN/s: Mediator complex subunit Med28 (InterPro:IPR021640); BEST Arabidopsis thaliana protein match is: unknown protein (TAIR:AT3G01670.1); Has 122 Blast hits to 112 proteins in 13 species: Archae - 0; Bacteria - 0; Metazoa - 0; Fungi - 0; Plants - 122; Viruses - 0; Other Eukaryotes - 0 (source: NCBI BLink).	sp|Q9SS87|SEOB_ARATH	Protein SIEVE ELEMENT OCCLUSION B OS=Arabidopsis thaliana OX=3702 GN=SEOB PE=1 SV=1	#N/A	#N/A
MACO_g357.t1	AT3G01680.1	CONTAINS InterPro DOMAIN/s: Mediator complex subunit Med28 (InterPro:IPR021640); BEST Arabidopsis thaliana protein match is: unknown protein (TAIR:AT3G01670.1); Has 122 Blast hits to 112 proteins in 13 species: Archae - 0; Bacteria - 0; Metazoa - 0; Fungi - 0; Plants - 122; Viruses - 0; Other Eukaryotes - 0 (source: NCBI BLink).	sp|Q9FXE2|SEOC_ARATH	Protein SIEVE ELEMENT OCCLUSION C OS=Arabidopsis thaliana OX=3702 GN=SEOC PE=4 SV=2	#N/A	#N/A
MACO_g357.t2	AT1G67790.1	unknown protein; BEST Arabidopsis thaliana protein match is: unknown protein (TAIR:AT3G01680.1); Has 208 Blast hits to 125 proteins in 13 species: Archae - 0; Bacteria - 0; Metazoa - 0; Fungi - 0; Plants - 208; Viruses - 0; Other Eukaryotes - 0 (source: NCBI BLink).	sp|Q9FXE2|SEOC_ARATH	Protein SIEVE ELEMENT OCCLUSION C OS=Arabidopsis thaliana OX=3702 GN=SEOC PE=4 SV=2	#N/A	#N/A
MACO_g358.t1	AT5G14420.1	RING domain ligase2	sp|Q9LY87|RGLG2_ARATH	E3 ubiquitin-protein ligase RGLG2 OS=Arabidopsis thaliana OX=3702 GN=RGLG2 PE=1 SV=1	#N/A	#N/A
MACO_g359.t1	AT3G55270.1	mitogen-activated protein kinase phosphatase 1	sp|Q9C5S1|MKP1_ARATH	Protein-tyrosine-phosphatase MKP1 OS=Arabidopsis thaliana OX=3702 GN=MKP1 PE=1 SV=1	#N/A	#N/A
MACO_g360.t1	AT1G67810.1	sulfur E2	sp|Q9FXE3|SUFE2_ARATH	SufE-like protein 2, chloroplastic OS=Arabidopsis thaliana OX=3702 GN=SUFE2 PE=2 SV=1	#N/A	#N/A
MACO_g361.t1	AT1G13020.1	eukaryotic initiation factor 4B2	sp|Q9SAD7|IF4B2_ARATH	Eukaryotic translation initiation factor 4B2 OS=Arabidopsis thaliana OX=3702 GN=EIF4B2 PE=1 SV=1	PF06273.16	eIF-4B
MACO_g362.t1	AT3G26430.1	GDSL-like Lipase/Acylhydrolase superfamily protein	sp|Q9LIN2|GDL53_ARATH	GDSL esterase/lipase At3g26430 OS=Arabidopsis thaliana OX=3702 GN=At3g26430 PE=1 SV=1	#N/A	#N/A
MACO_g363.t1	AT3G26430.1	GDSL-like Lipase/Acylhydrolase superfamily protein	sp|Q9LIN2|GDL53_ARATH	GDSL esterase/lipase At3g26430 OS=Arabidopsis thaliana OX=3702 GN=At3g26430 PE=1 SV=1	#N/A	#N/A
MACO_g364.t1	#N/A	#N/A	#N/A	#N/A	#N/A	#N/A
MACO_g365.t1	AT3G26430.1	GDSL-like Lipase/Acylhydrolase superfamily protein	sp|Q9LIN2|GDL53_ARATH	GDSL esterase/lipase At3g26430 OS=Arabidopsis thaliana OX=3702 GN=At3g26430 PE=1 SV=1	#N/A	#N/A
MACO_g365.t2	AT3G26430.1	GDSL-like Lipase/Acylhydrolase superfamily protein	sp|Q9LIN2|GDL53_ARATH	GDSL esterase/lipase At3g26430 OS=Arabidopsis thaliana OX=3702 GN=At3g26430 PE=1 SV=1	#N/A	#N/A
MACO_g366.t1	AT1G67820.1	Protein phosphatase 2C family protein	sp|Q9FXE4|P2C14_ARATH	Probable protein phosphatase 2C 14 OS=Arabidopsis thaliana OX=3702 GN=At1g67820 PE=2 SV=2	#N/A	#N/A
MACO_g366.t2	AT1G67820.1	Protein phosphatase 2C family protein	sp|Q9FXE4|P2C14_ARATH	Probable protein phosphatase 2C 14 OS=Arabidopsis thaliana OX=3702 GN=At1g67820 PE=2 SV=2	#N/A	#N/A
MACO_g367.t1	#N/A	#N/A	#N/A	#N/A	#N/A	#N/A
MACO_g368.t1	AT1G67850.1	Protein of unknown function (DUF707)	#N/A	#N/A	#N/A	#N/A
MACO_g369.t1	#N/A	#N/A	#N/A	#N/A	#N/A	#N/A
MACO_g370.t1	AT1G12990.1	beta-1,4-N-acetylglucosaminyltransferase family protein	#N/A	#N/A	PF04724.18	Glyco_transf_17
MACO_g371.t1	AT1G67900.1	Phototropic-responsive NPH3 family protein	sp|Q9C9V6|Y1790_ARATH	BTB/POZ domain-containing protein At1g67900 OS=Arabidopsis thaliana OX=3702 GN=At1g67900 PE=1 SV=1	#N/A	#N/A
MACO_g372.t1	AT1G67910.1	unknown protein; FUNCTIONS IN: molecular_function unknown; INVOLVED IN: biological_process unknown; LOCATED IN: chloroplast; EXPRESSED IN: 21 plant structures; EXPRESSED DURING: 12 growth stages; BEST Arabidopsis thaliana protein match is: unknown protein (TAIR:AT1G24577.1); Has 167 Blast hits to 167 proteins in 19 species: Archae - 0; Bacteria - 0; Metazoa - 0; Fungi - 0; Plants - 167; Viruses -…	#N/A	#N/A	#N/A	#N/A
MACO_g373.t1	AT1G12980.1	Integrase-type DNA-binding superfamily protein	sp|Q9SAD4|ESR1_ARATH	Ethylene-responsive transcription factor ESR1 OS=Arabidopsis thaliana OX=3702 GN=ESR1 PE=1 SV=1	#N/A	#N/A
MACO_g374.t1	AT5G14500.1	aldose 1-epimerase family protein	sp|Q40784|AAPC_CENCI	Putative glucose-6-phosphate 1-epimerase OS=Cenchrus ciliaris OX=35872 PE=2 SV=1	#N/A	#N/A
MACO_g375.t1	AT1G23280.1	MAK16 protein-related	#N/A	#N/A	PF09073.15	BUD22
MACO_g376.t1	AT3G02760.1	Class II aaRS and biotin synthetases superfamily protein	sp|F4IYF8|SYHC_ARATH	Histidine--tRNA ligase, cytoplasmic OS=Arabidopsis thaliana OX=3702 GN=At3g02760 PE=2 SV=1	#N/A	#N/A
MACO_g377.t1	AT3G26510.3	Octicosapeptide/Phox/Bem1p family protein	sp|O64768|RAF24_ARATH	RAF-like serine/threonine-protein kinase 24 OS=Arabidopsis thaliana OX=3702 GN=RAF24 PE=1 SV=1	#N/A	#N/A
MACO_g377.t2	AT3G26510.3	Octicosapeptide/Phox/Bem1p family protein	sp|O64768|RAF24_ARATH	RAF-like serine/threonine-protein kinase 24 OS=Arabidopsis thaliana OX=3702 GN=RAF24 PE=1 SV=1	#N/A	#N/A
MACO_g378.t1	AT3G26570.2	phosphate transporter 2;1	sp|Q38954|PHT21_ARATH	Inorganic phosphate transporter 2-1, chloroplastic OS=Arabidopsis thaliana OX=3702 GN=PHT2-1 PE=1 SV=1	PF01384.25	PHO4
MACO_g379.t1	#N/A	#N/A	#N/A	#N/A	#N/A	#N/A
MACO_g380.t1	AT3G26590.1	MATE efflux family protein	sp|Q38956|DTX29_ARATH	Protein DETOXIFICATION 29 OS=Arabidopsis thaliana OX=3702 GN=DTX29 PE=1 SV=1	#N/A	#N/A
MACO_g381.t1	#N/A	#N/A	#N/A	#N/A	#N/A	#N/A
MACO_g382.t1	AT1G70590.1	F-box family protein	sp|Q94C27|FB84_ARATH	F-box protein At1g70590 OS=Arabidopsis thaliana OX=3702 GN=At1g70590 PE=2 SV=1	PF15966.10	F-box_4
MACO_g383.t1	AT1G10690.1	unknown protein; BEST Arabidopsis thaliana protein match is: unknown protein (TAIR:AT1G60783.1); Has 59 Blast hits to 59 proteins in 9 species: Archae - 0; Bacteria - 0; Metazoa - 0; Fungi - 0; Plants - 59; Viruses - 0; Other Eukaryotes - 0 (source: NCBI BLink).	sp|Q9SAD3|SMR8_ARATH	Cyclin-dependent protein kinase inhibitor SMR8 OS=Arabidopsis thaliana OX=3702 GN=SMR8 PE=1 SV=1	#N/A	#N/A
MACO_g384.t1	AT1G70580.1	alanine-2-oxoglutarate aminotransferase 2	sp|Q9S7E9|GGT2_ARATH	Glutamate--glyoxylate aminotransferase 2 OS=Arabidopsis thaliana OX=3702 GN=GGAT2 PE=1 SV=1	#N/A	#N/A
MACO_g385.t1	AT1G10700.1	phosphoribosyl pyrophosphate (PRPP) synthase 3	sp|Q9XGA0|KPRS3_SPIOL	Ribose-phosphate pyrophosphokinase 3, mitochondrial OS=Spinacia oleracea OX=3562 GN=PRS3 PE=2 SV=1	#N/A	#N/A
MACO_g386.t1	AT1G70570.1	anthranilate phosphoribosyltransferase, putative	#N/A	#N/A	#N/A	#N/A
MACO_g387.t1	AT1G10710.1	poor homologous synapsis 1	sp|Q45GQ7|POHS1_ARATH	Protein POOR HOMOLOGOUS SYNAPSIS 1 OS=Arabidopsis thaliana OX=3702 GN=PHS1 PE=1 SV=1	#N/A	#N/A
MACO_g388.t1	AT4G11290.1	Peroxidase superfamily protein	sp|A7QEU4|PER5_VITVI	Peroxidase 5 OS=Vitis vinifera OX=29760 GN=GSVIVT00037159001 PE=1 SV=2	#N/A	#N/A
MACO_g389.t1	AT1G60780.1	Clathrin adaptor complexes medium subunit family protein	sp|O22715|AP1M2_ARATH	AP-1 complex subunit mu-2 OS=Arabidopsis thaliana OX=3702 GN=AP1M2 PE=1 SV=1	PF00928.26	Adap_comp_sub
MACO_g390.t1	AT4G24670.1	tryptophan aminotransferase related 2	sp|Q94A02|TAR2_ARATH	Tryptophan aminotransferase-related protein 2 OS=Arabidopsis thaliana OX=3702 GN=TAR2 PE=2 SV=1	#N/A	#N/A
MACO_g391.t1	AT1G10740.1	alpha/beta-Hydrolases superfamily protein	#N/A	#N/A	#N/A	#N/A
MACO_g392.t1	AT1G23340.1	Protein of Unknown Function (DUF239)	sp|C0HLV2|NEPRN_NEPVE	Protein neprosin OS=Nepenthes x ventrata OX=1744888 PE=1 SV=1	#N/A	#N/A
MACO_g393.t1	#N/A	#N/A	#N/A	#N/A	#N/A	#N/A
MACO_g394.t1	AT1G12940.1	nitrate transporter2.5	sp|Q9LPV5|NRT25_ARATH	High affinity nitrate transporter 2.5 OS=Arabidopsis thaliana OX=3702 GN=NRT2.5 PE=1 SV=1	#N/A	#N/A
MACO_g395.t1	AT3G26610.1	Pectin lyase-like superfamily protein	sp|Q949Z1|PGLR4_ARATH	Polygalacturonase At1g48100 OS=Arabidopsis thaliana OX=3702 GN=At1g48100 PE=2 SV=1	#N/A	#N/A
MACO_g396.t1	AT2G34480.1	Ribosomal protein L18ae/LX family protein	sp|P51418|R18A2_ARATH	Large ribosomal subunit protein eL20y OS=Arabidopsis thaliana OX=3702 GN=RPL18AB PE=1 SV=2	#N/A	#N/A
MACO_g397.t1	AT1G70520.1	cysteine-rich RLK (RECEPTOR-like protein kinase) 2	sp|Q9CAL3|CRK2_ARATH	Cysteine-rich receptor-like protein kinase 2 OS=Arabidopsis thaliana OX=3702 GN=CRK2 PE=1 SV=1	#N/A	#N/A
MACO_g398.t1	AT1G23360.1	S-adenosyl-L-methionine-dependent methyltransferases superfamily protein	sp|Q3ED65|MENG_ARATH	2-phytyl-1,4-beta-naphthoquinone methyltransferase, chloroplastic OS=Arabidopsis thaliana OX=3702 GN=MENG PE=1 SV=2	#N/A	#N/A
MACO_g399.t1	AT1G23380.1	KNOTTED1-like homeobox gene 6	sp|Q84JS6|KNAT6_ARATH	Homeobox protein knotted-1-like 6 OS=Arabidopsis thaliana OX=3702 GN=KNAT6 PE=1 SV=1	PF03791.18	KNOX2
MACO_g400.t1	AT1G23390.1	Kelch repeat-containing F-box family protein	sp|Q9LDE3|FBK9_ARATH	F-box/kelch-repeat protein At1g23390 OS=Arabidopsis thaliana OX=3702 GN=At1g23390 PE=2 SV=1	#N/A	#N/A
MACO_g400.t2	AT1G23390.1	Kelch repeat-containing F-box family protein	sp|Q9LDE3|FBK9_ARATH	F-box/kelch-repeat protein At1g23390 OS=Arabidopsis thaliana OX=3702 GN=At1g23390 PE=2 SV=1	#N/A	#N/A
MACO_g401.t1	AT5G05670.2	signal recognition particle binding	#N/A	#N/A	#N/A	#N/A
MACO_g402.t1	AT1G10660.2	unknown protein; LOCATED IN: endomembrane system; EXPRESSED IN: 24 plant structures; EXPRESSED DURING: 15 growth stages; BEST Arabidopsis thaliana protein match is: unknown protein (TAIR:AT5G62960.1); Has 35333 Blast hits to 34131 proteins in 2444 species: Archae - 798; Bacteria - 22429; Metazoa - 974; Fungi - 991; Plants - 531; Viruses - 0; Other Eukaryotes - 9610 (source: NCBI BLink).	#N/A	#N/A	#N/A	#N/A
MACO_g403.t1	AT1G23400.1	RNA-binding CRS1 / YhbY (CRM) domain-containing protein	sp|Q9LDA9|CAF2P_ARATH	CRS2-associated factor 2, chloroplastic OS=Arabidopsis thaliana OX=3702 GN=At1g23400 PE=2 SV=1	#N/A	#N/A
MACO_g404.t1	AT1G10657.2	Plant protein 1589 of unknown function	#N/A	#N/A	#N/A	#N/A
MACO_g404.t2	AT1G10657.2	Plant protein 1589 of unknown function	#N/A	#N/A	#N/A	#N/A
MACO_g405.t1	AT2G27790.1	RNA-binding (RRM/RBD/RNP motifs) family protein	#N/A	#N/A	#N/A	#N/A
MACO_g406.t1	AT1G23450.1	Tetratricopeptide repeat (TPR)-like superfamily protein	sp|Q7Y211|PP285_ARATH	Pentatricopeptide repeat-containing protein At3g57430, chloroplastic OS=Arabidopsis thaliana OX=3702 GN=PCMP-H81 PE=2 SV=2	#N/A	#N/A
MACO_g407.t1	AT1G60590.1	Pectin lyase-like superfamily protein	sp|Q949Z1|PGLR4_ARATH	Polygalacturonase At1g48100 OS=Arabidopsis thaliana OX=3702 GN=At1g48100 PE=2 SV=1	#N/A	#N/A
MACO_g408.t1	AT1G60550.1	enoyl-CoA hydratase/isomerase D	sp|Q8GYN9|MENB_ARATH	1,4-dihydroxy-2-naphthoyl-CoA synthase, peroxisomal OS=Arabidopsis thaliana OX=3702 GN=MENB PE=1 SV=2	PF00378.25	ECH_1
MACO_g409.t1	AT1G10630.1	ADP-ribosylation factor A1F	sp|P51823|ARF2_ORYSJ	ADP-ribosylation factor 2 OS=Oryza sativa subsp. japonica OX=39947 GN=ARF PE=2 SV=2	#N/A	#N/A
MACO_g410.t1	AT1G60470.1	galactinol synthase 4	sp|Q9XGN4|GOLS1_AJURE	Galactinol synthase 1 OS=Ajuga reptans OX=38596 GN=GOLS1 PE=1 SV=1	#N/A	#N/A
MACO_g411.t1	#N/A	#N/A	#N/A	#N/A	#N/A	#N/A
MACO_g412.t1	#N/A	#N/A	#N/A	#N/A	#N/A	#N/A
MACO_g413.t1	AT1G70420.1	Protein of unknown function (DUF1645)	#N/A	#N/A	#N/A	#N/A
MACO_g414.t1	#N/A	#N/A	#N/A	#N/A	#N/A	#N/A
MACO_g415.t1	AT1G60420.1	DC1 domain-containing protein	sp|O80763|NRX1_ARATH	Probable nucleoredoxin 1 OS=Arabidopsis thaliana OX=3702 GN=At1g60420 PE=1 SV=1	PF21977.1	DUF6926
MACO_g416.t1	AT1G23740.1	Oxidoreductase, zinc-binding dehydrogenase family protein	sp|K4BW79|ENOX_SOLLC	2-methylene-furan-3-one reductase OS=Solanum lycopersicum OX=4081 GN=EO PE=1 SV=1	#N/A	#N/A
MACO_g417.t1	AT1G23740.1	Oxidoreductase, zinc-binding dehydrogenase family protein	sp|K4BW79|ENOX_SOLLC	2-methylene-furan-3-one reductase OS=Solanum lycopersicum OX=4081 GN=EO PE=1 SV=1	#N/A	#N/A
MACO_g418.t1	AT1G23740.1	Oxidoreductase, zinc-binding dehydrogenase family protein	sp|K4BW79|ENOX_SOLLC	2-methylene-furan-3-one reductase OS=Solanum lycopersicum OX=4081 GN=EO PE=1 SV=1	#N/A	#N/A
MACO_g419.t1	AT1G70410.2	beta carbonic anhydrase 4	sp|P16016|CAHC_SPIOL	Carbonic anhydrase, chloroplastic OS=Spinacia oleracea OX=3562 PE=1 SV=2	PF00484.24	Pro_CA
MACO_g420.t1	AT1G60190.1	ARM repeat superfamily protein	sp|O80742|PUB19_ARATH	U-box domain-containing protein 19 OS=Arabidopsis thaliana OX=3702 GN=PUB19 PE=2 SV=1	#N/A	#N/A
MACO_g421.t1	AT1G70300.1	K+ uptake permease 6	sp|Q8W4I4|POT6_ARATH	Potassium transporter 6 OS=Arabidopsis thaliana OX=3702 GN=POT6 PE=2 SV=1	#N/A	#N/A
MACO_g422.t1	AT1G60070.1	Adaptor protein complex AP-1, gamma subunit	sp|Q9ZUI6|AP1G2_ARATH	AP-1 complex subunit gamma-2 OS=Arabidopsis thaliana OX=3702 GN=At1g60070 PE=1 SV=2	PF02883.25	Alpha_adaptinC2
MACO_g422.t2	AT1G60070.1	Adaptor protein complex AP-1, gamma subunit	sp|Q9ZUI6|AP1G2_ARATH	AP-1 complex subunit gamma-2 OS=Arabidopsis thaliana OX=3702 GN=At1g60070 PE=1 SV=2	#N/A	#N/A
MACO_g423.t1	AT5G40250.1	RING/U-box superfamily protein	sp|Q9FL07|ATL46_ARATH	RING-H2 finger protein ATL46 OS=Arabidopsis thaliana OX=3702 GN=ATL46 PE=2 SV=1	#N/A	#N/A
MACO_g423.t2	AT5G40250.1	RING/U-box superfamily protein	sp|Q9FL07|ATL46_ARATH	RING-H2 finger protein ATL46 OS=Arabidopsis thaliana OX=3702 GN=ATL46 PE=2 SV=1	#N/A	#N/A
MACO_g424.t1	AT3G28050.1	nodulin MtN21 /EamA-like transporter family protein	sp|Q94JU2|WTR18_ARATH	WAT1-related protein At3g28050 OS=Arabidopsis thaliana OX=3702 GN=At3g28050 PE=2 SV=1	#N/A	#N/A
MACO_g425.t1	AT1G70260.1	nodulin MtN21 /EamA-like transporter family protein	sp|F4I5D5|WTR11_ARATH	WAT1-related protein At1g70260 OS=Arabidopsis thaliana OX=3702 GN=At1g70260 PE=2 SV=1	#N/A	#N/A
MACO_g426.t1	AT1G70230.1	TRICHOME BIREFRINGENCE-LIKE 27	sp|B9HJR7|XGAT1_POPTR	Xyloglucan O-acetyltransferase 1 OS=Populus trichocarpa OX=3694 GN=XGOAT1 PE=1 SV=1	#N/A	#N/A
MACO_g427.t1	AT1G24050.1	RNA-processing, Lsm domain	#N/A	#N/A	PF09793.14	AD
MACO_g428.t1	AT1G60010.1	unknown protein; FUNCTIONS IN: molecular_function unknown; INVOLVED IN: N-terminal protein myristoylation; LOCATED IN: cellular_component unknown; EXPRESSED IN: 22 plant structures; EXPRESSED DURING: 13 growth stages; BEST Arabidopsis thaliana protein match is: unknown protein (TAIR:AT1G10530.1); Has 185 Blast hits to 185 proteins in 18 species: Archae - 0; Bacteria - 0; Metazoa - 0; Fungi - 3; P…	#N/A	#N/A	#N/A	#N/A
MACO_g428.t2	AT1G60010.1	unknown protein; FUNCTIONS IN: molecular_function unknown; INVOLVED IN: N-terminal protein myristoylation; LOCATED IN: cellular_component unknown; EXPRESSED IN: 22 plant structures; EXPRESSED DURING: 13 growth stages; BEST Arabidopsis thaliana protein match is: unknown protein (TAIR:AT1G10530.1); Has 185 Blast hits to 185 proteins in 18 species: Archae - 0; Bacteria - 0; Metazoa - 0; Fungi - 3; P…	#N/A	#N/A	#N/A	#N/A
MACO_g429.t1	AT1G10522.1	unknown protein; FUNCTIONS IN: molecular_function unknown; INVOLVED IN: biological_process unknown; LOCATED IN: chloroplast; EXPRESSED IN: 23 plant structures; EXPRESSED DURING: 13 growth stages; Has 24 Blast hits to 24 proteins in 8 species: Archae - 0; Bacteria - 0; Metazoa - 0; Fungi - 0; Plants - 24; Viruses - 0; Other Eukaryotes - 0 (source: NCBI BLink).	sp|B6UFC7|PRIN2_MAIZE	Protein PLASTID REDOX INSENSITIVE 2, chloroplastic OS=Zea mays OX=4577 GN=PRIN2 PE=2 SV=1	#N/A	#N/A
MACO_g430.t1	AT1G70210.1	CYCLIN D1;1	sp|P42751|CCD11_ARATH	Cyclin-D1-1 OS=Arabidopsis thaliana OX=3702 GN=CYCD1-1 PE=1 SV=3	#N/A	#N/A
MACO_g431.t1	AT3G21870.1	cyclin p2;1	sp|Q9LJ45|CCU11_ARATH	Cyclin-U1-1 OS=Arabidopsis thaliana OX=3702 GN=CYCU1-1 PE=1 SV=1	#N/A	#N/A
MACO_g432.t1	AT1G24090.1	RNase H family protein	sp|P0C2F6|RNHX1_ARATH	Putative ribonuclease H protein At1g65750 OS=Arabidopsis thaliana OX=3702 GN=At1g65750 PE=3 SV=1	PF01693.21	Cauli_VI
MACO_g433.t1	#N/A	#N/A	#N/A	#N/A	#N/A	#N/A
MACO_g434.t1	AT1G23750.1	Nucleic acid-binding, OB-fold-like protein	sp|O49453|Y4844_ARATH	Uncharacterized protein At4g28440 OS=Arabidopsis thaliana OX=3702 GN=At4g28440 PE=1 SV=1	#N/A	#N/A
MACO_g435.t1	AT1G10480.1	zinc finger protein 5	sp|Q39264|ZFP5_ARATH	Zinc finger protein 5 OS=Arabidopsis thaliana OX=3702 GN=ZFP5 PE=1 SV=1	#N/A	#N/A
MACO_g436.t1	AT1G24130.1	Transducin/WD40 repeat-like superfamily protein	sp|O48716|JGB_ARATH	Protein JINGUBANG OS=Arabidopsis thaliana OX=3702 GN=JGB PE=1 SV=1	#N/A	#N/A
MACO_g437.t1	#N/A	#N/A	#N/A	#N/A	#N/A	#N/A
MACO_g438.t1	AT4G19930.1	F-box and associated interaction domains-containing protein	sp|O49420|FBK86_ARATH	F-box/kelch-repeat protein At4g19930 OS=Arabidopsis thaliana OX=3702 GN=At4g19930 PE=4 SV=1	#N/A	#N/A
MACO_g438.t2	AT4G19930.1	F-box and associated interaction domains-containing protein	sp|O49420|FBK86_ARATH	F-box/kelch-repeat protein At4g19930 OS=Arabidopsis thaliana OX=3702 GN=At4g19930 PE=4 SV=1	#N/A	#N/A
MACO_g439.t1	#N/A	#N/A	#N/A	#N/A	#N/A	#N/A
MACO_g440.t1	AT1G19020.1	unknown protein; BEST Arabidopsis thaliana protein match is: unknown protein (TAIR:AT3G48180.1); Has 88 Blast hits to 88 proteins in 15 species: Archae - 0; Bacteria - 0; Metazoa - 0; Fungi - 0; Plants - 88; Viruses - 0; Other Eukaryotes - 0 (source: NCBI BLink).	#N/A	#N/A	#N/A	#N/A
MACO_g441.t1	AT4G19930.1	F-box and associated interaction domains-containing protein	sp|O49420|FBK86_ARATH	F-box/kelch-repeat protein At4g19930 OS=Arabidopsis thaliana OX=3702 GN=At4g19930 PE=4 SV=1	#N/A	#N/A
MACO_g441.t2	AT4G19930.1	F-box and associated interaction domains-containing protein	sp|O49420|FBK86_ARATH	F-box/kelch-repeat protein At4g19930 OS=Arabidopsis thaliana OX=3702 GN=At4g19930 PE=4 SV=1	#N/A	#N/A
MACO_g442.t1	#N/A	#N/A	#N/A	#N/A	#N/A	#N/A
MACO_g443.t1	#N/A	#N/A	#N/A	#N/A	#N/A	#N/A
MACO_g444.t1	AT1G70100.2	unknown protein; BEST Arabidopsis thaliana protein match is: unknown protein (TAIR:AT1G24160.2); Has 3037 Blast hits to 2309 proteins in 344 species: Archae - 6; Bacteria - 672; Metazoa - 1089; Fungi - 230; Plants - 220; Viruses - 37; Other Eukaryotes - 783 (source: NCBI BLink).	sp|Q67Y69|WDL7_ARATH	Protein WVD2-like 7 OS=Arabidopsis thaliana OX=3702 GN=WDL7 PE=2 SV=1	#N/A	#N/A
MACO_g445.t1	AT1G70090.1	glucosyl transferase family 8	sp|O04536|GATL9_ARATH	Probable galacturonosyltransferase-like 9 OS=Arabidopsis thaliana OX=3702 GN=GATL9 PE=2 SV=1	#N/A	#N/A
MACO_g446.t1	AT1G59900.1	pyruvate dehydrogenase complex E1 alpha subunit	sp|P52902|ODPA_PEA	Pyruvate dehydrogenase E1 component subunit alpha, mitochondrial OS=Pisum sativum OX=3888 PE=2 SV=1	#N/A	#N/A
MACO_g447.t1	AT1G24190.1	SIN3-like 3	sp|O48686|SNL3_ARATH	Paired amphipathic helix protein Sin3-like 3 OS=Arabidopsis thaliana OX=3702 GN=SNL3 PE=1 SV=3	#N/A	#N/A
MACO_g447.t2	AT1G24190.1	SIN3-like 3	sp|O48686|SNL3_ARATH	Paired amphipathic helix protein Sin3-like 3 OS=Arabidopsis thaliana OX=3702 GN=SNL3 PE=1 SV=3	PF16879.10	Sin3a_C
MACO_g448.t1	AT1G27200.1	Domain of unknown function (DUF23)	sp|B9S2H4|Y232_RICCO	Glycosyltransferase family 92 protein RCOM_0530710 OS=Ricinus communis OX=3988 GN=RCOM_0699480 PE=3 SV=1	#N/A	#N/A
MACO_g449.t1	AT4G27290.1	S-locus lectin protein kinase family protein	sp|O81832|Y4729_ARATH	G-type lectin S-receptor-like serine/threonine-protein kinase At4g27290 OS=Arabidopsis thaliana OX=3702 GN=At4g27290 PE=3 SV=4	#N/A	#N/A
MACO_g450.t1	AT1G10430.1	protein phosphatase 2A-2	sp|Q07098|PP2A2_ARATH	Serine/threonine-protein phosphatase PP2A-2 catalytic subunit OS=Arabidopsis thaliana OX=3702 GN=PP2A2 PE=1 SV=1	#N/A	#N/A
MACO_g451.t1	AT1G69970.2	CLAVATA3/ESR-RELATED 26	sp|Q8LFL4|CLE25_ARATH	CLAVATA3/ESR (CLE)-related protein 25 OS=Arabidopsis thaliana OX=3702 GN=CLE25 PE=2 SV=1	#N/A	#N/A
MACO_g452.t1	AT1G59820.1	aminophospholipid ATPase 3	sp|Q9XIE6|ALA3_ARATH	Phospholipid-transporting ATPase 3 OS=Arabidopsis thaliana OX=3702 GN=ALA3 PE=1 SV=2	PF16209.10	PhoLip_ATPase_N
MACO_g453.t1	AT1G59640.1	BIG PETAL P	sp|Q69WS3|BH094_ORYSJ	Transcription factor BHLH094 OS=Oryza sativa subsp. japonica OX=39947 GN=BHLH094 PE=1 SV=2	#N/A	#N/A
MACO_g454.t1	AT1G10380.1	Putative membrane lipoprotein	#N/A	#N/A	#N/A	#N/A
MACO_g454.t2	AT1G10380.1	Putative membrane lipoprotein	#N/A	#N/A	#N/A	#N/A
MACO_g455.t1	AT1G13820.1	alpha/beta-Hydrolases superfamily protein	sp|Q84JL7|VTE7_ARATH	Alpha/beta hydrolase domain-containing protein VTE7 OS=Arabidopsis thaliana OX=3702 GN=VTE7 PE=1 SV=1	#N/A	#N/A
MACO_g455.t2	AT1G13820.1	alpha/beta-Hydrolases superfamily protein	sp|Q84JL7|VTE7_ARATH	Alpha/beta hydrolase domain-containing protein VTE7 OS=Arabidopsis thaliana OX=3702 GN=VTE7 PE=1 SV=1	#N/A	#N/A
MACO_g456.t1	AT2G03505.1	Carbohydrate-binding X8 domain superfamily protein	sp|Q9FNQ2|PDCB1_ARATH	PLASMODESMATA CALLOSE-BINDING PROTEIN 1 OS=Arabidopsis thaliana OX=3702 GN=PDCB1 PE=1 SV=1	#N/A	#N/A
MACO_g457.t1	AT1G26460.1	Tetratricopeptide repeat (TPR)-like superfamily protein	sp|Q9FZD1|PPR58_ARATH	Pentatricopeptide repeat-containing protein At1g26460, mitochondrial OS=Arabidopsis thaliana OX=3702 GN=At1g26460 PE=1 SV=1	#N/A	#N/A
MACO_g458.t1	AT1G26480.1	general regulatory factor 12	sp|Q9C5W6|14312_ARATH	14-3-3-like protein GF14 iota OS=Arabidopsis thaliana OX=3702 GN=GRF12 PE=2 SV=1	PF00244.25	37694
MACO_g459.t1	AT1G26500.1	Pentatricopeptide repeat (PPR) superfamily protein	sp|Q9FZD4|PPR59_ARATH	Putative pentatricopeptide repeat-containing protein At1g26500 OS=Arabidopsis thaliana OX=3702 GN=At1g26500 PE=3 SV=1	#N/A	#N/A
MACO_g460.t1	AT2G03480.1	QUASIMODO2 LIKE 2	sp|Q3EC77|PMT5_ARATH	Probable methyltransferase PMT5 OS=Arabidopsis thaliana OX=3702 GN=At2g03480 PE=2 SV=2	#N/A	#N/A
MACO_g461.t1	AT1G26520.1	Cobalamin biosynthesis CobW-like protein	#N/A	#N/A	#N/A	#N/A
MACO_g462.t1	AT1G13880.1	ELM2 domain-containing protein	sp|Q9LDD4|ARID2_ARATH	AT-rich interactive domain-containing protein 2 OS=Arabidopsis thaliana OX=3702 GN=ARID2 PE=1 SV=1	#N/A	#N/A
MACO_g463.t1	AT1G26610.1	C2H2-like zinc finger protein	sp|Q9M202|ZAT9_ARATH	Zinc finger protein ZAT9 OS=Arabidopsis thaliana OX=3702 GN=ZAT9 PE=2 SV=1	#N/A	#N/A
MACO_g464.t1	AT1G69310.1	WRKY DNA-binding protein 57	sp|Q9C983|WRK57_ARATH	Probable WRKY transcription factor 57 OS=Arabidopsis thaliana OX=3702 GN=WRKY57 PE=2 SV=1	#N/A	#N/A
MACO_g465.t1	AT5G61250.2	glucuronidase 1	sp|Q8L608|HPSE2_ARATH	Heparanase-like protein 2 OS=Arabidopsis thaliana OX=3702 GN=At5g61250 PE=2 SV=1	#N/A	#N/A
MACO_g466.t1	AT2G03440.1	nodulin-related protein 1	sp|Q9ZQ80|NDRP1_ARATH	Nodulin-related protein 1 OS=Arabidopsis thaliana OX=3702 GN=NRP1 PE=1 SV=1	#N/A	#N/A
MACO_g467.t1	AT2G03430.1	Ankyrin repeat family protein	#N/A	#N/A	#N/A	#N/A
MACO_g468.t1	AT1G69340.1	appr-1-p processing enzyme family protein	#N/A	#N/A	#N/A	#N/A
MACO_g469.t1	AT1G69360.1	Plant protein of unknown function (DUF863)	#N/A	#N/A	#N/A	#N/A
MACO_g470.t1	#N/A	#N/A	#N/A	#N/A	#N/A	#N/A
MACO_g471.t1	AT3G16090.1	RING/U-box superfamily protein	sp|Q9LW77|HRD1A_ARATH	ERAD-associated E3 ubiquitin-protein ligase HRD1A OS=Arabidopsis thaliana OX=3702 GN=HRD1A PE=2 SV=1	#N/A	#N/A
MACO_g472.t1	AT1G13950.1	eukaryotic elongation factor 5A-1	sp|P24922|IF5A2_NICPL	Eukaryotic translation initiation factor 5A-2 OS=Nicotiana plumbaginifolia OX=4092 GN=EIF-5A2 PE=2 SV=1	PF01287.25	eIF-5a
MACO_g473.t1	AT2G03340.1	WRKY DNA-binding protein 3	sp|Q9ZQ70|WRKY3_ARATH	Probable WRKY transcription factor 3 OS=Arabidopsis thaliana OX=3702 GN=WRKY3 PE=2 SV=1	PF03106.20	WRKY
MACO_g474.t1	AT3G11810.1	unknown protein; BEST Arabidopsis thaliana protein match is: unknown protein (TAIR:AT2G03330.1); Has 141 Blast hits to 141 proteins in 21 species: Archae - 0; Bacteria - 9; Metazoa - 0; Fungi - 0; Plants - 131; Viruses - 0; Other Eukaryotes - 1 (source: NCBI BLink).	#N/A	#N/A	#N/A	#N/A
MACO_g475.t1	AT1G26660.1	Prefoldin chaperone subunit family protein	#N/A	#N/A	#N/A	#N/A
MACO_g476.t1	AT4G20325.1	FUNCTIONS IN: molecular_function unknown; INVOLVED IN: biological_process unknown; LOCATED IN: nucleus; CONTAINS InterPro DOMAIN/s: Ribonuclease H2, subunit B (InterPro:IPR019024); Has 30201 Blast hits to 17322 proteins in 780 species: Archae - 12; Bacteria - 1396; Metazoa - 17338; Fungi - 3422; Plants - 5037; Viruses - 0; Other Eukaryotes - 2996 (source: NCBI BLink).	#N/A	#N/A	PF09468.15	RNase_H2-Ydr279
MACO_g477.t1	AT1G69440.1	Argonaute family protein	sp|Q9C793|AGO7_ARATH	Protein argonaute 7 OS=Arabidopsis thaliana OX=3702 GN=AGO7 PE=2 SV=1	#N/A	#N/A
MACO_g478.t1	AT1G01970.1	Tetratricopeptide repeat (TPR)-like superfamily protein	sp|Q9LPC4|PPR1_ARATH	Pentatricopeptide repeat-containing protein At1g01970 OS=Arabidopsis thaliana OX=3702 GN=At1g01970 PE=2 SV=1	#N/A	#N/A
MACO_g478.t2	AT1G01970.1	Tetratricopeptide repeat (TPR)-like superfamily protein	sp|Q9LPC4|PPR1_ARATH	Pentatricopeptide repeat-containing protein At1g01970 OS=Arabidopsis thaliana OX=3702 GN=At1g01970 PE=2 SV=1	#N/A	#N/A
MACO_g479.t1	AT1G13990.1	unknown protein; FUNCTIONS IN: molecular_function unknown; INVOLVED IN: biological_process unknown; LOCATED IN: chloroplast; EXPRESSED IN: 23 plant structures; EXPRESSED DURING: 13 growth stages; CONTAINS InterPro DOMAIN/s: Protein of unknown function DUF3110 (InterPro:IPR021503); Has 25 Blast hits to 25 proteins in 8 species: Archae - 0; Bacteria - 0; Metazoa - 0; Fungi - 0; Plants - 25; Viruses…	#N/A	#N/A	#N/A	#N/A
MACO_g480.t1	AT1G14000.1	VH1-interacting kinase	sp|Q9XI87|VIK_ARATH	Serine/threonine-protein kinase VIK OS=Arabidopsis thaliana OX=3702 GN=VIK PE=1 SV=1	#N/A	#N/A
MACO_g480.t2	AT1G14000.1	VH1-interacting kinase	sp|Q9XI87|VIK_ARATH	Serine/threonine-protein kinase VIK OS=Arabidopsis thaliana OX=3702 GN=VIK PE=1 SV=1	#N/A	#N/A
MACO_g481.t1	AT1G26690.1	emp24/gp25L/p24 family/GOLD family protein	sp|Q9LQY3|P24D9_ARATH	Transmembrane emp24 domain-containing protein p24delta9 OS=Arabidopsis thaliana OX=3702 GN=At1g26690 PE=2 SV=1	#N/A	#N/A
MACO_g482.t1	AT1G14060.1	GCK domain-containing protein	#N/A	#N/A	#N/A	#N/A
MACO_g483.t1	#N/A	#N/A	#N/A	#N/A	#N/A	#N/A
MACO_g484.t1	AT5G15310.1	myb domain protein 16	sp|Q9LXF1|MYB16_ARATH	Transcription factor MYB16 OS=Arabidopsis thaliana OX=3702 GN=MYB16 PE=2 SV=1	#N/A	#N/A
MACO_g485.t1	AT1G69490.1	NAC-like, activated by AP3/PI	sp|K4BNG7|NAP2_SOLLC	NAC domain-containing protein 2 OS=Solanum lycopersicum OX=4081 GN=NAP2 PE=2 SV=1	#N/A	#N/A
MACO_g486.t1	AT1G14150.1	PsbQ-like 2	sp|Q9XI73|PNSL2_ARATH	Photosynthetic NDH subunit of lumenal location 2, chloroplastic OS=Arabidopsis thaliana OX=3702 GN=PNSL2 PE=1 SV=1	#N/A	#N/A
MACO_g487.t1	AT1G69510.1	cAMP-regulated phosphoprotein 19-related protein	#N/A	#N/A	#N/A	#N/A
MACO_g487.t2	AT1G69510.1	cAMP-regulated phosphoprotein 19-related protein	#N/A	#N/A	#N/A	#N/A
MACO_g488.t1	AT1G69530.1	expansin A1	sp|Q9C554|EXPA1_ARATH	Expansin-A1 OS=Arabidopsis thaliana OX=3702 GN=EXPA1 PE=2 SV=1	PF01357.26	Expansin_C
MACO_g489.t1	AT2G03050.1	Mitochondrial transcription termination factor family protein	sp|Q84X53|MTEF1_ARATH	Transcription termination factor MTEF1, chloroplastic OS=Arabidopsis thaliana OX=3702 GN=MTERF1 PE=2 SV=2	#N/A	#N/A
MACO_g490.t1	AT1G69560.1	myb domain protein 105	sp|Q5NBM8|CSA_ORYSJ	Transcription factor CSA OS=Oryza sativa subsp. japonica OX=39947 GN=CSA PE=2 SV=2	#N/A	#N/A
MACO_g491.t1	AT5G39670.1	Calcium-binding EF-hand family protein	sp|Q93Z27|CML46_ARATH	Probable calcium-binding protein CML46 OS=Arabidopsis thaliana OX=3702 GN=CML46 PE=1 SV=1	#N/A	#N/A
MACO_g492.t1	#N/A	#N/A	#N/A	#N/A	#N/A	#N/A
MACO_g493.t1	AT5G18240.5	myb-related protein 1	sp|E5L8F7|IPN2_LOTJA	Myb family transcription factor IPN2 OS=Lotus japonicus OX=34305 GN=IPN2 PE=1 SV=1	#N/A	#N/A
MACO_g494.t1	AT2G02960.2	RING/FYVE/PHD zinc finger superfamily protein	#N/A	#N/A	#N/A	#N/A
MACO_g494.t2	AT2G02960.2	RING/FYVE/PHD zinc finger superfamily protein	#N/A	#N/A	#N/A	#N/A
MACO_g495.t1	#N/A	#N/A	#N/A	#N/A	#N/A	#N/A
MACO_g496.t1	AT1G69600.1	zinc finger homeodomain 1	sp|Q9SEZ1|ZHD11_ARATH	Zinc-finger homeodomain protein 11 OS=Arabidopsis thaliana OX=3702 GN=ZHD11 PE=1 SV=1	#N/A	#N/A
MACO_g497.t1	AT5G39785.1	Protein of unknown function (DUF1666)	#N/A	#N/A	#N/A	#N/A
MACO_g498.t1	AT1G26880.1	Ribosomal protein L34e superfamily protein	sp|P41098|RL34_TOBAC	Large ribosomal subunit protein eL34 OS=Nicotiana tabacum OX=4097 GN=RPL34 PE=1 SV=1	#N/A	#N/A
MACO_g499.t1	AT1G26870.1	NAC (No Apical Meristem) domain transcriptional regulator superfamily protein	sp|Q9ZVH0|FEZ_ARATH	Protein FEZ OS=Arabidopsis thaliana OX=3702 GN=FEZ PE=2 SV=1	#N/A	#N/A
MACO_g499.t2	AT1G26870.1	NAC (No Apical Meristem) domain transcriptional regulator superfamily protein	sp|Q9ZVH0|FEZ_ARATH	Protein FEZ OS=Arabidopsis thaliana OX=3702 GN=FEZ PE=2 SV=1	#N/A	#N/A
MACO_g500.t1	AT1G26850.1	S-adenosyl-L-methionine-dependent methyltransferases superfamily protein	sp|B9DFI7|PMT2_ARATH	Probable methyltransferase PMT2 OS=Arabidopsis thaliana OX=3702 GN=At1g26850 PE=2 SV=2	#N/A	#N/A
MACO_g501.t1	AT1G69640.1	sphingoid base hydroxylase 1	sp|Q8VYI1|SBH1_ARATH	Sphinganine C4-monooxygenase 1 OS=Arabidopsis thaliana OX=3702 GN=SBH1 PE=1 SV=1	#N/A	#N/A
MACO_g502.t1	AT1G14300.1	ARM repeat superfamily protein	#N/A	#N/A	PF04063.19	DUF383
MACO_g503.t1	AT2G02910.1	Protein of unknown function (DUF616)	sp|Q9FZ97|MUC70_ARATH	Probable hexosyltransferase MUCI70 OS=Arabidopsis thaliana OX=3702 GN=MUCI70 PE=1 SV=1	#N/A	#N/A
MACO_g504.t1	AT1G14310.1	Haloacid dehalogenase-like hydrolase (HAD) superfamily protein	#N/A	#N/A	#N/A	#N/A
MACO_g505.t1	AT1G26830.1	cullin 3	sp|Q9ZVH4|CUL3A_ARATH	Cullin-3A OS=Arabidopsis thaliana OX=3702 GN=CUL3A PE=1 SV=1	#N/A	#N/A
MACO_g506.t1	AT1G69690.1	TCP family transcription factor	sp|Q9C9L2|TCP15_ARATH	Transcription factor TCP15 OS=Arabidopsis thaliana OX=3702 GN=TCP15 PE=1 SV=1	#N/A	#N/A
MACO_g507.t1	AT5G39850.1	Ribosomal protein S4	sp|Q9FLF0|RS92_ARATH	Small ribosomal subunit protein uS4y OS=Arabidopsis thaliana OX=3702 GN=RPS9C PE=1 SV=1	#N/A	#N/A
MACO_g508.t1	AT1G26920.1	unknown protein; BEST Arabidopsis thaliana protein match is: unknown protein (TAIR:AT1G69760.1); Has 47 Blast hits to 47 proteins in 13 species: Archae - 0; Bacteria - 0; Metazoa - 0; Fungi - 7; Plants - 34; Viruses - 0; Other Eukaryotes - 6 (source: NCBI BLink).	#N/A	#N/A	#N/A	#N/A
MACO_g509.t1	AT2G02870.1	Galactose oxidase/kelch repeat superfamily protein	sp|Q8L736|SKI11_ARATH	F-box/kelch-repeat protein SKIP11 OS=Arabidopsis thaliana OX=3702 GN=SKIP11 PE=1 SV=2	#N/A	#N/A
MACO_g510.t1	AT1G26945.1	basic helix-loop-helix (bHLH) DNA-binding superfamily protein	sp|Q8GW32|PRE6_ARATH	Transcription factor PRE6 OS=Arabidopsis thaliana OX=3702 GN=PRE6 PE=1 SV=1	#N/A	#N/A
MACO_g511.t1	AT1G14340.1	RNA-binding (RRM/RBD/RNP motifs) family protein	#N/A	#N/A	#N/A	#N/A
MACO_g511.t2	AT1G14340.1	RNA-binding (RRM/RBD/RNP motifs) family protein	#N/A	#N/A	#N/A	#N/A
MACO_g512.t1	AT1G69780.1	Homeobox-leucine zipper protein family	sp|Q8LC03|ATB13_ARATH	Homeobox-leucine zipper protein ATHB-13 OS=Arabidopsis thaliana OX=3702 GN=ATHB-13 PE=2 SV=2	#N/A	#N/A
MACO_g513.t1	AT1G14350.1	Duplicated homeodomain-like superfamily protein	sp|Q94FL6|MY124_ARATH	Transcription factor MYB124 OS=Arabidopsis thaliana OX=3702 GN=MYB124 PE=1 SV=1	#N/A	#N/A
MACO_g514.t1	AT1G14360.1	UDP-galactose transporter 3	sp|Q9M9S6|UTR3_ARATH	UDP-galactose/UDP-glucose transporter 3 OS=Arabidopsis thaliana OX=3702 GN=UTR3 PE=1 SV=1	#N/A	#N/A
MACO_g515.t1	AT5G54990.1	RING/U-box superfamily protein	sp|Q9LZJ6|ATL5_ARATH	RING-H2 finger protein ATL5 OS=Arabidopsis thaliana OX=3702 GN=ATL5 PE=2 SV=1	#N/A	#N/A
MACO_g516.t1	AT1G74970.1	ribosomal protein S9	sp|P82278|RR9_SPIOL	Small ribosomal subunit protein uS9c OS=Spinacia oleracea OX=3562 GN=PRPS9 PE=1 SV=2	#N/A	#N/A
MACO_g517.t1	AT1G69800.1	Cystathionine beta-synthase (CBS) protein	sp|Q9CAR3|KINGL_ARATH	SNF1-related protein kinase regulatory subunit gamma-1-like OS=Arabidopsis thaliana OX=3702 GN=CBSCBS2 PE=1 SV=1	#N/A	#N/A
MACO_g518.t1	AT1G14420.1	Pectate lyase family protein	sp|P40973|PLY_LILLO	Pectate lyase OS=Lilium longiflorum OX=4690 PE=2 SV=1	#N/A	#N/A
MACO_g519.t1	AT3G01280.1	voltage dependent anion channel 1	sp|P42056|VDAC2_SOLTU	Mitochondrial outer membrane protein porin of 36 kDa OS=Solanum tuberosum OX=4113 PE=1 SV=2	#N/A	#N/A
MACO_g520.t1	AT5G15080.1	Protein kinase superfamily protein	sp|Q9LFP7|PBL34_ARATH	Serine/threonine-protein kinase PBL34 OS=Arabidopsis thaliana OX=3702 GN=PBL34 PE=1 SV=1	#N/A	#N/A
MACO_g521.t1	AT3G17900.1	unknown protein; FUNCTIONS IN: molecular_function unknown; INVOLVED IN: biological_process unknown; LOCATED IN: cellular_component unknown; EXPRESSED IN: 23 plant structures; EXPRESSED DURING: 13 growth stages; Has 45 Blast hits to 44 proteins in 14 species: Archae - 0; Bacteria - 0; Metazoa - 2; Fungi - 2; Plants - 39; Viruses - 0; Other Eukaryotes - 2 (source: NCBI BLink).	#N/A	#N/A	#N/A	#N/A
MACO_g522.t1	AT1G14430.1	glyoxal oxidase-related protein	sp|Q3HRQ2|GLOX_VITPS	Aldehyde oxidase GLOX OS=Vitis pseudoreticulata OX=231512 GN=GLOX PE=2 SV=1	PF09118.16	GO-like_E_set
MACO_g523.t1	AT1G69850.1	nitrate transporter 1:2	sp|Q8H157|PTR19_ARATH	Protein NRT1/ PTR FAMILY 4.6 OS=Arabidopsis thaliana OX=3702 GN=NPF4.6 PE=1 SV=1	#N/A	#N/A
MACO_g524.t1	AT4G03550.1	glucan synthase-like 5	sp|Q9ZT82|CALSC_ARATH	Callose synthase 12 OS=Arabidopsis thaliana OX=3702 GN=CALS12 PE=2 SV=1	#N/A	#N/A
MACO_g525.t1	AT3G01470.1	homeobox 1	sp|Q02283|HAT5_ARATH	Homeobox-leucine zipper protein HAT5 OS=Arabidopsis thaliana OX=3702 GN=HAT5 PE=1 SV=1	#N/A	#N/A
MACO_g525.t2	AT3G01470.1	homeobox 1	sp|Q02283|HAT5_ARATH	Homeobox-leucine zipper protein HAT5 OS=Arabidopsis thaliana OX=3702 GN=HAT5 PE=1 SV=1	#N/A	#N/A
MACO_g526.t1	AT2G02590.1	FUNCTIONS IN: molecular_function unknown; INVOLVED IN: biological_process unknown; LOCATED IN: chloroplast; EXPRESSED IN: 21 plant structures; EXPRESSED DURING: 13 growth stages; CONTAINS InterPro DOMAIN/s: Putative small multi-drug export (InterPro:IPR009577); Has 405 Blast hits to 405 proteins in 185 species: Archae - 65; Bacteria - 295; Metazoa - 0; Fungi - 0; Plants - 23; Viruses - 0; Other E…	#N/A	#N/A	PF06695.16	Sm_multidrug_ex
MACO_g527.t1	AT1G27050.1	homeobox protein 54	sp|P0CJ66|Y1705_ARATH	Uncharacterized protein At1g27050 OS=Arabidopsis thaliana OX=3702 GN=At1g27050 PE=2 SV=1	#N/A	#N/A
MACO_g528.t1	AT1G27090.1	glycine-rich protein	#N/A	#N/A	#N/A	#N/A
MACO_g529.t1	AT5G39950.1	thioredoxin 2	sp|Q38879|TRXH2_ARATH	Thioredoxin H2 OS=Arabidopsis thaliana OX=3702 GN=TRX2 PE=1 SV=2	#N/A	#N/A
MACO_g530.t1	AT1G59725.1	DNAJ heat shock family protein	sp|B9FHF3|DJB6_ORYSJ	DnaJ protein ERDJ3B OS=Oryza sativa subsp. japonica OX=39947 GN=ERDJ3B PE=1 SV=1	#N/A	#N/A
MACO_g531.t1	AT1G27100.1	Actin cross-linking protein	#N/A	#N/A	#N/A	#N/A
MACO_g532.t1	AT2G38110.1	glycerol-3-phosphate acyltransferase 6	sp|K7PEY4|RAM2_MEDTR	Glycerol-3-phosphate acyltransferase RAM2 OS=Medicago truncatula OX=3880 GN=RAM2 PE=2 SV=1	#N/A	#N/A
MACO_g533.t1	AT1G33610.1	Leucine-rich repeat (LRR) family protein	sp|Q9SHI3|RLP2_ARATH	Receptor-like protein 2 OS=Arabidopsis thaliana OX=3702 GN=RLP2 PE=2 SV=1	#N/A	#N/A
MACO_g534.t1	AT1G59650.1	Protein of unknown function (DUF1336)	#N/A	#N/A	#N/A	#N/A
MACO_g535.t1	AT1G69280.1	unknown protein; BEST Arabidopsis thaliana protein match is: unknown protein (TAIR:AT2G03630.1); Has 885 Blast hits to 474 proteins in 40 species: Archae - 0; Bacteria - 4; Metazoa - 731; Fungi - 9; Plants - 68; Viruses - 0; Other Eukaryotes - 73 (source: NCBI BLink).	#N/A	#N/A	#N/A	#N/A
MACO_g536.t1	AT2G28760.2	UDP-XYL synthase 6	sp|Q9ZV36|UXS6_ARATH	UDP-glucuronic acid decarboxylase 6 OS=Arabidopsis thaliana OX=3702 GN=UXS6 PE=2 SV=1	#N/A	#N/A
MACO_g537.t1	AT1G13700.1	6-phosphogluconolactonase 1	sp|A2YNH4|6PGL2_ORYSI	Probable 6-phosphogluconolactonase 2 OS=Oryza sativa subsp. indica OX=39946 GN=OsI_025867 PE=3 SV=1	PF01182.25	Glucosamine_iso
MACO_g538.t1	AT1G71100.1	Ribose 5-phosphate isomerase, type A protein	sp|Q9C998|RPI1_ARATH	Probable ribose-5-phosphate isomerase 1 OS=Arabidopsis thaliana OX=3702 GN=RPI1 PE=1 SV=1	#N/A	#N/A
MACO_g539.t1	AT3G14250.1	RING/U-box superfamily protein	#N/A	#N/A	#N/A	#N/A
MACO_g540.t1	AT2G16440.1	Minichromosome maintenance (MCM2/3/5) family protein	sp|Q5JKB0|MCM4_ORYSJ	DNA replication licensing factor MCM4 OS=Oryza sativa subsp. japonica OX=39947 GN=MCM4 PE=3 SV=2	#N/A	#N/A
MACO_g541.t1	AT5G66350.1	Lateral root primordium (LRP) protein-related	sp|Q9XGX0|SHI_ARATH	Protein SHORT INTERNODES OS=Arabidopsis thaliana OX=3702 GN=SHI PE=1 SV=1	#N/A	#N/A
MACO_g542.t1	AT1G19790.1	SHI-related sequence 7	sp|Q9FXH7|SRS7_ARATH	Protein SHI RELATED SEQUENCE 7 OS=Arabidopsis thaliana OX=3702 GN=SRS7 PE=1 SV=1	#N/A	#N/A
MACO_g543.t1	AT2G35795.1	Chaperone DnaJ-domain superfamily protein	sp|Q8RV04|TI141_ARATH	Mitochondrial import inner membrane translocase subunit TIM14-1 OS=Arabidopsis thaliana OX=3702 GN=TIM14-1 PE=1 SV=1	#N/A	#N/A
MACO_g544.t1	AT3G56210.1	ARM repeat superfamily protein	#N/A	#N/A	#N/A	#N/A
MACO_g544.t2	AT3G56210.1	ARM repeat superfamily protein	#N/A	#N/A	#N/A	#N/A
MACO_g545.t1	AT5G03040.1	IQ-domain 2	sp|Q93ZH7|IQD2_ARATH	Protein IQ-DOMAIN 2 OS=Arabidopsis thaliana OX=3702 GN=IQD2 PE=1 SV=1	#N/A	#N/A
MACO_g546.t1	AT4G39050.1	Kinesin motor family protein	sp|Q8W5R5|KN7D_ARATH	Kinesin-like protein KIN-7D, mitochondrial OS=Arabidopsis thaliana OX=3702 GN=KIN7D PE=2 SV=1	#N/A	#N/A
MACO_g547.t1	AT3G26120.1	terminal EAR1-like 1	sp|O65001|TE1_MAIZE	Protein terminal ear1 OS=Zea mays OX=4577 GN=TE1 PE=2 SV=1	#N/A	#N/A
MACO_g548.t1	AT4G34640.1	squalene synthase 1	sp|C9E894|SQS2_PANGI	Squalene synthase 2 OS=Panax ginseng OX=4054 GN=SS2 PE=2 SV=1	#N/A	#N/A
MACO_g549.t1	AT4G34660.1	SH3 domain-containing protein	sp|Q8VWF1|SH3P2_ARATH	SH3 domain-containing protein 2 OS=Arabidopsis thaliana OX=3702 GN=SH3P2 PE=1 SV=1	#N/A	#N/A
MACO_g550.t1	AT4G36220.1	ferulic acid 5-hydroxylase 1	sp|Q42600|C84A1_ARATH	Cytochrome P450 84A1 OS=Arabidopsis thaliana OX=3702 GN=CYP84A1 PE=1 SV=1	#N/A	#N/A
MACO_g551.t1	AT5G41980.1	CONTAINS InterPro DOMAIN/s: Putative harbinger transposase-derived nuclease (InterPro:IPR006912); BEST Arabidopsis thaliana protein match is: unknown protein (TAIR:AT1G43722.1); Has 1807 Blast hits to 1807 proteins in 277 species: Archae - 0; Bacteria - 0; Metazoa - 736; Fungi - 347; Plants - 385; Viruses - 0; Other Eukaryotes - 339 (source: NCBI BLink).	#N/A	#N/A	#N/A	#N/A
MACO_g551.t2	AT5G41980.1	CONTAINS InterPro DOMAIN/s: Putative harbinger transposase-derived nuclease (InterPro:IPR006912); BEST Arabidopsis thaliana protein match is: unknown protein (TAIR:AT1G43722.1); Has 1807 Blast hits to 1807 proteins in 277 species: Archae - 0; Bacteria - 0; Metazoa - 736; Fungi - 347; Plants - 385; Viruses - 0; Other Eukaryotes - 339 (source: NCBI BLink).	#N/A	#N/A	#N/A	#N/A
MACO_g552.t1	AT2G21300.1	ATP binding microtubule motor family protein	sp|F4IGL2|KN7E_ARATH	Kinesin-like protein KIN-7E OS=Arabidopsis thaliana OX=3702 GN=KIN7E PE=2 SV=1	#N/A	#N/A
MACO_g553.t1	AT4G34700.1	LYR family of Fe/S cluster biogenesis protein	sp|Q945M1|NDUB9_ARATH	NADH dehydrogenase [ubiquinone] 1 beta subcomplex subunit 9 OS=Arabidopsis thaliana OX=3702 GN=CIB22 PE=1 SV=1	#N/A	#N/A
MACO_g554.t1	AT2G21280.1	NAD(P)-binding Rossmann-fold superfamily protein	sp|Q9SJU9|GC1_ARATH	Epimerase family protein SDR39U1 homolog, chloroplastic OS=Arabidopsis thaliana OX=3702 GN=GC1 PE=2 SV=2	PF08338.16	DUF1731
MACO_g555.t1	AT4G34710.1	arginine decarboxylase 2	sp|A0A1S3WYR7|ADC1B_TOBAC	Arginine decarboxylase 1B, chloroplastic OS=Nicotiana tabacum OX=4097 GN=ADC1B PE=3 SV=1	#N/A	#N/A
MACO_g556.t1	AT1G19910.1	ATPase, F0/V0 complex, subunit C protein	sp|A2ZBW5|VATL_ORYSI	V-type proton ATPase 16 kDa proteolipid subunit OS=Oryza sativa subsp. indica OX=39946 GN=VATP-P1 PE=2 SV=1	#N/A	#N/A
MACO_g557.t1	AT4G38770.1	proline-rich protein 4	sp|Q9T0I5|PRP4_ARATH	Proline-rich protein 4 OS=Arabidopsis thaliana OX=3702 GN=PRP4 PE=2 SV=1	#N/A	#N/A
MACO_g558.t1	AT2G21160.1	Translocon-associated protein (TRAP), alpha subunit	sp|P45434|SSRA_ARATH	Translocon-associated protein subunit alpha OS=Arabidopsis thaliana OX=3702 GN=At2g21160 PE=2 SV=3	PF03896.21	TRAP_alpha
MACO_g559.t1	AT3G19860.1	basic helix-loop-helix (bHLH) DNA-binding superfamily protein	sp|Q9LT23|BH121_ARATH	Transcription factor bHLH121 OS=Arabidopsis thaliana OX=3702 GN=BHLH121 PE=1 SV=1	#N/A	#N/A
MACO_g560.t1	#N/A	#N/A	#N/A	#N/A	#N/A	#N/A
MACO_g561.t1	AT4G34860.1	Plant neutral invertase family protein	sp|Q9SW48|INVB_ARATH	Probable alkaline/neutral invertase B OS=Arabidopsis thaliana OX=3702 GN=INVB PE=1 SV=1	#N/A	#N/A
MACO_g562.t1	AT4G38790.1	ER lumen protein retaining receptor family protein	sp|Q9ZTN2|ERD2_PETHY	ER lumen protein-retaining receptor OS=Petunia hybrida OX=4102 GN=ERD2 PE=2 SV=1	#N/A	#N/A
MACO_g563.t1	AT4G38800.1	methylthioadenosine nucleosidase 1	sp|Q9T0I8|MTN1_ARATH	5'-methylthioadenosine nucleosidase OS=Arabidopsis thaliana OX=3702 GN=MTN1 PE=1 SV=1	#N/A	#N/A
MACO_g564.t1	AT4G00430.1	plasma membrane intrinsic protein 1;4	sp|A0A804KTT0|PIP12_MUSAM	Aquaporin PIP1-2 OS=Musa acuminata subsp. malaccensis OX=214687 GN=PIP1-2 PE=2 SV=1	#N/A	#N/A
MACO_g565.t1	AT4G38840.1	SAUR-like auxin-responsive protein family	sp|P33082|AXX15_SOYBN	Auxin-induced protein X15 OS=Glycine max OX=3847 PE=2 SV=1	#N/A	#N/A
MACO_g566.t1	AT4G38840.1	SAUR-like auxin-responsive protein family	sp|P33080|AX10A_SOYBN	Auxin-induced protein X10A OS=Glycine max OX=3847 PE=2 SV=1	#N/A	#N/A
MACO_g567.t1	AT4G38840.1	SAUR-like auxin-responsive protein family	sp|P33081|AX15A_SOYBN	Auxin-induced protein 15A OS=Glycine max OX=3847 PE=2 SV=1	#N/A	#N/A
MACO_g568.t1	AT3G23330.1	Tetratricopeptide repeat (TPR)-like superfamily protein	sp|Q9LW63|PP251_ARATH	Putative pentatricopeptide repeat-containing protein At3g23330 OS=Arabidopsis thaliana OX=3702 GN=PCMP-H32 PE=3 SV=1	#N/A	#N/A
MACO_g569.t1	AT4G34760.1	SAUR-like auxin-responsive protein family	sp|O65695|SAU50_ARATH	Auxin-responsive protein SAUR50 OS=Arabidopsis thaliana OX=3702 GN=SAUR50 PE=1 SV=1	#N/A	#N/A
MACO_g570.t1	AT3G01130.1	unknown protein; FUNCTIONS IN: molecular_function unknown; INVOLVED IN: biological_process unknown; LOCATED IN: endomembrane system; EXPRESSED IN: male gametophyte, pollen tube; EXPRESSED DURING: M germinated pollen stage; BEST Arabidopsis thaliana protein match is: unknown protein (TAIR:AT5G15320.1); Has 64 Blast hits to 64 proteins in 11 species: Archae - 0; Bacteria - 0; Metazoa - 0; Fungi - 0…	#N/A	#N/A	#N/A	#N/A
MACO_g571.t1	AT4G34740.1	GLN phosphoribosyl pyrophosphate amidotransferase 2	sp|Q9STG9|ASE2_ARATH	Amidophosphoribosyltransferase 2, chloroplastic OS=Arabidopsis thaliana OX=3702 GN=ASE2 PE=1 SV=1	PF13230.11	GATase_4
MACO_g572.t1	#N/A	#N/A	#N/A	#N/A	#N/A	#N/A
MACO_g573.t1	AT4G38900.2	Basic-leucine zipper (bZIP) transcription factor family protein	sp|Q8H1F0|BZP29_ARATH	bZIP transcription factor 29 OS=Arabidopsis thaliana OX=3702 GN=BZIP29 PE=2 SV=1	#N/A	#N/A
MACO_g574.t1	AT4G38495.1	CONTAINS InterPro DOMAIN/s: YL1 nuclear, C-terminal (InterPro:IPR013272); Has 279 Blast hits to 279 proteins in 147 species: Archae - 0; Bacteria - 0; Metazoa - 94; Fungi - 133; Plants - 35; Viruses - 0; Other Eukaryotes - 17 (source: NCBI BLink).	sp|Q8RWS0|EEN_ARATH	Protein EIN6 ENHANCER OS=Arabidopsis thaliana OX=3702 GN=EEN PE=1 SV=1	#N/A	#N/A
MACO_g574.t2	AT4G38495.1	CONTAINS InterPro DOMAIN/s: YL1 nuclear, C-terminal (InterPro:IPR013272); Has 279 Blast hits to 279 proteins in 147 species: Archae - 0; Bacteria - 0; Metazoa - 94; Fungi - 133; Plants - 35; Viruses - 0; Other Eukaryotes - 17 (source: NCBI BLink).	sp|Q8RWS0|EEN_ARATH	Protein EIN6 ENHANCER OS=Arabidopsis thaliana OX=3702 GN=EEN PE=1 SV=1	#N/A	#N/A
MACO_g574.t3	AT4G38495.1	CONTAINS InterPro DOMAIN/s: YL1 nuclear, C-terminal (InterPro:IPR013272); Has 279 Blast hits to 279 proteins in 147 species: Archae - 0; Bacteria - 0; Metazoa - 94; Fungi - 133; Plants - 35; Viruses - 0; Other Eukaryotes - 17 (source: NCBI BLink).	sp|Q8RWS0|EEN_ARATH	Protein EIN6 ENHANCER OS=Arabidopsis thaliana OX=3702 GN=EEN PE=1 SV=1	PF08265.16	YL1_C
MACO_g575.t1	AT2G21240.1	basic pentacysteine 4	sp|Q8S8C6|BPC4_ARATH	Protein BASIC PENTACYSTEINE4 OS=Arabidopsis thaliana OX=3702 GN=BPC4 PE=1 SV=1	#N/A	#N/A
MACO_g576.t1	AT4G34870.1	rotamase cyclophilin 5	sp|Q8W171|CYP1_SOYBN	Peptidyl-prolyl cis-trans isomerase 1 OS=Glycine max OX=3847 GN=Cyp1 PE=2 SV=1	#N/A	#N/A
MACO_g577.t1	AT4G34870.1	rotamase cyclophilin 5	sp|Q39613|CYPH_CATRO	Peptidyl-prolyl cis-trans isomerase OS=Catharanthus roseus OX=4058 GN=PCKR1 PE=1 SV=1	#N/A	#N/A
MACO_g578.t1	AT2G21120.1	Protein of unknown function (DUF803)	sp|Q8GWX2|NIPA6_ARATH	Probable magnesium transporter NIPA6 OS=Arabidopsis thaliana OX=3702 GN=At2g21120 PE=2 SV=1	PF05653.19	Mg_trans_NIPA
MACO_g579.t1	AT4G38710.1	glycine-rich protein	sp|Q9SZP8|IF4B3_ARATH	Eukaryotic translation initiation factor 4B3 OS=Arabidopsis thaliana OX=3702 GN=EIF4B3 PE=1 SV=1	#N/A	#N/A
MACO_g580.t1	AT2G16640.1	multimeric translocon complex in the outer envelope membrane 132	sp|Q9SLF3|TC132_ARATH	Translocase of chloroplast 132, chloroplastic OS=Arabidopsis thaliana OX=3702 GN=TOC132 PE=1 SV=1	#N/A	#N/A
MACO_g581.t1	AT2G21050.1	like AUXIN RESISTANT 2	sp|Q9S836|LAX2_ARATH	Auxin transporter-like protein 2 OS=Arabidopsis thaliana OX=3702 GN=LAX2 PE=2 SV=1	#N/A	#N/A
MACO_g582.t1	AT5G20950.1	Glycosyl hydrolase family protein	sp|A5JTQ3|XYL2_MEDSV	Beta-xylosidase/alpha-L-arabinofuranosidase 2 OS=Medicago sativa subsp. varia OX=36902 GN=Xyl2 PE=2 SV=1	#N/A	#N/A
MACO_g583.t1	AT4G38650.1	Glycosyl hydrolase family 10 protein	sp|Q84WT5|XYN5L_ARATH	Endo-1,4-beta-xylanase 5-like OS=Arabidopsis thaliana OX=3702 GN=At4g33820 PE=2 SV=1	#N/A	#N/A
MACO_g584.t1	AT2G16660.1	Major facilitator superfamily protein	sp|F4I9E1|NFD4_ARATH	Protein NUCLEAR FUSION DEFECTIVE 4 OS=Arabidopsis thaliana OX=3702 GN=NFD4 PE=3 SV=1	#N/A	#N/A
MACO_g585.t1	AT4G34960.1	Cyclophilin-like peptidyl-prolyl cis-trans isomerase family protein	sp|O49605|CP21A_ARATH	Peptidyl-prolyl cis-trans isomerase CYP21-1 OS=Arabidopsis thaliana OX=3702 GN=CYP21-1 PE=2 SV=1	#N/A	#N/A
MACO_g586.t1	AT2G16700.1	actin depolymerizing factor 5	sp|Q9ZNT3|ADF5_ARATH	Actin-depolymerizing factor 5 OS=Arabidopsis thaliana OX=3702 GN=ADF5 PE=1 SV=1	#N/A	#N/A
MACO_g587.t1	AT4G34980.1	subtilisin-like serine protease 2	sp|O49607|SBT16_ARATH	Subtilisin-like protease SBT1.6 OS=Arabidopsis thaliana OX=3702 GN=SBT1.6 PE=2 SV=1	#N/A	#N/A
MACO_g588.t1	AT1G65870.1	Disease resistance-responsive (dirigent-like protein) family protein	sp|Q9SS03|DIR21_ARATH	Dirigent protein 21 OS=Arabidopsis thaliana OX=3702 GN=DIR21 PE=3 SV=1	#N/A	#N/A
MACO_g589.t1	AT5G66140.1	proteasome alpha subunit D2	sp|Q9SXU1|PSA7_CICAR	Proteasome subunit alpha type-7 OS=Cicer arietinum OX=3827 GN=PAD1 PE=2 SV=1	#N/A	#N/A
MACO_g590.t1	AT5G08180.1	Ribosomal protein L7Ae/L30e/S12e/Gadd45 family protein	sp|Q9LEY9|NHP2_ARATH	H/ACA ribonucleoprotein complex subunit 2-like protein OS=Arabidopsis thaliana OX=3702 GN=At5g08180 PE=1 SV=1	#N/A	#N/A
MACO_g591.t1	AT4G38620.1	myb domain protein 4	sp|F1B281|EBIII_PETHY	MYB-like transcription factor 4 OS=Petunia hybrida OX=4102 GN=MYB4 PE=2 SV=1	#N/A	#N/A
MACO_g592.t1	AT3G23880.1	F-box and associated interaction domains-containing protein	sp|Q9LIR8|FBK67_ARATH	F-box/kelch-repeat protein At3g23880 OS=Arabidopsis thaliana OX=3702 GN=At3g23880 PE=2 SV=1	#N/A	#N/A
MACO_g593.t1	AT5G07610.1	F-box family protein	sp|Q9FLS0|FB253_ARATH	F-box protein At5g07610 OS=Arabidopsis thaliana OX=3702 GN=At5g07610 PE=2 SV=1	#N/A	#N/A
MACO_g594.t1	AT5G06950.1	bZIP transcription factor family protein	sp|Q41558|HBP1C_WHEAT	Transcription factor HBP-1b(c1) (Fragment) OS=Triticum aestivum OX=4565 PE=1 SV=2	#N/A	#N/A
MACO_g595.t1	AT5G24600.1	Protein of unknown function, DUF599	#N/A	#N/A	#N/A	#N/A
MACO_g596.t1	AT1G18000.1	Major facilitator superfamily protein	sp|Q56WD3|UN931_ARATH	UNC93-like protein 1 OS=Arabidopsis thaliana OX=3702 GN=At1g18000 PE=2 SV=2	#N/A	#N/A
MACO_g597.t1	AT1G70150.1	zinc ion binding	#N/A	#N/A	#N/A	#N/A
MACO_g597.t2	AT1G70150.1	zinc ion binding	#N/A	#N/A	#N/A	#N/A
MACO_g597.t3	AT1G70150.1	zinc ion binding	#N/A	#N/A	#N/A	#N/A
MACO_g598.t1	AT4G27585.1	SPFH/Band 7/PHB domain-containing membrane-associated protein family	#N/A	#N/A	PF16200.10	Band_7_C
MACO_g598.t2	AT4G27585.1	SPFH/Band 7/PHB domain-containing membrane-associated protein family	#N/A	#N/A	PF01145.30	Band_7
MACO_g599.t1	AT5G55830.1	Concanavalin A-like lectin protein kinase family protein	sp|Q9FHG4|LRKS7_ARATH	Probable L-type lectin-domain containing receptor kinase S.7 OS=Arabidopsis thaliana OX=3702 GN=LECRKS7 PE=2 SV=1	#N/A	#N/A
MACO_g599.t2	AT5G55830.1	Concanavalin A-like lectin protein kinase family protein	sp|Q9FHG4|LRKS7_ARATH	Probable L-type lectin-domain containing receptor kinase S.7 OS=Arabidopsis thaliana OX=3702 GN=LECRKS7 PE=2 SV=1	#N/A	#N/A
MACO_g600.t1	AT4G10450.1	Ribosomal protein L6 family	sp|P30707|RL9_PEA	Large ribosomal subunit protein uL6 OS=Pisum sativum OX=3888 GN=RPL9 PE=2 SV=1	#N/A	#N/A
MACO_g601.t1	AT5G07050.1	nodulin MtN21 /EamA-like transporter family protein	sp|Q9FL41|WTR38_ARATH	WAT1-related protein At5g07050 OS=Arabidopsis thaliana OX=3702 GN=At5g07050 PE=2 SV=1	#N/A	#N/A
MACO_g602.t1	#N/A	#N/A	#N/A	#N/A	#N/A	#N/A
MACO_g603.t1	AT5G54130.2	Calcium-binding endonuclease/exonuclease/phosphatase family	sp|O81916|YC22_ARATH	Uncharacterized calcium-binding protein At1g02270 OS=Arabidopsis thaliana OX=3702 GN=At1g02270 PE=2 SV=2	#N/A	#N/A
MACO_g604.t1	AT5G24590.2	TCV-interacting protein	sp|Q9LKG8|NAC91_ARATH	NAC domain-containing protein 91 OS=Arabidopsis thaliana OX=3702 GN=NAC091 PE=1 SV=1	#N/A	#N/A
MACO_g604.t2	AT5G24590.2	TCV-interacting protein	sp|Q9LKG8|NAC91_ARATH	NAC domain-containing protein 91 OS=Arabidopsis thaliana OX=3702 GN=NAC091 PE=1 SV=1	#N/A	#N/A
MACO_g605.t1	AT5G54140.1	IAA-leucine-resistant (ILR1)-like 3	sp|Q7XUA8|ILL5_ORYSJ	IAA-amino acid hydrolase ILR1-like 5 OS=Oryza sativa subsp. japonica OX=39947 GN=ILL5 PE=2 SV=1	#N/A	#N/A
MACO_g606.t1	AT5G24580.2	Heavy metal transport/detoxification superfamily protein	sp|Q9FLU5|HIP9_ARATH	Heavy metal-associated isoprenylated plant protein 9 OS=Arabidopsis thaliana OX=3702 GN=HIPP09 PE=2 SV=1	PF15643.11	Tox-PL-2
MACO_g607.t1	AT4G27590.1	Heavy metal transport/detoxification superfamily protein	sp|F4IQG4|HIP30_ARATH	Heavy metal-associated isoprenylated plant protein 30 OS=Arabidopsis thaliana OX=3702 GN=HIPP30 PE=1 SV=1	#N/A	#N/A
MACO_g608.t1	#N/A	#N/A	#N/A	#N/A	#N/A	#N/A
MACO_g609.t1	AT3G49490.1	unknown protein; Has 722 Blast hits to 186 proteins in 64 species: Archae - 0; Bacteria - 30; Metazoa - 72; Fungi - 48; Plants - 38; Viruses - 0; Other Eukaryotes - 534 (source: NCBI BLink).	#N/A	#N/A	#N/A	#N/A
MACO_g610.t1	AT1G05260.1	Peroxidase superfamily protein	sp|A7QEU4|PER5_VITVI	Peroxidase 5 OS=Vitis vinifera OX=29760 GN=GSVIVT00037159001 PE=1 SV=2	#N/A	#N/A
MACO_g611.t1	AT3G49470.1	nascent polypeptide-associated complex subunit alpha-like protein 2	sp|Q94JX9|NACA2_ARATH	Nascent polypeptide-associated complex subunit alpha-like protein 2 OS=Arabidopsis thaliana OX=3702 GN=At3g49470 PE=2 SV=2	#N/A	#N/A
MACO_g612.t1	AT4G27660.1	unknown protein; BEST Arabidopsis thaliana protein match is: unknown protein (TAIR:AT5G54150.1); Has 115 Blast hits to 109 proteins in 25 species: Archae - 0; Bacteria - 0; Metazoa - 10; Fungi - 0; Plants - 100; Viruses - 0; Other Eukaryotes - 5 (source: NCBI BLink).	sp|Q9SK71|RIN13_ARATH	RPM1 interacting protein 13 OS=Arabidopsis thaliana OX=3702 GN=RIN13 PE=1 SV=1	#N/A	#N/A
MACO_g613.t1	AT5G54160.1	O-methyltransferase 1	sp|Q8W013|COMT1_CATRO	Caffeic acid 3-O-methyltransferase OS=Catharanthus roseus OX=4058 GN=COMT1 PE=2 SV=1	PF08100.16	Dimerisation
MACO_g614.t1	AT5G54160.1	O-methyltransferase 1	sp|Q9XGW0|COMT1_OCIBA	Caffeic acid 3-O-methyltransferase 1 OS=Ocimum basilicum OX=39350 GN=COMT1 PE=2 SV=1	PF00891.23	Methyltransf_2
MACO_g615.t1	AT5G24530.1	2-oxoglutarate (2OG) and Fe(II)-dependent oxygenase superfamily protein	sp|Q9FLV0|DMR6_ARATH	Protein DOWNY MILDEW RESISTANCE 6 OS=Arabidopsis thaliana OX=3702 GN=DMR6 PE=1 SV=1	#N/A	#N/A
MACO_g616.t1	AT2G28130.1	unknown protein; FUNCTIONS IN: molecular_function unknown; INVOLVED IN: biological_process unknown; LOCATED IN: cellular_component unknown; EXPRESSED IN: 25 plant structures; EXPRESSED DURING: 13 growth stages; Has 35333 Blast hits to 34131 proteins in 2444 species: Archae - 798; Bacteria - 22429; Metazoa - 974; Fungi - 991; Plants - 531; Viruses - 0; Other Eukaryotes - 9610 (source: NCBI BLink).	#N/A	#N/A	PF14816.11	CANIN
MACO_g617.t1	AT2G28110.1	Exostosin family protein	sp|Q9ZUV3|IRX7_ARATH	Probable glucuronoxylan glucuronosyltransferase IRX7 OS=Arabidopsis thaliana OX=3702 GN=IRX7 PE=2 SV=1	#N/A	#N/A
MACO_g618.t1	AT2G36870.1	xyloglucan endotransglucosylase/hydrolase 32	sp|Q9SJL9|XTH32_ARATH	Probable xyloglucan endotransglucosylase/hydrolase protein 32 OS=Arabidopsis thaliana OX=3702 GN=XTH32 PE=2 SV=1	#N/A	#N/A
MACO_g619.t1	AT5G22950.1	SNF7 family protein	sp|Q9FFB3|VP241_ARATH	Vacuolar protein sorting-associated protein 24 homolog 1 OS=Arabidopsis thaliana OX=3702 GN=VPS24-1 PE=1 SV=1	#N/A	#N/A
MACO_g620.t1	#N/A	#N/A	#N/A	#N/A	#N/A	#N/A
MACO_g621.t1	AT1G63900.1	E3 Ubiquitin ligase family protein	sp|Q8L7N4|SP1_ARATH	E3 ubiquitin-protein ligase SP1 OS=Arabidopsis thaliana OX=3702 GN=SP1 PE=1 SV=1	PF12483.13	GIDE
MACO_g622.t1	#N/A	#N/A	#N/A	#N/A	#N/A	#N/A
MACO_g622.t2	AT5G07610.1	F-box family protein	sp|Q9FLS0|FB253_ARATH	F-box protein At5g07610 OS=Arabidopsis thaliana OX=3702 GN=At5g07610 PE=2 SV=1	#N/A	#N/A
MACO_g623.t1	AT4G02930.1	GTP binding Elongation factor Tu family protein	sp|Q9ZT91|EFTM_ARATH	Elongation factor Tu, mitochondrial OS=Arabidopsis thaliana OX=3702 GN=TUFA PE=1 SV=1	PF00009.32	GTP_EFTU
MACO_g624.t1	AT4G02920.1	unknown protein; BEST Arabidopsis thaliana protein match is: unknown protein (TAIR:AT1G03340.1); Has 41 Blast hits to 41 proteins in 12 species: Archae - 0; Bacteria - 0; Metazoa - 0; Fungi - 0; Plants - 41; Viruses - 0; Other Eukaryotes - 0 (source: NCBI BLink).	#N/A	#N/A	#N/A	#N/A
MACO_g625.t1	AT3G06190.1	BTB-POZ and MATH domain 2	sp|Q9M8J9|BPM2_ARATH	BTB/POZ and MATH domain-containing protein 2 OS=Arabidopsis thaliana OX=3702 GN=BPM2 PE=1 SV=1	#N/A	#N/A
MACO_g626.t1	AT1G03330.1	Small nuclear ribonucleoprotein family protein	sp|Q1H595|LSM2_ARATH	Sm-like protein LSM2 OS=Arabidopsis thaliana OX=3702 GN=LSM2 PE=1 SV=1	#N/A	#N/A
MACO_g627.t1	#N/A	#N/A	#N/A	#N/A	#N/A	#N/A
MACO_g628.t1	AT2G48100.1	Exonuclease family protein	#N/A	#N/A	#N/A	#N/A
MACO_g628.t2	AT3G27970.1	Exonuclease family protein	#N/A	#N/A	#N/A	#N/A
MACO_g629.t1	AT3G23590.1	REF4-related 1	sp|Q9LUG9|MD33A_ARATH	Mediator of RNA polymerase II transcription subunit 33A OS=Arabidopsis thaliana OX=3702 GN=MED33A PE=1 SV=1	#N/A	#N/A
MACO_g630.t1	AT3G63070.1	Tudor/PWWP/MBT domain-containing protein	sp|F4IZM8|HUAL3_ARATH	Protein HUA2-LIKE 3 OS=Arabidopsis thaliana OX=3702 GN=HULK3 PE=2 SV=1	#N/A	#N/A
MACO_g631.t1	AT3G63060.1	EID1-like 3	sp|Q93ZT5|EDL3_ARATH	EID1-like F-box protein 3 OS=Arabidopsis thaliana OX=3702 GN=EDL3 PE=2 SV=1	#N/A	#N/A
MACO_g632.t1	AT4G02900.1	ERD (early-responsive to dehydration stress) family protein	sp|Q9SY14|CSCL2_ARATH	CSC1-like protein At4g02900 OS=Arabidopsis thaliana OX=3702 GN=At4g02900 PE=3 SV=1	#N/A	#N/A
MACO_g633.t1	AT2G48120.1	pale cress protein (PAC)	sp|Q39089|PAC_ARATH	Protein PALE CRESS, chloroplastic OS=Arabidopsis thaliana OX=3702 GN=PAC PE=2 SV=1	#N/A	#N/A
MACO_g634.t1	AT2G48150.1	glutathione peroxidase 4	sp|Q8L910|GPX4_ARATH	Probable glutathione peroxidase 4 OS=Arabidopsis thaliana OX=3702 GN=GPX4 PE=2 SV=1	#N/A	#N/A
MACO_g635.t1	AT1G03290.1	unknown protein; BEST Arabidopsis thaliana protein match is: unknown protein (TAIR:AT4G02880.2); Has 13587 Blast hits to 10183 proteins in 1114 species: Archae - 257; Bacteria - 2402; Metazoa - 5637; Fungi - 960; Plants - 675; Viruses - 54; Other Eukaryotes - 3602 (source: NCBI BLink).	#N/A	#N/A	#N/A	#N/A
MACO_g636.t1	AT4G14240.1	CBS domain-containing protein with a domain of unknown function (DUF21)	sp|Q67XQ0|Y4424_ARATH	DUF21 domain-containing protein At4g14240 OS=Arabidopsis thaliana OX=3702 GN=CBSDUF1 PE=1 SV=1	#N/A	#N/A
MACO_g637.t1	AT3G63090.1	Ubiquitin carboxyl-terminal hydrolase family protein	sp|Q689D6|RPD1_ARATH	Protein ROOT PRIMORDIUM DEFECTIVE 1 OS=Arabidopsis thaliana OX=3702 GN=RPD1 PE=1 SV=1	#N/A	#N/A
MACO_g638.t1	AT3G63110.1	isopentenyltransferase 3	sp|Q93WC9|IPT3_ARATH	Adenylate isopentenyltransferase 3, chloroplastic OS=Arabidopsis thaliana OX=3702 GN=IPT3 PE=1 SV=1	#N/A	#N/A
MACO_g639.t1	#N/A	#N/A	#N/A	#N/A	#N/A	#N/A
MACO_g640.t1	AT1G03250.1	unknown protein; Has 89 Blast hits to 89 proteins in 31 species: Archae - 0; Bacteria - 0; Metazoa - 31; Fungi - 0; Plants - 48; Viruses - 0; Other Eukaryotes - 10 (source: NCBI BLink).	#N/A	#N/A	PF13902.11	R3H-assoc
MACO_g641.t1	AT4G02860.1	Phenazine biosynthesis PhzC/PhzF protein	#N/A	#N/A	PF02567.21	PhzC-PhzF
MACO_g642.t1	AT1G67630.1	DNA polymerase alpha 2	#N/A	#N/A	PF22062.1	DPOA2_OB
MACO_g643.t1	#N/A	#N/A	#N/A	#N/A	#N/A	#N/A
MACO_g643.t2	AT5G07610.1	F-box family protein	sp|Q9FLS0|FB253_ARATH	F-box protein At5g07610 OS=Arabidopsis thaliana OX=3702 GN=At5g07610 PE=2 SV=1	#N/A	#N/A
MACO_g644.t1	#N/A	#N/A	#N/A	#N/A	#N/A	#N/A
MACO_g645.t1	AT3G07590.1	Small nuclear ribonucleoprotein family protein	sp|Q9SSF1|SMD1A_ARATH	Small nuclear ribonucleoprotein SmD1a OS=Arabidopsis thaliana OX=3702 GN=SMD1A PE=3 SV=1	#N/A	#N/A
MACO_g646.t1	AT2G27310.1	F-box family protein	sp|Q9XIN8|FB119_ARATH	F-box protein At2g27310 OS=Arabidopsis thaliana OX=3702 GN=At2g27310 PE=2 SV=1	#N/A	#N/A
MACO_g647.t1	AT5G19160.1	TRICHOME BIREFRINGENCE-LIKE 11	sp|Q5BPJ0|TBL11_ARATH	Protein trichome birefringence-like 11 OS=Arabidopsis thaliana OX=3702 GN=TBL11 PE=2 SV=1	#N/A	#N/A
MACO_g648.t1	#N/A	#N/A	#N/A	#N/A	#N/A	#N/A
MACO_g649.t1	AT5G46610.1	Aluminium activated malate transporter family protein	sp|Q9LS22|ALMTE_ARATH	Aluminum-activated malate transporter 14 OS=Arabidopsis thaliana OX=3702 GN=ALMT14 PE=2 SV=1	#N/A	#N/A
MACO_g650.t1	AT4G09820.1	basic helix-loop-helix (bHLH) DNA-binding superfamily protein	sp|A0A2R6QE26|BHL42_ACTCC	Transcription factor BHLH42 OS=Actinidia chinensis var. chinensis OX=1590841 GN=BHLH42 PE=1 SV=1	#N/A	#N/A
MACO_g650.t2	AT4G09820.1	basic helix-loop-helix (bHLH) DNA-binding superfamily protein	sp|A0A2R6QE26|BHL42_ACTCC	Transcription factor BHLH42 OS=Actinidia chinensis var. chinensis OX=1590841 GN=BHLH42 PE=1 SV=1	#N/A	#N/A
MACO_g651.t1	AT1G03190.1	RAD3-like DNA-binding helicase protein	sp|Q8W4M7|ERCC2_ARATH	General transcription and DNA repair factor IIH helicase subunit XPD OS=Arabidopsis thaliana OX=3702 GN=XPD PE=1 SV=1	PF06777.16	HBB
MACO_g652.t1	AT1G03180.1	unknown protein; Has 36 Blast hits to 36 proteins in 15 species: Archae - 0; Bacteria - 0; Metazoa - 3; Fungi - 0; Plants - 33; Viruses - 0; Other Eukaryotes - 0 (source: NCBI BLink).	#N/A	#N/A	#N/A	#N/A
MACO_g653.t1	AT5G67150.1	HXXXD-type acyl-transferase family protein	sp|Q9FH97|EPS1_ARATH	Protein ENHANCED PSEUDOMONAS SUSCEPTIBILITY 1 OS=Arabidopsis thaliana OX=3702 GN=EPS1 PE=1 SV=1	#N/A	#N/A
MACO_g653.t2	AT5G67150.1	HXXXD-type acyl-transferase family protein	sp|Q9SND9|Y3028_ARATH	Uncharacterized acetyltransferase At3g50280 OS=Arabidopsis thaliana OX=3702 GN=At3g50280 PE=3 SV=1	#N/A	#N/A
MACO_g654.t1	AT4G02830.2	unknown protein; FUNCTIONS IN: molecular_function unknown; INVOLVED IN: biological_process unknown; LOCATED IN: cellular_component unknown.	#N/A	#N/A	#N/A	#N/A
MACO_g655.t1	AT4G02820.1	Pentatricopeptide repeat (PPR) superfamily protein	sp|Q9SY07|PP302_ARATH	Pentatricopeptide repeat-containing protein At4g02820, mitochondrial OS=Arabidopsis thaliana OX=3702 GN=At4g02820 PE=2 SV=1	#N/A	#N/A
MACO_g656.t1	AT5G27540.1	MIRO-related GTP-ase 1	sp|Q8RXF8|MIRO1_ARATH	Mitochondrial Rho GTPase 1 OS=Arabidopsis thaliana OX=3702 GN=MIRO1 PE=1 SV=1	PF08356.17	EF_assoc_2
MACO_g657.t1	AT5G19260.1	Protein of unknown function (DUF3049)	sp|Q6NMR8|FAF3_ARATH	Protein FANTASTIC FOUR 3 OS=Arabidopsis thaliana OX=3702 GN=FAF3 PE=2 SV=1	#N/A	#N/A
MACO_g658.t1	AT1G03160.1	FZO-like	sp|Q1KPV0|FZL_ARATH	Probable transmembrane GTPase FZO-like, chloroplastic OS=Arabidopsis thaliana OX=3702 GN=FZL PE=1 SV=1	PF05049.18	IIGP
MACO_g659.t1	AT4G02800.1	unknown protein; FUNCTIONS IN: molecular_function unknown; INVOLVED IN: biological_process unknown; LOCATED IN: chloroplast; EXPRESSED IN: 16 plant structures; EXPRESSED DURING: 9 growth stages; BEST Arabidopsis thaliana protein match is: unknown protein (TAIR:AT5G01970.1); Has 3209 Blast hits to 2720 proteins in 308 species: Archae - 13; Bacteria - 213; Metazoa - 1207; Fungi - 247; Plants - 183;…	#N/A	#N/A	#N/A	#N/A
MACO_g660.t1	AT3G63140.1	chloroplast stem-loop binding protein of 41 kDa	sp|Q9LYA9|CP41A_ARATH	Chloroplast stem-loop binding protein of 41 kDa a, chloroplastic OS=Arabidopsis thaliana OX=3702 GN=CSP41A PE=1 SV=1	#N/A	#N/A
MACO_g661.t1	AT3G63130.1	RAN GTPase activating protein 1	sp|Q9LE82|RAGP1_ARATH	RAN GTPase-activating protein 1 OS=Arabidopsis thaliana OX=3702 GN=RANGAP1 PE=1 SV=1	#N/A	#N/A
MACO_g662.t1	AT3G63120.1	cyclin p1;1	sp|Q75HV0|CCP31_ORYSJ	Cyclin-P3-1 OS=Oryza sativa subsp. japonica OX=39947 GN=CYCP3-1 PE=3 SV=1	#N/A	#N/A
MACO_g663.t1	AT5G19330.1	ARM repeat protein interacting with ABF2	sp|B9DHT4|ARIA_ARATH	ARM REPEAT PROTEIN INTERACTING WITH ABF2 OS=Arabidopsis thaliana OX=3702 GN=ARIA PE=1 SV=2	#N/A	#N/A
MACO_g664.t1	AT3G63200.1	PATATIN-like protein 9	sp|Q93ZQ3|PLP9_ARATH	Probable inactive patatin-like protein 9 OS=Arabidopsis thaliana OX=3702 GN=PLP9 PE=2 SV=1	#N/A	#N/A
MACO_g665.t1	AT5G26330.1	Cupredoxin superfamily protein	sp|P80728|MAVI_CUCPE	Mavicyanin OS=Cucurbita pepo OX=3663 PE=1 SV=1	#N/A	#N/A
MACO_g666.t1	AT3G63190.1	ribosome recycling factor, chloroplast precursor	sp|P37706|RRFC_DAUCA	Ribosome-recycling factor, chloroplastic (Fragment) OS=Daucus carota OX=4039 GN=RRF PE=2 SV=2	PF01765.24	RRF
MACO_g667.t1	AT5G05340.1	Peroxidase superfamily protein	sp|Q02200|PERX_NICSY	Lignin-forming anionic peroxidase OS=Nicotiana sylvestris OX=4096 PE=2 SV=1	#N/A	#N/A
MACO_g667.t2	AT5G05340.1	Peroxidase superfamily protein	sp|Q02200|PERX_NICSY	Lignin-forming anionic peroxidase OS=Nicotiana sylvestris OX=4096 PE=2 SV=1	#N/A	#N/A
MACO_g667.t3	AT1G14550.1	Peroxidase superfamily protein	sp|Q02200|PERX_NICSY	Lignin-forming anionic peroxidase OS=Nicotiana sylvestris OX=4096 PE=2 SV=1	#N/A	#N/A
MACO_g667.t4	AT5G05340.1	Peroxidase superfamily protein	sp|Q02200|PERX_NICSY	Lignin-forming anionic peroxidase OS=Nicotiana sylvestris OX=4096 PE=2 SV=1	#N/A	#N/A
MACO_g668.t1	AT3G22380.1	time for coffee	sp|Q94KE2|TIC_ARATH	Protein TIME FOR COFFEE OS=Arabidopsis thaliana OX=3702 GN=TIC PE=1 SV=2	#N/A	#N/A
MACO_g669.t1	AT3G63170.1	Chalcone-flavanone isomerase family protein	sp|Q9M1X2|FAP1_ARATH	Fatty-acid-binding protein 1 OS=Arabidopsis thaliana OX=3702 GN=FAP1 PE=1 SV=1	#N/A	#N/A
MACO_g670.t1	AT4G02780.1	Terpenoid cyclases/Protein prenyltransferases superfamily protein	sp|A0A0U3LQ20|CPS5_SALMI	Ent-copalyl diphosphate synthase, chloroplastic OS=Salvia miltiorrhiza OX=226208 GN=CPS5 PE=1 SV=1	#N/A	#N/A
MACO_g670.t2	AT4G02780.1	Terpenoid cyclases/Protein prenyltransferases superfamily protein	sp|A0A0U3LQ20|CPS5_SALMI	Ent-copalyl diphosphate synthase, chloroplastic OS=Salvia miltiorrhiza OX=226208 GN=CPS5 PE=1 SV=1	#N/A	#N/A
MACO_g671.t1	AT4G02760.1	RNI-like superfamily protein	sp|Q9SY03|FB219_ARATH	F-box protein At4g02760 OS=Arabidopsis thaliana OX=3702 GN=At4g02760 PE=4 SV=2	#N/A	#N/A
MACO_g672.t1	AT4G02730.1	Transducin/WD40 repeat-like superfamily protein	sp|Q9SY00|WDR5B_ARATH	COMPASS-like H3K4 histone methylase component WDR5B OS=Arabidopsis thaliana OX=3702 GN=WDR5B PE=1 SV=1	PF17005.10	WD40_like
MACO_g673.t1	#N/A	#N/A	#N/A	#N/A	#N/A	#N/A
MACO_g674.t1	AT3G04860.1	Plant protein of unknown function (DUF868)	#N/A	#N/A	#N/A	#N/A
MACO_g675.t1	AT4G02720.1	unknown protein; FUNCTIONS IN: molecular_function unknown; INVOLVED IN: biological_process unknown; EXPRESSED IN: 25 plant structures; EXPRESSED DURING: 14 growth stages; CONTAINS InterPro DOMAIN/s: Protein of unknown function DUF926 (InterPro:IPR009269); Has 30201 Blast hits to 17322 proteins in 780 species: Archae - 12; Bacteria - 1396; Metazoa - 17338; Fungi - 3422; Plants - 5037; Viruses - 0;…	#N/A	#N/A	PF06047.16	Nkap_C
MACO_g676.t1	#N/A	#N/A	#N/A	#N/A	#N/A	#N/A
MACO_g677.t1	AT3G04920.1	Ribosomal protein S24e family protein	sp|Q9SS17|RS241_ARATH	Small ribosomal subunit protein eS24z OS=Arabidopsis thaliana OX=3702 GN=RPS24A PE=2 SV=1	#N/A	#N/A
MACO_g678.t1	AT1G22780.1	Ribosomal protein S13/S18 family	sp|P34788|RS18_ARATH	Small ribosomal subunit protein uS13z/uS13y/uS13x OS=Arabidopsis thaliana OX=3702 GN=RPS18A PE=1 SV=1	PF00416.27	Ribosomal_S13
MACO_g679.t1	AT2G32100.1	ovate family protein 16	sp|Q9SKY9|OFP16_ARATH	Transcription repressor OFP16 OS=Arabidopsis thaliana OX=3702 GN=OFP16 PE=2 SV=1	#N/A	#N/A
MACO_g680.t1	#N/A	#N/A	#N/A	#N/A	#N/A	#N/A
MACO_g681.t1	AT3G22530.1	unknown protein; FUNCTIONS IN: molecular_function unknown; INVOLVED IN: biological_process unknown; LOCATED IN: plasma membrane; EXPRESSED IN: 25 plant structures; EXPRESSED DURING: 15 growth stages; BEST Arabidopsis thaliana protein match is: unknown protein (TAIR:AT4G14830.1); Has 77 Blast hits to 77 proteins in 12 species: Archae - 0; Bacteria - 0; Metazoa - 0; Fungi - 0; Plants - 77; Viruses …	#N/A	#N/A	#N/A	#N/A
MACO_g682.t1	AT4G02715.1	unknown protein; Has 30201 Blast hits to 17322 proteins in 780 species: Archae - 12; Bacteria - 1396; Metazoa - 17338; Fungi - 3422; Plants - 5037; Viruses - 0; Other Eukaryotes - 2996 (source: NCBI BLink).	#N/A	#N/A	PF15365.11	PNRC
MACO_g683.t1	AT3G22550.1	Protein of unknown function (DUF581)	sp|Q8L471|FLZ8_ARATH	FCS-Like Zinc finger 8 OS=Arabidopsis thaliana OX=3702 GN=FLZ8 PE=1 SV=1	#N/A	#N/A
MACO_g684.t1	AT1G03110.1	Transducin/WD40 repeat-like superfamily protein	sp|P49177|GBB_ARATH	Guanine nucleotide-binding protein subunit beta OS=Arabidopsis thaliana OX=3702 GN=GB1 PE=1 SV=1	#N/A	#N/A
MACO_g685.t1	AT3G63220.1	Galactose oxidase/kelch repeat superfamily protein	sp|Q9M1W7|SKI30_ARATH	F-box/kelch-repeat protein SKIP30 OS=Arabidopsis thaliana OX=3702 GN=SKIP30 PE=1 SV=2	#N/A	#N/A
MACO_g686.t1	#N/A	#N/A	#N/A	#N/A	#N/A	#N/A
MACO_g687.t1	AT3G22600.1	Bifunctional inhibitor/lipid-transfer protein/seed storage 2S albumin superfamily protein	sp|Q9LJ86|LTPG5_ARATH	Non-specific lipid transfer protein GPI-anchored 5 OS=Arabidopsis thaliana OX=3702 GN=LTPG5 PE=2 SV=1	#N/A	#N/A
MACO_g688.t1	AT2G48130.1	Bifunctional inhibitor/lipid-transfer protein/seed storage 2S albumin superfamily protein	sp|Q7EB72|LTG15_ARATH	Non-specific lipid transfer protein GPI-anchored 15 OS=Arabidopsis thaliana OX=3702 GN=LTPG15 PE=2 SV=1	PF14368.11	LTP_2
MACO_g689.t1	AT5G65040.1	Protein of unknown function (DUF581)	sp|Q9LV75|IRM1_ARATH	Protein INCREASED RESISTANCE TO MYZUS PERSICAE 1 OS=Arabidopsis thaliana OX=3702 GN=IRM1 PE=1 SV=1	#N/A	#N/A
MACO_g690.t1	AT3G63240.1	DNAse I-like superfamily protein	sp|Q8GTS0|IP5P4_ARATH	Type I inositol polyphosphate 5-phosphatase 4 OS=Arabidopsis thaliana OX=3702 GN=IP5P4 PE=2 SV=1	#N/A	#N/A
MACO_g690.t2	AT3G63240.1	DNAse I-like superfamily protein	sp|Q8GTS0|IP5P4_ARATH	Type I inositol polyphosphate 5-phosphatase 4 OS=Arabidopsis thaliana OX=3702 GN=IP5P4 PE=2 SV=1	#N/A	#N/A
MACO_g691.t1	AT1G07130.1	Nucleic acid-binding, OB-fold-like protein	sp|Q9LMK5|STN1_ARATH	CST complex subunit STN1 OS=Arabidopsis thaliana OX=3702 GN=STN1 PE=1 SV=1	#N/A	#N/A
MACO_g692.t1	AT5G26110.1	Protein kinase superfamily protein	#N/A	#N/A	#N/A	#N/A
MACO_g693.t1	AT4G04614.1	unknown protein; Has 35333 Blast hits to 34131 proteins in 2444 species: Archae - 798; Bacteria - 22429; Metazoa - 974; Fungi - 991; Plants - 531; Viruses - 0; Other Eukaryotes - 9610 (source: NCBI BLink).	#N/A	#N/A	#N/A	#N/A
MACO_g694.t1	AT3G63250.1	homocysteine methyltransferase 2	sp|Q9M1W4|HMT2_ARATH	Homocysteine S-methyltransferase 2 OS=Arabidopsis thaliana OX=3702 GN=HMT-2 PE=1 SV=1	#N/A	#N/A
MACO_g695.t1	AT3G22750.1	Protein kinase superfamily protein	sp|Q9FGB1|CBC2_ARATH	Serine/threonine-protein kinase 52 OS=Arabidopsis thaliana OX=3702 GN=CBC2 PE=1 SV=1	#N/A	#N/A
MACO_g696.t1	AT1G03090.2	methylcrotonyl-CoA carboxylase alpha chain, mitochondrial / 3-methylcrotonyl-CoA carboxylase 1 (MCCA)	sp|Q42523|MCCA_ARATH	Methylcrotonoyl-CoA carboxylase subunit alpha, mitochondrial OS=Arabidopsis thaliana OX=3702 GN=MCCA PE=1 SV=2	PF00289.27	Biotin_carb_N
MACO_g697.t1	AT1G03080.1	kinase interacting (KIP1-like) family protein	sp|F4HZB5|NET1D_ARATH	Protein NETWORKED 1D OS=Arabidopsis thaliana OX=3702 GN=NET1D PE=3 SV=1	#N/A	#N/A
MACO_g698.t1	AT3G63270.1	CONTAINS InterPro DOMAIN/s: Putative harbinger transposase-derived nuclease (InterPro:IPR006912); BEST Arabidopsis thaliana protein match is: PIF / Ping-Pong family of plant transposases (TAIR:AT3G55350.1); Has 30201 Blast hits to 17322 proteins in 780 species: Archae - 12; Bacteria - 1396; Metazoa - 17338; Fungi - 3422; Plants - 5037; Viruses - 0; Other Eukaryotes - 2996 (source: NCBI BLink).	sp|Q94K49|ALP1_ARATH	Protein ANTAGONIST OF LIKE HETEROCHROMATIN PROTEIN 1 OS=Arabidopsis thaliana OX=3702 GN=ALP1 PE=1 SV=1	#N/A	#N/A
MACO_g699.t1	AT3G51895.1	sulfate transporter 3;1	sp|Q9SV13|SUT31_ARATH	Sulfate transporter 3.1 OS=Arabidopsis thaliana OX=3702 GN=SULTR3;1 PE=2 SV=1	#N/A	#N/A
MACO_g700.t1	AT1G54510.1	NIMA-related serine/threonine kinase 1	sp|A2ZMH2|NEK2_ORYSI	Serine/threonine-protein kinase Nek2 OS=Oryza sativa subsp. indica OX=39946 GN=NEK2 PE=3 SV=1	#N/A	#N/A
MACO_g701.t1	AT3G63290.1	2-oxoglutarate (2OG) and Fe(II)-dependent oxygenase superfamily protein	#N/A	#N/A	#N/A	#N/A
MACO_g702.t1	AT3G22810.1	Plant protein of unknown function (DUF828) with plant pleckstrin homology-like region	sp|Q8W4K5|VAB_ARATH	VAN3-binding protein OS=Arabidopsis thaliana OX=3702 GN=VAB PE=1 SV=1	#N/A	#N/A
MACO_g703.t1	AT2G07690.2	Minichromosome maintenance (MCM2/3/5) family protein	sp|O80786|MCM5_ARATH	DNA replication licensing factor MCM5 OS=Arabidopsis thaliana OX=3702 GN=MCM5 PE=1 SV=1	#N/A	#N/A
MACO_g704.t1	AT4G02690.1	Bax inhibitor-1 family protein	sp|Q9ZQX7|LFG3_ARATH	Protein LIFEGUARD 3 OS=Arabidopsis thaliana OX=3702 GN=LFG3 PE=2 SV=1	#N/A	#N/A
MACO_g705.t1	AT4G14720.1	TIFY domain/Divergent CCT motif family protein	sp|Q8GY55|TIF4B_ARATH	Protein TIFY 4B OS=Arabidopsis thaliana OX=3702 GN=TIFY4B PE=1 SV=1	#N/A	#N/A
MACO_g705.t2	AT4G14720.1	TIFY domain/Divergent CCT motif family protein	sp|Q8GY55|TIF4B_ARATH	Protein TIFY 4B OS=Arabidopsis thaliana OX=3702 GN=TIFY4B PE=1 SV=1	#N/A	#N/A
MACO_g706.t1	AT3G63340.1	Protein phosphatase 2C family protein	sp|Q93YS2|P2C51_ARATH	Probable protein phosphatase 2C 51 OS=Arabidopsis thaliana OX=3702 GN=At3g63340 PE=2 SV=2	#N/A	#N/A
MACO_g706.t2	AT3G63340.1	Protein phosphatase 2C family protein	sp|Q93YS2|P2C51_ARATH	Probable protein phosphatase 2C 51 OS=Arabidopsis thaliana OX=3702 GN=At3g63340 PE=2 SV=2	#N/A	#N/A
MACO_g707.t1	AT4G02680.1	ETO1-like 1	sp|Q9ZQX6|ETOL1_ARATH	ETO1-like protein 1 OS=Arabidopsis thaliana OX=3702 GN=EOL1 PE=1 SV=1	#N/A	#N/A
MACO_g708.t1	AT3G63340.1	Protein phosphatase 2C family protein	sp|Q8RXY0|Y3333_ARATH	Probable inactive protein kinase At3g63330 OS=Arabidopsis thaliana OX=3702 GN=At3g63330 PE=2 SV=1	#N/A	#N/A
MACO_g708.t2	AT3G63340.1	Protein phosphatase 2C family protein	sp|Q8RXY0|Y3333_ARATH	Probable inactive protein kinase At3g63330 OS=Arabidopsis thaliana OX=3702 GN=At3g63330 PE=2 SV=1	#N/A	#N/A
MACO_g709.t1	AT3G22830.1	heat shock transcription factor A6B	sp|Q338B0|HFA2C_ORYSJ	Heat stress transcription factor A-2c OS=Oryza sativa subsp. japonica OX=39947 GN=HSFA2C PE=1 SV=2	#N/A	#N/A
MACO_g710.t1	AT4G02670.1	indeterminate(ID)-domain 12	sp|O22759|IDD12_ARATH	Protein indeterminate-domain 12 OS=Arabidopsis thaliana OX=3702 GN=IDD12 PE=2 SV=2	#N/A	#N/A
MACO_g711.t1	AT5G19840.1	2-oxoglutarate (2OG) and Fe(II)-dependent oxygenase superfamily protein	sp|F4K2M8|JMJ31_ARATH	Lysine-specific demethylase JMJ31 OS=Arabidopsis thaliana OX=3702 GN=JMJ31 PE=2 SV=1	#N/A	#N/A
MACO_g711.t2	AT5G19840.1	2-oxoglutarate (2OG) and Fe(II)-dependent oxygenase superfamily protein	sp|F4K2M8|JMJ31_ARATH	Lysine-specific demethylase JMJ31 OS=Arabidopsis thaliana OX=3702 GN=JMJ31 PE=2 SV=1	#N/A	#N/A
MACO_g712.t1	AT1G03060.1	Beige/BEACH domain ;WD domain, G-beta repeat protein	sp|F4HZB2|BCHA1_ARATH	Protein SPIRRIG OS=Arabidopsis thaliana OX=3702 GN=SPI PE=1 SV=1	PF13385.12	Laminin_G_3
MACO_g713.t1	AT3G63370.1	Tetratricopeptide repeat (TPR)-like superfamily protein	sp|Q9M1V3|PP296_ARATH	Pentatricopeptide repeat-containing protein At3g63370, chloroplastic OS=Arabidopsis thaliana OX=3702 GN=PCMP-H83 PE=2 SV=2	#N/A	#N/A
MACO_g713.t2	AT3G63370.1	Tetratricopeptide repeat (TPR)-like superfamily protein	sp|Q9M1V3|PP296_ARATH	Pentatricopeptide repeat-containing protein At3g63370, chloroplastic OS=Arabidopsis thaliana OX=3702 GN=PCMP-H83 PE=2 SV=2	#N/A	#N/A
MACO_g713.t3	AT3G63370.1	Tetratricopeptide repeat (TPR)-like superfamily protein	sp|Q9M1V3|PP296_ARATH	Pentatricopeptide repeat-containing protein At3g63370, chloroplastic OS=Arabidopsis thaliana OX=3702 GN=PCMP-H83 PE=2 SV=2	#N/A	#N/A
MACO_g714.t1	AT3G07100.1	Sec23/Sec24 protein transport family protein	sp|Q9SFU0|SC24A_ARATH	Protein transport protein SEC24 A OS=Arabidopsis thaliana OX=3702 GN=SEC24A PE=1 SV=2	PF04811.20	Sec23_trunk
MACO_g715.t1	AT5G61800.1	Pentatricopeptide repeat (PPR) superfamily protein	sp|Q9FLS9|PP441_ARATH	Pentatricopeptide repeat-containing protein At5g61800 OS=Arabidopsis thaliana OX=3702 GN=PCMP-E8 PE=2 SV=1	#N/A	#N/A
MACO_g716.t1	AT3G63380.1	ATPase E1-E2 type family protein / haloacid dehalogenase-like hydrolase family protein	sp|Q9LY77|ACA12_ARATH	Calcium-transporting ATPase 12, plasma membrane-type OS=Arabidopsis thaliana OX=3702 GN=ACA12 PE=2 SV=1	#N/A	#N/A
MACO_g717.t1	#N/A	#N/A	#N/A	#N/A	#N/A	#N/A
MACO_g718.t1	AT3G63390.1	unknown protein; Has 30201 Blast hits to 17322 proteins in 780 species: Archae - 12; Bacteria - 1396; Metazoa - 17338; Fungi - 3422; Plants - 5037; Viruses - 0; Other Eukaryotes - 2996 (source: NCBI BLink).	#N/A	#N/A	#N/A	#N/A
MACO_g719.t1	AT1G66410.1	calmodulin 4	sp|P0DH96|CALM4_ARATH	Calmodulin-4 OS=Arabidopsis thaliana OX=3702 GN=CAM4 PE=1 SV=1	#N/A	#N/A
MACO_g720.t1	AT3G63400.2	Cyclophilin-like peptidyl-prolyl cis-trans isomerase family protein	sp|Q9LY75|CYP63_ARATH	Peptidyl-prolyl cis-trans isomerase CYP63 OS=Arabidopsis thaliana OX=3702 GN=CYP63 PE=1 SV=1	#N/A	#N/A
MACO_g721.t1	AT3G63410.1	S-adenosyl-L-methionine-dependent methyltransferases superfamily protein	sp|P23525|IN37_SPIOL	2-methyl-6-phytyl-1,4-hydroquinone methyltransferase, chloroplastic OS=Spinacia oleracea OX=3562 PE=1 SV=1	#N/A	#N/A
MACO_g722.t1	AT4G28850.1	xyloglucan endotransglucosylase/hydrolase 26	sp|Q9SVV2|XTH26_ARATH	Probable xyloglucan endotransglucosylase/hydrolase protein 26 OS=Arabidopsis thaliana OX=3702 GN=XTH26 PE=2 SV=1	#N/A	#N/A
MACO_g723.t1	AT2G38290.1	ammonium transporter 2	sp|A0A072VHJ1|AMT25_MEDTR	Ammonium transporter 2 member 5 OS=Medicago truncatula OX=3880 GN=AMT2-5 PE=2 SV=1	#N/A	#N/A
MACO_g724.t1	AT3G63430.1	unknown protein; BEST Arabidopsis thaliana protein match is: unknown protein (TAIR:AT1G74160.1); Has 135 Blast hits to 119 proteins in 22 species: Archae - 0; Bacteria - 2; Metazoa - 3; Fungi - 3; Plants - 119; Viruses - 0; Other Eukaryotes - 8 (source: NCBI BLink).	sp|Q9LF24|LNG1_ARATH	Protein LONGIFOLIA 1 OS=Arabidopsis thaliana OX=3702 GN=LNG1 PE=1 SV=1	#N/A	#N/A
MACO_g725.t1	AT1G03055.1	unknown protein; BEST Arabidopsis thaliana protein match is: unknown protein (TAIR:AT1G64680.1); Has 143 Blast hits to 143 proteins in 26 species: Archae - 0; Bacteria - 6; Metazoa - 0; Fungi - 0; Plants - 122; Viruses - 0; Other Eukaryotes - 15 (source: NCBI BLink).	sp|R4HZ96|D27_MEDTR	Beta-carotene isomerase D27, chloroplastic OS=Medicago truncatula OX=3880 GN=D27 PE=1 SV=1	#N/A	#N/A
MACO_g726.t1	AT3G54560.1	histone H2A 11	sp|Q84MP7|H2AV3_ORYSJ	Probable histone H2A variant 3 OS=Oryza sativa subsp. japonica OX=39947 GN=Os03g0743400 PE=2 SV=1	#N/A	#N/A
MACO_g727.t1	AT3G22970.1	Protein of unknown function (DUF506)	#N/A	#N/A	#N/A	#N/A
MACO_g728.t1	AT2G38830.1	Ubiquitin-conjugating enzyme/RWD-like protein	sp|Q9FFY6|ELCL_ARATH	Protein ELC-like OS=Arabidopsis thaliana OX=3702 GN=ELCL PE=1 SV=1	#N/A	#N/A
MACO_g728.t2	AT2G38830.1	Ubiquitin-conjugating enzyme/RWD-like protein	sp|Q9FFY6|ELCL_ARATH	Protein ELC-like OS=Arabidopsis thaliana OX=3702 GN=ELCL PE=1 SV=1	#N/A	#N/A
MACO_g729.t1	AT2G38840.1	Guanylate-binding family protein	#N/A	#N/A	#N/A	#N/A
MACO_g730.t1	AT3G54640.1	tryptophan synthase alpha chain	sp|Q42529|TRPA2_ARATH	Tryptophan synthase alpha chain, chloroplastic OS=Arabidopsis thaliana OX=3702 GN=TSA1 PE=1 SV=1	PF00290.25	Trp_syntA
MACO_g731.t1	AT5G43680.1	unknown protein; Has 30201 Blast hits to 17322 proteins in 780 species: Archae - 12; Bacteria - 1396; Metazoa - 17338; Fungi - 3422; Plants - 5037; Viruses - 0; Other Eukaryotes - 2996 (source: NCBI BLink).	#N/A	#N/A	#N/A	#N/A
MACO_g732.t1	AT4G02590.1	basic helix-loop-helix (bHLH) DNA-binding superfamily protein	sp|O22768|UNE12_ARATH	Transcription factor UNE12 OS=Arabidopsis thaliana OX=3702 GN=UNE12 PE=1 SV=2	#N/A	#N/A
MACO_g732.t2	AT4G02590.1	basic helix-loop-helix (bHLH) DNA-binding superfamily protein	sp|O22768|UNE12_ARATH	Transcription factor UNE12 OS=Arabidopsis thaliana OX=3702 GN=UNE12 PE=1 SV=2	#N/A	#N/A
MACO_g733.t1	AT4G02580.1	NADH-ubiquinone oxidoreductase 24 kDa subunit, putative	sp|O22769|NDUV2_ARATH	NADH dehydrogenase [ubiquinone] flavoprotein 2, mitochondrial OS=Arabidopsis thaliana OX=3702 GN=At4g02580 PE=1 SV=3	PF01257.24	2Fe-2S_thioredx
MACO_g734.t1	AT5G43700.1	AUX/IAA transcriptional regulator family protein	sp|O24542|AX22D_VIGRR	Auxin-induced protein 22D OS=Vigna radiata var. radiata OX=3916 GN=AUX22D PE=2 SV=1	#N/A	#N/A
MACO_g735.t1	AT4G14550.1	indole-3-acetic acid inducible 14	sp|P13089|AUX28_SOYBN	Auxin-induced protein AUX28 OS=Glycine max OX=3847 GN=AUX28 PE=2 SV=1	#N/A	#N/A
MACO_g736.t1	AT1G03030.1	P-loop containing nucleoside triphosphate hydrolases superfamily protein	#N/A	#N/A	#N/A	#N/A
MACO_g737.t1	AT3G54650.1	RNI-like superfamily protein	sp|Q8W104|FBL17_ARATH	F-box/LRR-repeat protein 17 OS=Arabidopsis thaliana OX=3702 GN=FBL17 PE=1 SV=1	#N/A	#N/A
MACO_g737.t2	AT3G54650.1	RNI-like superfamily protein	sp|Q8W104|FBL17_ARATH	F-box/LRR-repeat protein 17 OS=Arabidopsis thaliana OX=3702 GN=FBL17 PE=1 SV=1	#N/A	#N/A
MACO_g738.t1	AT3G54660.1	glutathione reductase	sp|P80461|GSHRP_TOBAC	Glutathione reductase, chloroplastic (Fragment) OS=Nicotiana tabacum OX=4097 GN=GOR PE=1 SV=1	#N/A	#N/A
MACO_g739.t1	AT1G06790.1	RNA polymerase Rpb7 N-terminal domain-containing protein	#N/A	#N/A	PF08292.17	RNA_pol_Rbc25
MACO_g740.t1	AT2G30570.1	photosystem II reaction center W	sp|Q41387|PSBW_SPIOL	Photosystem II reaction center W protein, chloroplastic OS=Spinacia oleracea OX=3562 GN=psbW PE=1 SV=1	PF07123.17	PsbW
MACO_g741.t1	AT1G06780.1	galacturonosyltransferase 6	sp|Q9M9Y5|GAUT6_ARATH	Probable galacturonosyltransferase 6 OS=Arabidopsis thaliana OX=3702 GN=GAUT6 PE=2 SV=1	#N/A	#N/A
MACO_g742.t1	AT2G30580.1	DREB2A-interacting protein 2	sp|Q94AY3|DRIP2_ARATH	E3 ubiquitin protein ligase DRIP2 OS=Arabidopsis thaliana OX=3702 GN=DRIP2 PE=1 SV=1	#N/A	#N/A
MACO_g743.t1	AT1G08770.1	prenylated RAB acceptor 1.E	sp|Q9FRR1|PRA1E_ARATH	PRA1 family protein E OS=Arabidopsis thaliana OX=3702 GN=PRA1E PE=1 SV=1	#N/A	#N/A
MACO_g744.t1	AT3G04710.1	ankyrin repeat family protein	#N/A	#N/A	#N/A	#N/A
MACO_g745.t1	AT4G12560.1	F-box and associated interaction domains-containing protein	sp|Q9SU30|CPR1_ARATH	F-box protein CPR1 OS=Arabidopsis thaliana OX=3702 GN=CPR1 PE=1 SV=2	#N/A	#N/A
MACO_g746.t1	#N/A	#N/A	#N/A	#N/A	#N/A	#N/A
MACO_g746.t2	#N/A	#N/A	#N/A	#N/A	#N/A	#N/A
MACO_g747.t1	#N/A	#N/A	#N/A	#N/A	#N/A	#N/A
MACO_g748.t1	#N/A	#N/A	#N/A	#N/A	#N/A	#N/A
MACO_g749.t1	AT5G27700.1	Ribosomal protein S21e	sp|Q3E902|RS212_ARATH	Small ribosomal subunit protein eS21y OS=Arabidopsis thaliana OX=3702 GN=RPS21C PE=1 SV=2	#N/A	#N/A
MACO_g750.t1	AT1G44100.1	amino acid permease 5	sp|Q8GUM3|AAP5_ARATH	Amino acid permease 5 OS=Arabidopsis thaliana OX=3702 GN=AAP5 PE=1 SV=1	#N/A	#N/A
MACO_g751.t1	AT3G49100.1	Signal recognition particle, SRP9/SRP14 subunit	sp|Q9SMU7|SRP09_ARATH	Signal recognition particle 9 kDa protein OS=Arabidopsis thaliana OX=3702 GN=SRP9 PE=3 SV=1	PF05486.17	SRP9-21
MACO_g752.t1	AT2G30590.1	WRKY DNA-binding protein 21	sp|O04336|WRK21_ARATH	Probable WRKY transcription factor 21 OS=Arabidopsis thaliana OX=3702 GN=WRKY21 PE=1 SV=1	#N/A	#N/A
MACO_g753.t1	AT2G30620.2	winged-helix DNA-binding transcription factor family protein	sp|P37218|H1_SOLLC	Histone H1 OS=Solanum lycopersicum OX=4081 PE=3 SV=1	#N/A	#N/A
MACO_g754.t1	#N/A	#N/A	#N/A	#N/A	#N/A	#N/A
MACO_g755.t1	#N/A	#N/A	#N/A	#N/A	#N/A	#N/A
MACO_g756.t1	#N/A	#N/A	#N/A	#N/A	#N/A	#N/A
MACO_g757.t1	AT2G30630.1	P-loop containing nucleoside triphosphate hydrolases superfamily protein	sp|Q0WUY1|NADKC_ARATH	Calmodulin calcium-dependent NAD kinase OS=Arabidopsis thaliana OX=3702 GN=NADKC PE=1 SV=1	PF06414.17	Zeta_toxin
MACO_g758.t1	#N/A	#N/A	#N/A	#N/A	#N/A	#N/A
MACO_g759.t1	AT3G04610.1	RNA-binding KH domain-containing protein	sp|Q9SR13|FLK_ARATH	Flowering locus K homology domain OS=Arabidopsis thaliana OX=3702 GN=FLK PE=1 SV=1	#N/A	#N/A
MACO_g760.t1	AT1G06730.1	pfkB-like carbohydrate kinase family protein	sp|Q9C524|SCRK6_ARATH	Probable fructokinase-6, chloroplastic OS=Arabidopsis thaliana OX=3702 GN=At1g66430 PE=2 SV=1	#N/A	#N/A
MACO_g761.t1	AT4G19540.1	IND1(iron-sulfur protein required for NADH dehydrogenase)-like	sp|O49472|INDH_ARATH	Iron-sulfur protein required for NADH dehydrogenase, mitochondrial OS=Arabidopsis thaliana OX=3702 GN=INDH PE=2 SV=1	PF10609.14	ParA
MACO_g762.t1	AT2G30690.1	Protein of unknown function, DUF593	sp|F4INW9|MYOB4_ARATH	Probable myosin-binding protein 4 OS=Arabidopsis thaliana OX=3702 GN=MYOB4 PE=3 SV=1	#N/A	#N/A
MACO_g763.t1	AT5G63450.1	cytochrome P450, family 94, subfamily B, polypeptide 1	sp|P98188|C94A2_VICSA	Cytochrome P450 94A2 OS=Vicia sativa OX=3908 GN=CYP94A2 PE=2 SV=1	#N/A	#N/A
MACO_g764.t1	AT2G38870.1	Serine protease inhibitor, potato inhibitor I-type family protein	sp|P19873|ITH5_CUCMA	Inhibitor of trypsin and hageman factor OS=Cucurbita maxima OX=3661 PE=1 SV=1	#N/A	#N/A
MACO_g765.t1	AT5G43580.1	Serine protease inhibitor, potato inhibitor I-type family protein	sp|P82381|ICI_LINUS	Proteinase inhibitor OS=Linum usitatissimum OX=4006 PE=1 SV=1	PF00280.23	potato_inhibit
MACO_g766.t1	AT5G43580.1	Serine protease inhibitor, potato inhibitor I-type family protein	sp|P82381|ICI_LINUS	Proteinase inhibitor OS=Linum usitatissimum OX=4006 PE=1 SV=1	#N/A	#N/A
MACO_g767.t1	#N/A	#N/A	#N/A	#N/A	#N/A	#N/A
MACO_g768.t1	#N/A	#N/A	#N/A	#N/A	#N/A	#N/A
MACO_g769.t1	AT5G44010.1	unknown protein; Has 28 Blast hits to 26 proteins in 11 species: Archae - 0; Bacteria - 0; Metazoa - 0; Fungi - 0; Plants - 28; Viruses - 0; Other Eukaryotes - 0 (source: NCBI BLink).	#N/A	#N/A	#N/A	#N/A
MACO_g769.t2	AT5G44010.1	unknown protein; Has 28 Blast hits to 26 proteins in 11 species: Archae - 0; Bacteria - 0; Metazoa - 0; Fungi - 0; Plants - 28; Viruses - 0; Other Eukaryotes - 0 (source: NCBI BLink).	#N/A	#N/A	PF11107.13	FANCF
MACO_g770.t1	AT1G04480.1	Ribosomal protein L14p/L23e family protein	sp|P49690|RL23_ARATH	Large ribosomal subunit protein uL14x/uL14z/uL14y OS=Arabidopsis thaliana OX=3702 GN=RPL23A PE=2 SV=3	#N/A	#N/A
MACO_g771.t1	AT5G43990.1	SET-domain containing protein lysine methyltransferase family protein	sp|Q9FNC7|SUVR2_ARATH	Probable inactive histone-lysine N-methyltransferase SUVR2 OS=Arabidopsis thaliana OX=3702 GN=SUVR2 PE=1 SV=2	#N/A	#N/A
MACO_g771.t2	AT5G43990.1	SET-domain containing protein lysine methyltransferase family protein	sp|Q9FNC7|SUVR2_ARATH	Probable inactive histone-lysine N-methyltransferase SUVR2 OS=Arabidopsis thaliana OX=3702 GN=SUVR2 PE=1 SV=2	#N/A	#N/A
MACO_g772.t1	AT1G04520.1	plasmodesmata-located protein 2	sp|Q6NM73|PDLP2_ARATH	Plasmodesmata-located protein 2 OS=Arabidopsis thaliana OX=3702 GN=PDLP2 PE=1 SV=1	#N/A	#N/A
MACO_g772.t2	AT1G04520.1	plasmodesmata-located protein 2	sp|Q6NM73|PDLP2_ARATH	Plasmodesmata-located protein 2 OS=Arabidopsis thaliana OX=3702 GN=PDLP2 PE=1 SV=1	#N/A	#N/A
MACO_g773.t1	AT5G43970.1	translocase of outer membrane 22-V	sp|Q9FNC9|TOM92_ARATH	Mitochondrial import receptor subunit TOM9-2 OS=Arabidopsis thaliana OX=3702 GN=TOM9-2 PE=1 SV=3	PF04281.18	Tom22
MACO_g774.t1	AT1G04080.1	Tetratricopeptide repeat (TPR)-like superfamily protein	sp|Q93ZR3|PR39A_ARATH	Pre-mRNA-processing factor 39-1 OS=Arabidopsis thaliana OX=3702 GN=PRP39-1 PE=1 SV=1	#N/A	#N/A
MACO_g774.t2	AT1G04080.2	Tetratricopeptide repeat (TPR)-like superfamily protein	sp|Q93ZR3|PR39A_ARATH	Pre-mRNA-processing factor 39-1 OS=Arabidopsis thaliana OX=3702 GN=PRP39-1 PE=1 SV=1	#N/A	#N/A
MACO_g775.t1	AT5G48840.1	homolog of bacterial PANC	sp|O24035|PANC_LOTJA	Pantoate--beta-alanine ligase OS=Lotus japonicus OX=34305 GN=PANC PE=1 SV=3	PF02569.20	Pantoate_ligase
MACO_g776.t1	AT5G20190.1	Tetratricopeptide repeat (TPR)-like superfamily protein	#N/A	#N/A	#N/A	#N/A
MACO_g777.t1	AT5G43950.1	Plant protein of unknown function (DUF946)	sp|Q501D1|Y1490_ARATH	Hypothetical protein At1g04090 OS=Arabidopsis thaliana OX=3702 GN=At1g04090 PE=2 SV=1	PF06101.16	Vps62
MACO_g778.t1	AT2G33310.2	auxin-induced protein 13	sp|Q38831|IAA13_ARATH	Auxin-responsive protein IAA13 OS=Arabidopsis thaliana OX=3702 GN=IAA13 PE=1 SV=2	#N/A	#N/A
MACO_g779.t1	AT4G28650.1	Leucine-rich repeat transmembrane protein kinase family protein	sp|Q9M0G7|MIK1_ARATH	MDIS1-interacting receptor like kinase 1 OS=Arabidopsis thaliana OX=3702 GN=MIK1 PE=1 SV=1	#N/A	#N/A
MACO_g780.t1	AT5G06810.1	Mitochondrial transcription termination factor family protein	sp|Q9M219|MTEFH_ARATH	Transcription termination factor MTEF18, mitochondrial OS=Arabidopsis thaliana OX=3702 GN=MTERF18 PE=1 SV=1	#N/A	#N/A
MACO_g781.t1	AT4G28660.1	photosystem II reaction center PSB28 protein	sp|Q0JG75|PSB28_ORYSJ	Photosystem II reaction center PSB28 protein, chloroplastic OS=Oryza sativa subsp. japonica OX=39947 GN=PSB28 PE=2 SV=2	PF03912.19	Psb28
MACO_g782.t1	AT1G04110.1	Subtilase family protein	sp|O64495|SBT12_ARATH	Subtilisin-like protease SBT1.2 OS=Arabidopsis thaliana OX=3702 GN=SBT1.2 PE=2 SV=1	#N/A	#N/A
MACO_g782.t2	AT1G04110.1	Subtilase family protein	sp|O64495|SBT12_ARATH	Subtilisin-like protease SBT1.2 OS=Arabidopsis thaliana OX=3702 GN=SBT1.2 PE=2 SV=1	#N/A	#N/A
MACO_g783.t1	AT2G20370.1	Exostosin family protein	sp|Q7XJ98|MUR3_ARATH	Xyloglucan galactosyltransferase MUR3 OS=Arabidopsis thaliana OX=3702 GN=MUR3 PE=1 SV=1	PF03016.20	Exostosin
MACO_g784.t1	#N/A	#N/A	#N/A	#N/A	#N/A	#N/A
MACO_g785.t1	AT1G04120.1	multidrug resistance-associated protein 5	sp|Q7GB25|AB5C_ARATH	ABC transporter C family member 5 OS=Arabidopsis thaliana OX=3702 GN=ABCC5 PE=2 SV=2	#N/A	#N/A
MACO_g785.t2	AT1G04120.1	multidrug resistance-associated protein 5	sp|Q7GB25|AB5C_ARATH	ABC transporter C family member 5 OS=Arabidopsis thaliana OX=3702 GN=ABCC5 PE=2 SV=2	#N/A	#N/A
MACO_g786.t1	AT2G20340.1	Pyridoxal phosphate (PLP)-dependent transferases superfamily protein	sp|Q8RY79|PAAS_ARATH	Phenylacetaldehyde synthase OS=Arabidopsis thaliana OX=3702 GN=ELI5 PE=1 SV=1	PF00282.24	Pyridoxal_deC
MACO_g787.t1	AT2G20330.1	Transducin/WD40 repeat-like superfamily protein	#N/A	#N/A	#N/A	#N/A
MACO_g788.t1	AT2G20310.1	RPM1 interacting protein 13	sp|Q9SK71|RIN13_ARATH	RPM1 interacting protein 13 OS=Arabidopsis thaliana OX=3702 GN=RIN13 PE=1 SV=1	#N/A	#N/A
MACO_g788.t2	#N/A	#N/A	#N/A	#N/A	#N/A	#N/A
MACO_g789.t1	AT5G43940.1	GroES-like zinc-binding dehydrogenase family protein	sp|Q96533|ADHX_ARATH	Alcohol dehydrogenase class-3 OS=Arabidopsis thaliana OX=3702 GN=ADH2 PE=1 SV=2	#N/A	#N/A
MACO_g790.t1	AT3G04300.1	RmlC-like cupins superfamily protein	#N/A	#N/A	#N/A	#N/A
MACO_g790.t2	AT3G04300.1	RmlC-like cupins superfamily protein	#N/A	#N/A	#N/A	#N/A
MACO_g791.t1	AT1G32370.1	tobamovirus multiplication 2B	sp|Q8H960|TOM2B_ARATH	Tobamovirus multiplication protein 2B OS=Arabidopsis thaliana OX=3702 GN=TOM2B PE=2 SV=2	PF16088.10	BORCS7
MACO_g792.t1	AT2G20300.1	Protein kinase superfamily protein	sp|Q8RWW0|ALE2_ARATH	Receptor-like serine/threonine-protein kinase ALE2 OS=Arabidopsis thaliana OX=3702 GN=ALE2 PE=1 SV=1	#N/A	#N/A
MACO_g793.t1	AT1G04150.1	C2 calcium/lipid-binding plant phosphoribosyltransferase family protein	sp|O64492|MCT10_ARATH	Multiple C2 domain and transmembrane region protein 10 OS=Arabidopsis thaliana OX=3702 GN=MCTP10 PE=2 SV=1	#N/A	#N/A
MACO_g794.t1	AT5G54520.1	Transducin/WD40 repeat-like superfamily protein	#N/A	#N/A	#N/A	#N/A
MACO_g795.t1	AT1G04180.1	YUCCA 9	sp|O64489|YUC9_ARATH	Probable indole-3-pyruvate monooxygenase YUCCA9 OS=Arabidopsis thaliana OX=3702 GN=YUC9 PE=2 SV=1	PF13434.11	Lys_Orn_oxgnase
MACO_g796.t1	AT2G20270.1	Thioredoxin superfamily protein	sp|Q8LBS4|GRS12_ARATH	Monothiol glutaredoxin-S12, chloroplastic OS=Arabidopsis thaliana OX=3702 GN=GRXS12 PE=1 SV=2	#N/A	#N/A
MACO_g797.t1	AT4G28740.1	FUNCTIONS IN: molecular_function unknown; INVOLVED IN: biological_process unknown; LOCATED IN: chloroplast; EXPRESSED IN: 21 plant structures; EXPRESSED DURING: 13 growth stages; CONTAINS InterPro DOMAIN/s: Protein of unknown function DUF3493 (InterPro:IPR021883); BEST Arabidopsis thaliana protein match is: tetratricopeptide repeat (TPR)-containing protein (TAIR:AT1G02910.1); Has 30201 Blast hits…	#N/A	#N/A	#N/A	#N/A
MACO_g797.t2	AT4G28740.1	FUNCTIONS IN: molecular_function unknown; INVOLVED IN: biological_process unknown; LOCATED IN: chloroplast; EXPRESSED IN: 21 plant structures; EXPRESSED DURING: 13 growth stages; CONTAINS InterPro DOMAIN/s: Protein of unknown function DUF3493 (InterPro:IPR021883); BEST Arabidopsis thaliana protein match is: tetratricopeptide repeat (TPR)-containing protein (TAIR:AT1G02910.1); Has 30201 Blast hits…	#N/A	#N/A	#N/A	#N/A
MACO_g797.t3	AT4G28740.1	FUNCTIONS IN: molecular_function unknown; INVOLVED IN: biological_process unknown; LOCATED IN: chloroplast; EXPRESSED IN: 21 plant structures; EXPRESSED DURING: 13 growth stages; CONTAINS InterPro DOMAIN/s: Protein of unknown function DUF3493 (InterPro:IPR021883); BEST Arabidopsis thaliana protein match is: tetratricopeptide repeat (TPR)-containing protein (TAIR:AT1G02910.1); Has 30201 Blast hits…	#N/A	#N/A	#N/A	#N/A
MACO_g798.t1	AT2G20260.1	photosystem I subunit E-2	sp|Q41228|PSAEA_NICSY	Photosystem I reaction center subunit IV A, chloroplastic OS=Nicotiana sylvestris OX=4096 GN=PSAEA PE=1 SV=1	PF02427.22	PSI_PsaE
MACO_g799.t1	AT4G28760.1	Protein of unknown function (DUF3741)	#N/A	#N/A	#N/A	#N/A
MACO_g799.t2	AT4G28760.1	Protein of unknown function (DUF3741)	#N/A	#N/A	#N/A	#N/A
MACO_g800.t1	AT2G20230.1	Tetraspanin family protein	sp|Q93XY5|TET18_ARATH	Tetraspanin-18 OS=Arabidopsis thaliana OX=3702 GN=TOM2AH2 PE=1 SV=1	#N/A	#N/A
MACO_g801.t1	AT5G44710.1	CONTAINS InterPro DOMAIN/s: Ribosomal protein S27/S33, mitochondrial (InterPro:IPR013219); Has 101 Blast hits to 101 proteins in 55 species: Archae - 0; Bacteria - 0; Metazoa - 8; Fungi - 59; Plants - 26; Viruses - 0; Other Eukaryotes - 8 (source: NCBI BLink).	#N/A	#N/A	PF08293.16	MRP-S33
MACO_g802.t1	AT3G23990.1	heat shock protein 60	sp|Q05046|CH62_CUCMA	Chaperonin CPN60-2, mitochondrial OS=Cucurbita maxima OX=3661 GN=CPN60-2 PE=1 SV=1	#N/A	#N/A
MACO_g803.t1	AT4G29040.1	regulatory particle AAA-ATPase 2A	sp|Q9SZD4|PRS4A_ARATH	26S proteasome regulatory subunit 4 homolog A OS=Arabidopsis thaliana OX=3702 GN=RPT2A PE=1 SV=1	#N/A	#N/A
MACO_g804.t1	AT4G28820.2	HIT-type Zinc finger family protein	#N/A	#N/A	PF21373.2	ZNHIT3_C
MACO_g805.t1	#N/A	#N/A	#N/A	#N/A	#N/A	#N/A
MACO_g806.t1	#N/A	#N/A	#N/A	#N/A	#N/A	#N/A
MACO_g807.t1	AT4G13200.1	unknown protein; FUNCTIONS IN: molecular_function unknown; INVOLVED IN: biological_process unknown; LOCATED IN: thylakoid, chloroplast thylakoid membrane, chloroplast, plastoglobule; EXPRESSED IN: 22 plant structures; EXPRESSED DURING: 13 growth stages; Has 97 Blast hits to 97 proteins in 46 species: Archae - 0; Bacteria - 65; Metazoa - 2; Fungi - 0; Plants - 28; Viruses - 0; Other Eukaryotes - 2…	sp|Q8LDV3|Y4320_ARATH	Uncharacterized protein At4g13200, chloroplastic OS=Arabidopsis thaliana OX=3702 GN=At4g13200 PE=1 SV=2	PF20711.2	DUF6825
MACO_g808.t1	AT5G48850.1	Tetratricopeptide repeat (TPR)-like superfamily protein	sp|Q8GXU5|SDI1_ARATH	Protein SULFUR DEFICIENCY-INDUCED 1 OS=Arabidopsis thaliana OX=3702 GN=SDI1 PE=2 SV=1	#N/A	#N/A
MACO_g809.t1	AT3G24750.1	unknown protein; Has 25 Blast hits to 25 proteins in 12 species: Archae - 0; Bacteria - 8; Metazoa - 2; Fungi - 0; Plants - 15; Viruses - 0; Other Eukaryotes - 0 (source: NCBI BLink).	#N/A	#N/A	#N/A	#N/A
MACO_g810.t1	AT3G24730.1	mRNA splicing factor, thioredoxin-like U5 snRNP	sp|Q9FE62|YLS8_ARATH	Thioredoxin-like protein YLS8 OS=Arabidopsis thaliana OX=3702 GN=YLS8 PE=1 SV=1	#N/A	#N/A
MACO_g810.t2	AT3G24730.1	mRNA splicing factor, thioredoxin-like U5 snRNP	sp|Q9FE62|YLS8_ARATH	Thioredoxin-like protein YLS8 OS=Arabidopsis thaliana OX=3702 GN=YLS8 PE=1 SV=1	#N/A	#N/A
MACO_g811.t1	AT3G07020.2	UDP-Glycosyltransferase superfamily protein	sp|Q9M8Z7|U80A2_ARATH	Sterol 3-beta-glucosyltransferase UGT80A2 OS=Arabidopsis thaliana OX=3702 GN=UGT80A2 PE=1 SV=1	#N/A	#N/A
MACO_g812.t1	AT5G48890.1	C2H2-like zinc finger protein	sp|Q9FKA9|LATE_ARATH	Protein LATE FLOWERING OS=Arabidopsis thaliana OX=3702 GN=LATE PE=2 SV=1	#N/A	#N/A
MACO_g813.t1	AT2G31300.1	actin-related protein C1B	sp|Q9SJW6|ARC1B_ARATH	Actin-related protein 2/3 complex subunit 1B OS=Arabidopsis thaliana OX=3702 GN=ARPC1B PE=2 SV=1	#N/A	#N/A
MACO_g814.t1	AT3G24240.1	Leucine-rich repeat receptor-like protein kinase family protein	sp|Q9LHP4|RGI1_ARATH	LRR receptor-like serine/threonine-protein kinase RGI1 OS=Arabidopsis thaliana OX=3702 GN=RGI1 PE=1 SV=1	#N/A	#N/A
MACO_g815.t1	AT3G24650.1	AP2/B3-like transcriptional factor family protein	sp|Q01593|ABI3_ARATH	B3 domain-containing transcription factor ABI3 OS=Arabidopsis thaliana OX=3702 GN=ABI3 PE=1 SV=1	#N/A	#N/A
MACO_g816.t1	AT5G12950.1	Putative glycosyl hydrolase of unknown function (DUF1680)	#N/A	#N/A	PF05270.18	AbfB
MACO_g817.t1	AT5G12950.1	Putative glycosyl hydrolase of unknown function (DUF1680)	#N/A	#N/A	PF20736.2	Glyco_hydro127M
MACO_g818.t1	AT3G20820.1	Leucine-rich repeat (LRR) family protein	sp|Q00874|DR100_ARATH	DNA damage-repair/toleration protein DRT100 OS=Arabidopsis thaliana OX=3702 GN=DRT100 PE=2 SV=2	#N/A	#N/A
MACO_g819.t1	AT2G42280.1	basic helix-loop-helix (bHLH) DNA-binding superfamily protein	sp|Q66GR3|BH130_ARATH	Transcription factor bHLH130 OS=Arabidopsis thaliana OX=3702 GN=BHLH130 PE=1 SV=1	#N/A	#N/A
MACO_g819.t2	AT2G42280.1	basic helix-loop-helix (bHLH) DNA-binding superfamily protein	sp|Q66GR3|BH130_ARATH	Transcription factor bHLH130 OS=Arabidopsis thaliana OX=3702 GN=BHLH130 PE=1 SV=1	#N/A	#N/A
MACO_g820.t1	AT5G12930.1	unknown protein; Has 1807 Blast hits to 1807 proteins in 277 species: Archae - 0; Bacteria - 0; Metazoa - 736; Fungi - 347; Plants - 385; Viruses - 0; Other Eukaryotes - 339 (source: NCBI BLink).	#N/A	#N/A	#N/A	#N/A
MACO_g821.t1	AT4G12070.1	unknown protein; INVOLVED IN: biological_process unknown; LOCATED IN: plasma membrane; EXPRESSED IN: 22 plant structures; EXPRESSED DURING: 13 growth stages; Has 30201 Blast hits to 17322 proteins in 780 species: Archae - 12; Bacteria - 1396; Metazoa - 17338; Fungi - 3422; Plants - 5037; Viruses - 0; Other Eukaryotes - 2996 (source: NCBI BLink).	#N/A	#N/A	#N/A	#N/A
MACO_g822.t1	AT5G41650.1	Lactoylglutathione lyase / glyoxalase I family protein	#N/A	#N/A	#N/A	#N/A
MACO_g823.t1	AT1G31320.1	LOB domain-containing protein 4	sp|Q9SHE9|LBD4_ARATH	LOB domain-containing protein 4 OS=Arabidopsis thaliana OX=3702 GN=LBD4 PE=1 SV=1	PF03195.19	LOB
MACO_g824.t1	AT1G09200.1	Histone superfamily protein	sp|P59226|H31_ARATH	Histone H3.1 OS=Arabidopsis thaliana OX=3702 GN=HTR2 PE=1 SV=2	#N/A	#N/A
MACO_g825.t1	AT5G12900.1	unknown protein; FUNCTIONS IN: molecular_function unknown; INVOLVED IN: biological_process unknown; LOCATED IN: chloroplast; EXPRESSED IN: 21 plant structures; EXPRESSED DURING: 13 growth stages; BEST Arabidopsis thaliana protein match is: unknown protein (TAIR:AT1G12330.1); Has 1807 Blast hits to 1807 proteins in 277 species: Archae - 0; Bacteria - 0; Metazoa - 736; Fungi - 347; Plants - 385; Vi…	sp|Q9LXU9|IRKI_ARATH	IRK-interacting protein OS=Arabidopsis thaliana OX=3702 GN=IRKI PE=1 SV=1	#N/A	#N/A
MACO_g826.t1	AT3G20810.1	2-oxoglutarate (2OG) and Fe(II)-dependent oxygenase superfamily protein	sp|Q8RWR1|JMJ30_ARATH	Lysine-specific demethylase JMJ30 OS=Arabidopsis thaliana OX=3702 GN=JMJ30 PE=1 SV=1	#N/A	#N/A
MACO_g827.t1	AT3G23790.1	AMP-dependent synthetase and ligase family protein	sp|Q0DV32|4CLL1_ORYSJ	4-coumarate--CoA ligase-like 1 OS=Oryza sativa subsp. japonica OX=39947 GN=4CLL1 PE=2 SV=2	#N/A	#N/A
MACO_g828.t1	AT5G12970.1	Calcium-dependent lipid-binding (CaLB domain) plant phosphoribosyltransferase family protein	sp|Q9LXU2|MCTP5_ARATH	Multiple C2 domain and transmembrane region protein 5 OS=Arabidopsis thaliana OX=3702 GN=MCTP5 PE=2 SV=1	#N/A	#N/A
MACO_g829.t1	AT3G20790.1	NAD(P)-binding Rossmann-fold superfamily protein	#N/A	#N/A	PF22725.1	GFO_IDH_MocA_C3
MACO_g829.t2	AT3G20790.1	NAD(P)-binding Rossmann-fold superfamily protein	#N/A	#N/A	#N/A	#N/A
MACO_g830.t1	AT3G20780.1	topoisomerase 6 subunit B	sp|Q9C5V6|TOP6B_ARATH	DNA topoisomerase 6 subunit B OS=Arabidopsis thaliana OX=3702 GN=TOP6B PE=1 SV=1	PF09239.16	Topo-VIb_trans
MACO_g831.t1	AT3G45140.1	lipoxygenase 2	sp|O24370|LOX21_SOLTU	Linoleate 13S-lipoxygenase 2-1, chloroplastic OS=Solanum tuberosum OX=4113 GN=LOX2.1 PE=1 SV=1	#N/A	#N/A
MACO_g832.t1	#N/A	#N/A	#N/A	#N/A	#N/A	#N/A
MACO_g833.t1	#N/A	#N/A	#N/A	#N/A	#N/A	#N/A
MACO_g834.t1	AT2G05990.1	NAD(P)-binding Rossmann-fold superfamily protein	sp|Q9SLA8|FABI_ARATH	Enoyl-[acyl-carrier-protein] reductase [NADH], chloroplastic OS=Arabidopsis thaliana OX=3702 GN=MOD1 PE=1 SV=1	#N/A	#N/A
MACO_g835.t1	AT5G19640.1	Major facilitator superfamily protein	sp|Q3E9B5|PTR51_ARATH	Protein NRT1/ PTR FAMILY 7.1 OS=Arabidopsis thaliana OX=3702 GN=NPF7.1 PE=2 SV=1	#N/A	#N/A
MACO_g835.t2	AT5G19640.1	Major facilitator superfamily protein	sp|Q3E9B5|PTR51_ARATH	Protein NRT1/ PTR FAMILY 7.1 OS=Arabidopsis thaliana OX=3702 GN=NPF7.1 PE=2 SV=1	#N/A	#N/A
MACO_g836.t1	AT3G07090.1	PPPDE putative thiol peptidase family protein	#N/A	#N/A	#N/A	#N/A
MACO_g837.t1	AT3G07080.1	EamA-like transporter family	#N/A	#N/A	#N/A	#N/A
MACO_g838.t1	AT5G48820.1	inhibitor/interactor with cyclin-dependent kinase	sp|Q9FKB5|KRP3_ARATH	Cyclin-dependent kinase inhibitor 3 OS=Arabidopsis thaliana OX=3702 GN=KRP3 PE=1 SV=1	PF02234.24	CDI
MACO_g839.t1	AT1G51110.1	Plastid-lipid associated protein PAP / fibrillin family protein	sp|Q8LAP6|PAP12_ARATH	Probable plastid-lipid-associated protein 12, chloroplastic OS=Arabidopsis thaliana OX=3702 GN=PAP12 PE=1 SV=1	#N/A	#N/A
MACO_g840.t1	AT5G13000.1	glucan synthase-like 12	sp|Q9LXT9|CALS3_ARATH	Callose synthase 3 OS=Arabidopsis thaliana OX=3702 GN=CALS3 PE=3 SV=3	#N/A	#N/A
MACO_g841.t1	AT3G07360.1	plant U-box 9	sp|C6L7U1|LIN1_LOTJA	Putative E3 ubiquitin-protein ligase LIN-1 OS=Lotus japonicus OX=34305 GN=CERBERUS PE=2 SV=2	#N/A	#N/A
MACO_g842.t1	AT1G51170.1	Protein kinase superfamily protein	sp|Q9SYB9|UNC_ARATH	Serine/threonine-protein kinase UCN OS=Arabidopsis thaliana OX=3702 GN=UNC PE=1 SV=1	#N/A	#N/A
MACO_g843.t1	AT3G07070.1	Protein kinase superfamily protein	sp|Q9SFT7|PBL26_ARATH	Probable serine/threonine-protein kinase PBL26 OS=Arabidopsis thaliana OX=3702 GN=PBL26 PE=2 SV=1	#N/A	#N/A
MACO_g844.t1	AT2G28290.2	P-loop containing nucleoside triphosphate hydrolases superfamily protein	sp|F4IHS2|SYD_ARATH	Chromatin structure-remodeling complex protein SYD OS=Arabidopsis thaliana OX=3702 GN=SYD PE=1 SV=1	PF14619.11	SnAC
MACO_g845.t1	AT3G57650.1	lysophosphatidyl acyltransferase 2	sp|Q9XFW4|LPAT2_BRANA	1-acyl-sn-glycerol-3-phosphate acyltransferase 2 OS=Brassica napus OX=3708 GN=LPAT2 PE=2 SV=1	PF16076.10	Acyltransf_C
MACO_g846.t1	AT3G63530.1	RING/U-box superfamily protein	sp|Q8L649|BB_ARATH	E3 ubiquitin-protein ligase BIG BROTHER OS=Arabidopsis thaliana OX=3702 GN=BB PE=1 SV=1	#N/A	#N/A
MACO_g847.t1	AT3G20870.1	ZIP metal ion transporter family	sp|Q940Q3|ZTP29_ARATH	Zinc transporter ZTP29 OS=Arabidopsis thaliana OX=3702 GN=ZTP29 PE=2 SV=1	#N/A	#N/A
MACO_g848.t1	AT3G48460.1	GDSL-like Lipase/Acylhydrolase superfamily protein	sp|Q9STM6|GDL57_ARATH	GDSL esterase/lipase At3g48460 OS=Arabidopsis thaliana OX=3702 GN=At3g48460 PE=2 SV=1	#N/A	#N/A
MACO_g849.t1	AT5G50300.1	Xanthine/uracil permease family protein	sp|Q84MA8|AZG2_ARATH	Adenine/guanine permease AZG2 OS=Arabidopsis thaliana OX=3702 GN=AZG2 PE=2 SV=1	#N/A	#N/A
MACO_g849.t2	AT5G50300.1	Xanthine/uracil permease family protein	sp|Q84MA8|AZG2_ARATH	Adenine/guanine permease AZG2 OS=Arabidopsis thaliana OX=3702 GN=AZG2 PE=2 SV=1	#N/A	#N/A
MACO_g850.t1	AT5G10530.1	Concanavalin A-like lectin protein kinase family protein	sp|Q9LXA5|LRK91_ARATH	L-type lectin-domain containing receptor kinase IX.1 OS=Arabidopsis thaliana OX=3702 GN=LECRK91 PE=1 SV=1	#N/A	#N/A
MACO_g850.t2	AT5G10530.1	Concanavalin A-like lectin protein kinase family protein	sp|Q9LXA5|LRK91_ARATH	L-type lectin-domain containing receptor kinase IX.1 OS=Arabidopsis thaliana OX=3702 GN=LECRK91 PE=1 SV=1	#N/A	#N/A
MACO_g851.t1	AT5G39790.1	5'-AMP-activated protein kinase-related	sp|Q94AX2|PTST_ARATH	Protein PTST, chloroplastic OS=Arabidopsis thaliana OX=3702 GN=PTST PE=1 SV=1	#N/A	#N/A
MACO_g852.t1	AT4G37940.1	AGAMOUS-like 21	sp|Q6EP49|MAD27_ORYSJ	MADS-box transcription factor 27 OS=Oryza sativa subsp. japonica OX=39947 GN=MADS27 PE=2 SV=2	PF16802.10	DUF5070
MACO_g853.t1	AT2G22640.1	BRICK1, putative	sp|Q94JY4|BRK1_ARATH	Protein BRICK 1 OS=Arabidopsis thaliana OX=3702 GN=BRK1 PE=1 SV=1	#N/A	#N/A
MACO_g854.t1	AT2G22720.3	SPT2 chromatin protein	#N/A	#N/A	PF08243.16	SPT2
MACO_g855.t1	AT3G49650.1	P-loop containing nucleoside triphosphate hydrolases superfamily protein	sp|Q9SCJ4|KN8B_ARATH	Kinesin-like protein KIN-8B OS=Arabidopsis thaliana OX=3702 GN=KIN8B PE=2 SV=1	#N/A	#N/A
MACO_g856.t1	AT3G52430.1	alpha/beta-Hydrolases superfamily protein	sp|Q9S745|PAD4_ARATH	Lipase-like PAD4 OS=Arabidopsis thaliana OX=3702 GN=PAD4 PE=1 SV=1	PF18117.6	EDS1_EP
MACO_g857.t1	AT5G09250.1	ssDNA-binding transcriptional regulator	sp|O65154|KIWI_ARATH	RNA polymerase II transcriptional coactivator KIWI OS=Arabidopsis thaliana OX=3702 GN=KIWI PE=1 SV=1	PF02229.21	PC4
MACO_g858.t1	AT5G08740.1	NAD(P)H dehydrogenase C1	sp|Q8GXR9|NDC1_ARATH	Alternative NAD(P)H-ubiquinone oxidoreductase C1, chloroplastic/mitochondrial OS=Arabidopsis thaliana OX=3702 GN=NDC1 PE=1 SV=2	#N/A	#N/A
MACO_g859.t1	AT3G05270.1	Plant protein of unknown function (DUF869)	sp|Q9MA92|FPP3_ARATH	Filament-like plant protein 3 OS=Arabidopsis thaliana OX=3702 GN=FPP3 PE=1 SV=2	#N/A	#N/A
MACO_g859.t2	AT3G05270.1	Plant protein of unknown function (DUF869)	sp|Q9MA92|FPP3_ARATH	Filament-like plant protein 3 OS=Arabidopsis thaliana OX=3702 GN=FPP3 PE=1 SV=2	#N/A	#N/A
MACO_g860.t1	AT5G08720.1	CONTAINS InterPro DOMAIN/s: Streptomyces cyclase/dehydrase (InterPro:IPR005031); BEST Arabidopsis thaliana protein match is: Polyketide cyclase / dehydrase and lipid transport protein (TAIR:AT4G01650.1); Has 30201 Blast hits to 17322 proteins in 780 species: Archae - 12; Bacteria - 1396; Metazoa - 17338; Fungi - 3422; Plants - 5037; Viruses - 0; Other Eukaryotes - 2996 (source: NCBI BLink).	#N/A	#N/A	PF06240.18	COXG
MACO_g861.t1	AT1G56110.1	homolog of nucleolar protein NOP56	sp|Q9MAB3|NOP5B_ARATH	Probable nucleolar protein 5-2 OS=Arabidopsis thaliana OX=3702 GN=NOP5-2 PE=1 SV=1	PF01798.23	Nop
MACO_g862.t1	AT4G16360.1	5'-AMP-activated protein kinase beta-2 subunit protein	sp|Q9SCY5|KINB2_ARATH	SNF1-related protein kinase regulatory subunit beta-2 OS=Arabidopsis thaliana OX=3702 GN=KINB2 PE=1 SV=1	#N/A	#N/A
MACO_g863.t1	AT5G09310.1	CONTAINS InterPro DOMAIN/s: Gamma-secretase aspartyl protease complex, presenilin enhancer-2 subunit (InterPro:IPR019379); Has 168 Blast hits to 168 proteins in 71 species: Archae - 0; Bacteria - 0; Metazoa - 126; Fungi - 0; Plants - 36; Viruses - 0; Other Eukaryotes - 6 (source: NCBI BLink).	sp|Q9FY84|PEN2_ARATH	Probable gamma-secretase subunit PEN-2 OS=Arabidopsis thaliana OX=3702 GN=At5g09310 PE=2 SV=1	PF10251.14	PEN-2
MACO_g864.t1	AT1G49780.1	plant U-box 26	sp|Q9FXA4|PUB26_ARATH	U-box domain-containing protein 26 OS=Arabidopsis thaliana OX=3702 GN=PUB26 PE=2 SV=1	#N/A	#N/A
MACO_g864.t2	AT1G49780.1	plant U-box 26	sp|Q9FXA4|PUB26_ARATH	U-box domain-containing protein 26 OS=Arabidopsis thaliana OX=3702 GN=PUB26 PE=2 SV=1	#N/A	#N/A
MACO_g865.t1	AT5G63710.1	Leucine-rich repeat protein kinase family protein	sp|Q8W4S5|Y5371_ARATH	Probable LRR receptor-like serine/threonine-protein kinase At5g63710 OS=Arabidopsis thaliana OX=3702 GN=At5g63710 PE=1 SV=1	#N/A	#N/A
MACO_g866.t1	AT2G03200.1	Eukaryotic aspartyl protease family protein	sp|Q766C3|NEP1_NEPGR	Aspartic proteinase nepenthesin-1 OS=Nepenthes gracilis OX=150966 GN=nep1 PE=1 SV=1	#N/A	#N/A
MACO_g867.t1	AT5G08710.1	Regulator of chromosome condensation (RCC1) family protein	sp|Q9FN03|UVR8_ARATH	Ultraviolet-B receptor UVR8 OS=Arabidopsis thaliana OX=3702 GN=UVR8 PE=1 SV=1	#N/A	#N/A
MACO_g868.t1	AT5G63770.1	diacylglycerol kinase 2	sp|Q9FFN7|DGK2_ARATH	Diacylglycerol kinase 2 OS=Arabidopsis thaliana OX=3702 GN=DGK2 PE=1 SV=1	PF00609.24	DAGK_acc
MACO_g869.t1	AT5G10720.1	histidine kinase 5	sp|Q3S4A7|AHK5_ARATH	Histidine kinase 5 OS=Arabidopsis thaliana OX=3702 GN=AHK5 PE=1 SV=1	#N/A	#N/A
MACO_g869.t2	AT5G10720.1	histidine kinase 5	sp|Q3S4A7|AHK5_ARATH	Histidine kinase 5 OS=Arabidopsis thaliana OX=3702 GN=AHK5 PE=1 SV=1	#N/A	#N/A
MACO_g870.t1	AT5G09790.2	ARABIDOPSIS TRITHORAX-RELATED PROTEIN 5	sp|B9RU15|ATXR5_RICCO	Probable Histone-lysine N-methyltransferase ATXR5 OS=Ricinus communis OX=3988 GN=ATXR5 PE=1 SV=1	#N/A	#N/A
MACO_g871.t1	AT3G18660.2	plant glycogenin-like starch initiation protein 1	sp|Q9LSB1|GUX1_ARATH	UDP-glucuronate:xylan alpha-glucuronosyltransferase 1 OS=Arabidopsis thaliana OX=3702 GN=GUX1 PE=2 SV=1	#N/A	#N/A
MACO_g871.t2	AT3G18660.2	plant glycogenin-like starch initiation protein 1	sp|Q9LSB1|GUX1_ARATH	UDP-glucuronate:xylan alpha-glucuronosyltransferase 1 OS=Arabidopsis thaliana OX=3702 GN=GUX1 PE=2 SV=1	#N/A	#N/A
MACO_g872.t1	AT1G58370.1	glycosyl hydrolase family 10 protein / carbohydrate-binding domain-containing protein	sp|A0A1P8AWH8|XYN1_ARATH	Endo-1,4-beta-xylanase 1 OS=Arabidopsis thaliana OX=3702 GN=XYN1 PE=1 SV=1	#N/A	#N/A
MACO_g872.t2	AT1G58370.1	glycosyl hydrolase family 10 protein / carbohydrate-binding domain-containing protein	sp|A0A1P8AWH8|XYN1_ARATH	Endo-1,4-beta-xylanase 1 OS=Arabidopsis thaliana OX=3702 GN=XYN1 PE=1 SV=1	PF00331.25	Glyco_hydro_10
MACO_g873.t1	AT5G09760.1	Plant invertase/pectin methylesterase inhibitor superfamily	sp|Q9LXD9|PME51_ARATH	Probable pectinesterase/pectinesterase inhibitor 51 OS=Arabidopsis thaliana OX=3702 GN=PME51 PE=2 SV=1	#N/A	#N/A
MACO_g874.t1	AT5G09760.1	Plant invertase/pectin methylesterase inhibitor superfamily	sp|Q9LXD9|PME51_ARATH	Probable pectinesterase/pectinesterase inhibitor 51 OS=Arabidopsis thaliana OX=3702 GN=PME51 PE=2 SV=1	#N/A	#N/A
MACO_g875.t1	AT5G64600.1	O-fucosyltransferase family protein	sp|F4KF16|OFT38_ARATH	O-fucosyltransferase 38 OS=Arabidopsis thaliana OX=3702 GN=OFUT38 PE=2 SV=1	#N/A	#N/A
MACO_g876.t1	#N/A	#N/A	#N/A	#N/A	#N/A	#N/A
MACO_g877.t1	AT1G71090.1	Auxin efflux carrier family protein	sp|Q9C999|PILS2_ARATH	Protein PIN-LIKES 2 OS=Arabidopsis thaliana OX=3702 GN=PILS2 PE=2 SV=1	#N/A	#N/A
MACO_g877.t2	AT1G71090.1	Auxin efflux carrier family protein	sp|Q9C999|PILS2_ARATH	Protein PIN-LIKES 2 OS=Arabidopsis thaliana OX=3702 GN=PILS2 PE=2 SV=1	#N/A	#N/A
MACO_g878.t1	AT5G38060.1	unknown protein; FUNCTIONS IN: molecular_function unknown; INVOLVED IN: biological_process unknown; LOCATED IN: chloroplast; BEST Arabidopsis thaliana protein match is: unknown protein (TAIR:AT1G65000.1); Has 1807 Blast hits to 1807 proteins in 277 species: Archae - 0; Bacteria - 0; Metazoa - 736; Fungi - 347; Plants - 385; Viruses - 0; Other Eukaryotes - 339 (source: NCBI BLink).	#N/A	#N/A	#N/A	#N/A
MACO_g878.t2	AT5G38060.1	unknown protein; FUNCTIONS IN: molecular_function unknown; INVOLVED IN: biological_process unknown; LOCATED IN: chloroplast; BEST Arabidopsis thaliana protein match is: unknown protein (TAIR:AT1G65000.1); Has 1807 Blast hits to 1807 proteins in 277 species: Archae - 0; Bacteria - 0; Metazoa - 736; Fungi - 347; Plants - 385; Viruses - 0; Other Eukaryotes - 339 (source: NCBI BLink).	#N/A	#N/A	#N/A	#N/A
MACO_g879.t1	AT3G26710.1	cofactor assembly of complex C	sp|Q9LSE4|CCB1_ARATH	Protein COFACTOR ASSEMBLY OF COMPLEX C SUBUNIT B CCB1, chloroplastic OS=Arabidopsis thaliana OX=3702 GN=CCB1 PE=1 SV=1	PF12046.13	CCB1
MACO_g880.t1	AT1G71080.1	RNA polymerase II transcription elongation factor	#N/A	#N/A	PF09816.14	EAF
MACO_g881.t1	AT5G17450.1	Heavy metal transport/detoxification superfamily protein	sp|Q9LF57|HIP21_ARATH	Heavy metal-associated isoprenylated plant protein 21 OS=Arabidopsis thaliana OX=3702 GN=HIPP21 PE=1 SV=1	#N/A	#N/A
MACO_g882.t1	AT1G66510.1	AAR2 protein family	#N/A	#N/A	PF05282.16	AAR2
MACO_g883.t1	AT2G40190.1	UDP-Glycosyltransferase superfamily protein	sp|Q9XEE9|ALG11_ARATH	GDP-Man:Man(3)GlcNAc(2)-PP-Dol alpha-1,2-mannosyltransferase OS=Arabidopsis thaliana OX=3702 GN=ALG11 PE=1 SV=2	#N/A	#N/A
MACO_g884.t1	AT1G71740.1	unknown protein; Has 82 Blast hits to 82 proteins in 12 species: Archae - 0; Bacteria - 0; Metazoa - 0; Fungi - 0; Plants - 82; Viruses - 0; Other Eukaryotes - 0 (source: NCBI BLink).	#N/A	#N/A	#N/A	#N/A
MACO_g885.t1	AT3G03341.1	unknown protein; Has 30201 Blast hits to 17322 proteins in 780 species: Archae - 12; Bacteria - 1396; Metazoa - 17338; Fungi - 3422; Plants - 5037; Viruses - 0; Other Eukaryotes - 2996 (source: NCBI BLink).	#N/A	#N/A	#N/A	#N/A
MACO_g886.t1	AT3G03380.1	DegP protease 7	sp|Q8RY22|DEGP7_ARATH	Protease Do-like 7 OS=Arabidopsis thaliana OX=3702 GN=DEGP7 PE=2 SV=1	PF00595.29	PDZ
MACO_g887.t1	AT5G13960.1	SU(VAR)3-9 homolog 4	sp|Q8GZB6|SUVH4_ARATH	Histone-lysine N-methyltransferase, H3 lysine-9 specific SUVH4 OS=Arabidopsis thaliana OX=3702 GN=SUVH4 PE=1 SV=2	#N/A	#N/A
MACO_g888.t1	AT3G26730.1	RING/U-box superfamily protein	#N/A	#N/A	#N/A	#N/A
MACO_g889.t1	AT2G31410.1	unknown protein; Has 1719 Blast hits to 1091 proteins in 184 species: Archae - 5; Bacteria - 24; Metazoa - 559; Fungi - 169; Plants - 192; Viruses - 1; Other Eukaryotes - 769 (source: NCBI BLink).	#N/A	#N/A	PF03879.19	Cgr1
MACO_g890.t1	AT5G14060.1	Aspartate kinase family protein	sp|O23653|AK2_ARATH	Aspartokinase 2, chloroplastic OS=Arabidopsis thaliana OX=3702 GN=AK2 PE=1 SV=2	#N/A	#N/A
MACO_g890.t2	AT5G14060.1	Aspartate kinase family protein	sp|O23653|AK2_ARATH	Aspartokinase 2, chloroplastic OS=Arabidopsis thaliana OX=3702 GN=AK2 PE=1 SV=2	#N/A	#N/A
MACO_g891.t1	AT5G14040.1	phosphate transporter 3;1	sp|Q9FMU6|MPCP3_ARATH	Mitochondrial phosphate carrier protein 3, mitochondrial OS=Arabidopsis thaliana OX=3702 GN=MPT3 PE=1 SV=1	#N/A	#N/A
MACO_g892.t1	#N/A	#N/A	#N/A	#N/A	#N/A	#N/A
MACO_g893.t1	AT2G33490.1	hydroxyproline-rich glycoprotein family protein	sp|O22799|Y2349_ARATH	Uncharacterized protein At2g33490 OS=Arabidopsis thaliana OX=3702 GN=At2g33490 PE=4 SV=2	#N/A	#N/A
MACO_g894.t1	AT3G26935.1	DHHC-type zinc finger family protein	sp|Q0WQK2|ZDHC9_ARATH	Probable protein S-acyltransferase 7 OS=Arabidopsis thaliana OX=3702 GN=PAT07 PE=1 SV=1	#N/A	#N/A
MACO_g895.t1	AT5G13990.1	exocyst subunit exo70 family protein C2	sp|Q9FFX6|E70C2_ARATH	Exocyst complex component EXO70C2 OS=Arabidopsis thaliana OX=3702 GN=EXO70C2 PE=1 SV=1	#N/A	#N/A
MACO_g896.t1	AT5G14070.1	Thioredoxin superfamily protein	sp|Q0JDM4|GRXC5_ORYSJ	Glutaredoxin-C5 OS=Oryza sativa subsp. japonica OX=39947 GN=GRXC5 PE=2 SV=2	#N/A	#N/A
MACO_g897.t1	AT3G62870.1	Ribosomal protein L7Ae/L30e/S12e/Gadd45 family protein	sp|P0DKK7|RL7A2_ORYSJ	Large ribosomal subunit protein eL8y OS=Oryza sativa subsp. japonica OX=39947 GN=RPL7A-2 PE=2 SV=1	#N/A	#N/A
MACO_g897.t2	AT3G62870.1	Ribosomal protein L7Ae/L30e/S12e/Gadd45 family protein	sp|P0DKK7|RL7A2_ORYSJ	Large ribosomal subunit protein eL8y OS=Oryza sativa subsp. japonica OX=39947 GN=RPL7A-2 PE=2 SV=1	#N/A	#N/A
MACO_g898.t1	AT3G01990.1	ACT domain repeat 6	sp|Q9SGA0|ACR6_ARATH	ACT domain-containing protein ACR6 OS=Arabidopsis thaliana OX=3702 GN=ACR6 PE=1 SV=1	#N/A	#N/A
MACO_g899.t1	#N/A	#N/A	#N/A	#N/A	#N/A	#N/A
MACO_g900.t1	AT3G01980.1	NAD(P)-binding Rossmann-fold superfamily protein	sp|H9BFQ0|TPRL1_ERYCB	Tropinone reductase-like 1 OS=Erythroxylum coca OX=289672 PE=2 SV=1	#N/A	#N/A
MACO_g901.t1	#N/A	#N/A	#N/A	#N/A	#N/A	#N/A
MACO_g902.t1	AT5G58770.1	Undecaprenyl pyrophosphate synthetase family protein	sp|Q56Y11|DDPS2_ARATH	Dehydrodolichyl diphosphate synthase 2 OS=Arabidopsis thaliana OX=3702 GN=At5g58770 PE=2 SV=2	#N/A	#N/A
MACO_g903.t1	AT5G58770.1	Undecaprenyl pyrophosphate synthetase family protein	sp|Q56Y11|DDPS2_ARATH	Dehydrodolichyl diphosphate synthase 2 OS=Arabidopsis thaliana OX=3702 GN=At5g58770 PE=2 SV=2	#N/A	#N/A
MACO_g903.t2	AT5G58770.1	Undecaprenyl pyrophosphate synthetase family protein	sp|K4CA50|CPT7_SOLLC	Cis-prenyltransferase 7, chloroplastic OS=Solanum lycopersicum OX=4081 GN=CPT7 PE=2 SV=1	PF01255.24	Prenyltransf
MACO_g904.t1	AT5G58784.1	Undecaprenyl pyrophosphate synthetase family protein	sp|Q570Q8|DDPS5_ARATH	Dehydrodolichyl diphosphate synthase 5 OS=Arabidopsis thaliana OX=3702 GN=At5g58784 PE=2 SV=2	#N/A	#N/A
MACO_g905.t1	#N/A	#N/A	#N/A	#N/A	#N/A	#N/A
MACO_g906.t1	AT3G27030.1	unknown protein; FUNCTIONS IN: molecular_function unknown; INVOLVED IN: biological_process unknown; LOCATED IN: endomembrane system; CONTAINS InterPro DOMAIN/s: Protein of unknown function DUF3339 (InterPro:IPR021775); BEST Arabidopsis thaliana protein match is: Protein of unknown function (DUF 3339) (TAIR:AT5G40970.1); Has 538 Blast hits to 271 proteins in 16 species: Archae - 0; Bacteria - 0; M…	#N/A	#N/A	#N/A	#N/A
MACO_g907.t1	AT1G48050.1	Ku80 family protein	sp|Q9FQ09|KU80_ARATH	ATP-dependent DNA helicase 2 subunit KU80 OS=Arabidopsis thaliana OX=3702 GN=KU80 PE=1 SV=1	PF02735.21	Ku
MACO_g908.t1	AT3G01930.2	Major facilitator superfamily protein	#N/A	#N/A	#N/A	#N/A
MACO_g909.t1	AT5G14130.1	Peroxidase superfamily protein	sp|Q96509|PER55_ARATH	Peroxidase 55 OS=Arabidopsis thaliana OX=3702 GN=PER55 PE=1 SV=1	#N/A	#N/A
MACO_g910.t1	AT5G14140.1	zinc ion binding;nucleic acid binding;zinc ion binding	#N/A	#N/A	PF17017.10	zf-C2H2_aberr
MACO_g911.t1	AT3G01920.1	DHBP synthase RibB-like alpha/beta domain	#N/A	#N/A	#N/A	#N/A
MACO_g911.t2	AT3G01920.1	DHBP synthase RibB-like alpha/beta domain	#N/A	#N/A	#N/A	#N/A
MACO_g912.t1	AT3G27060.1	Ferritin/ribonucleotide reductase-like family protein	sp|P49730|RIR2_TOBAC	Ribonucleoside-diphosphate reductase small chain OS=Nicotiana tabacum OX=4097 PE=2 SV=1	#N/A	#N/A
MACO_g913.t1	AT3G27080.1	translocase of outer membrane 20 kDa subunit 3	sp|P92792|TOM20_SOLTU	Mitochondrial import receptor subunit TOM20 OS=Solanum tuberosum OX=4113 GN=TOM20 PE=1 SV=1	#N/A	#N/A
MACO_g913.t2	AT3G27080.1	translocase of outer membrane 20 kDa subunit 3	sp|P92792|TOM20_SOLTU	Mitochondrial import receptor subunit TOM20 OS=Solanum tuberosum OX=4113 GN=TOM20 PE=1 SV=1	#N/A	#N/A
MACO_g914.t1	AT3G27090.1	DCD (Development and Cell Death) domain protein	sp|P37707|B2_DAUCA	B2 protein OS=Daucus carota OX=4039 PE=2 SV=1	#N/A	#N/A
MACO_g914.t2	AT3G27090.1	DCD (Development and Cell Death) domain protein	sp|P37707|B2_DAUCA	B2 protein OS=Daucus carota OX=4039 PE=2 SV=1	#N/A	#N/A
MACO_g915.t1	AT3G27100.1	FUNCTIONS IN: molecular_function unknown; INVOLVED IN: biological_process unknown; LOCATED IN: chloroplast envelope; EXPRESSED IN: 23 plant structures; EXPRESSED DURING: 13 growth stages; CONTAINS InterPro DOMAIN/s: Transcription factor, enhancer of yellow 2 (InterPro:IPR018783); Has 288 Blast hits to 288 proteins in 94 species: Archae - 0; Bacteria - 0; Metazoa - 197; Fungi - 20; Plants - 51; Vi…	sp|Q6NQ54|ENY2_ARATH	Transcription and mRNA export factor ENY2 OS=Arabidopsis thaliana OX=3702 GN=ENY2 PE=1 SV=1	PF10163.14	EnY2
MACO_g916.t1	AT3G01910.1	sulfite oxidase	sp|Q9S850|SUOX_ARATH	Sulfite oxidase OS=Arabidopsis thaliana OX=3702 GN=SOX PE=1 SV=1	PF00174.24	Oxidored_molyb
MACO_g917.t1	AT3G27150.1	Galactose oxidase/kelch repeat superfamily protein	sp|Q9LI89|FBK70_ARATH	F-box/kelch-repeat protein At3g27150 OS=Arabidopsis thaliana OX=3702 GN=At3g27150 PE=2 SV=1	#N/A	#N/A
MACO_g917.t2	AT3G27150.1	Galactose oxidase/kelch repeat superfamily protein	sp|Q9LI89|FBK70_ARATH	F-box/kelch-repeat protein At3g27150 OS=Arabidopsis thaliana OX=3702 GN=At3g27150 PE=2 SV=1	#N/A	#N/A
MACO_g918.t1	AT3G27170.1	chloride channel B	sp|P92942|CLCB_ARATH	Chloride channel protein CLC-b OS=Arabidopsis thaliana OX=3702 GN=CLC-B PE=1 SV=1	#N/A	#N/A
MACO_g919.t1	AT3G27180.1	S-adenosyl-L-methionine-dependent methyltransferases superfamily protein	#N/A	#N/A	#N/A	#N/A
MACO_g920.t1	AT2G34930.1	disease resistance family protein / LRR family protein	sp|Q6JN47|EIX1_SOLLC	Receptor-like protein EIX1 OS=Solanum lycopersicum OX=4081 GN=EIX1 PE=2 SV=2	#N/A	#N/A
MACO_g921.t1	AT5G14180.1	Myzus persicae-induced lipase 1	sp|Q67ZU1|LIP2_ARATH	Triacylglycerol lipase 2 OS=Arabidopsis thaliana OX=3702 GN=LIP2 PE=2 SV=1	#N/A	#N/A
MACO_g922.t1	AT3G27210.1	unknown protein; FUNCTIONS IN: molecular_function unknown; INVOLVED IN: N-terminal protein myristoylation; LOCATED IN: plasma membrane; EXPRESSED IN: 22 plant structures; EXPRESSED DURING: 13 growth stages; BEST Arabidopsis thaliana protein match is: unknown protein (TAIR:AT5G40860.1); Has 133 Blast hits to 98 proteins in 25 species: Archae - 0; Bacteria - 6; Metazoa - 32; Fungi - 7; Plants - 70;…	sp|Q9LK32|Y3721_ARATH	Uncharacterized protein At3g27210 OS=Arabidopsis thaliana OX=3702 GN=Y-2 PE=1 SV=1	#N/A	#N/A
MACO_g923.t1	AT3G01840.1	Protein kinase superfamily protein	sp|Q9SGI7|LYK2_ARATH	Protein LYK2 OS=Arabidopsis thaliana OX=3702 GN=LYK2 PE=2 SV=1	#N/A	#N/A
MACO_g924.t1	AT3G50770.1	calmodulin-like 41	sp|Q8RYJ9|CML23_ORYSJ	Putative calcium-binding protein CML23 OS=Oryza sativa subsp. japonica OX=39947 GN=CML23 PE=3 SV=1	#N/A	#N/A
MACO_g925.t1	AT3G50770.1	calmodulin-like 41	sp|Q8RYJ9|CML23_ORYSJ	Putative calcium-binding protein CML23 OS=Oryza sativa subsp. japonica OX=39947 GN=CML23 PE=3 SV=1	#N/A	#N/A
MACO_g926.t1	AT3G50770.1	calmodulin-like 41	sp|Q8RYJ9|CML23_ORYSJ	Putative calcium-binding protein CML23 OS=Oryza sativa subsp. japonica OX=39947 GN=CML23 PE=3 SV=1	#N/A	#N/A
MACO_g927.t1	AT3G01800.1	Ribosome recycling factor	sp|P82231|RRFC_SPIOL	Ribosome-recycling factor, chloroplastic OS=Spinacia oleracea OX=3562 GN=RRF PE=1 SV=1	PF05432.16	BSP_II
MACO_g928.t1	AT3G01790.1	Ribosomal protein L13 family protein	#N/A	#N/A	#N/A	#N/A
MACO_g929.t1	AT5G14250.1	Proteasome component (PCI) domain protein	sp|Q8W575|CSN3_ARATH	COP9 signalosome complex subunit 3 OS=Arabidopsis thaliana OX=3702 GN=CSN3 PE=1 SV=2	PF22788.1	COP9_hel_rpt
MACO_g930.t1	AT3G01780.1	ARM repeat superfamily protein	sp|F4J8D3|TPLAT_ARATH	Protein TPLATE OS=Arabidopsis thaliana OX=3702 GN=TPLATE PE=1 SV=1	#N/A	#N/A
MACO_g931.t1	AT3G46730.1	NB-ARC domain-containing disease resistance protein	sp|Q60CZ8|R1A10_SOLDE	Putative late blight resistance protein homolog R1A-10 OS=Solanum demissum OX=50514 GN=R1A-10 PE=3 SV=1	#N/A	#N/A
MACO_g932.t1	AT5G63380.1	AMP-dependent synthetase and ligase family protein	sp|Q84P23|4CLL9_ARATH	4-coumarate--CoA ligase-like 9 OS=Arabidopsis thaliana OX=3702 GN=4CLL9 PE=1 SV=2	#N/A	#N/A
MACO_g933.t1	AT5G40810.1	Cytochrome C1 family	sp|Q9FKS5|CYC1B_ARATH	Cytochrome c1 2, heme protein, mitochondrial OS=Arabidopsis thaliana OX=3702 GN=CYC1-2 PE=1 SV=1	#N/A	#N/A
MACO_g934.t1	AT3G27250.1	unknown protein; BEST Arabidopsis thaliana protein match is: unknown protein (TAIR:AT5G40800.1); Has 104 Blast hits to 104 proteins in 13 species: Archae - 0; Bacteria - 0; Metazoa - 0; Fungi - 0; Plants - 104; Viruses - 0; Other Eukaryotes - 0 (source: NCBI BLink).	#N/A	#N/A	#N/A	#N/A
MACO_g934.t2	AT3G27250.1	unknown protein; BEST Arabidopsis thaliana protein match is: unknown protein (TAIR:AT5G40800.1); Has 104 Blast hits to 104 proteins in 13 species: Archae - 0; Bacteria - 0; Metazoa - 0; Fungi - 0; Plants - 104; Viruses - 0; Other Eukaryotes - 0 (source: NCBI BLink).	#N/A	#N/A	#N/A	#N/A
MACO_g935.t1	AT5G59440.2	P-loop containing nucleoside triphosphate hydrolases superfamily protein	sp|Q0WW55|ZEUS1_ARATH	Thymidylate kinase OS=Arabidopsis thaliana OX=3702 GN=ZEU1 PE=2 SV=1	#N/A	#N/A
MACO_g936.t1	AT5G40780.1	lysine histidine transporter 1	sp|Q9FKS8|LHT1_ARATH	Lysine histidine transporter 1 OS=Arabidopsis thaliana OX=3702 GN=LHT1 PE=1 SV=1	#N/A	#N/A
MACO_g937.t1	AT1G24400.1	lysine histidine transporter 2	sp|Q9LRB5|LHT2_ARATH	Lysine histidine transporter 2 OS=Arabidopsis thaliana OX=3702 GN=LHT2 PE=1 SV=1	#N/A	#N/A
MACO_g938.t1	AT5G40780.2	lysine histidine transporter 1	sp|Q9FKS8|LHT1_ARATH	Lysine histidine transporter 1 OS=Arabidopsis thaliana OX=3702 GN=LHT1 PE=1 SV=1	#N/A	#N/A
MACO_g939.t1	AT5G40780.2	lysine histidine transporter 1	sp|Q9FKS8|LHT1_ARATH	Lysine histidine transporter 1 OS=Arabidopsis thaliana OX=3702 GN=LHT1 PE=1 SV=1	#N/A	#N/A
MACO_g940.t1	AT5G13890.1	Family of unknown function (DUF716)	#N/A	#N/A	#N/A	#N/A
MACO_g941.t1	AT5G22130.1	mannosyltransferase family protein	sp|Q500W7|PIGM_ARATH	GPI mannosyltransferase 1 OS=Arabidopsis thaliana OX=3702 GN=PIGM PE=2 SV=1	PF05007.18	Mannosyl_trans
MACO_g942.t1	AT5G40780.2	lysine histidine transporter 1	sp|Q9FKS8|LHT1_ARATH	Lysine histidine transporter 1 OS=Arabidopsis thaliana OX=3702 GN=LHT1 PE=1 SV=1	#N/A	#N/A
MACO_g942.t2	AT5G40780.2	lysine histidine transporter 1	sp|Q9FKS8|LHT1_ARATH	Lysine histidine transporter 1 OS=Arabidopsis thaliana OX=3702 GN=LHT1 PE=1 SV=1	#N/A	#N/A
MACO_g943.t1	AT3G01740.1	Mitochondrial ribosomal protein L37	#N/A	#N/A	PF08561.15	Ribosomal_L37
MACO_g944.t1	AT5G40770.1	prohibitin 3	sp|O04331|PHB3_ARATH	Prohibitin-3, mitochondrial OS=Arabidopsis thaliana OX=3702 GN=PHB3 PE=1 SV=1	#N/A	#N/A
MACO_g945.t1	AT5G40770.1	prohibitin 3	sp|O04331|PHB3_ARATH	Prohibitin-3, mitochondrial OS=Arabidopsis thaliana OX=3702 GN=PHB3 PE=1 SV=1	PF12127.13	FloA
MACO_g946.t1	AT3G04120.1	glyceraldehyde-3-phosphate dehydrogenase C subunit 1	sp|P26519|G3PC_PETCR	Glyceraldehyde-3-phosphate dehydrogenase, cytosolic OS=Petroselinum crispum OX=4043 GN=GAPC PE=2 SV=1	#N/A	#N/A
MACO_g947.t1	AT5G40760.1	glucose-6-phosphate dehydrogenase 6	sp|P37830|G6PD_SOLTU	Glucose-6-phosphate 1-dehydrogenase, cytoplasmic isoform OS=Solanum tuberosum OX=4113 GN=G6PDH PE=1 SV=1	#N/A	#N/A
MACO_g948.t1	AT3G26020.1	Protein phosphatase 2A regulatory B subunit family protein	sp|Q9LU89|2A5N_ARATH	Serine/threonine protein phosphatase 2A 59 kDa regulatory subunit B' eta isoform OS=Arabidopsis thaliana OX=3702 GN=B'ETA PE=1 SV=1	PF01603.25	B56
MACO_g949.t1	AT3G27320.2	alpha/beta-Hydrolases superfamily protein	sp|Q9LK21|CXE11_ARATH	Probable carboxylesterase 11 OS=Arabidopsis thaliana OX=3702 GN=CXE11 PE=2 SV=1	#N/A	#N/A
MACO_g950.t1	AT5G40720.1	Domain of unknown function (DUF23)	sp|B9SLR1|Y231_RICCO	Glycosyltransferase family 92 protein RCOM_0530710 OS=Ricinus communis OX=3988 GN=RCOM_0530710 PE=3 SV=1	#N/A	#N/A
MACO_g950.t2	AT5G40720.1	Domain of unknown function (DUF23)	sp|B9SLR1|Y231_RICCO	Glycosyltransferase family 92 protein RCOM_0530710 OS=Ricinus communis OX=3988 GN=RCOM_0530710 PE=3 SV=1	PF13704.11	Glyco_tranf_2_4
MACO_g950.t3	AT5G40720.1	Domain of unknown function (DUF23)	sp|B9SLR1|Y231_RICCO	Glycosyltransferase family 92 protein RCOM_0530710 OS=Ricinus communis OX=3988 GN=RCOM_0530710 PE=3 SV=1	#N/A	#N/A
MACO_g950.t4	AT5G40720.1	Domain of unknown function (DUF23)	sp|B9SLR1|Y231_RICCO	Glycosyltransferase family 92 protein RCOM_0530710 OS=Ricinus communis OX=3988 GN=RCOM_0530710 PE=3 SV=1	#N/A	#N/A
MACO_g951.t1	AT3G01710.2	TPX2 (targeting protein for Xklp2) protein family	sp|Q84ZT9|WVD2_ARATH	Protein WAVE-DAMPENED 2 OS=Arabidopsis thaliana OX=3702 GN=WVD2 PE=2 SV=1	#N/A	#N/A
MACO_g952.t1	AT5G40690.1	CONTAINS InterPro DOMAIN/s: EF-Hand 1, calcium-binding site (InterPro:IPR018247); BEST Arabidopsis thaliana protein match is: unknown protein (TAIR:AT2G41730.1); Has 1807 Blast hits to 1807 proteins in 277 species: Archae - 0; Bacteria - 0; Metazoa - 736; Fungi - 347; Plants - 385; Viruses - 0; Other Eukaryotes - 339 (source: NCBI BLink).	#N/A	#N/A	#N/A	#N/A
MACO_g953.t1	AT5G40670.1	PQ-loop repeat family protein / transmembrane family protein	sp|P57758|CTNS_ARATH	Cystinosin homolog OS=Arabidopsis thaliana OX=3702 GN=At5g40670 PE=1 SV=1	#N/A	#N/A
MACO_g953.t2	AT5G40670.1	PQ-loop repeat family protein / transmembrane family protein	sp|P57758|CTNS_ARATH	Cystinosin homolog OS=Arabidopsis thaliana OX=3702 GN=At5g40670 PE=1 SV=1	#N/A	#N/A
MACO_g954.t1	AT5G40650.1	succinate dehydrogenase 2-2	sp|Q8LB02|SDHB2_ARATH	Succinate dehydrogenase [ubiquinone] iron-sulfur subunit 2, mitochondrial OS=Arabidopsis thaliana OX=3702 GN=SDH2-2 PE=1 SV=2	PF13085.11	Fer2_3
MACO_g955.t1	AT5G63270.1	RPM1-interacting protein 4 (RIN4) family protein	sp|O22633|NOI4_ARATH	Protein NOI4 OS=Arabidopsis thaliana OX=3702 GN=NOI4 PE=1 SV=1	#N/A	#N/A
MACO_g956.t1	AT1G48940.1	early nodulin-like protein 6	sp|Q4PSZ8|ENL06_ARATH	Early nodulin-like protein 6 OS=Arabidopsis thaliana OX=3702 GN=ENODL6 PE=2 SV=1	#N/A	#N/A
MACO_g957.t1	AT5G40640.1	unknown protein; LOCATED IN: plasma membrane; EXPRESSED IN: 19 plant structures; EXPRESSED DURING: 7 growth stages; BEST Arabidopsis thaliana protein match is: unknown protein (TAIR:AT3G27390.1); Has 104 Blast hits to 102 proteins in 14 species: Archae - 0; Bacteria - 0; Metazoa - 2; Fungi - 0; Plants - 101; Viruses - 0; Other Eukaryotes - 1 (source: NCBI BLink).	sp|Q8GUM4|Y3739_ARATH	Uncharacterized membrane protein At3g27390 OS=Arabidopsis thaliana OX=3702 GN=At3g27390 PE=1 SV=2	#N/A	#N/A
MACO_g958.t1	AT5G14360.1	Ubiquitin-like superfamily protein	sp|Q0WPX7|BAG2_ARATH	BAG family molecular chaperone regulator 2 OS=Arabidopsis thaliana OX=3702 GN=BAG2 PE=1 SV=1	#N/A	#N/A
MACO_g959.t1	AT5G14370.1	CCT motif family protein	sp|Q9LU68|CIA2_ARATH	Protein CHLOROPLAST IMPORT APPARATUS 2 OS=Arabidopsis thaliana OX=3702 GN=CIA2 PE=1 SV=1	#N/A	#N/A
MACO_g960.t1	AT3G27400.1	Pectin lyase-like superfamily protein	sp|O24554|PLY_ZINEL	Pectate lyase OS=Zinnia elegans OX=34245 PE=1 SV=1	#N/A	#N/A
MACO_g961.t1	AT3G01690.1	alpha/beta-Hydrolases superfamily protein	#N/A	#N/A	#N/A	#N/A
MACO_g962.t1	#N/A	#N/A	#N/A	#N/A	PF08213.16	COX24_C
MACO_g963.t1	AT4G35850.1	Pentatricopeptide repeat (PPR) superfamily protein	sp|Q8VYR5|PP351_ARATH	Pentatricopeptide repeat-containing protein At4g35850, mitochondrial OS=Arabidopsis thaliana OX=3702 GN=At4g35850 PE=1 SV=1	#N/A	#N/A
MACO_g964.t1	AT5G14410.1	unknown protein; Has 23 Blast hits to 23 proteins in 9 species: Archae - 0; Bacteria - 0; Metazoa - 0; Fungi - 0; Plants - 23; Viruses - 0; Other Eukaryotes - 0 (source: NCBI BLink).	#N/A	#N/A	#N/A	#N/A
MACO_g965.t1	AT3G01650.1	RING domain ligase1	sp|Q9SS90|RGLG1_ARATH	E3 ubiquitin-protein ligase RGLG1 OS=Arabidopsis thaliana OX=3702 GN=RGLG1 PE=1 SV=1	PF10138.14	vWA-TerF-like
MACO_g966.t1	AT5G14450.1	GDSL-like Lipase/Acylhydrolase superfamily protein	sp|Q9LY84|GDL76_ARATH	GDSL esterase/lipase At5g14450 OS=Arabidopsis thaliana OX=3702 GN=At5g14450 PE=2 SV=1	#N/A	#N/A
MACO_g966.t2	AT5G14450.1	GDSL-like Lipase/Acylhydrolase superfamily protein	sp|Q9LY84|GDL76_ARATH	GDSL esterase/lipase At5g14450 OS=Arabidopsis thaliana OX=3702 GN=At5g14450 PE=2 SV=1	#N/A	#N/A
MACO_g967.t1	AT5G14450.1	GDSL-like Lipase/Acylhydrolase superfamily protein	sp|Q9LY84|GDL76_ARATH	GDSL esterase/lipase At5g14450 OS=Arabidopsis thaliana OX=3702 GN=At5g14450 PE=2 SV=1	#N/A	#N/A
MACO_g967.t2	AT5G14450.1	GDSL-like Lipase/Acylhydrolase superfamily protein	sp|Q9LY84|GDL76_ARATH	GDSL esterase/lipase At5g14450 OS=Arabidopsis thaliana OX=3702 GN=At5g14450 PE=2 SV=1	#N/A	#N/A
MACO_g967.t3	AT5G14450.1	GDSL-like Lipase/Acylhydrolase superfamily protein	sp|Q9LY84|GDL76_ARATH	GDSL esterase/lipase At5g14450 OS=Arabidopsis thaliana OX=3702 GN=At5g14450 PE=2 SV=1	#N/A	#N/A
MACO_g967.t4	AT5G14450.1	GDSL-like Lipase/Acylhydrolase superfamily protein	sp|Q9LY84|GDL76_ARATH	GDSL esterase/lipase At5g14450 OS=Arabidopsis thaliana OX=3702 GN=At5g14450 PE=2 SV=1	#N/A	#N/A
MACO_g968.t1	AT3G27520.1	unknown protein; Has 28 Blast hits to 28 proteins in 10 species: Archae - 0; Bacteria - 0; Metazoa - 0; Fungi - 0; Plants - 28; Viruses - 0; Other Eukaryotes - 0 (source: NCBI BLink).	#N/A	#N/A	#N/A	#N/A
MACO_g969.t1	AT3G01640.1	glucuronokinase G	sp|Q93ZC9|GLAK1_ARATH	Glucuronokinase 1 OS=Arabidopsis thaliana OX=3702 GN=GLCAK1 PE=1 SV=1	#N/A	#N/A
MACO_g970.t1	AT3G27540.1	beta-1,4-N-acetylglucosaminyltransferase family protein	#N/A	#N/A	#N/A	#N/A
MACO_g971.t1	AT3G01600.1	NAC domain containing protein 44	sp|Q6NQK2|NAC8_ARATH	SUPPRESSOR OF GAMMA RESPONSE 1 OS=Arabidopsis thaliana OX=3702 GN=SOG1 PE=1 SV=1	#N/A	#N/A
MACO_g972.t1	AT5G50180.1	Protein kinase superfamily protein	sp|Q9ZQ31|STY13_ARATH	Serine/threonine-protein kinase STY13 OS=Arabidopsis thaliana OX=3702 GN=STY13 PE=1 SV=2	#N/A	#N/A
MACO_g973.t1	#N/A	#N/A	#N/A	#N/A	#N/A	#N/A
MACO_g973.t2	#N/A	#N/A	#N/A	#N/A	PF03023.19	MurJ
MACO_g974.t1	AT5G40530.1	S-adenosyl-L-methionine-dependent methyltransferases superfamily protein	sp|Q84JC0|RRP8_ARATH	Ribosomal RNA-processing protein 8 OS=Arabidopsis thaliana OX=3702 GN=At5g40530 PE=2 SV=1	PF05148.20	Methyltransf_8
MACO_g975.t1	AT3G01590.2	Galactose mutarotase-like superfamily protein	sp|Q40784|AAPC_CENCI	Putative glucose-6-phosphate 1-epimerase OS=Cenchrus ciliaris OX=35872 PE=2 SV=1	#N/A	#N/A
MACO_g976.t1	AT3G01580.1	Tetratricopeptide repeat (TPR)-like superfamily protein	sp|Q9SS97|PP205_ARATH	Putative pentatricopeptide repeat-containing protein At3g01580 OS=Arabidopsis thaliana OX=3702 GN=PCMP-E87 PE=3 SV=2	#N/A	#N/A
MACO_g977.t1	AT5G14510.1	ARM repeat superfamily protein	sp|Q9C9A6|PUB10_ARATH	U-box domain-containing protein 10 OS=Arabidopsis thaliana OX=3702 GN=PUB10 PE=2 SV=1	#N/A	#N/A
MACO_g978.t1	AT3G27570.1	Sucrase/ferredoxin-like family protein	#N/A	#N/A	#N/A	#N/A
MACO_g979.t1	AT5G40490.1	RNA-binding (RRM/RBD/RNP motifs) family protein	sp|Q8W034|RNP1_ARATH	Heterogeneous nuclear ribonucleoprotein 1 OS=Arabidopsis thaliana OX=3702 GN=RNP1 PE=1 SV=1	#N/A	#N/A
MACO_g980.t1	AT5G19130.1	GPI transamidase component family protein / Gaa1-like family protein	#N/A	#N/A	PF04114.19	Gaa1
MACO_g981.t1	AT5G40470.1	RNI-like superfamily protein	#N/A	#N/A	#N/A	#N/A
MACO_g982.t1	AT5G63090.2	Lateral organ boundaries (LOB) domain family protein	sp|Q9FML4|LOB_ARATH	Protein LATERAL ORGAN BOUNDARIES OS=Arabidopsis thaliana OX=3702 GN=LOB PE=1 SV=1	#N/A	#N/A
MACO_g983.t1	AT5G14530.1	Transducin/WD40 repeat-like superfamily protein	sp|Q9LYK6|APRF1_ARATH	Protein ANTHESIS POMOTING FACTOR 1 OS=Arabidopsis thaliana OX=3702 GN=APRF1 PE=2 SV=1	#N/A	#N/A
MACO_g984.t1	AT5G14570.1	high affinity nitrate transporter 2.7	sp|Q9LYK2|NRT27_ARATH	High affinity nitrate transporter 2.7 OS=Arabidopsis thaliana OX=3702 GN=NRT2.7 PE=2 SV=1	#N/A	#N/A
MACO_g985.t1	AT3G23330.1	Tetratricopeptide repeat (TPR)-like superfamily protein	sp|Q9LW63|PP251_ARATH	Putative pentatricopeptide repeat-containing protein At3g23330 OS=Arabidopsis thaliana OX=3702 GN=PCMP-H32 PE=3 SV=1	#N/A	#N/A
MACO_g985.t2	AT3G23330.1	Tetratricopeptide repeat (TPR)-like superfamily protein	sp|Q9LW63|PP251_ARATH	Putative pentatricopeptide repeat-containing protein At3g23330 OS=Arabidopsis thaliana OX=3702 GN=PCMP-H32 PE=3 SV=1	#N/A	#N/A
MACO_g986.t1	AT2G05642.1	Nucleic acid-binding, OB-fold-like protein	#N/A	#N/A	#N/A	#N/A
MACO_g987.t1	AT3G01550.1	phosphoenolpyruvate (pep)/phosphate translocator 2	sp|Q8H0T6|PPT2_ARATH	Phosphoenolpyruvate/phosphate translocator 2, chloroplastic OS=Arabidopsis thaliana OX=3702 GN=PPT2 PE=2 SV=1	#N/A	#N/A
MACO_g988.t1	AT3G01540.2	DEAD box RNA helicase 1	sp|P46942|DB10_NICSY	ATP-dependent RNA helicase-like protein DB10 OS=Nicotiana sylvestris OX=4096 PE=2 SV=1	#N/A	#N/A
MACO_g989.t1	AT5G14620.1	domains rearranged methyltransferase 2	sp|Q9M548|DRM2_ARATH	DNA (cytosine-5)-methyltransferase DRM2 OS=Arabidopsis thaliana OX=3702 GN=DRM2 PE=1 SV=1	#N/A	#N/A
MACO_g990.t1	AT5G14640.1	shaggy-like kinase 13	sp|Q8VZD5|KSG5_ARATH	Shaggy-related protein kinase epsilon OS=Arabidopsis thaliana OX=3702 GN=ASK5 PE=1 SV=1	#N/A	#N/A
MACO_g991.t1	AT5G14660.1	peptide deformylase 1B	sp|Q9FV54|DEF1B_SOLLC	Peptide deformylase 1B, chloroplastic OS=Solanum lycopersicum OX=4081 GN=PDF1B PE=2 SV=1	PF01327.26	Pep_deformylase
MACO_g992.t1	AT5G14660.1	peptide deformylase 1B	sp|Q9FV54|DEF1B_SOLLC	Peptide deformylase 1B, chloroplastic OS=Solanum lycopersicum OX=4081 GN=PDF1B PE=2 SV=1	#N/A	#N/A
MACO_g993.t1	AT3G27810.1	myb domain protein 21	sp|E0CJS3|EOBII_PETHY	MYB-like transcription factor EOBII OS=Petunia hybrida OX=4102 GN=EOBII PE=2 SV=1	#N/A	#N/A
MACO_g994.t1	AT3G27820.1	monodehydroascorbate reductase 4	sp|Q9LK94|MDAR4_ARATH	Monodehydroascorbate reductase 4, peroxisomal OS=Arabidopsis thaliana OX=3702 GN=MDAR4 PE=1 SV=1	#N/A	#N/A
MACO_g995.t1	AT3G27830.1	ribosomal protein L12-A	sp|P36688|RK12_NICSY	Large ribosomal subunit protein bL12c OS=Nicotiana sylvestris OX=4096 PE=2 SV=1	PF00542.24	Ribosomal_L12
MACO_g996.t1	AT5G40340.1	Tudor/PWWP/MBT superfamily protein	sp|Q9FNE4|PDP3_ARATH	PWWP domain-containing protein 3 OS=Arabidopsis thaliana OX=3702 GN=PDP3 PE=1 SV=1	#N/A	#N/A
MACO_g997.t1	AT5G14680.1	Adenine nucleotide alpha hydrolases-like superfamily protein	sp|Q8LGG8|USPAL_ARATH	Universal stress protein A-like protein OS=Arabidopsis thaliana OX=3702 GN=At3g01520 PE=1 SV=2	#N/A	#N/A
MACO_g998.t1	AT3G01516.1	unknown protein; BEST Arabidopsis thaliana protein match is: unknown protein (TAIR:AT5G14690.1); Has 67 Blast hits to 67 proteins in 14 species: Archae - 0; Bacteria - 0; Metazoa - 0; Fungi - 0; Plants - 67; Viruses - 0; Other Eukaryotes - 0 (source: NCBI BLink).	#N/A	#N/A	#N/A	#N/A
MACO_g999.t1	AT5G14720.1	Protein kinase superfamily protein	sp|O23304|BLUS1_ARATH	Serine/threonine-protein kinase BLUS1 OS=Arabidopsis thaliana OX=3702 GN=BLUS1 PE=1 SV=1	#N/A	#N/A
MACO_g1000.t1	AT3G27880.1	Protein of unknown function (DUF1645)	#N/A	#N/A	#N/A	#N/A
MACO_g1001.t1	#N/A	#N/A	#N/A	#N/A	#N/A	#N/A
MACO_g1002.t1	#N/A	#N/A	#N/A	#N/A	#N/A	#N/A
MACO_g1003.t1	AT3G27925.1	DegP protease 1	sp|O22609|DEGP1_ARATH	Protease Do-like 1, chloroplastic OS=Arabidopsis thaliana OX=3702 GN=DEGP1 PE=1 SV=2	PF13180.11	PDZ_2
MACO_g1004.t1	AT1G23750.1	Nucleic acid-binding, OB-fold-like protein	sp|O49453|Y4844_ARATH	Uncharacterized protein At4g28440 OS=Arabidopsis thaliana OX=3702 GN=At4g28440 PE=1 SV=1	#N/A	#N/A
MACO_g1005.t1	AT3G55250.1	unknown protein; FUNCTIONS IN: molecular_function unknown; INVOLVED IN: biological_process unknown; LOCATED IN: mitochondrion, chloroplast, nucleus; EXPRESSED IN: 23 plant structures; EXPRESSED DURING: 13 growth stages; Has 46 Blast hits to 46 proteins in 17 species: Archae - 0; Bacteria - 0; Metazoa - 0; Fungi - 0; Plants - 46; Viruses - 0; Other Eukaryotes - 0 (source: NCBI BLink).	sp|Q9M3C6|PSA3C_ARATH	Photosystem I assembly factor PSA3, chloroplastic OS=Arabidopsis thaliana OX=3702 GN=PSA3 PE=1 SV=1	#N/A	#N/A
MACO_g1006.t1	AT5G14790.1	ARM repeat superfamily protein	#N/A	#N/A	#N/A	#N/A
MACO_g1007.t1	AT5G62865.1	unknown protein; BEST Arabidopsis thaliana protein match is: unknown protein (TAIR:AT3G48020.1).	#N/A	#N/A	#N/A	#N/A
MACO_g1008.t1	AT5G40190.1	RNA ligase/cyclic nucleotide phosphodiesterase family protein	#N/A	#N/A	#N/A	#N/A
MACO_g1009.t1	AT3G28180.1	Cellulose-synthase-like C4	sp|Q9LJP4|CSLC4_ARATH	Xyloglucan glycosyltransferase 4 OS=Arabidopsis thaliana OX=3702 GN=CSLC4 PE=1 SV=1	#N/A	#N/A
MACO_g1010.t1	AT5G40160.1	Ankyrin repeat family protein	sp|Q9SQK3|EM506_ARATH	Ankyrin repeat domain-containing protein EMB506, chloroplastic OS=Arabidopsis thaliana OX=3702 GN=EMB506 PE=1 SV=1	#N/A	#N/A
MACO_g1011.t1	AT3G01410.1	Polynucleotidyl transferase, ribonuclease H-like superfamily protein	sp|P0C2F6|RNHX1_ARATH	Putative ribonuclease H protein At1g65750 OS=Arabidopsis thaliana OX=3702 GN=At1g65750 PE=3 SV=1	#N/A	#N/A
MACO_g1012.t1	AT5G14920.1	Gibberellin-regulated family protein	sp|Q9LFR3|GASAE_ARATH	Gibberellin-regulated protein 14 OS=Arabidopsis thaliana OX=3702 GN=GASA14 PE=1 SV=1	#N/A	#N/A
MACO_g1013.t1	AT5G65200.1	plant U-box 38	sp|Q9FJP6|PUB38_ARATH	U-box domain-containing protein 38 OS=Arabidopsis thaliana OX=3702 GN=PUB38 PE=1 SV=1	#N/A	#N/A
MACO_g1014.t1	AT2G04700.1	ferredoxin thioredoxin reductase catalytic beta chain family protein	sp|P41349|FTRC2_SPIOL	Ferredoxin-thioredoxin reductase catalytic chain, chloroplastic OS=Spinacia oleracea OX=3562 PE=2 SV=1	#N/A	#N/A
MACO_g1015.t1	AT3G05670.1	RING/U-box protein	#N/A	#N/A	#N/A	#N/A
MACO_g1015.t2	AT3G05670.1	RING/U-box protein	#N/A	#N/A	#N/A	#N/A
MACO_g1016.t1	AT5G08130.2	basic helix-loop-helix (bHLH) DNA-binding superfamily protein	sp|Q9LEZ3|BIM1_ARATH	Transcription factor BIM1 OS=Arabidopsis thaliana OX=3702 GN=BIM1 PE=1 SV=2	#N/A	#N/A
MACO_g1016.t2	AT5G08130.2	basic helix-loop-helix (bHLH) DNA-binding superfamily protein	sp|Q9LEZ3|BIM1_ARATH	Transcription factor BIM1 OS=Arabidopsis thaliana OX=3702 GN=BIM1 PE=1 SV=2	PF00010.31	HLH
MACO_g1016.t3	AT5G08130.2	basic helix-loop-helix (bHLH) DNA-binding superfamily protein	sp|Q9LEZ3|BIM1_ARATH	Transcription factor BIM1 OS=Arabidopsis thaliana OX=3702 GN=BIM1 PE=1 SV=2	#N/A	#N/A
MACO_g1017.t1	AT3G02250.1	O-fucosyltransferase family protein	sp|Q93ZR8|RRT2_ARATH	Rhamnogalacturonan I rhamnosyltransferase 1 OS=Arabidopsis thaliana OX=3702 GN=RRT2 PE=1 SV=1	#N/A	#N/A
MACO_g1018.t1	AT1G69030.1	BSD domain-containing protein	#N/A	#N/A	#N/A	#N/A
MACO_g1019.t1	AT5G08120.1	movement protein binding protein 2C	sp|A0A1S3X835|MBP2C_TOBAC	Protein MICROTUBULE BINDING PROTEIN 2C OS=Nicotiana tabacum OX=4097 GN=MBP2C PE=1 SV=1	#N/A	#N/A
MACO_g1020.t1	AT5G60880.1	breaking of asymmetry in the stomatal lineage	sp|Q5BPF3|BASL_ARATH	Protein BREAKING OF ASYMMETRY IN THE STOMATAL LINEAGE OS=Arabidopsis thaliana OX=3702 GN=BASL PE=1 SV=1	#N/A	#N/A
MACO_g1021.t1	AT5G08100.1	N-terminal nucleophile aminohydrolases (Ntn hydrolases) superfamily protein	sp|Q9ZSD6|ASPG_LUPLU	Isoaspartyl peptidase/L-asparaginase OS=Lupinus luteus OX=3873 PE=1 SV=1	PF01112.23	Asparaginase_2
MACO_g1022.t1	AT5G17400.1	endoplasmic reticulum-adenine nucleotide transporter 1	sp|Q8LB08|ADT4_ARATH	ADP,ATP carrier protein ER-ANT1 OS=Arabidopsis thaliana OX=3702 GN=ER-ANT1 PE=2 SV=2	#N/A	#N/A
MACO_g1023.t1	AT5G17390.1	Adenine nucleotide alpha hydrolases-like superfamily protein	#N/A	#N/A	#N/A	#N/A
MACO_g1024.t1	AT5G60910.1	AGAMOUS-like 8	sp|Q42429|AGL8_SOLTU	Agamous-like MADS-box protein AGL8 homolog OS=Solanum tuberosum OX=4113 PE=2 SV=1	#N/A	#N/A
MACO_g1024.t2	AT5G60910.1	AGAMOUS-like 8	sp|Q42429|AGL8_SOLTU	Agamous-like MADS-box protein AGL8 homolog OS=Solanum tuberosum OX=4113 PE=2 SV=1	#N/A	#N/A
MACO_g1024.t3	AT5G60910.1	AGAMOUS-like 8	sp|Q42429|AGL8_SOLTU	Agamous-like MADS-box protein AGL8 homolog OS=Solanum tuberosum OX=4113 PE=2 SV=1	#N/A	#N/A
MACO_g1025.t1	AT5G60910.1	AGAMOUS-like 8	sp|Q42429|AGL8_SOLTU	Agamous-like MADS-box protein AGL8 homolog OS=Solanum tuberosum OX=4113 PE=2 SV=1	#N/A	#N/A
MACO_g1026.t1	AT3G02100.1	UDP-Glycosyltransferase superfamily protein	sp|Q9SGA8|U83A1_ARATH	UDP-glycosyltransferase 83A1 OS=Arabidopsis thaliana OX=3702 GN=UGT83A1 PE=2 SV=1	#N/A	#N/A
MACO_g1027.t1	AT5G15650.1	reversibly glycosylated polypeptide 2	sp|Q8RU27|RGP2_SOLTU	Probable UDP-arabinopyranose mutase 2 OS=Solanum tuberosum OX=4113 GN=UPTG2 PE=1 SV=1	#N/A	#N/A
MACO_g1028.t1	AT5G15630.1	COBRA-like extracellular glycosyl-phosphatidyl inositol-anchored protein family	sp|Q9LFW3|COBL4_ARATH	COBRA-like protein 4 OS=Arabidopsis thaliana OX=3702 GN=COBL4 PE=2 SV=2	#N/A	#N/A
MACO_g1029.t1	AT3G02210.1	COBRA-like protein 1 precursor	sp|Q9SRT7|COBL1_ARATH	COBRA-like protein 1 OS=Arabidopsis thaliana OX=3702 GN=COBL1 PE=2 SV=1	PF04833.20	COBRA
MACO_g1030.t1	AT1G74110.1	cytochrome P450, family 78, subfamily A, polypeptide 10	sp|Q9LMX7|C78A5_ARATH	Cytochrome P450 78A5 OS=Arabidopsis thaliana OX=3702 GN=CYP78A5 PE=2 SV=1	#N/A	#N/A
MACO_g1031.t1	AT3G54540.1	general control non-repressible 4	sp|Q9M1H3|AB4F_ARATH	ABC transporter F family member 4 OS=Arabidopsis thaliana OX=3702 GN=ABCF4 PE=2 SV=1	#N/A	#N/A
MACO_g1032.t1	AT1G18600.1	RHOMBOID-like protein 12	sp|Q9FZ81|RBL12_ARATH	RHOMBOID-like protein 12, mitochondrial OS=Arabidopsis thaliana OX=3702 GN=RBL12 PE=2 SV=1	#N/A	#N/A
MACO_g1033.t1	AT1G26355.1	SPIRAL1-like1	sp|Q7Y1L9|SP1L1_ORYSJ	Protein SPIRAL1-like 1 OS=Oryza sativa subsp. japonica OX=39947 GN=Os03g0417800 PE=3 SV=1	#N/A	#N/A
MACO_g1034.t1	#N/A	#N/A	#N/A	#N/A	#N/A	#N/A
MACO_g1035.t1	#N/A	#N/A	#N/A	#N/A	#N/A	#N/A
MACO_g1036.t1	AT4G26190.1	Haloacid dehalogenase-like hydrolase (HAD) superfamily protein	#N/A	#N/A	#N/A	#N/A
MACO_g1036.t2	AT4G26190.1	Haloacid dehalogenase-like hydrolase (HAD) superfamily protein	#N/A	#N/A	#N/A	#N/A
MACO_g1037.t1	AT1G74160.1	unknown protein; BEST Arabidopsis thaliana protein match is: unknown protein (TAIR:AT1G18620.1); Has 3407 Blast hits to 2217 proteins in 314 species: Archae - 0; Bacteria - 264; Metazoa - 1296; Fungi - 318; Plants - 346; Viruses - 34; Other Eukaryotes - 1149 (source: NCBI BLink).	sp|Q9S823|LNG2_ARATH	Protein LONGIFOLIA 2 OS=Arabidopsis thaliana OX=3702 GN=LNG2 PE=1 SV=1	#N/A	#N/A
MACO_g1038.t1	AT4G36680.1	Tetratricopeptide repeat (TPR)-like superfamily protein	sp|Q9M065|PP352_ARATH	Small ribosomal subunit protein mL103 (rPPR7) OS=Arabidopsis thaliana OX=3702 GN=At4g36680 PE=1 SV=1	#N/A	#N/A
MACO_g1039.t1	AT5G60970.1	TEOSINTE BRANCHED 1, cycloidea and PCF transcription factor 5	sp|Q9FME3|TCP5_ARATH	Transcription factor TCP5 OS=Arabidopsis thaliana OX=3702 GN=TCP5 PE=1 SV=1	#N/A	#N/A
MACO_g1039.t2	AT5G60970.1	TEOSINTE BRANCHED 1, cycloidea and PCF transcription factor 5	sp|Q9FME3|TCP5_ARATH	Transcription factor TCP5 OS=Arabidopsis thaliana OX=3702 GN=TCP5 PE=1 SV=1	#N/A	#N/A
MACO_g1040.t1	#N/A	#N/A	#N/A	#N/A	#N/A	#N/A
MACO_g1041.t1	AT2G40780.1	Nucleic acid-binding, OB-fold-like protein	#N/A	#N/A	#N/A	#N/A
MACO_g1042.t1	AT3G46560.1	Tim10/DDP family zinc finger protein	sp|Q9XGX7|TIM9_ORYSJ	Mitochondrial import inner membrane translocase subunit Tim9 OS=Oryza sativa subsp. japonica OX=39947 GN=TIM9 PE=3 SV=2	#N/A	#N/A
MACO_g1043.t1	AT5G08050.1	Protein of unknown function (DUF1118)	#N/A	#N/A	#N/A	#N/A
MACO_g1044.t1	#N/A	#N/A	#N/A	#N/A	#N/A	#N/A
MACO_g1045.t1	#N/A	#N/A	#N/A	#N/A	#N/A	#N/A
MACO_g1046.t1	#N/A	#N/A	#N/A	#N/A	#N/A	#N/A
MACO_g1046.t2	#N/A	#N/A	#N/A	#N/A	#N/A	#N/A
MACO_g1047.t1	#N/A	#N/A	sp|Q5N6V0|Y1054_ORYSJ	B3 domain-containing protein Os01g0905400 OS=Oryza sativa subsp. japonica OX=39947 GN=Os01g0905400 PE=2 SV=1	#N/A	#N/A
MACO_g1048.t1	AT4G33280.1	AP2/B3-like transcriptional factor family protein	sp|Q8RYD1|REM16_ARATH	B3 domain-containing protein REM16 OS=Arabidopsis thaliana OX=3702 GN=REM16 PE=2 SV=1	#N/A	#N/A
MACO_g1049.t1	AT3G23390.1	Zinc-binding ribosomal protein family protein	sp|Q96499|RL44_GOSHI	Large ribosomal subunit protein eL42 OS=Gossypium hirsutum OX=3635 GN=RPL44 PE=3 SV=3	PF00935.24	Ribosomal_L44
MACO_g1050.t1	AT5G61030.1	glycine-rich RNA-binding protein 3	sp|Q9FNR1|RBG3_ARATH	Glycine-rich RNA-binding protein 3, mitochondrial OS=Arabidopsis thaliana OX=3702 GN=RBG3 PE=1 SV=1	#N/A	#N/A
MACO_g1050.t2	AT5G61030.1	glycine-rich RNA-binding protein 3	sp|Q9FNR1|RBG3_ARATH	Glycine-rich RNA-binding protein 3, mitochondrial OS=Arabidopsis thaliana OX=3702 GN=RBG3 PE=1 SV=1	#N/A	#N/A
MACO_g1051.t1	AT3G07960.1	Phosphatidylinositol-4-phosphate 5-kinase family protein	sp|Q9SFB8|PI5K6_ARATH	Phosphatidylinositol 4-phosphate 5-kinase 6 OS=Arabidopsis thaliana OX=3702 GN=PIP5K6 PE=2 SV=1	#N/A	#N/A
MACO_g1052.t1	AT5G61040.1	unknown protein; BEST Arabidopsis thaliana protein match is: unknown protein (TAIR:AT5G08010.1); Has 1807 Blast hits to 1807 proteins in 277 species: Archae - 0; Bacteria - 0; Metazoa - 736; Fungi - 347; Plants - 385; Viruses - 0; Other Eukaryotes - 339 (source: NCBI BLink).	#N/A	#N/A	#N/A	#N/A
MACO_g1053.t1	AT1G18640.2	3-phosphoserine phosphatase	sp|O82796|SERC_ARATH	Phosphoserine phosphatase, chloroplastic OS=Arabidopsis thaliana OX=3702 GN=PSP PE=1 SV=2	#N/A	#N/A
MACO_g1054.t1	AT2G33040.1	gamma subunit of Mt ATP synthase	sp|P26360|ATPG3_IPOBA	ATP synthase subunit gamma, mitochondrial OS=Ipomoea batatas OX=4120 GN=ATPC PE=1 SV=2	#N/A	#N/A
MACO_g1055.t1	AT1G71220.1	UDP-glucose:glycoprotein glucosyltransferases;transferases, transferring hexosyl groups;transferases, transferring glycosyl groups	sp|Q0WL80|UGGG_ARATH	UDP-glucose:glycoprotein glucosyltransferase OS=Arabidopsis thaliana OX=3702 GN=UGGT PE=1 SV=1	PF18404.6	Glyco_transf_24
MACO_g1056.t1	AT1G16480.1	Tetratricopeptide repeat (TPR)-like superfamily protein	sp|Q9SVP7|PP307_ARATH	Pentatricopeptide repeat-containing protein At4g13650 OS=Arabidopsis thaliana OX=3702 GN=PCMP-H42 PE=2 SV=2	#N/A	#N/A
MACO_g1056.t2	AT1G16480.1	Tetratricopeptide repeat (TPR)-like superfamily protein	sp|Q9SVP7|PP307_ARATH	Pentatricopeptide repeat-containing protein At4g13650 OS=Arabidopsis thaliana OX=3702 GN=PCMP-H42 PE=2 SV=2	#N/A	#N/A
MACO_g1057.t1	AT1G74250.1	DNAJ heat shock N-terminal domain-containing protein	sp|Q9C911|JJJ1_ARATH	DNAJ protein JJJ1 homolog OS=Arabidopsis thaliana OX=3702 GN=JJJ1 PE=1 SV=1	PF21884.1	ZUO1-like_ZHD
MACO_g1058.t1	AT4G00050.1	basic helix-loop-helix (bHLH) DNA-binding superfamily protein	sp|Q8GZ38|UNE10_ARATH	Transcription factor UNE10 OS=Arabidopsis thaliana OX=3702 GN=UNE10 PE=1 SV=1	#N/A	#N/A
MACO_g1058.t2	AT4G00050.1	basic helix-loop-helix (bHLH) DNA-binding superfamily protein	sp|Q8GZ38|UNE10_ARATH	Transcription factor UNE10 OS=Arabidopsis thaliana OX=3702 GN=UNE10 PE=1 SV=1	#N/A	#N/A
MACO_g1059.t1	AT5G07810.1	SNF2 domain-containing protein / helicase domain-containing protein / HNH endonuclease domain-containing protein	sp|B5BT18|BTAF1_ARATH	TATA-binding protein-associated factor BTAF1 OS=Arabidopsis thaliana OX=3702 GN=BTAF1 PE=1 SV=1	#N/A	#N/A
MACO_g1060.t1	#N/A	#N/A	#N/A	#N/A	PF16501.10	SCAPER_N
MACO_g1060.t2	#N/A	#N/A	#N/A	#N/A	#N/A	#N/A
MACO_g1061.t1	AT5G61210.1	soluble N-ethylmaleimide-sensitive factor adaptor protein 33	sp|Q9S7P9|SNP33_ARATH	SNAP25 homologous protein SNAP33 OS=Arabidopsis thaliana OX=3702 GN=SNAP33 PE=1 SV=1	#N/A	#N/A
MACO_g1062.t1	AT1G26610.1	C2H2-like zinc finger protein	sp|Q9M202|ZAT9_ARATH	Zinc finger protein ZAT9 OS=Arabidopsis thaliana OX=3702 GN=ZAT9 PE=2 SV=1	PF13912.11	zf-C2H2_6
MACO_g1063.t1	AT2G38290.1	ammonium transporter 2	sp|A0A072VHJ1|AMT25_MEDTR	Ammonium transporter 2 member 5 OS=Medicago truncatula OX=3880 GN=AMT2-5 PE=2 SV=1	#N/A	#N/A
MACO_g1064.t1	AT5G23630.1	phosphate deficiency response 2	sp|Q9LT02|PDR2_ARATH	Probable manganese-transporting ATPase PDR2 OS=Arabidopsis thaliana OX=3702 GN=PDR2 PE=1 SV=1	#N/A	#N/A
MACO_g1065.t1	AT5G16390.1	chloroplastic acetylcoenzyme A carboxylase 1	sp|Q42783|BCCP_SOYBN	Biotin carboxyl carrier protein of acetyl-CoA carboxylase, chloroplastic OS=Glycine max OX=3847 GN=ACCB-1 PE=1 SV=1	PF00364.27	Biotin_lipoyl
MACO_g1066.t1	#N/A	#N/A	#N/A	#N/A	#N/A	#N/A
MACO_g1067.t1	AT1G13800.1	Tetratricopeptide repeat (TPR)-like superfamily protein	sp|Q9LMH5|PPR42_ARATH	Putative pentatricopeptide repeat-containing protein At1g13800 OS=Arabidopsis thaliana OX=3702 GN=At1g13800 PE=3 SV=1	#N/A	#N/A
MACO_g1068.t1	AT3G05880.1	Low temperature and salt responsive protein family	sp|A2Y075|LTI6B_ORYSI	Hydrophobic protein LTI6B OS=Oryza sativa subsp. indica OX=39946 GN=LTI6B PE=3 SV=2	#N/A	#N/A
MACO_g1069.t1	AT5G07980.1	dentin sialophosphoprotein-related	#N/A	#N/A	#N/A	#N/A
MACO_g1069.t2	AT5G07980.1	dentin sialophosphoprotein-related	#N/A	#N/A	#N/A	#N/A
MACO_g1070.t1	AT1G74310.1	heat shock protein 101	sp|P42730|CLPB1_ARATH	Chaperone protein ClpB1 OS=Arabidopsis thaliana OX=3702 GN=CLPB1 PE=1 SV=2	#N/A	#N/A
MACO_g1071.t1	AT5G27210.1	Protein of unknown function, transmembrane-40	sp|F4K2U8|CAND8_ARATH	Protein CANDIDATE G-PROTEIN COUPLED RECEPTOR 8 OS=Arabidopsis thaliana OX=3702 GN=CAND8 PE=2 SV=1	PF10160.14	Tmemb_40
MACO_g1072.t1	AT5G61140.2	U5 small nuclear ribonucleoprotein helicase	sp|Q9FNQ1|DEXHE_ARATH	DExH-box ATP-dependent RNA helicase DExH14 OS=Arabidopsis thaliana OX=3702 GN=BRR2C PE=2 SV=1	#N/A	#N/A
MACO_g1073.t1	AT5G08000.1	glucan endo-1,3-beta-glucosidase-like protein 3	sp|Q9SD84|PDCB2_ARATH	PLASMODESMATA CALLOSE-BINDING PROTEIN 2 OS=Arabidopsis thaliana OX=3702 GN=PDCB2 PE=1 SV=1	#N/A	#N/A
MACO_g1074.t1	#N/A	#N/A	#N/A	#N/A	#N/A	#N/A
MACO_g1075.t1	#N/A	#N/A	#N/A	#N/A	#N/A	#N/A
MACO_g1075.t2	#N/A	#N/A	#N/A	#N/A	#N/A	#N/A
MACO_g1076.t1	AT4G13510.1	ammonium transporter 1;1	sp|Q9FVN0|AMT13_SOLLC	Ammonium transporter 1 member 3 OS=Solanum lycopersicum OX=4081 GN=AMT1-3 PE=2 SV=1	#N/A	#N/A
MACO_g1077.t1	AT5G39380.1	Plant calmodulin-binding protein-related	#N/A	#N/A	#N/A	#N/A
MACO_g1078.t1	AT1G13940.1	Plant protein of unknown function (DUF863)	#N/A	#N/A	#N/A	#N/A
MACO_g1079.t1	AT1G71840.1	transducin family protein / WD-40 repeat family protein	#N/A	#N/A	#N/A	#N/A
MACO_g1080.t1	#N/A	#N/A	#N/A	#N/A	#N/A	#N/A
MACO_g1081.t1	AT1G18610.1	Galactose oxidase/kelch repeat superfamily protein	#N/A	#N/A	PF13418.11	Kelch_4
MACO_g1082.t1	AT4G00231.1	ARM repeat superfamily protein	#N/A	#N/A	PF09759.14	Atx10homo_assoc
MACO_g1083.t1	AT5G61340.1	unknown protein; BEST Arabidopsis thaliana protein match is: unknown protein (TAIR:AT1G26650.1); Has 30201 Blast hits to 17322 proteins in 780 species: Archae - 12; Bacteria - 1396; Metazoa - 17338; Fungi - 3422; Plants - 5037; Viruses - 0; Other Eukaryotes - 2996 (source: NCBI BLink).	#N/A	#N/A	#N/A	#N/A
MACO_g1084.t1	AT1G31240.1	Bromodomain transcription factor	#N/A	#N/A	#N/A	#N/A
MACO_g1085.t1	AT5G07720.1	Galactosyl transferase GMA12/MNN10 family protein	sp|Q9LF80|XXT3_ARATH	Probable xyloglucan 6-xylosyltransferase 3 OS=Arabidopsis thaliana OX=3702 GN=XXT3 PE=2 SV=1	#N/A	#N/A
MACO_g1086.t1	AT5G39510.1	Vesicle transport v-SNARE family protein	sp|Q9LVP9|VTI13_ARATH	Vesicle transport v-SNARE 13 OS=Arabidopsis thaliana OX=3702 GN=VTI13 PE=2 SV=1	#N/A	#N/A
MACO_g1086.t2	AT5G39510.1	Vesicle transport v-SNARE family protein	sp|Q9LVP9|VTI13_ARATH	Vesicle transport v-SNARE 13 OS=Arabidopsis thaliana OX=3702 GN=VTI13 PE=2 SV=1	PF05008.20	V-SNARE
MACO_g1086.t3	AT5G39510.1	Vesicle transport v-SNARE family protein	sp|Q9LVP9|VTI13_ARATH	Vesicle transport v-SNARE 13 OS=Arabidopsis thaliana OX=3702 GN=VTI13 PE=2 SV=1	#N/A	#N/A
MACO_g1087.t1	AT5G61380.1	CCT motif -containing response regulator protein	sp|Q9LKL2|APRR1_ARATH	Two-component response regulator-like APRR1 OS=Arabidopsis thaliana OX=3702 GN=APRR1 PE=1 SV=1	#N/A	#N/A
MACO_g1088.t1	AT5G61380.1	CCT motif -containing response regulator protein	sp|Q9LKL2|APRR1_ARATH	Two-component response regulator-like APRR1 OS=Arabidopsis thaliana OX=3702 GN=APRR1 PE=1 SV=1	#N/A	#N/A
MACO_g1089.t1	AT5G61430.1	NAC domain containing protein 100	sp|Q9FLJ2|NC100_ARATH	NAC domain-containing protein 100 OS=Arabidopsis thaliana OX=3702 GN=NAC100 PE=2 SV=1	#N/A	#N/A
MACO_g1090.t1	AT1G59720.1	Tetratricopeptide repeat (TPR)-like superfamily protein	sp|Q0WQW5|PPR85_ARATH	Pentatricopeptide repeat-containing protein At1g59720, chloroplastic/mitochondrial OS=Arabidopsis thaliana OX=3702 GN=PCMP-H51 PE=1 SV=2	#N/A	#N/A
MACO_g1091.t1	AT1G18730.3	NDH dependent flow 6	sp|Q8RXS1|PNSB4_ARATH	Photosynthetic NDH subunit of subcomplex B 4, chloroplastic OS=Arabidopsis thaliana OX=3702 GN=PNSB4 PE=2 SV=1	#N/A	#N/A
MACO_g1092.t1	AT1G08570.2	atypical CYS HIS rich thioredoxin 4	sp|O64654|TRL11_ARATH	Thioredoxin-like 1-1, chloroplastic OS=Arabidopsis thaliana OX=3702 GN=At1g08570 PE=2 SV=1	#N/A	#N/A
MACO_g1093.t1	AT2G03880.1	Pentatricopeptide repeat (PPR) superfamily protein	sp|Q9SI53|PP147_ARATH	Pentatricopeptide repeat-containing protein At2g03880, mitochondrial OS=Arabidopsis thaliana OX=3702 GN=PCMP-H44 PE=2 SV=1	#N/A	#N/A
MACO_g1093.t2	AT2G03880.1	Pentatricopeptide repeat (PPR) superfamily protein	sp|Q9SI53|PP147_ARATH	Pentatricopeptide repeat-containing protein At2g03880, mitochondrial OS=Arabidopsis thaliana OX=3702 GN=PCMP-H44 PE=2 SV=1	#N/A	#N/A
MACO_g1094.t1	AT4G23660.1	polyprenyltransferase 1	sp|Q93YP7|COQ2_ARATH	4-hydroxybenzoate polyprenyltransferase, mitochondrial OS=Arabidopsis thaliana OX=3702 GN=PPT1 PE=2 SV=1	PF01040.23	UbiA
MACO_g1095.t1	AT3G47470.1	light-harvesting chlorophyll-protein complex I subunit A4	sp|Q9SQL2|CB24_PEA	Chlorophyll a-b binding protein P4, chloroplastic OS=Pisum sativum OX=3888 GN=lhcA-P4 PE=1 SV=1	#N/A	#N/A
MACO_g1096.t1	AT5G39670.1	Calcium-binding EF-hand family protein	sp|Q93Z27|CML46_ARATH	Probable calcium-binding protein CML46 OS=Arabidopsis thaliana OX=3702 GN=CML46 PE=1 SV=1	#N/A	#N/A
MACO_g1097.t1	AT3G47490.1	HNH endonuclease	#N/A	#N/A	#N/A	#N/A
MACO_g1098.t1	AT3G47500.1	cycling DOF factor 3	sp|Q8LFV3|CDF3_ARATH	Cyclic dof factor 3 OS=Arabidopsis thaliana OX=3702 GN=CDF3 PE=1 SV=2	#N/A	#N/A
MACO_g1099.t1	AT3G47510.1	unknown protein; FUNCTIONS IN: molecular_function unknown; INVOLVED IN: biological_process unknown; LOCATED IN: endomembrane system; EXPRESSED IN: 19 plant structures; EXPRESSED DURING: 11 growth stages; Has 15 Blast hits to 15 proteins in 7 species: Archae - 0; Bacteria - 0; Metazoa - 0; Fungi - 0; Plants - 15; Viruses - 0; Other Eukaryotes - 0 (source: NCBI BLink).	#N/A	#N/A	#N/A	#N/A
MACO_g1100.t1	AT1G74460.1	GDSL-like Lipase/Acylhydrolase superfamily protein	sp|Q9CA68|GDL31_ARATH	GDSL esterase/lipase At1g74460 OS=Arabidopsis thaliana OX=3702 GN=At1g74460 PE=2 SV=1	#N/A	#N/A
MACO_g1101.t1	AT3G47520.1	malate dehydrogenase	sp|Q9SN86|MDHP_ARATH	Malate dehydrogenase, chloroplastic OS=Arabidopsis thaliana OX=3702 GN=At3g47520 PE=1 SV=1	PF00056.28	Ldh_1_N
MACO_g1102.t1	AT5G13010.1	RNA helicase family protein	sp|F4K2E9|PRP16_ARATH	Pre-mRNA-splicing factor ATP-dependent RNA helicase DEAH7 OS=Arabidopsis thaliana OX=3702 GN=CUV PE=1 SV=1	#N/A	#N/A
MACO_g1103.t1	AT5G13010.1	RNA helicase family protein	sp|F4K2E9|PRP16_ARATH	Pre-mRNA-splicing factor ATP-dependent RNA helicase DEAH7 OS=Arabidopsis thaliana OX=3702 GN=CUV PE=1 SV=1	#N/A	#N/A
MACO_g1104.t1	AT3G47530.1	Pentatricopeptide repeat (PPR) superfamily protein	sp|Q9SN85|PP267_ARATH	Pentatricopeptide repeat-containing protein At3g47530 OS=Arabidopsis thaliana OX=3702 GN=PCMP-H76 PE=2 SV=1	#N/A	#N/A
MACO_g1105.t1	AT5G62440.1	Protein of unknown function (DUF3223)	sp|Q8L557|EM514_ARATH	Protein EMBRYO DEFECTIVE 514 OS=Arabidopsis thaliana OX=3702 GN=EMB514 PE=1 SV=1	#N/A	#N/A
MACO_g1106.t1	AT1G74680.1	Exostosin family protein	sp|Q6DBG8|ARAD1_ARATH	Probable arabinosyltransferase ARAD1 OS=Arabidopsis thaliana OX=3702 GN=ARAD1 PE=1 SV=1	#N/A	#N/A
MACO_g1107.t1	AT1G18835.1	mini zinc finger	sp|Q2Q493|MIF3_ARATH	Mini zinc finger protein 3 OS=Arabidopsis thaliana OX=3702 GN=MIF3 PE=1 SV=1	#N/A	#N/A
MACO_g1108.t1	AT5G62470.2	myb domain protein 96	sp|P81392|MYB06_ANTMA	Myb-related protein 306 OS=Antirrhinum majus OX=4151 GN=MYB306 PE=2 SV=1	#N/A	#N/A
MACO_g1109.t1	AT1G74640.1	alpha/beta-Hydrolases superfamily protein	#N/A	#N/A	#N/A	#N/A
MACO_g1110.t1	AT1G18810.1	phytochrome kinase substrate-related	sp|Q8GXS8|PKS3_ARATH	Protein PHYTOCHROME KINASE SUBSTRATE 3 OS=Arabidopsis thaliana OX=3702 GN=PKS3 PE=2 SV=2	#N/A	#N/A
MACO_g1110.t2	AT1G18810.1	phytochrome kinase substrate-related	sp|Q8GXS8|PKS3_ARATH	Protein PHYTOCHROME KINASE SUBSTRATE 3 OS=Arabidopsis thaliana OX=3702 GN=PKS3 PE=2 SV=2	#N/A	#N/A
MACO_g1111.t1	AT1G18800.1	NAP1-related protein 2	sp|Q8LC68|NRP2_ARATH	NAP1-related protein 2 OS=Arabidopsis thaliana OX=3702 GN=NRP2 PE=1 SV=2	#N/A	#N/A
MACO_g1112.t1	AT1G74630.1	Tetratricopeptide repeat (TPR)-like superfamily protein	sp|Q9CA54|PP122_ARATH	Pentatricopeptide repeat-containing protein At1g74630 OS=Arabidopsis thaliana OX=3702 GN=PCMP-H71 PE=2 SV=1	#N/A	#N/A
MACO_g1113.t1	AT1G18485.1	Pentatricopeptide repeat (PPR) superfamily protein	sp|Q0WN60|PPR48_ARATH	Pentatricopeptide repeat-containing protein At1g18485 OS=Arabidopsis thaliana OX=3702 GN=PCMP-H8 PE=2 SV=2	#N/A	#N/A
MACO_g1114.t1	AT3G47620.1	TEOSINTE BRANCHED, cycloidea and PCF (TCP) 14	sp|Q93Z00|TCP14_ARATH	Transcription factor TCP14 OS=Arabidopsis thaliana OX=3702 GN=TCP14 PE=1 SV=1	#N/A	#N/A
MACO_g1114.t2	AT3G47620.1	TEOSINTE BRANCHED, cycloidea and PCF (TCP) 14	sp|Q93Z00|TCP14_ARATH	Transcription factor TCP14 OS=Arabidopsis thaliana OX=3702 GN=TCP14 PE=1 SV=1	#N/A	#N/A
MACO_g1115.t1	AT1G74530.3	unknown protein; Has 35333 Blast hits to 34131 proteins in 2444 species: Archae - 798; Bacteria - 22429; Metazoa - 974; Fungi - 991; Plants - 531; Viruses - 0; Other Eukaryotes - 9610 (source: NCBI BLink).	#N/A	#N/A	#N/A	#N/A
MACO_g1116.t1	AT3G47640.1	basic helix-loop-helix (bHLH) DNA-binding superfamily protein	sp|Q69V10|BH062_ORYSJ	Transcription factor BHLH062 OS=Oryza sativa subsp. japonica OX=39947 GN=BHLH062 PE=1 SV=1	#N/A	#N/A
MACO_g1117.t1	AT5G13580.1	ABC-2 type transporter family protein	sp|A0A0M4FLW6|STR2_PETHY	ABC transporter G family member STR2 OS=Petunia hybrida OX=4102 GN=STR2 PE=2 SV=1	#N/A	#N/A
MACO_g1118.t1	AT3G47910.2	Ubiquitin carboxyl-terminal hydrolase-related protein	#N/A	#N/A	PF04781.17	DUF627
MACO_g1119.t1	AT3G47870.1	LOB domain-containing protein 27	sp|Q9STS6|LBD27_ARATH	LOB domain-containing protein 27 OS=Arabidopsis thaliana OX=3702 GN=LBD27 PE=1 SV=1	#N/A	#N/A
MACO_g1120.t1	AT1G74780.1	Nodulin-like / Major Facilitator Superfamily protein	#N/A	#N/A	#N/A	#N/A
MACO_g1121.t1	AT1G74780.1	Nodulin-like / Major Facilitator Superfamily protein	#N/A	#N/A	#N/A	#N/A
MACO_g1122.t1	AT3G52090.1	DNA-directed RNA polymerase, RBP11-like	sp|Q38859|NRPBB_ARATH	DNA-directed RNA polymerases II, IV and V subunit 11 OS=Arabidopsis thaliana OX=3702 GN=NRPB11 PE=1 SV=1	PF13656.11	RNA_pol_L_2
MACO_g1123.t1	AT1G74780.1	Nodulin-like / Major Facilitator Superfamily protein	#N/A	#N/A	#N/A	#N/A
MACO_g1124.t1	AT1G18950.1	DDT domain superfamily	sp|F4IDY7|DDR4_ARATH	DDT domain-containing protein DDR4 OS=Arabidopsis thaliana OX=3702 GN=DDR4 PE=1 SV=1	#N/A	#N/A
MACO_g1125.t1	AT5G40010.1	AAA-ATPase 1	sp|Q9FLD5|ASD_ARATH	AAA-ATPase ASD, mitochondrial OS=Arabidopsis thaliana OX=3702 GN=AATP1 PE=1 SV=1	#N/A	#N/A
MACO_g1126.t1	AT3G61110.1	ribosomal protein S27	sp|Q9M2F1|RS272_ARATH	Small ribosomal subunit protein eS27y OS=Arabidopsis thaliana OX=3702 GN=RPS27B PE=2 SV=2	#N/A	#N/A
MACO_g1127.t1	#N/A	#N/A	#N/A	#N/A	#N/A	#N/A
MACO_g1128.t1	#N/A	#N/A	#N/A	#N/A	#N/A	#N/A
MACO_g1129.t1	AT2G27040.1	Argonaute family protein	sp|Q9SDG8|AGO4A_ORYSJ	Protein argonaute 4A OS=Oryza sativa subsp. japonica OX=39947 GN=AGO4A PE=2 SV=1	#N/A	#N/A
MACO_g1130.t1	AT4G08850.1	Leucine-rich repeat receptor-like protein kinase family protein	sp|Q8VZG8|MIK2_ARATH	MDIS1-interacting receptor like kinase 2 OS=Arabidopsis thaliana OX=3702 GN=MIK2 PE=1 SV=3	#N/A	#N/A
MACO_g1131.t1	AT4G08850.1	Leucine-rich repeat receptor-like protein kinase family protein	sp|Q8VZG8|MIK2_ARATH	MDIS1-interacting receptor like kinase 2 OS=Arabidopsis thaliana OX=3702 GN=MIK2 PE=1 SV=3	#N/A	#N/A
MACO_g1131.t2	AT4G08850.1	Leucine-rich repeat receptor-like protein kinase family protein	sp|Q8VZG8|MIK2_ARATH	MDIS1-interacting receptor like kinase 2 OS=Arabidopsis thaliana OX=3702 GN=MIK2 PE=1 SV=3	#N/A	#N/A
MACO_g1132.t1	AT3G51325.1	RING/U-box superfamily protein	sp|Q9LQX2|MPSR1_ARATH	E3 ubiquitin-protein ligase MPSR1 OS=Arabidopsis thaliana OX=3702 GN=MPSR1 PE=1 SV=1	#N/A	#N/A
MACO_g1133.t1	AT1G18970.1	germin-like protein 4	sp|P92995|GLT1_ARATH	Germin-like protein subfamily T member 1 OS=Arabidopsis thaliana OX=3702 GN=GLP1 PE=2 SV=2	#N/A	#N/A
MACO_g1134.t1	AT1G74830.1	Protein of unknown function, DUF593	sp|F4HVS6|MYOB6_ARATH	Probable myosin-binding protein 6 OS=Arabidopsis thaliana OX=3702 GN=MYOB6 PE=2 SV=1	#N/A	#N/A
MACO_g1135.t1	AT5G11010.2	Pre-mRNA cleavage complex II protein family	sp|Q8VYP6|NOL9_ARATH	Polynucleotide 5'-hydroxyl-kinase NOL9 OS=Arabidopsis thaliana OX=3702 GN=At5g11010 PE=1 SV=1	#N/A	#N/A
MACO_g1136.t1	AT5G62600.1	ARM repeat superfamily protein	sp|Q8GUL2|MOS14_ARATH	Transportin MOS14 OS=Arabidopsis thaliana OX=3702 GN=MOS14 PE=1 SV=1	#N/A	#N/A
MACO_g1137.t1	AT5G23140.1	nuclear-encoded CLP protease P7	sp|Q9FN42|CLPP2_ARATH	ATP-dependent Clp protease proteolytic subunit 2, mitochondrial OS=Arabidopsis thaliana OX=3702 GN=CLPP2 PE=1 SV=1	PF00574.28	CLP_protease
MACO_g1138.t1	#N/A	#N/A	sp|Q2V9B0|MY1R1_SOLTU	Transcription factor MYB1R1 OS=Solanum tuberosum OX=4113 PE=2 SV=1	#N/A	#N/A
MACO_g1139.t1	AT1G74840.2	Homeodomain-like superfamily protein	sp|Q2V9B0|MY1R1_SOLTU	Transcription factor MYB1R1 OS=Solanum tuberosum OX=4113 PE=2 SV=1	#N/A	#N/A
MACO_g1140.t1	AT1G09980.1	Putative serine esterase family protein	#N/A	#N/A	PF12394.13	DUF3657
MACO_g1141.t1	#N/A	#N/A	#N/A	#N/A	PF14880.11	COX14
MACO_g1142.t1	AT5G62580.1	ARM repeat superfamily protein	sp|Q6NPR6|TORL3_ARATH	TORTIFOLIA1-like protein 3 OS=Arabidopsis thaliana OX=3702 GN=TOR1L3 PE=2 SV=1	#N/A	#N/A
MACO_g1143.t1	AT3G48070.1	RING/U-box superfamily protein	#N/A	#N/A	#N/A	#N/A
MACO_g1144.t1	AT4G31500.1	cytochrome P450, family 83, subfamily B, polypeptide 1	sp|D2CGS0|C71Z1_AMMMJ	5-OH-xanthotoxin synthase OS=Ammi majus OX=48026 GN=CYP71AZ1 PE=1 SV=1	#N/A	#N/A
MACO_g1145.t1	AT2G27710.4	60S acidic ribosomal protein family	sp|P41099|RLA2_PARAR	Large ribosomal subunit protein P2 OS=Parthenium argentatum OX=35935 PE=3 SV=1	#N/A	#N/A
MACO_g1146.t1	AT2G27710.4	60S acidic ribosomal protein family	sp|P41099|RLA2_PARAR	Large ribosomal subunit protein P2 OS=Parthenium argentatum OX=35935 PE=3 SV=1	#N/A	#N/A
MACO_g1147.t1	#N/A	#N/A	#N/A	#N/A	#N/A	#N/A
MACO_g1148.t1	AT3G48140.1	B12D protein	#N/A	#N/A	PF06522.16	B12D
MACO_g1149.t1	AT1G74910.1	ADP-glucose pyrophosphorylase family protein	#N/A	#N/A	#N/A	#N/A
MACO_g1150.t1	AT1G74920.1	aldehyde dehydrogenase 10A8	sp|A0A0E3T3B5|AADH2_MALDO	Aminoaldehyde dehydrogenase 2, peroxisomal OS=Malus domestica OX=3750 GN=AMADH2 PE=1 SV=1	#N/A	#N/A
MACO_g1151.t1	AT5G13690.1	alpha-N-acetylglucosaminidase family / NAGLU family	sp|Q9FNA3|NAGLU_ARATH	Alpha-N-acetylglucosaminidase OS=Arabidopsis thaliana OX=3702 GN=NAGLU PE=2 SV=1	#N/A	#N/A
MACO_g1151.t2	AT5G13690.1	alpha-N-acetylglucosaminidase family / NAGLU family	sp|Q9FNA3|NAGLU_ARATH	Alpha-N-acetylglucosaminidase OS=Arabidopsis thaliana OX=3702 GN=NAGLU PE=2 SV=1	PF12971.12	NAGLU_N
MACO_g1152.t1	AT1G48930.1	glycosyl hydrolase 9C1	sp|Q9M995|GUN5_ARATH	Endoglucanase 5 OS=Arabidopsis thaliana OX=3702 GN=At1g48930 PE=1 SV=1	#N/A	#N/A
MACO_g1153.t1	AT3G47830.1	DNA glycosylase superfamily protein	sp|F4JCQ3|DG783_ARATH	Putative DNA glycosylase At3g47830 OS=Arabidopsis thaliana OX=3702 GN=At3g47830 PE=3 SV=1	#N/A	#N/A
MACO_g1154.t1	AT1G68960.1	Protein of unknown function (DUF295)	#N/A	#N/A	#N/A	#N/A
MACO_g1155.t1	AT5G14920.1	Gibberellin-regulated family protein	sp|Q93X17|SNAK2_SOLTU	Snakin-2 OS=Solanum tuberosum OX=4113 GN=SN2 PE=1 SV=1	#N/A	#N/A
MACO_g1156.t1	AT5G62570.2	Calmodulin binding protein-like	sp|C0SVV6|CB60A_ARATH	Calmodulin-binding protein 60 A OS=Arabidopsis thaliana OX=3702 GN=CBP60A PE=2 SV=1	#N/A	#N/A
MACO_g1157.t1	AT5G50100.1	Putative thiol-disulphide oxidoreductase DCC	sp|Q8W485|Y5010_ARATH	Uncharacterized protein At5g50100, chloroplastic OS=Arabidopsis thaliana OX=3702 GN=At5g50100 PE=1 SV=1	#N/A	#N/A
MACO_g1158.t1	AT5G48930.1	hydroxycinnamoyl-CoA shikimate/quinate hydroxycinnamoyl transferase	sp|G0LD36|RAS_MELOI	Rosmarinate synthase OS=Melissa officinalis OX=39338 GN=RAS PE=1 SV=1	#N/A	#N/A
MACO_g1159.t1	AT3G47833.1	unknown protein; BEST Arabidopsis thaliana protein match is: unknown protein (TAIR:AT5G62575.2); Has 42 Blast hits to 42 proteins in 12 species: Archae - 0; Bacteria - 0; Metazoa - 0; Fungi - 0; Plants - 42; Viruses - 0; Other Eukaryotes - 0 (source: NCBI BLink).	sp|Q9C5E8|SDH7A_ARATH	Succinate dehydrogenase subunit 7A, mitochondrial OS=Arabidopsis thaliana OX=3702 GN=SDH7A PE=1 SV=1	#N/A	#N/A
MACO_g1160.t1	AT5G48930.1	hydroxycinnamoyl-CoA shikimate/quinate hydroxycinnamoyl transferase	sp|A0PDV5|RAS_PLESU	Rosmarinate synthase OS=Plectranthus scutellarioides OX=4142 GN=RAS PE=1 SV=1	#N/A	#N/A
MACO_g1161.t1	AT5G48930.1	hydroxycinnamoyl-CoA shikimate/quinate hydroxycinnamoyl transferase	sp|A0PDV5|RAS_PLESU	Rosmarinate synthase OS=Plectranthus scutellarioides OX=4142 GN=RAS PE=1 SV=1	#N/A	#N/A
MACO_g1162.t1	AT1G10200.1	GATA type zinc finger transcription factor family protein	sp|Q94JX5|WLIM1_ARATH	LIM domain-containing protein WLIM1 OS=Arabidopsis thaliana OX=3702 GN=WLIM1 PE=1 SV=1	#N/A	#N/A
MACO_g1163.t1	AT5G50090.1	unknown protein; FUNCTIONS IN: molecular_function unknown; INVOLVED IN: N-terminal protein myristoylation; LOCATED IN: cellular_component unknown; BEST Arabidopsis thaliana protein match is: unknown protein (TAIR:AT5G62900.1); Has 1807 Blast hits to 1807 proteins in 277 species: Archae - 0; Bacteria - 0; Metazoa - 736; Fungi - 347; Plants - 385; Viruses - 0; Other Eukaryotes - 339 (source: NCBI B…	#N/A	#N/A	#N/A	#N/A
MACO_g1164.t1	AT5G62890.1	Xanthine/uracil permease family protein	sp|Q27GI3|NAT6_ARATH	Nucleobase-ascorbate transporter 6 OS=Arabidopsis thaliana OX=3702 GN=NAT6 PE=2 SV=2	#N/A	#N/A
MACO_g1165.t1	AT1G07830.1	ribosomal protein L29 family protein	#N/A	#N/A	PF06984.18	MRP-L47
MACO_g1166.t1	AT2G26730.1	Leucine-rich repeat protein kinase family protein	sp|O48788|Y2267_ARATH	Probable inactive receptor kinase At2g26730 OS=Arabidopsis thaliana OX=3702 GN=At2g26730 PE=1 SV=1	#N/A	#N/A
MACO_g1166.t2	AT2G26730.1	Leucine-rich repeat protein kinase family protein	sp|O48788|Y2267_ARATH	Probable inactive receptor kinase At2g26730 OS=Arabidopsis thaliana OX=3702 GN=At2g26730 PE=1 SV=1	#N/A	#N/A
MACO_g1167.t1	AT3G48050.1	BAH domain ;TFIIS helical bundle-like domain	sp|Q8RXT5|AIPP3_ARATH	ASI1-immunoprecipitated protein 3 OS=Arabidopsis thaliana OX=3702 GN=AIPP3 PE=1 SV=1	#N/A	#N/A
MACO_g1168.t1	AT3G48050.1	BAH domain ;TFIIS helical bundle-like domain	sp|Q8RXT5|AIPP3_ARATH	ASI1-immunoprecipitated protein 3 OS=Arabidopsis thaliana OX=3702 GN=AIPP3 PE=1 SV=1	#N/A	#N/A
MACO_g1168.t2	AT3G48050.1	BAH domain ;TFIIS helical bundle-like domain	#N/A	#N/A	#N/A	#N/A
MACO_g1169.t1	AT3G12580.1	heat shock protein 70	sp|P09189|HSP7C_PETHY	Heat shock cognate 70 kDa protein OS=Petunia hybrida OX=4102 GN=HSP70 PE=2 SV=1	#N/A	#N/A
MACO_g1170.t1	AT4G05160.1	AMP-dependent synthetase and ligase family protein	sp|M4IRL6|CCL7_HUMLU	Probable CoA ligase CCL7 OS=Humulus lupulus OX=3486 GN=CCL7 PE=2 SV=1	#N/A	#N/A
MACO_g1171.t1	AT1G64750.1	deletion of SUV3 suppressor 1(I)	sp|Q9XIR8|SEM11_ARATH	Protein DELETION OF SUV3 SUPPRESSOR 1(I) OS=Arabidopsis thaliana OX=3702 GN=DSS1(I) PE=1 SV=1	PF05160.18	DSS1_SEM1
MACO_g1172.t1	AT3G01490.1	Protein kinase superfamily protein	sp|Q9SSA4|CBC1_ARATH	Serine/threonine-protein kinase 54 OS=Arabidopsis thaliana OX=3702 GN=CBC1 PE=1 SV=1	#N/A	#N/A
MACO_g1173.t1	AT4G32360.1	Pyridine nucleotide-disulphide oxidoreductase family protein	sp|Q8W3L1|MFDR_ARATH	NADPH:adrenodoxin oxidoreductase, mitochondrial OS=Arabidopsis thaliana OX=3702 GN=MFDR PE=1 SV=1	#N/A	#N/A
MACO_g1174.t1	AT4G20970.1	basic helix-loop-helix (bHLH) DNA-binding superfamily protein	sp|F4JIJ7|BH162_ARATH	Transcription factor bHLH162 OS=Arabidopsis thaliana OX=3702 GN=BHLH162 PE=1 SV=1	#N/A	#N/A
MACO_g1175.t1	AT1G10586.2	basic helix-loop-helix (bHLH) DNA-binding superfamily protein	sp|Q9XIJ1|BH168_ARATH	Transcription factor bHLH168 OS=Arabidopsis thaliana OX=3702 GN=BHLH168 PE=3 SV=1	#N/A	#N/A
MACO_g1176.t1	AT3G42170.1	BED zinc finger ;hAT family dimerisation domain	sp|Q6AVI0|RSLE2_ORYSJ	Zinc finger BED domain-containing protein RICESLEEPER 2 OS=Oryza sativa subsp. japonica OX=39947 GN=Os03g0733400 PE=2 SV=1	#N/A	#N/A
MACO_g1177.t1	AT2G36330.1	Uncharacterised protein family (UPF0497)	sp|Q84WP5|CSPL8_ARATH	CASP-like protein 4A3 OS=Arabidopsis thaliana OX=3702 GN=At2g36330 PE=2 SV=1	#N/A	#N/A
MACO_g1178.t1	AT3G19740.1	P-loop containing nucleoside triphosphate hydrolases superfamily protein	sp|F4JEX5|FIGL1_ARATH	ATPase family AAA domain-containing protein FIGL1 OS=Arabidopsis thaliana OX=3702 GN=FIGL1 PE=2 SV=2	#N/A	#N/A
MACO_g1179.t1	AT1G48960.1	Adenine nucleotide alpha hydrolases-like superfamily protein	#N/A	#N/A	#N/A	#N/A
MACO_g1180.t1	AT1G18340.1	basal transcription factor complex subunit-related	sp|Q8LF41|TFB4_ARATH	General transcription and DNA repair factor IIH subunit TFB4 OS=Arabidopsis thaliana OX=3702 GN=TFB4 PE=2 SV=1	#N/A	#N/A
MACO_g1181.t1	AT1G27500.1	Tetratricopeptide repeat (TPR)-like superfamily protein	sp|F4HSX9|KLCR3_ARATH	Protein KINESIN LIGHT CHAIN-RELATED 3 OS=Arabidopsis thaliana OX=3702 GN=KLCR3 PE=2 SV=1	PF09986.14	DUF2225
MACO_g1182.t1	AT1G23710.1	Protein of unknown function (DUF1645)	#N/A	#N/A	#N/A	#N/A
MACO_g1183.t1	AT5G62520.1	similar to RCD one 5	sp|Q9FJJ3|SRO5_ARATH	Probable inactive poly [ADP-ribose] polymerase SRO5 OS=Arabidopsis thaliana OX=3702 GN=SRO5 PE=1 SV=1	#N/A	#N/A
MACO_g1184.t1	AT1G50140.2	P-loop containing nucleoside triphosphate hydrolases superfamily protein	#N/A	#N/A	#N/A	#N/A
MACO_g1185.t1	AT3G19740.1	P-loop containing nucleoside triphosphate hydrolases superfamily protein	sp|Q9SEX2|KTNA1_ARATH	Katanin p60 ATPase-containing subunit A1 OS=Arabidopsis thaliana OX=3702 GN=AAA1 PE=1 SV=1	#N/A	#N/A
MACO_g1186.t1	AT3G19740.1	P-loop containing nucleoside triphosphate hydrolases superfamily protein	sp|Q9SEX2|KTNA1_ARATH	Katanin p60 ATPase-containing subunit A1 OS=Arabidopsis thaliana OX=3702 GN=AAA1 PE=1 SV=1	#N/A	#N/A
MACO_g1187.t1	AT3G19740.1	P-loop containing nucleoside triphosphate hydrolases superfamily protein	sp|Q9SEX2|KTNA1_ARATH	Katanin p60 ATPase-containing subunit A1 OS=Arabidopsis thaliana OX=3702 GN=AAA1 PE=1 SV=1	#N/A	#N/A
MACO_g1187.t2	AT3G19740.1	P-loop containing nucleoside triphosphate hydrolases superfamily protein	sp|Q9SEX2|KTNA1_ARATH	Katanin p60 ATPase-containing subunit A1 OS=Arabidopsis thaliana OX=3702 GN=AAA1 PE=1 SV=1	#N/A	#N/A
MACO_g1188.t1	AT3G19740.1	P-loop containing nucleoside triphosphate hydrolases superfamily protein	#N/A	#N/A	#N/A	#N/A
MACO_g1189.t1	AT3G19740.1	P-loop containing nucleoside triphosphate hydrolases superfamily protein	sp|Q9SEX2|KTNA1_ARATH	Katanin p60 ATPase-containing subunit A1 OS=Arabidopsis thaliana OX=3702 GN=AAA1 PE=1 SV=1	#N/A	#N/A
MACO_g1190.t1	AT3G19740.1	P-loop containing nucleoside triphosphate hydrolases superfamily protein	#N/A	#N/A	#N/A	#N/A
MACO_g1191.t1	AT3G19740.1	P-loop containing nucleoside triphosphate hydrolases superfamily protein	#N/A	#N/A	#N/A	#N/A
MACO_g1192.t1	AT3G19740.1	P-loop containing nucleoside triphosphate hydrolases superfamily protein	sp|Q9SEX2|KTNA1_ARATH	Katanin p60 ATPase-containing subunit A1 OS=Arabidopsis thaliana OX=3702 GN=AAA1 PE=1 SV=1	#N/A	#N/A
MACO_g1193.t1	AT3G19740.1	P-loop containing nucleoside triphosphate hydrolases superfamily protein	sp|F4JEX5|FIGL1_ARATH	ATPase family AAA domain-containing protein FIGL1 OS=Arabidopsis thaliana OX=3702 GN=FIGL1 PE=2 SV=2	#N/A	#N/A
MACO_g1194.t1	AT1G31860.1	histidine biosynthesis bifunctional protein (HISIE)	sp|O82768|HIS2_ARATH	Histidine biosynthesis bifunctional protein hisIE, chloroplastic OS=Arabidopsis thaliana OX=3702 GN=HISN2 PE=1 SV=1	PF01502.23	PRA-CH
MACO_g1195.t1	#N/A	#N/A	#N/A	#N/A	#N/A	#N/A
MACO_g1196.t1	#N/A	#N/A	#N/A	#N/A	#N/A	#N/A
MACO_g1196.t2	#N/A	#N/A	#N/A	#N/A	#N/A	#N/A
MACO_g1197.t1	AT1G17840.1	white-brown complex homolog protein 11	sp|Q8RXN0|AB11G_ARATH	ABC transporter G family member 11 OS=Arabidopsis thaliana OX=3702 GN=ABCG11 PE=1 SV=1	#N/A	#N/A
MACO_g1198.t1	AT1G80150.1	Tetratricopeptide repeat (TPR)-like superfamily protein	sp|Q8GW57|PP134_ARATH	Pentatricopeptide repeat-containing protein At1g80150, mitochondrial OS=Arabidopsis thaliana OX=3702 GN=At1g80150 PE=2 SV=2	#N/A	#N/A
MACO_g1199.t1	AT1G52620.1	Pentatricopeptide repeat (PPR) superfamily protein	sp|Q9SSR4|PPR77_ARATH	Pentatricopeptide repeat-containing protein At1g52620 OS=Arabidopsis thaliana OX=3702 GN=At1g52620 PE=2 SV=1	#N/A	#N/A
MACO_g1200.t1	AT1G29250.1	Alba DNA/RNA-binding protein	sp|O22969|Y2416_ARATH	Uncharacterized protein At2g34160 OS=Arabidopsis thaliana OX=3702 GN=At2g34160 PE=1 SV=1	#N/A	#N/A
MACO_g1201.t1	AT1G80170.1	Pectin lyase-like superfamily protein	sp|Q94AJ5|PGLR5_ARATH	Probable polygalacturonase At1g80170 OS=Arabidopsis thaliana OX=3702 GN=At1g80170 PE=1 SV=1	#N/A	#N/A
MACO_g1202.t1	AT1G80500.1	SNARE-like superfamily protein	#N/A	#N/A	PF04628.18	Sedlin_N
MACO_g1203.t1	#N/A	#N/A	#N/A	#N/A	#N/A	#N/A
MACO_g1204.t1	AT1G80180.1	unknown protein; FUNCTIONS IN: molecular_function unknown; INVOLVED IN: biological_process unknown; LOCATED IN: plasma membrane; EXPRESSED IN: 21 plant structures; EXPRESSED DURING: 10 growth stages; BEST Arabidopsis thaliana protein match is: unknown protein (TAIR:AT1G15400.3); Has 30201 Blast hits to 17322 proteins in 780 species: Archae - 12; Bacteria - 1396; Metazoa - 17338; Fungi - 3422; Pla…	sp|Q9SSC1|Y1801_ARATH	MAPK kinase substrate protein At1g80180 OS=Arabidopsis thaliana OX=3702 GN=At1g80180 PE=1 SV=1	PF15697.10	DUF4666
MACO_g1205.t1	AT4G00330.1	calmodulin-binding receptor-like cytoplasmic kinase 2	sp|Q8VZJ9|CRCK2_ARATH	Calmodulin-binding receptor-like cytoplasmic kinase 2 OS=Arabidopsis thaliana OX=3702 GN=CRCK2 PE=2 SV=1	#N/A	#N/A
MACO_g1205.t2	AT4G00330.1	calmodulin-binding receptor-like cytoplasmic kinase 2	sp|Q8VZJ9|CRCK2_ARATH	Calmodulin-binding receptor-like cytoplasmic kinase 2 OS=Arabidopsis thaliana OX=3702 GN=CRCK2 PE=2 SV=1	#N/A	#N/A
MACO_g1206.t1	AT1G15410.1	aspartate-glutamate racemase family	#N/A	#N/A	#N/A	#N/A
MACO_g1207.t1	AT3G15690.2	Single hybrid motif superfamily protein	#N/A	#N/A	#N/A	#N/A
MACO_g1208.t1	AT3G06820.2	Mov34/MPN/PAD-1 family protein	#N/A	#N/A	PF18110.6	BRCC36_C
MACO_g1209.t1	#N/A	#N/A	#N/A	#N/A	#N/A	#N/A
MACO_g1210.t1	#N/A	#N/A	#N/A	#N/A	#N/A	#N/A
MACO_g1211.t1	AT3G25910.1	Protein of unknown function (DUF1644)	#N/A	#N/A	#N/A	#N/A
MACO_g1212.t1	AT1G52700.1	alpha/beta-Hydrolases superfamily protein	#N/A	#N/A	#N/A	#N/A
MACO_g1213.t1	AT3G15640.2	Rubredoxin-like superfamily protein	sp|Q9LW15|CX5B1_ARATH	Cytochrome c oxidase subunit 5b-1, mitochondrial OS=Arabidopsis thaliana OX=3702 GN=COX5B-1 PE=1 SV=1	#N/A	#N/A
MACO_g1214.t1	AT2G26710.1	Cytochrome P450 superfamily protein	sp|O48786|C734A_ARATH	Cytochrome P450 734A1 OS=Arabidopsis thaliana OX=3702 GN=CYP734A1 PE=2 SV=1	#N/A	#N/A
MACO_g1214.t2	AT2G26710.1	Cytochrome P450 superfamily protein	sp|O48786|C734A_ARATH	Cytochrome P450 734A1 OS=Arabidopsis thaliana OX=3702 GN=CYP734A1 PE=2 SV=1	#N/A	#N/A
MACO_g1215.t1	AT5G40810.1	Cytochrome C1 family	sp|P25076|CY11_SOLTU	Cytochrome c1-1, heme protein, mitochondrial OS=Solanum tuberosum OX=4113 GN=CYCL PE=2 SV=1	#N/A	#N/A
MACO_g1215.t2	AT5G40810.1	Cytochrome C1 family	sp|P25076|CY11_SOLTU	Cytochrome c1-1, heme protein, mitochondrial OS=Solanum tuberosum OX=4113 GN=CYCL PE=2 SV=1	#N/A	#N/A
MACO_g1216.t1	AT5G11420.1	Protein of unknown function, DUF642	sp|Q9LYE7|B2DXL_ARATH	BIIDXI-like protein At5g11420 OS=Arabidopsis thaliana OX=3702 GN=At5g11420 PE=1 SV=1	#N/A	#N/A
MACO_g1217.t1	AT1G52720.1	unknown protein; BEST Arabidopsis thaliana protein match is: unknown protein (TAIR:AT3G15630.1); Has 61 Blast hits to 61 proteins in 13 species: Archae - 0; Bacteria - 0; Metazoa - 0; Fungi - 0; Plants - 61; Viruses - 0; Other Eukaryotes - 0 (source: NCBI BLink).	#N/A	#N/A	#N/A	#N/A
MACO_g1218.t1	AT5G19990.1	regulatory particle triple-A ATPase 6A	sp|Q9C5U3|PRS8A_ARATH	26S proteasome regulatory subunit 8 homolog A OS=Arabidopsis thaliana OX=3702 GN=RPT6A PE=1 SV=1	#N/A	#N/A
MACO_g1219.t1	AT3G15610.1	Transducin/WD40 repeat-like superfamily protein	sp|Q9AYE4|LST8_ORYSJ	Target of rapamycin complex subunit LST8 OS=Oryza sativa subsp. japonica OX=39947 GN=LST8 PE=1 SV=1	#N/A	#N/A
MACO_g1220.t1	AT1G15490.1	alpha/beta-Hydrolases superfamily protein	#N/A	#N/A	#N/A	#N/A
MACO_g1221.t1	AT5G45280.2	Pectinacetylesterase family protein	sp|Q9FH82|PAE11_ARATH	Pectin acetylesterase 11 OS=Arabidopsis thaliana OX=3702 GN=PAE11 PE=2 SV=1	#N/A	#N/A
MACO_g1222.t1	AT4G19420.2	Pectinacetylesterase family protein	sp|Q6DBP4|PAE8_ARATH	Pectin acetylesterase 8 OS=Arabidopsis thaliana OX=3702 GN=PAE8 PE=2 SV=1	#N/A	#N/A
MACO_g1223.t1	AT4G32530.2	ATPase, F0/V0 complex, subunit C protein	sp|Q9SLA2|VATO2_ARATH	V-type proton ATPase subunit c''2 OS=Arabidopsis thaliana OX=3702 GN=VHA-c''2 PE=1 SV=1	#N/A	#N/A
MACO_g1224.t1	AT1G80300.1	nucleotide transporter 1	sp|O24381|TLC1_SOLTU	Plastidic ATP/ADP-transporter OS=Solanum tuberosum OX=4113 PE=2 SV=2	PF03219.19	TLC
MACO_g1225.t1	AT3G15570.1	Phototropic-responsive NPH3 family protein	sp|Q9FMF5|RPT3_ARATH	Root phototropism protein 3 OS=Arabidopsis thaliana OX=3702 GN=RPT3 PE=1 SV=2	#N/A	#N/A
MACO_g1226.t1	AT1G80310.1	sulfate transmembrane transporters	sp|Q0WP36|MOT2_ARATH	Molybdate transporter 2 OS=Arabidopsis thaliana OX=3702 GN=MOT2 PE=1 SV=2	#N/A	#N/A
MACO_g1227.t1	AT1G52790.1	2-oxoglutarate (2OG) and Fe(II)-dependent oxygenase superfamily protein	sp|A0A0N9HQ36|2ODD_SINHE	Deoxypodophyllotoxin synthase OS=Sinopodophyllum hexandrum OX=93608 GN=2-ODD PE=1 SV=1	#N/A	#N/A
MACO_g1228.t1	AT1G80360.1	Pyridoxal phosphate (PLP)-dependent transferases superfamily protein	sp|Q9C969|ISS1_ARATH	Aromatic aminotransferase ISS1 OS=Arabidopsis thaliana OX=3702 GN=ISS1 PE=1 SV=1	#N/A	#N/A
MACO_g1229.t1	AT1G64980.1	Nucleotide-diphospho-sugar transferases superfamily protein	sp|Q9XIP8|CDI_ARATH	Protein CDI OS=Arabidopsis thaliana OX=3702 GN=CDI PE=2 SV=1	#N/A	#N/A
MACO_g1230.t1	AT1G04250.1	AUX/IAA transcriptional regulator family protein	sp|P93830|IAA17_ARATH	Auxin-responsive protein IAA17 OS=Arabidopsis thaliana OX=3702 GN=IAA17 PE=1 SV=2	#N/A	#N/A
MACO_g1231.t1	AT3G15540.1	indole-3-acetic acid inducible 19	sp|P32293|AX22A_VIGRR	Auxin-induced protein 22A OS=Vigna radiata var. radiata OX=3916 GN=AUX22A PE=2 SV=1	#N/A	#N/A
MACO_g1232.t1	AT1G52360.1	Coatomer, beta' subunit	sp|Q9C827|COB22_ARATH	Coatomer subunit beta'-2 OS=Arabidopsis thaliana OX=3702 GN=At1g52360 PE=1 SV=1	#N/A	#N/A
MACO_g1233.t1	AT3G15990.1	sulfate transporter 3;4	sp|Q9LW86|SUT34_ARATH	Probable sulfate transporter 3.4 OS=Arabidopsis thaliana OX=3702 GN=SULTR3;4 PE=2 SV=1	#N/A	#N/A
MACO_g1234.t1	#N/A	#N/A	#N/A	#N/A	#N/A	#N/A
MACO_g1235.t1	AT1G79990.2	structural molecules	#N/A	#N/A	#N/A	#N/A
MACO_g1236.t1	#N/A	#N/A	sp|Q9M7J4|MFP1_TOBAC	MAR-binding filament-like protein 1-1 OS=Nicotiana tabacum OX=4097 GN=MFP1-1 PE=2 SV=1	#N/A	#N/A
MACO_g1237.t1	#N/A	#N/A	sp|Q9M7J4|MFP1_TOBAC	MAR-binding filament-like protein 1-1 OS=Nicotiana tabacum OX=4097 GN=MFP1-1 PE=2 SV=1	#N/A	#N/A
MACO_g1238.t1	AT3G24490.1	Alcohol dehydrogenase transcription factor Myb/SANT-like family protein	sp|Q9FFG0|ENAP2_ARATH	Trihelix transcription factor ENAP2 OS=Arabidopsis thaliana OX=3702 GN=ENAP2 PE=1 SV=1	#N/A	#N/A
MACO_g1239.t1	AT1G79930.1	heat shock protein 91	sp|Q9S7C0|HSP7O_ARATH	Heat shock 70 kDa protein 14 OS=Arabidopsis thaliana OX=3702 GN=HSP70-14 PE=1 SV=1	#N/A	#N/A
MACO_g1240.t1	#N/A	#N/A	#N/A	#N/A	#N/A	#N/A
MACO_g1241.t1	AT1G52343.1	unknown protein; BEST Arabidopsis thaliana protein match is: unknown protein (TAIR:AT4G32680.1); Has 30201 Blast hits to 17322 proteins in 780 species: Archae - 12; Bacteria - 1396; Metazoa - 17338; Fungi - 3422; Plants - 5037; Viruses - 0; Other Eukaryotes - 2996 (source: NCBI BLink).	#N/A	#N/A	#N/A	#N/A
MACO_g1242.t1	#N/A	#N/A	#N/A	#N/A	#N/A	#N/A
MACO_g1243.t1	AT4G13270.1	Late embryogenesis abundant (LEA) hydroxyproline-rich glycoprotein family	#N/A	#N/A	#N/A	#N/A
MACO_g1244.t1	AT1G15270.1	Translation machinery associated TMA7	#N/A	#N/A	PF09072.15	TMA7
MACO_g1245.t1	AT2G17240.1	unknown protein; FUNCTIONS IN: molecular_function unknown; INVOLVED IN: biological_process unknown; LOCATED IN: chloroplast; EXPRESSED IN: 23 plant structures; EXPRESSED DURING: 14 growth stages; BEST Arabidopsis thaliana protein match is: unknown protein (TAIR:AT3G24506.1); Has 2795 Blast hits to 943 proteins in 155 species: Archae - 0; Bacteria - 388; Metazoa - 809; Fungi - 72; Plants - 153; Vi…	#N/A	#N/A	#N/A	#N/A
MACO_g1246.t1	#N/A	#N/A	#N/A	#N/A	#N/A	#N/A
MACO_g1247.t1	AT5G24830.1	Tetratricopeptide repeat (TPR)-like superfamily protein	sp|Q8L6Y3|PP396_ARATH	Pentatricopeptide repeat-containing protein At5g24830 OS=Arabidopsis thaliana OX=3702 GN=At5g24830 PE=2 SV=1	#N/A	#N/A
MACO_g1248.t1	AT1G79900.1	Mitochondrial substrate carrier family protein	sp|Q9CA93|BAC2_ARATH	Mitochondrial arginine transporter BAC2 OS=Arabidopsis thaliana OX=3702 GN=BAC2 PE=1 SV=1	#N/A	#N/A
MACO_g1249.t1	AT3G16060.1	ATP binding microtubule motor family protein	sp|Q940Y8|KN13B_ARATH	Kinesin-like protein KIN-13B OS=Arabidopsis thaliana OX=3702 GN=KIN13B PE=1 SV=1	#N/A	#N/A
MACO_g1250.t1	AT3G16050.1	pyridoxine biosynthesis 1.2	sp|Q9ZNR6|PDX12_ARATH	Pyridoxal 5'-phosphate synthase-like subunit PDX1.2 OS=Arabidopsis thaliana OX=3702 GN=PDX12 PE=1 SV=1	#N/A	#N/A
MACO_g1251.t1	AT3G16070.1	unknown protein; BEST Arabidopsis thaliana protein match is: unknown protein (TAIR:AT1G15260.1); Has 26 Blast hits to 26 proteins in 7 species: Archae - 0; Bacteria - 0; Metazoa - 0; Fungi - 0; Plants - 26; Viruses - 0; Other Eukaryotes - 0 (source: NCBI BLink).	#N/A	#N/A	#N/A	#N/A
MACO_g1252.t1	AT3G16080.1	Zinc-binding ribosomal protein family protein	sp|Q8LEM8|RL373_ARATH	Large ribosomal subunit protein eL37x OS=Arabidopsis thaliana OX=3702 GN=RPL37C PE=3 SV=1	#N/A	#N/A
MACO_g1253.t1	#N/A	#N/A	#N/A	#N/A	#N/A	#N/A
MACO_g1254.t1	#N/A	#N/A	#N/A	#N/A	#N/A	#N/A
MACO_g1255.t1	AT1G79860.1	RHO guanyl-nucleotide exchange factor 12	sp|Q9CA89|ROGFC_ARATH	Rop guanine nucleotide exchange factor 12 OS=Arabidopsis thaliana OX=3702 GN=ROPGEF12 PE=1 SV=1	#N/A	#N/A
MACO_g1256.t1	AT1G52220.1	FUNCTIONS IN: molecular_function unknown; INVOLVED IN: biological_process unknown; LOCATED IN: chloroplast thylakoid membrane, chloroplast; EXPRESSED IN: 23 plant structures; EXPRESSED DURING: 13 growth stages; BEST Arabidopsis thaliana protein match is: photosystem I P subunit (TAIR:AT2G46820.2); Has 291 Blast hits to 291 proteins in 50 species: Archae - 0; Bacteria - 90; Metazoa - 0; Fungi - 0;…	sp|Q9M812|CUT1C_ARATH	Protein CURVATURE THYLAKOID 1C, chloroplastic OS=Arabidopsis thaliana OX=3702 GN=CURT1C PE=1 SV=1	#N/A	#N/A
MACO_g1257.t1	AT1G79830.1	golgin candidate 5	sp|Q0WVL7|GOGC5_ARATH	Golgin candidate 5 OS=Arabidopsis thaliana OX=3702 GN=GC5 PE=1 SV=1	PF12329.13	TMF_DNA_bd
MACO_g1257.t2	AT1G79830.1	golgin candidate 5	sp|Q0WVL7|GOGC5_ARATH	Golgin candidate 5 OS=Arabidopsis thaliana OX=3702 GN=GC5 PE=1 SV=1	PF12325.13	TMF_TATA_bd
MACO_g1258.t1	AT3G16190.1	Isochorismatase family protein	sp|Q93Z51|NIC4_ARATH	Probable inactive nicotinamidase At3g16190 OS=Arabidopsis thaliana OX=3702 GN=At3g16190 PE=2 SV=1	PF00857.25	Isochorismatase
MACO_g1258.t2	AT3G16190.1	Isochorismatase family protein	sp|Q93Z51|NIC4_ARATH	Probable inactive nicotinamidase At3g16190 OS=Arabidopsis thaliana OX=3702 GN=At3g16190 PE=2 SV=1	#N/A	#N/A
MACO_g1259.t1	AT4G29100.1	basic helix-loop-helix (bHLH) DNA-binding superfamily protein	sp|Q8S3D1|BH068_ARATH	Transcription factor bHLH68 OS=Arabidopsis thaliana OX=3702 GN=BHLH68 PE=1 SV=2	#N/A	#N/A
MACO_g1260.t1	AT1G79810.1	Pex2/Pex12 N-terminal domain-containing protein / zinc finger (C3HC4-type RING finger) family protein	sp|Q9CA86|PEX2_ARATH	Peroxisome biogenesis protein 2 OS=Arabidopsis thaliana OX=3702 GN=PEX2 PE=1 SV=1	#N/A	#N/A
MACO_g1260.t2	AT1G79810.2	Pex2/Pex12 N-terminal domain-containing protein / zinc finger (C3HC4-type RING finger) family protein	sp|Q9CA86|PEX2_ARATH	Peroxisome biogenesis protein 2 OS=Arabidopsis thaliana OX=3702 GN=PEX2 PE=1 SV=1	#N/A	#N/A
MACO_g1261.t1	AT3G27750.1	FUNCTIONS IN: molecular_function unknown; INVOLVED IN: biological_process unknown; LOCATED IN: chloroplast; EXPRESSED IN: 16 plant structures; EXPRESSED DURING: 12 growth stages; BEST Arabidopsis thaliana protein match is: Vacuolar sorting protein 9 (VPS9) domain (TAIR:AT5G09320.1); Has 106 Blast hits to 106 proteins in 16 species: Archae - 0; Bacteria - 0; Metazoa - 0; Fungi - 4; Plants - 102; V…	sp|Q9LVW6|THA8_ARATH	Protein THYLAKOID ASSEMBLY 8, chloroplastic OS=Arabidopsis thaliana OX=3702 GN=THA8 PE=2 SV=1	#N/A	#N/A
MACO_g1262.t1	AT3G16200.1	unknown protein; Has 97 Blast hits to 97 proteins in 15 species: Archae - 0; Bacteria - 8; Metazoa - 0; Fungi - 0; Plants - 36; Viruses - 0; Other Eukaryotes - 53 (source: NCBI BLink).	#N/A	#N/A	#N/A	#N/A
MACO_g1263.t1	AT3G18950.1	Transducin/WD40 repeat-like superfamily protein	sp|O48716|JGB_ARATH	Protein JINGUBANG OS=Arabidopsis thaliana OX=3702 GN=JGB PE=1 SV=1	#N/A	#N/A
MACO_g1264.t1	AT3G16240.1	delta tonoplast integral protein	sp|Q41951|TIP21_ARATH	Aquaporin TIP2-1 OS=Arabidopsis thaliana OX=3702 GN=TIP2-1 PE=1 SV=2	#N/A	#N/A
MACO_g1265.t1	AT5G06220.1	LETM1-like protein	#N/A	#N/A	#N/A	#N/A
MACO_g1266.t1	AT3G55620.1	Translation initiation factor IF6	sp|Q9M060|IF62_ARATH	Eukaryotic translation initiation factor 6-2 OS=Arabidopsis thaliana OX=3702 GN=EIF6-2 PE=2 SV=1	PF01912.23	eIF-6
MACO_g1267.t1	AT3G55620.1	Translation initiation factor IF6	sp|Q9M060|IF62_ARATH	Eukaryotic translation initiation factor 6-2 OS=Arabidopsis thaliana OX=3702 GN=EIF6-2 PE=2 SV=1	#N/A	#N/A
MACO_g1268.t1	AT1G21250.1	cell wall-associated kinase	sp|Q39191|WAK1_ARATH	Wall-associated receptor kinase 1 OS=Arabidopsis thaliana OX=3702 GN=WAK1 PE=1 SV=2	#N/A	#N/A
MACO_g1269.t1	AT1G16260.1	Wall-associated kinase family protein	sp|Q9SA25|WAKLG_ARATH	Wall-associated receptor kinase-like 8 OS=Arabidopsis thaliana OX=3702 GN=WAKL8 PE=2 SV=1	#N/A	#N/A
MACO_g1270.t1	AT1G16260.1	Wall-associated kinase family protein	sp|Q9SA25|WAKLG_ARATH	Wall-associated receptor kinase-like 8 OS=Arabidopsis thaliana OX=3702 GN=WAKL8 PE=2 SV=1	#N/A	#N/A
MACO_g1271.t1	#N/A	#N/A	#N/A	#N/A	PF14670.11	FXa_inhibition
MACO_g1272.t1	AT1G16130.1	wall associated kinase-like 2	sp|Q7X8C5|WAKLB_ARATH	Wall-associated receptor kinase-like 2 OS=Arabidopsis thaliana OX=3702 GN=WAKL2 PE=2 SV=1	#N/A	#N/A
MACO_g1273.t1	AT5G13620.1	unknown protein; BEST Arabidopsis thaliana protein match is: unknown protein (TAIR:AT1G49290.1); Has 1807 Blast hits to 1807 proteins in 277 species: Archae - 0; Bacteria - 0; Metazoa - 736; Fungi - 347; Plants - 385; Viruses - 0; Other Eukaryotes - 339 (source: NCBI BLink).	#N/A	#N/A	#N/A	#N/A
MACO_g1274.t1	#N/A	#N/A	#N/A	#N/A	#N/A	#N/A
MACO_g1275.t1	#N/A	#N/A	#N/A	#N/A	#N/A	#N/A
MACO_g1276.t1	#N/A	#N/A	#N/A	#N/A	#N/A	#N/A
MACO_g1277.t1	AT1G52150.1	Homeobox-leucine zipper family protein / lipid-binding START domain-containing protein	sp|Q9ZU11|ATB15_ARATH	Homeobox-leucine zipper protein ATHB-15 OS=Arabidopsis thaliana OX=3702 GN=ATHB-15 PE=1 SV=1	#N/A	#N/A
MACO_g1278.t1	AT1G52140.1	unknown protein; BEST Arabidopsis thaliana protein match is: unknown protein (TAIR:AT3G16330.1); Has 114 Blast hits to 114 proteins in 15 species: Archae - 0; Bacteria - 0; Metazoa - 0; Fungi - 0; Plants - 114; Viruses - 0; Other Eukaryotes - 0 (source: NCBI BLink).	#N/A	#N/A	#N/A	#N/A
MACO_g1279.t1	AT1G52140.1	unknown protein; BEST Arabidopsis thaliana protein match is: unknown protein (TAIR:AT3G16330.1); Has 114 Blast hits to 114 proteins in 15 species: Archae - 0; Bacteria - 0; Metazoa - 0; Fungi - 0; Plants - 114; Viruses - 0; Other Eukaryotes - 0 (source: NCBI BLink).	#N/A	#N/A	#N/A	#N/A
MACO_g1279.t2	AT1G52140.1	unknown protein; BEST Arabidopsis thaliana protein match is: unknown protein (TAIR:AT3G16330.1); Has 114 Blast hits to 114 proteins in 15 species: Archae - 0; Bacteria - 0; Metazoa - 0; Fungi - 0; Plants - 114; Viruses - 0; Other Eukaryotes - 0 (source: NCBI BLink).	#N/A	#N/A	#N/A	#N/A
MACO_g1280.t1	AT5G41970.1	Metal-dependent protein hydrolase	#N/A	#N/A	PF03690.18	UPF0160
MACO_g1281.t1	#N/A	#N/A	#N/A	#N/A	#N/A	#N/A
MACO_g1282.t1	AT3G54070.1	Ankyrin repeat family protein	sp|Q8LPS2|ACD6_ARATH	Protein ACCELERATED CELL DEATH 6 OS=Arabidopsis thaliana OX=3702 GN=ACD6 PE=1 SV=1	#N/A	#N/A
MACO_g1283.t1	AT3G54070.1	Ankyrin repeat family protein	#N/A	#N/A	#N/A	#N/A
MACO_g1284.t1	AT3G54070.1	Ankyrin repeat family protein	#N/A	#N/A	#N/A	#N/A
MACO_g1285.t1	AT5G35810.1	Ankyrin repeat family protein	#N/A	#N/A	#N/A	#N/A
MACO_g1286.t1	AT5G35830.1	Ankyrin repeat family protein	#N/A	#N/A	#N/A	#N/A
MACO_g1287.t1	AT1G59870.1	ABC-2 and Plant PDR ABC-type transporter family protein	sp|Q9XIE2|AB36G_ARATH	ABC transporter G family member 36 OS=Arabidopsis thaliana OX=3702 GN=ABCG36 PE=1 SV=1	#N/A	#N/A
MACO_g1288.t1	AT1G79750.1	NADP-malic enzyme 4	sp|P36444|MAOC_FLAPR	NADP-dependent malic enzyme, chloroplastic OS=Flaveria pringlei OX=4226 GN=MODA PE=2 SV=1	#N/A	#N/A
MACO_g1289.t1	AT1G79730.1	hydroxyproline-rich glycoprotein family protein	sp|F4HQA1|PAF1_ARATH	Protein PAF1 homolog OS=Arabidopsis thaliana OX=3702 GN=VIP2 PE=1 SV=1	PF03985.18	Paf1
MACO_g1290.t1	AT3G59780.1	Rhodanese/Cell cycle control phosphatase superfamily protein	#N/A	#N/A	#N/A	#N/A
MACO_g1290.t2	AT3G59780.1	Rhodanese/Cell cycle control phosphatase superfamily protein	#N/A	#N/A	#N/A	#N/A
MACO_g1290.t3	#N/A	#N/A	#N/A	#N/A	#N/A	#N/A
MACO_g1291.t1	AT3G16500.1	phytochrome-associated protein 1	sp|Q8LAL2|IAA26_ARATH	Auxin-responsive protein IAA26 OS=Arabidopsis thaliana OX=3702 GN=IAA26 PE=1 SV=2	#N/A	#N/A
MACO_g1292.t1	AT4G29130.1	hexokinase 1	sp|Q9SQ76|HXK2_SOLTU	Hexokinase-2 OS=Solanum tuberosum OX=4113 GN=HXK2 PE=2 SV=1	PF00349.26	Hexokinase_1
MACO_g1293.t1	AT3G16490.1	IQ-domain 26	sp|Q9LK76|IQD26_ARATH	Protein IQ-domain 26 OS=Arabidopsis thaliana OX=3702 GN=IQD26 PE=1 SV=1	#N/A	#N/A
MACO_g1293.t2	AT3G16490.1	IQ-domain 26	sp|Q9LK76|IQD26_ARATH	Protein IQ-domain 26 OS=Arabidopsis thaliana OX=3702 GN=IQD26 PE=1 SV=1	#N/A	#N/A
MACO_g1294.t1	AT1G51700.1	DOF zinc finger protein 1	sp|O82155|DOF17_ARATH	Dof zinc finger protein DOF1.7 OS=Arabidopsis thaliana OX=3702 GN=DOF1.7 PE=2 SV=1	#N/A	#N/A
MACO_g1295.t1	AT1G17720.2	Protein phosphatase 2A, regulatory subunit PR55	sp|Q39247|2ABB_ARATH	Serine/threonine protein phosphatase 2A 55 kDa regulatory subunit B beta isoform OS=Arabidopsis thaliana OX=3702 GN=PP2AB2 PE=1 SV=1	#N/A	#N/A
MACO_g1295.t2	AT1G17720.1	Protein phosphatase 2A, regulatory subunit PR55	sp|Q39247|2ABB_ARATH	Serine/threonine protein phosphatase 2A 55 kDa regulatory subunit B beta isoform OS=Arabidopsis thaliana OX=3702 GN=PP2AB2 PE=1 SV=1	#N/A	#N/A
MACO_g1296.t1	AT2G19730.1	Ribosomal L28e protein family	sp|O82204|RL281_ARATH	Large ribosomal subunit protein eL28z OS=Arabidopsis thaliana OX=3702 GN=RPL28A PE=1 SV=1	#N/A	#N/A
MACO_g1296.t2	AT2G19730.1	Ribosomal L28e protein family	sp|O82204|RL281_ARATH	Large ribosomal subunit protein eL28z OS=Arabidopsis thaliana OX=3702 GN=RPL28A PE=1 SV=1	#N/A	#N/A
MACO_g1297.t1	AT3G21295.1	Tudor/PWWP/MBT superfamily protein	sp|P59278|Y1745_ARATH	Uncharacterized protein At1g51745 OS=Arabidopsis thaliana OX=3702 GN=At1g51745 PE=2 SV=2	#N/A	#N/A
MACO_g1298.t1	AT1G73040.1	Mannose-binding lectin superfamily protein	sp|Q9SSM3|JAL19_ARATH	Jacalin-related lectin 19 OS=Arabidopsis thaliana OX=3702 GN=JAL19 PE=2 SV=1	#N/A	#N/A
MACO_g1298.t2	AT1G73040.1	Mannose-binding lectin superfamily protein	sp|Q9SSM3|JAL19_ARATH	Jacalin-related lectin 19 OS=Arabidopsis thaliana OX=3702 GN=JAL19 PE=2 SV=1	#N/A	#N/A
MACO_g1299.t1	AT1G66320.1	F-box/RNI-like superfamily protein	sp|Q9C8Y5|FBD6_ARATH	FBD-associated F-box protein At1g66320 OS=Arabidopsis thaliana OX=3702 GN=At1g66320 PE=2 SV=1	#N/A	#N/A
MACO_g1300.t1	AT5G11730.1	Core-2/I-branching beta-1,6-N-acetylglucosaminyltransferase family protein	#N/A	#N/A	#N/A	#N/A
MACO_g1301.t1	#N/A	#N/A	#N/A	#N/A	#N/A	#N/A
MACO_g1302.t1	AT2G25930.1	hydroxyproline-rich glycoprotein family protein	sp|Q9SNQ6|HD3B_ORYSJ	Protein HEADING DATE 3B OS=Oryza sativa subsp. japonica OX=39947 GN=HD3B PE=2 SV=1	#N/A	#N/A
MACO_g1303.t1	AT2G04220.1	Plant protein of unknown function (DUF868)	#N/A	#N/A	PF05910.17	DUF868
MACO_g1304.t1	AT3G13690.1	Protein kinase protein with adenine nucleotide alpha hydrolases-like domain	sp|Q9SX31|PERK9_ARATH	Proline-rich receptor-like protein kinase PERK9 OS=Arabidopsis thaliana OX=3702 GN=PERK9 PE=1 SV=1	#N/A	#N/A
MACO_g1305.t1	AT1G55190.1	PRA1 (Prenylated rab acceptor) family protein	sp|Q9C889|PR1F2_ARATH	PRA1 family protein F2 OS=Arabidopsis thaliana OX=3702 GN=PRA1F2 PE=1 SV=1	#N/A	#N/A
MACO_g1306.t1	AT3G13750.1	beta galactosidase 1	sp|P48980|BGAL_SOLLC	Beta-galactosidase OS=Solanum lycopersicum OX=4081 PE=1 SV=1	PF21467.2	BetaGal_gal-bd
MACO_g1307.t1	AT3G13772.1	transmembrane nine 7	sp|Q9LIC2|TMN7_ARATH	Transmembrane 9 superfamily member 7 OS=Arabidopsis thaliana OX=3702 GN=TMN7 PE=2 SV=1	#N/A	#N/A
MACO_g1307.t2	AT3G13772.1	transmembrane nine 7	sp|Q9LIC2|TMN7_ARATH	Transmembrane 9 superfamily member 7 OS=Arabidopsis thaliana OX=3702 GN=TMN7 PE=2 SV=1	#N/A	#N/A
MACO_g1308.t1	AT2G19520.1	Transducin family protein / WD-40 repeat family protein	sp|O22607|MSI4_ARATH	WD-40 repeat-containing protein MSI4 OS=Arabidopsis thaliana OX=3702 GN=MSI4 PE=1 SV=3	#N/A	#N/A
MACO_g1309.t1	AT1G72960.1	Root hair defective 3 GTP-binding protein (RHD3)	sp|Q9SSN0|RHD31_ARATH	Protein ROOT HAIR DEFECTIVE 3 homolog 1 OS=Arabidopsis thaliana OX=3702 GN=At1g72960 PE=2 SV=2	PF05879.17	RHD3_GTPase
MACO_g1310.t1	AT1G72970.1	Glucose-methanol-choline (GMC) oxidoreductase family protein	sp|Q9S746|HTH_ARATH	Protein HOTHEAD OS=Arabidopsis thaliana OX=3702 GN=HTH PE=1 SV=1	#N/A	#N/A
MACO_g1310.t2	AT1G72970.1	Glucose-methanol-choline (GMC) oxidoreductase family protein	sp|Q9S746|HTH_ARATH	Protein HOTHEAD OS=Arabidopsis thaliana OX=3702 GN=HTH PE=1 SV=1	#N/A	#N/A
MACO_g1311.t1	AT1G17620.1	Late embryogenesis abundant (LEA) hydroxyproline-rich glycoprotein family	sp|Q8LD98|NHL6_ARATH	NDR1/HIN1-like protein 6 OS=Arabidopsis thaliana OX=3702 GN=NHL6 PE=1 SV=1	#N/A	#N/A
MACO_g1312.t1	AT3G13850.1	LOB domain-containing protein 22	sp|Q9LRW1|LBD22_ARATH	LOB domain-containing protein 22 OS=Arabidopsis thaliana OX=3702 GN=LBD22 PE=2 SV=1	#N/A	#N/A
MACO_g1312.t2	AT3G13850.1	LOB domain-containing protein 22	sp|Q9LRW1|LBD22_ARATH	LOB domain-containing protein 22 OS=Arabidopsis thaliana OX=3702 GN=LBD22 PE=2 SV=1	#N/A	#N/A
MACO_g1313.t1	AT1G55110.1	indeterminate(ID)-domain 7	sp|Q8H1F5|IDD7_ARATH	Protein indeterminate-domain 7 OS=Arabidopsis thaliana OX=3702 GN=IDD7 PE=2 SV=1	#N/A	#N/A
MACO_g1313.t2	AT1G55110.1	indeterminate(ID)-domain 7	sp|Q8H1F5|IDD7_ARATH	Protein indeterminate-domain 7 OS=Arabidopsis thaliana OX=3702 GN=IDD7 PE=2 SV=1	#N/A	#N/A
MACO_g1314.t1	AT3G13780.1	SMAD/FHA domain-containing protein	#N/A	#N/A	#N/A	#N/A
MACO_g1315.t1	AT1G17640.1	RNA-binding (RRM/RBD/RNP motifs) family protein	sp|Q8W034|RNP1_ARATH	Heterogeneous nuclear ribonucleoprotein 1 OS=Arabidopsis thaliana OX=3702 GN=RNP1 PE=1 SV=1	#N/A	#N/A
MACO_g1316.t1	AT1G17650.1	glyoxylate reductase 2	sp|F4I907|GLYR2_ARATH	Glyoxylate/succinic semialdehyde reductase 2, chloroplastic OS=Arabidopsis thaliana OX=3702 GN=GLYR2 PE=1 SV=1	#N/A	#N/A
MACO_g1317.t1	AT3G13882.1	Ribosomal protein L34	#N/A	#N/A	PF00468.22	Ribosomal_L34
MACO_g1318.t1	AT3G13890.2	myb domain protein 26	sp|Q9SPG3|MYB26_ARATH	Transcription factor MYB26 OS=Arabidopsis thaliana OX=3702 GN=MYB26 PE=2 SV=1	#N/A	#N/A
MACO_g1319.t1	AT1G72670.1	IQ-domain 8	sp|Q9CAI2|IQD8_ARATH	Protein IQ-DOMAIN 8 OS=Arabidopsis thaliana OX=3702 GN=IQD8 PE=1 SV=1	#N/A	#N/A
MACO_g1320.t1	AT1G17490.1	unknown protein; BEST Arabidopsis thaliana protein match is: unknown protein (TAIR:AT1G72690.1); Has 57 Blast hits to 45 proteins in 9 species: Archae - 0; Bacteria - 0; Metazoa - 0; Fungi - 0; Plants - 57; Viruses - 0; Other Eukaryotes - 0 (source: NCBI BLink).	#N/A	#N/A	#N/A	#N/A
MACO_g1321.t1	AT1G60970.1	SNARE-like superfamily protein	sp|Q940S5|COPZ1_ARATH	Coatomer subunit zeta-1 OS=Arabidopsis thaliana OX=3702 GN=At1g60970 PE=2 SV=1	#N/A	#N/A
MACO_g1322.t1	AT1G17500.1	ATPase E1-E2 type family protein / haloacid dehalogenase-like hydrolase family protein	sp|Q9LNQ4|ALA4_ARATH	Probable phospholipid-transporting ATPase 4 OS=Arabidopsis thaliana OX=3702 GN=ALA4 PE=3 SV=2	#N/A	#N/A
MACO_g1323.t1	AT1G72710.1	casein kinase 1-like protein 2	sp|Q9CAI5|CKL2_ARATH	Casein kinase 1-like protein 2 OS=Arabidopsis thaliana OX=3702 GN=CKL2 PE=1 SV=1	#N/A	#N/A
MACO_g1324.t1	AT5G11970.1	Protein of unknown function (DUF3511)	#N/A	#N/A	#N/A	#N/A
MACO_g1325.t1	AT3G13920.1	eukaryotic translation initiation factor 4A1	sp|Q40471|IF4A9_TOBAC	Eukaryotic initiation factor 4A-9 OS=Nicotiana tabacum OX=4097 PE=2 SV=1	#N/A	#N/A
MACO_g1326.t1	AT5G57020.1	myristoyl-CoA:protein N-myristoyltransferase	sp|Q9LTR9|NMT1_ARATH	Glycylpeptide N-tetradecanoyltransferase 1 OS=Arabidopsis thaliana OX=3702 GN=NMT1 PE=1 SV=2	PF01233.24	NMT
MACO_g1327.t1	AT1G72740.2	Homeodomain-like/winged-helix DNA-binding family protein	sp|F4I7L1|TRB4_ARATH	Telomere repeat-binding factor 4 OS=Arabidopsis thaliana OX=3702 GN=At1g17520 PE=2 SV=2	#N/A	#N/A
MACO_g1328.t1	AT1G54220.1	Dihydrolipoamide acetyltransferase, long form protein	sp|Q5M729|ODP23_ARATH	Dihydrolipoyllysine-residue acetyltransferase component 3 of pyruvate dehydrogenase complex, mitochondrial OS=Arabidopsis thaliana OX=3702 GN=At1g54220 PE=1 SV=1	#N/A	#N/A
MACO_g1329.t1	AT4G02210.1	unknown protein; BEST Arabidopsis thaliana protein match is: unknown protein (TAIR:AT2G24960.2); Has 791 Blast hits to 465 proteins in 19 species: Archae - 0; Bacteria - 0; Metazoa - 0; Fungi - 17; Plants - 748; Viruses - 0; Other Eukaryotes - 26 (source: NCBI BLink).	#N/A	#N/A	#N/A	#N/A
MACO_g1330.t1	AT1G72770.1	homology to ABI1	sp|Q9CAJ0|P2C16_ARATH	Protein phosphatase 2C 16 OS=Arabidopsis thaliana OX=3702 GN=HAB1 PE=1 SV=1	#N/A	#N/A
MACO_g1331.t1	AT3G13940.1	DNA binding;DNA-directed RNA polymerases	#N/A	#N/A	PF06870.17	RNA_pol_I_A49
MACO_g1332.t1	AT5G20510.1	alfin-like 5	sp|Q5XEM9|ALFL5_ARATH	PHD finger protein ALFIN-LIKE 5 OS=Arabidopsis thaliana OX=3702 GN=AL5 PE=2 SV=1	#N/A	#N/A
MACO_g1333.t1	AT3G14010.1	CTC-interacting domain 4	sp|Q94AM9|CID4_ARATH	Polyadenylate-binding protein-interacting protein 4 OS=Arabidopsis thaliana OX=3702 GN=CID4 PE=2 SV=1	PF06741.18	LsmAD
MACO_g1334.t1	AT5G13640.1	phospholipid:diacylglycerol acyltransferase	sp|Q9FNA9|PDAT1_ARATH	Phospholipid:diacylglycerol acyltransferase 1 OS=Arabidopsis thaliana OX=3702 GN=PDAT1 PE=2 SV=1	#N/A	#N/A
MACO_g1335.t1	AT1G54180.2	BREVIS RADIX-like 3	sp|Q8GYL9|BRXL2_ARATH	Protein Brevis radix-like 2 OS=Arabidopsis thaliana OX=3702 GN=BRXL2 PE=2 SV=1	#N/A	#N/A
MACO_g1336.t1	AT3G13980.1	unknown protein; BEST Arabidopsis thaliana protein match is: unknown protein (TAIR:AT1G54200.1); Has 1485 Blast hits to 418 proteins in 98 species: Archae - 0; Bacteria - 6; Metazoa - 246; Fungi - 61; Plants - 107; Viruses - 6; Other Eukaryotes - 1059 (source: NCBI BLink).	sp|Q9LVK2|BIG1A_ARATH	Protein BIG GRAIN 1-like A OS=Arabidopsis thaliana OX=3702 GN=At3g13980 PE=3 SV=1	#N/A	#N/A
MACO_g1337.t1	AT1G72660.1	P-loop containing nucleoside triphosphate hydrolases superfamily protein	sp|Q9CAI1|DRG2_ARATH	Developmentally-regulated G-protein 2 OS=Arabidopsis thaliana OX=3702 GN=DRG2 PE=2 SV=1	PF16897.10	MMR_HSR1_Xtn
MACO_g1338.t1	AT1G72650.1	TRF-like 6	#N/A	#N/A	#N/A	#N/A
MACO_g1339.t1	AT1G72640.2	NAD(P)-binding Rossmann-fold superfamily protein	sp|Q8W4D6|HC173_ARATH	Protein HIGH CHLOROPHYLL FLUORESCENCE PHENOTYPE 173, chloroplastic OS=Arabidopsis thaliana OX=3702 GN=HCF173 PE=1 SV=1	#N/A	#N/A
MACO_g1340.t1	AT1G17455.1	ELF4-like 4	sp|Q570U6|EF4L4_ARATH	Protein ELF4-LIKE 4 OS=Arabidopsis thaliana OX=3702 GN=EFL4 PE=2 SV=1	#N/A	#N/A
MACO_g1341.t1	AT1G54210.1	Ubiquitin-like superfamily protein	sp|Q1SF86|ATG12_MEDTR	Ubiquitin-like protein ATG12 OS=Medicago truncatula OX=3880 GN=ATG12 PE=3 SV=1	#N/A	#N/A
MACO_g1342.t1	AT5G14750.1	myb domain protein 66	sp|A0A4D6Q5I0|MYB4_CROXC	Transcription factor MYB4 OS=Crocosmia x crocosmiiflora OX=1053288 GN=MYB4 PE=2 SV=1	#N/A	#N/A
MACO_g1343.t1	AT1G54215.1	proline-rich family protein	#N/A	#N/A	#N/A	#N/A
MACO_g1344.t1	AT5G20630.1	germin 3	sp|Q9ZRA4|AB19A_PRUPE	Auxin-binding protein ABP19a OS=Prunus persica OX=3760 GN=ABP19A PE=3 SV=1	#N/A	#N/A
MACO_g1345.t1	AT2G01760.1	response regulator 14	sp|Q5N6V8|ORR26_ORYSJ	Two-component response regulator ORR26 OS=Oryza sativa subsp. japonica OX=39947 GN=RR26 PE=3 SV=2	#N/A	#N/A
MACO_g1346.t1	AT1G54140.1	TATA binding protein associated factor 21kDa subunit	sp|Q9SYH2|TAF9_ARATH	Transcription initiation factor TFIID subunit 9 OS=Arabidopsis thaliana OX=3702 GN=TAF9 PE=1 SV=1	PF02291.20	TFIID-31kDa
MACO_g1347.t1	AT3G14050.1	RELA/SPOT homolog 2	sp|Q9LVJ3|RSH2C_ARATH	Probable GTP diphosphokinase RSH2, chloroplastic OS=Arabidopsis thaliana OX=3702 GN=RSH2 PE=2 SV=1	#N/A	#N/A
MACO_g1348.t1	AT1G72510.1	Protein of unknown function (DUF1677)	#N/A	#N/A	#N/A	#N/A
MACO_g1349.t1	AT3G14075.1	Mono-/di-acylglycerol lipase, N-terminal;Lipase, class 3	#N/A	#N/A	#N/A	#N/A
MACO_g1350.t1	AT1G72490.1	unknown protein; BEST Arabidopsis thaliana protein match is: unknown protein (TAIR:AT1G17400.1); Has 75 Blast hits to 75 proteins in 21 species: Archae - 0; Bacteria - 0; Metazoa - 3; Fungi - 4; Plants - 58; Viruses - 0; Other Eukaryotes - 10 (source: NCBI BLink).	sp|A0A251PW43|DRO1_PRUPE	Protein DEEPER ROOTING 1 OS=Prunus persica OX=3760 GN=DRO1 PE=2 SV=1	#N/A	#N/A
MACO_g1351.t1	AT3G14080.1	Small nuclear ribonucleoprotein family protein	sp|Q8LFL8|LSM1B_ARATH	Sm-like protein LSM1B OS=Arabidopsis thaliana OX=3702 GN=LSM1B PE=1 SV=1	#N/A	#N/A
MACO_g1352.t1	AT1G72480.1	Lung seven transmembrane receptor family protein	#N/A	#N/A	PF06814.18	GOST_TM
MACO_g1353.t1	AT3G42880.1	Leucine-rich repeat protein kinase family protein	sp|Q9M1L7|PRK3_ARATH	Pollen receptor-like kinase 3 OS=Arabidopsis thaliana OX=3702 GN=PRK3 PE=1 SV=1	#N/A	#N/A
MACO_g1354.t1	AT1G74950.1	TIFY domain/Divergent CCT motif family protein	sp|C6TCZ5|JAZ1_SOYBN	Jasmonate ZIM domain-containing protein 1 OS=Glycine max OX=3847 GN=JAZ1 PE=1 SV=1	#N/A	#N/A
MACO_g1355.t1	AT1G17370.1	oligouridylate binding protein 1B	sp|Q9LQI9|UBP1B_ARATH	Oligouridylate-binding protein 1B OS=Arabidopsis thaliana OX=3702 GN=UBP1B PE=1 SV=1	#N/A	#N/A
MACO_g1356.t1	AT3G14120.2	FUNCTIONS IN: molecular_function unknown; INVOLVED IN: transport; LOCATED IN: nuclear pore; EXPRESSED IN: 23 plant structures; EXPRESSED DURING: 13 growth stages; CONTAINS InterPro DOMAIN/s: Nuclear pore protein 84/107 (InterPro:IPR007252); Has 271 Blast hits to 268 proteins in 107 species: Archae - 0; Bacteria - 0; Metazoa - 138; Fungi - 69; Plants - 52; Viruses - 0; Other Eukaryotes - 12 (sourc…	sp|Q8L748|NU107_ARATH	Nuclear pore complex protein NUP107 OS=Arabidopsis thaliana OX=3702 GN=NUP107 PE=1 SV=1	PF04121.18	Nup84_Nup100
MACO_g1357.t1	AT3G11710.1	lysyl-tRNA synthetase 1	sp|Q6F2U9|SYK_ORYSJ	Lysine--tRNA ligase OS=Oryza sativa subsp. japonica OX=39947 GN=Os03g0586800 PE=2 SV=1	#N/A	#N/A
MACO_g1358.t1	#N/A	#N/A	#N/A	#N/A	#N/A	#N/A
MACO_g1359.t1	AT3G14170.1	Plant protein of unknown function (DUF936)	#N/A	#N/A	#N/A	#N/A
MACO_g1360.t1	AT3G14172.1	FUNCTIONS IN: molecular_function unknown; INVOLVED IN: biological_process unknown; LOCATED IN: cellular_component unknown; BEST Arabidopsis thaliana protein match is: COP1-interacting protein-related (TAIR:AT1G72410.1); Has 30201 Blast hits to 17322 proteins in 780 species: Archae - 12; Bacteria - 1396; Metazoa - 17338; Fungi - 3422; Plants - 5037; Viruses - 0; Other Eukaryotes - 2996 (source: NC…	sp|O80386|CIP7_ARATH	COP1-interacting protein 7 OS=Arabidopsis thaliana OX=3702 GN=CIP7 PE=1 SV=1	#N/A	#N/A
MACO_g1361.t1	AT1G54070.1	Dormancy/auxin associated family protein	sp|F4HV65|DRMH4_ARATH	Dormancy-associated protein homolog 4 OS=Arabidopsis thaliana OX=3702 GN=At1g54070 PE=3 SV=1	#N/A	#N/A
MACO_g1362.t1	AT5G06600.3	ubiquitin-specific protease 12	sp|Q9FPT1|UBP12_ARATH	Ubiquitin C-terminal hydrolase 12 OS=Arabidopsis thaliana OX=3702 GN=UBP12 PE=1 SV=2	#N/A	#N/A
MACO_g1362.t2	AT5G06600.3	ubiquitin-specific protease 12	sp|Q9FPT1|UBP12_ARATH	Ubiquitin C-terminal hydrolase 12 OS=Arabidopsis thaliana OX=3702 GN=UBP12 PE=1 SV=2	#N/A	#N/A
MACO_g1363.t1	AT3G14200.1	Chaperone DnaJ-domain superfamily protein	sp|A0A0P0VG31|DJC16_ORYSJ	DnaJ protein P58IPK homolog A OS=Oryza sativa subsp. japonica OX=39947 GN=P58A PE=1 SV=1	#N/A	#N/A
MACO_g1363.t2	AT3G14200.1	Chaperone DnaJ-domain superfamily protein	sp|A0A0P0VG31|DJC16_ORYSJ	DnaJ protein P58IPK homolog A OS=Oryza sativa subsp. japonica OX=39947 GN=P58A PE=1 SV=1	#N/A	#N/A
MACO_g1364.t1	AT1G53910.3	related to AP2 12	sp|Q9SSA8|RA212_ARATH	Ethylene-responsive transcription factor RAP2-12 OS=Arabidopsis thaliana OX=3702 GN=RAP2-12 PE=1 SV=1	#N/A	#N/A
MACO_g1365.t1	AT1G53885.1	Protein of unknown function (DUF581)	sp|P0DO11|FLZ17_ARATH	FCS-Like Zinc finger 17 OS=Arabidopsis thaliana OX=3702 GN=FLZ17 PE=1 SV=1	#N/A	#N/A
MACO_g1366.t1	AT1G53890.1	Protein of unknown function (DUF567)	sp|Q67XV7|LOR3_ARATH	Protein LURP-one-related 3 OS=Arabidopsis thaliana OX=3702 GN=At1g53890 PE=2 SV=2	#N/A	#N/A
MACO_g1367.t1	AT3G14270.1	phosphatidylinositol-4-phosphate 5-kinase family protein	sp|Q9LUM0|FAB1B_ARATH	1-phosphatidylinositol-3-phosphate 5-kinase FAB1B OS=Arabidopsis thaliana OX=3702 GN=FAB1B PE=2 SV=1	#N/A	#N/A
MACO_g1368.t1	AT3G14280.1	unknown protein; Has 51 Blast hits to 51 proteins in 13 species: Archae - 0; Bacteria - 0; Metazoa - 0; Fungi - 0; Plants - 51; Viruses - 0; Other Eukaryotes - 0 (source: NCBI BLink).	#N/A	#N/A	#N/A	#N/A
MACO_g1368.t2	AT3G14280.1	unknown protein; Has 51 Blast hits to 51 proteins in 13 species: Archae - 0; Bacteria - 0; Metazoa - 0; Fungi - 0; Plants - 51; Viruses - 0; Other Eukaryotes - 0 (source: NCBI BLink).	#N/A	#N/A	#N/A	#N/A
MACO_g1369.t1	AT3G14290.1	20S proteasome alpha subunit E2	sp|Q9M4T8|PSA5_SOYBN	Proteasome subunit alpha type-5 OS=Glycine max OX=3847 GN=PAE1 PE=2 SV=1	#N/A	#N/A
MACO_g1370.t1	AT1G72330.1	alanine aminotransferase 2	sp|Q9LDV4|ALAT2_ARATH	Alanine aminotransferase 2, mitochondrial OS=Arabidopsis thaliana OX=3702 GN=ALAAT2 PE=1 SV=1	#N/A	#N/A
MACO_g1371.t1	AT1G53840.1	pectin methylesterase 1	sp|Q43111|PME3_PHAVU	Pectinesterase 3 OS=Phaseolus vulgaris OX=3885 GN=MPE3 PE=2 SV=1	#N/A	#N/A
MACO_g1372.t1	AT1G53820.1	RING/U-box superfamily protein	sp|P0C035|ATL60_ARATH	RING-H2 finger protein ATL60 OS=Arabidopsis thaliana OX=3702 GN=ATL60 PE=2 SV=1	#N/A	#N/A
MACO_g1373.t1	AT1G53750.1	regulatory particle triple-A 1A	sp|P0DKJ9|PRS7A_ORYSJ	26S proteasome regulatory subunit 7A OS=Oryza sativa subsp. japonica OX=39947 GN=RPT1A PE=2 SV=1	#N/A	#N/A
MACO_g1374.t1	AT3G14360.1	alpha/beta-Hydrolases superfamily protein	sp|A0A1S3ZP85|OBL1_TOBAC	Triacylglycerol lipase OBL1 OS=Nicotiana tabacum OX=4097 GN=OBL1 PE=1 SV=1	#N/A	#N/A
MACO_g1375.t1	AT1G53710.1	Calcineurin-like metallo-phosphoesterase superfamily protein	#N/A	#N/A	#N/A	#N/A
MACO_g1376.t1	AT1G72300.1	Leucine-rich receptor-like protein kinase family protein	sp|Q9C7S5|PSYR1_ARATH	Tyrosine-sulfated glycopeptide receptor 1 OS=Arabidopsis thaliana OX=3702 GN=PSY1R PE=1 SV=1	#N/A	#N/A
MACO_g1377.t1	AT1G55730.1	cation exchanger 5	sp|Q5KQN0|CAX2_ORYSJ	Vacuolar cation/proton exchanger 2 OS=Oryza sativa subsp. japonica OX=39947 GN=CAX2 PE=2 SV=2	#N/A	#N/A
MACO_g1377.t2	AT1G55730.1	cation exchanger 5	sp|Q5KQN0|CAX2_ORYSJ	Vacuolar cation/proton exchanger 2 OS=Oryza sativa subsp. japonica OX=39947 GN=CAX2 PE=2 SV=2	#N/A	#N/A
MACO_g1378.t1	AT1G51660.1	mitogen-activated protein kinase kinase 4	sp|O80397|M2K4_ARATH	Mitogen-activated protein kinase kinase 4 OS=Arabidopsis thaliana OX=3702 GN=MKK4 PE=1 SV=1	#N/A	#N/A
MACO_g1379.t1	AT1G73050.1	Glucose-methanol-choline (GMC) oxidoreductase family protein	sp|Q9SSM2|MDLL_ARATH	(R)-mandelonitrile lyase-like OS=Arabidopsis thaliana OX=3702 GN=At1g73050 PE=2 SV=1	#N/A	#N/A
MACO_g1380.t1	AT1G17745.1	D-3-phosphoglycerate dehydrogenase	sp|O04130|SERA2_ARATH	D-3-phosphoglycerate dehydrogenase 2, chloroplastic OS=Arabidopsis thaliana OX=3702 GN=PGDH2 PE=1 SV=2	#N/A	#N/A
MACO_g1381.t1	AT2G04270.2	RNAse E/G-like	sp|F4IV66|RNE_ARATH	Ribonuclease E/G-like protein, chloroplastic OS=Arabidopsis thaliana OX=3702 GN=RNE PE=1 SV=1	PF10150.14	RNase_E_G
MACO_g1382.t1	AT3G21200.1	proton gradient regulation 7	sp|Q9LU39|GLUBP_ARATH	Glutamyl-tRNA reductase-binding protein, chloroplastic OS=Arabidopsis thaliana OX=3702 GN=GLUTRBP PE=1 SV=1	#N/A	#N/A
MACO_g1383.t1	AT4G31540.1	exocyst subunit exo70 family protein G1	#N/A	#N/A	#N/A	#N/A
MACO_g1383.t2	AT4G31540.1	exocyst subunit exo70 family protein G1	#N/A	#N/A	#N/A	#N/A
MACO_g1384.t1	#N/A	#N/A	#N/A	#N/A	#N/A	#N/A
MACO_g1385.t1	AT1G78900.1	vacuolar ATP synthase subunit A	sp|P09469|VATA_DAUCA	V-type proton ATPase catalytic subunit A OS=Daucus carota OX=4039 PE=2 SV=1	PF16886.10	ATP-synt_ab_Xtn
MACO_g1386.t1	AT1G78895.1	Reticulon family protein	sp|Q8GWH5|RTNLT_ARATH	Reticulon-like protein B22 OS=Arabidopsis thaliana OX=3702 GN=RTNLB22 PE=2 SV=1	#N/A	#N/A
MACO_g1387.t1	#N/A	#N/A	#N/A	#N/A	#N/A	#N/A
MACO_g1388.t1	AT5G26860.1	lon protease 1	sp|A2YQ56|LONM_ORYSI	Lon protease homolog, mitochondrial OS=Oryza sativa subsp. indica OX=39946 GN=OsI_27415 PE=2 SV=1	PF22667.1	Lon_lid
MACO_g1389.t1	AT1G09794.1	Cox19 family protein (CHCH motif)	#N/A	#N/A	PF08991.15	MTCP1
MACO_g1390.t1	AT1G58060.1	RNA helicase family protein	sp|F4I9Q5|DEXH7_ARATH	DExH-box ATP-dependent RNA helicase DExH7, chloroplastic OS=Arabidopsis thaliana OX=3702 GN=At1g58060 PE=2 SV=1	#N/A	#N/A
MACO_g1391.t1	AT5G49960.1	unknown protein; CONTAINS InterPro DOMAIN/s: Protein of unknown function DUF1012 (InterPro:IPR010420); BEST Arabidopsis thaliana protein match is: Protein of unknown function (DUF1012) (TAIR:AT5G02940.1); Has 1807 Blast hits to 1807 proteins in 277 species: Archae - 0; Bacteria - 0; Metazoa - 736; Fungi - 347; Plants - 385; Viruses - 0; Other Eukaryotes - 339 (source: NCBI BLink).	sp|Q4VY51|SYM8_PEA	Probable ion channel SYM8 OS=Pisum sativum OX=3888 GN=SYM8 PE=1 SV=3	PF22614.1	Slo-like_RCK
MACO_g1392.t1	AT4G06599.1	ubiquitin family protein	sp|Q8W3M6|UBCP_ARATH	Ubiquitin-like domain-containing CTD phosphatase OS=Arabidopsis thaliana OX=3702 GN=At4g06599 PE=2 SV=1	#N/A	#N/A
MACO_g1393.t1	#N/A	#N/A	#N/A	#N/A	#N/A	#N/A
MACO_g1394.t1	AT1G61010.1	cleavage and polyadenylation specificity factor 73-I	sp|Q9C952|CPSF3_ARATH	Cleavage and polyadenylation specificity factor subunit 3-I OS=Arabidopsis thaliana OX=3702 GN=CPSF73-I PE=1 SV=1	PF10996.13	Beta-Casp
MACO_g1395.t1	AT1G22940.1	thiamin biosynthesis protein, putative	sp|Q5M731|TPS1L_ARATH	Thiamine biosynthetic bifunctional enzyme TH1, chloroplastic OS=Arabidopsis thaliana OX=3702 GN=TH1 PE=1 SV=1	PF08543.17	Phos_pyr_kin
MACO_g1396.t1	AT1G10930.1	DNA helicase (RECQl4A)	sp|Q8L840|RQL4A_ARATH	ATP-dependent DNA helicase Q-like 4A OS=Arabidopsis thaliana OX=3702 GN=RECQL4A PE=2 SV=1	PF00570.28	HRDC
MACO_g1397.t1	#N/A	#N/A	#N/A	#N/A	#N/A	#N/A
MACO_g1398.t1	AT4G33940.1	RING/U-box superfamily protein	#N/A	#N/A	#N/A	#N/A
MACO_g1399.t1	AT4G22200.1	potassium transport 2/3	sp|Q38898|AKT2_ARATH	Potassium channel AKT2/3 OS=Arabidopsis thaliana OX=3702 GN=AKT2 PE=1 SV=1	#N/A	#N/A
MACO_g1400.t1	AT4G10310.1	high-affinity K+ transporter 1	sp|Q84TI7|HKT1_ARATH	Sodium transporter HKT1 OS=Arabidopsis thaliana OX=3702 GN=HKT1 PE=1 SV=1	#N/A	#N/A
MACO_g1401.t1	AT4G25890.1	60S acidic ribosomal protein family	sp|Q9SVZ6|RLA31_ARATH	Large ribosomal subunit protein P3z OS=Arabidopsis thaliana OX=3702 GN=RPP3A PE=3 SV=1	#N/A	#N/A
MACO_g1402.t1	AT1G11050.1	Protein kinase superfamily protein	sp|O04086|Y1105_ARATH	Probable receptor-like protein kinase At1g11050 OS=Arabidopsis thaliana OX=3702 GN=At1g11050 PE=2 SV=1	#N/A	#N/A
MACO_g1403.t1	AT1G11040.1	HSP40/DnaJ peptide-binding protein	sp|Q03363|DNJH1_ALLPO	DnaJ protein homolog 1 (Fragment) OS=Allium porrum OX=4681 GN=DNAJ1 PE=2 SV=1	#N/A	#N/A
MACO_g1404.t1	AT1G60990.1	Glycine cleavage T-protein family	sp|Q681Y3|Y1099_ARATH	Putative transferase At1g60990, chloroplastic OS=Arabidopsis thaliana OX=3702 GN=At1g60990 PE=1 SV=1	#N/A	#N/A
MACO_g1405.t1	AT1G71200.1	basic helix-loop-helix (bHLH) DNA-binding superfamily protein	sp|F4I8F9|BH160_ARATH	Transcription factor bHLH160 OS=Arabidopsis thaliana OX=3702 GN=BHLH160 PE=3 SV=1	#N/A	#N/A
MACO_g1405.t2	AT1G71200.1	basic helix-loop-helix (bHLH) DNA-binding superfamily protein	sp|F4I8F9|BH160_ARATH	Transcription factor bHLH160 OS=Arabidopsis thaliana OX=3702 GN=BHLH160 PE=3 SV=1	#N/A	#N/A
MACO_g1406.t1	AT4G27640.1	ARM repeat superfamily protein	#N/A	#N/A	PF04118.19	Dopey_N
MACO_g1407.t1	AT1G71190.1	senescence associated gene 18	#N/A	#N/A	#N/A	#N/A
MACO_g1408.t1	AT3G03220.1	expansin A13	sp|Q9M9P0|EXP13_ARATH	Expansin-A13 OS=Arabidopsis thaliana OX=3702 GN=EXPA13 PE=2 SV=2	#N/A	#N/A
MACO_g1409.t1	AT1G61000.1	FUNCTIONS IN: molecular_function unknown; INVOLVED IN: mitosis; LOCATED IN: plasma membrane; EXPRESSED IN: cultured cell; CONTAINS InterPro DOMAIN/s: Kinetochore protein Nuf2 (InterPro:IPR005549); Has 50972 Blast hits to 29793 proteins in 2070 species: Archae - 902; Bacteria - 7404; Metazoa - 23628; Fungi - 4156; Plants - 2312; Viruses - 158; Other Eukaryotes - 12412 (source: NCBI BLink).	sp|Q8RXJ0|NUF2_ARATH	Kinetochore protein NUF2 homolog OS=Arabidopsis thaliana OX=3702 GN=NUF2 PE=1 SV=1	PF03800.19	Nuf2
MACO_g1410.t1	AT1G71160.1	3-ketoacyl-CoA synthase 7	sp|Q9C992|KCS7_ARATH	3-ketoacyl-CoA synthase 7 OS=Arabidopsis thaliana OX=3702 GN=KCS7 PE=2 SV=1	#N/A	#N/A
MACO_g1411.t1	AT1G10910.1	Pentatricopeptide repeat (PPR) superfamily protein	sp|Q0WVV0|PPR31_ARATH	Pentatricopeptide repeat-containing protein At1g10910, chloroplastic OS=Arabidopsis thaliana OX=3702 GN=At1g10910 PE=2 SV=1	PF18662.6	HTH_56
MACO_g1412.t1	AT1G60890.1	Phosphatidylinositol-4-phosphate 5-kinase family protein	sp|Q8RY89|PI5K8_ARATH	Phosphatidylinositol 4-phosphate 5-kinase 8 OS=Arabidopsis thaliana OX=3702 GN=PIP5K8 PE=1 SV=1	#N/A	#N/A
MACO_g1413.t1	AT1G10890.1	unknown protein; FUNCTIONS IN: molecular_function unknown; INVOLVED IN: biological_process unknown; LOCATED IN: chloroplast; EXPRESSED IN: petal, flower, leaf; EXPRESSED DURING: LP.04 four leaves visible, 4 anthesis, petal differentiation and expansion stage; BEST Arabidopsis thaliana protein match is: unknown protein (TAIR:AT5G13340.1); Has 11769 Blast hits to 8435 proteins in 698 species: Archa…	sp|P0CB26|Y1089_ARATH	Uncharacterized protein At1g10890 OS=Arabidopsis thaliana OX=3702 GN=At1g10890 PE=4 SV=1	PF15346.11	ARGLU
MACO_g1413.t2	AT1G10890.1	unknown protein; FUNCTIONS IN: molecular_function unknown; INVOLVED IN: biological_process unknown; LOCATED IN: chloroplast; EXPRESSED IN: petal, flower, leaf; EXPRESSED DURING: LP.04 four leaves visible, 4 anthesis, petal differentiation and expansion stage; BEST Arabidopsis thaliana protein match is: unknown protein (TAIR:AT5G13340.1); Has 11769 Blast hits to 8435 proteins in 698 species: Archa…	sp|P0CB26|Y1089_ARATH	Uncharacterized protein At1g10890 OS=Arabidopsis thaliana OX=3702 GN=At1g10890 PE=4 SV=1	#N/A	#N/A
MACO_g1413.t3	#N/A	#N/A	#N/A	#N/A	#N/A	#N/A
MACO_g1414.t1	AT2G17390.1	ankyrin repeat-containing 2B	sp|Q29Q26|AKR2B_ARATH	Ankyrin repeat domain-containing protein 2B OS=Arabidopsis thaliana OX=3702 GN=AKR2B PE=1 SV=1	PF20701.2	HetE-N
MACO_g1414.t2	AT2G17390.1	ankyrin repeat-containing 2B	sp|Q29Q26|AKR2B_ARATH	Ankyrin repeat domain-containing protein 2B OS=Arabidopsis thaliana OX=3702 GN=AKR2B PE=1 SV=1	#N/A	#N/A
MACO_g1415.t1	AT1G60870.1	maternal effect embryo arrest 9	#N/A	#N/A	#N/A	#N/A
MACO_g1416.t1	AT1G09580.1	emp24/gp25L/p24 family/GOLD family protein	sp|Q6IDL4|P24D3_ARATH	Transmembrane emp24 domain-containing protein p24delta3 OS=Arabidopsis thaliana OX=3702 GN=At1g09580 PE=1 SV=1	#N/A	#N/A
MACO_g1417.t1	AT1G10790.1	BEST Arabidopsis thaliana protein match is: hydroxyproline-rich glycoprotein family protein (TAIR:AT3G56590.2); Has 78 Blast hits to 78 proteins in 11 species: Archae - 0; Bacteria - 0; Metazoa - 0; Fungi - 0; Plants - 78; Viruses - 0; Other Eukaryotes - 0 (source: NCBI BLink).	#N/A	#N/A	#N/A	#N/A
MACO_g1418.t1	AT1G25290.2	RHOMBOID-like protein 10	sp|F4ICF4|RBL10_ARATH	RHOMBOID-like protein 10, chloroplastic OS=Arabidopsis thaliana OX=3702 GN=RBL10 PE=2 SV=1	#N/A	#N/A
MACO_g1419.t1	AT1G68180.1	RING/U-box superfamily protein	sp|O22197|RHC1A_ARATH	Probable E3 ubiquitin-protein ligase RHC1A OS=Arabidopsis thaliana OX=3702 GN=RHC1A PE=2 SV=1	#N/A	#N/A
MACO_g1420.t1	AT5G24690.1	Protein of unknown function (DUF3411)	#N/A	#N/A	#N/A	#N/A
MACO_g1421.t1	AT3G06470.1	GNS1/SUR4 membrane protein family	#N/A	#N/A	PF01151.23	ELO
MACO_g1422.t1	AT2G02850.1	plantacyanin	sp|Q8LG89|BABL_ARATH	Basic blue protein OS=Arabidopsis thaliana OX=3702 GN=ARPN PE=2 SV=2	#N/A	#N/A
MACO_g1423.t1	AT5G24750.1	UDP-Glycosyltransferase superfamily protein	sp|Q9M8Z7|U80A2_ARATH	Sterol 3-beta-glucosyltransferase UGT80A2 OS=Arabidopsis thaliana OX=3702 GN=UGT80A2 PE=1 SV=1	#N/A	#N/A
MACO_g1424.t1	AT1G68140.1	Protein of unknown function (DUF1644)	#N/A	#N/A	PF07800.17	DUF1644
MACO_g1424.t2	AT1G68140.1	Protein of unknown function (DUF1644)	#N/A	#N/A	#N/A	#N/A
MACO_g1425.t1	AT5G58230.1	Transducin/WD40 repeat-like superfamily protein	sp|O22466|MSI1_SOLLC	WD-40 repeat-containing protein MSI1 OS=Solanum lycopersicum OX=4081 GN=MSI1 PE=2 SV=1	PF12265.13	CAF1C_H4-bd
MACO_g1426.t1	AT3G54630.1	CONTAINS InterPro DOMAIN/s: Kinetochore protein Ndc80 (InterPro:IPR005550); Has 24780 Blast hits to 15608 proteins in 1321 species: Archae - 545; Bacteria - 2969; Metazoa - 12597; Fungi - 2181; Plants - 1581; Viruses - 39; Other Eukaryotes - 4868 (source: NCBI BLink).	sp|Q9M1G5|NDC80_ARATH	Kinetochore protein NDC80 homolog OS=Arabidopsis thaliana OX=3702 GN=NDC80 PE=1 SV=1	PF03801.18	Ndc80_HEC
MACO_g1427.t1	AT1G36990.1	unknown protein; LOCATED IN: chloroplast; EXPRESSED IN: 24 plant structures; EXPRESSED DURING: 14 growth stages; BEST Arabidopsis thaliana protein match is: unknown protein (TAIR:AT4G08510.1); Has 5029 Blast hits to 1779 proteins in 339 species: Archae - 2; Bacteria - 1372; Metazoa - 990; Fungi - 933; Plants - 111; Viruses - 28; Other Eukaryotes - 1593 (source: NCBI BLink).	#N/A	#N/A	#N/A	#N/A
MACO_g1428.t1	AT1G68150.1	WRKY DNA-binding protein 9	sp|Q9C9F0|WRKY9_ARATH	Probable WRKY transcription factor 9 OS=Arabidopsis thaliana OX=3702 GN=WRKY9 PE=2 SV=1	#N/A	#N/A
MACO_g1429.t1	AT1G15200.1	protein-protein interaction regulator family protein	#N/A	#N/A	PF04696.18	Pinin_SDK_memA
MACO_g1430.t1	AT2G01080.1	Late embryogenesis abundant (LEA) hydroxyproline-rich glycoprotein family	#N/A	#N/A	#N/A	#N/A
MACO_g1431.t1	AT1G61580.1	R-protein L3 B	sp|P35684|RL3_ORYSJ	Large ribosomal subunit protein uL3 OS=Oryza sativa subsp. japonica OX=39947 GN=RPL3 PE=2 SV=2	#N/A	#N/A
MACO_g1432.t1	#N/A	#N/A	#N/A	#N/A	#N/A	#N/A
MACO_g1433.t1	#N/A	#N/A	#N/A	#N/A	#N/A	#N/A
MACO_g1434.t1	#N/A	#N/A	#N/A	#N/A	#N/A	#N/A
MACO_g1435.t1	AT1G25280.1	tubby like protein 10	sp|Q75HX5|TLP8_ORYSJ	Tubby-like F-box protein 8 OS=Oryza sativa subsp. japonica OX=39947 GN=TULP8 PE=2 SV=1	#N/A	#N/A
MACO_g1436.t1	AT1G15120.1	Ubiquinol-cytochrome C reductase hinge protein	sp|P48504|QCR6_SOLTU	Cytochrome b-c1 complex subunit 6 OS=Solanum tuberosum OX=4113 PE=1 SV=2	#N/A	#N/A
MACO_g1436.t2	AT1G15120.1	Ubiquinol-cytochrome C reductase hinge protein	sp|P48504|QCR6_SOLTU	Cytochrome b-c1 complex subunit 6 OS=Solanum tuberosum OX=4113 PE=1 SV=2	#N/A	#N/A
MACO_g1437.t1	AT1G21140.1	Vacuolar iron transporter (VIT) family protein	sp|Q9LPU9|VITH1_ARATH	Vacuolar iron transporter homolog 1 OS=Arabidopsis thaliana OX=3702 GN=VTL1 PE=2 SV=1	#N/A	#N/A
MACO_g1438.t1	AT1G21140.1	Vacuolar iron transporter (VIT) family protein	sp|Q9LPU9|VITH1_ARATH	Vacuolar iron transporter homolog 1 OS=Arabidopsis thaliana OX=3702 GN=VTL1 PE=2 SV=1	#N/A	#N/A
MACO_g1439.t1	AT3G25190.1	Vacuolar iron transporter (VIT) family protein	sp|Q9LSF6|VTH21_ARATH	Vacuolar iron transporter homolog 2.1 OS=Arabidopsis thaliana OX=3702 GN=VTL5 PE=1 SV=1	#N/A	#N/A
MACO_g1440.t1	AT3G26410.1	methyltransferases;nucleic acid binding	#N/A	#N/A	PF01555.23	N6_N4_Mtase
MACO_g1441.t1	AT4G25980.1	Peroxidase superfamily protein	sp|Q9SZH2|PER43_ARATH	Peroxidase 43 OS=Arabidopsis thaliana OX=3702 GN=PER43 PE=3 SV=2	#N/A	#N/A
MACO_g1442.t1	AT1G03050.1	ENTH/ANTH/VHS superfamily protein	sp|Q9SA65|CAP4_ARATH	Putative clathrin assembly protein At1g03050 OS=Arabidopsis thaliana OX=3702 GN=At1g03050 PE=2 SV=1	#N/A	#N/A
MACO_g1443.t1	AT5G57190.1	phosphatidylserine decarboxylase 2	sp|F4KAK5|PSD2_ARATH	Phosphatidylserine decarboxylase proenzyme 2 OS=Arabidopsis thaliana OX=3702 GN=PSD2 PE=2 SV=1	#N/A	#N/A
MACO_g1443.t2	AT5G57190.1	phosphatidylserine decarboxylase 2	sp|F4KAK5|PSD2_ARATH	Phosphatidylserine decarboxylase proenzyme 2 OS=Arabidopsis thaliana OX=3702 GN=PSD2 PE=2 SV=1	PF02666.20	PS_Dcarbxylase
MACO_g1444.t1	AT5G64530.1	xylem NAC domain 1	sp|Q8GWK6|NC104_ARATH	NAC domain-containing protein 104 OS=Arabidopsis thaliana OX=3702 GN=NAC104 PE=2 SV=1	#N/A	#N/A
MACO_g1445.t1	AT3G19720.1	P-loop containing nucleoside triphosphate hydrolases superfamily protein	sp|Q84N64|ARC5_ARATH	Dynamin-like protein ARC5 OS=Arabidopsis thaliana OX=3702 GN=ARC5 PE=1 SV=2	#N/A	#N/A
MACO_g1446.t1	AT3G09580.1	FAD/NAD(P)-binding oxidoreductase family protein	#N/A	#N/A	#N/A	#N/A
MACO_g1447.t1	#N/A	#N/A	#N/A	#N/A	#N/A	#N/A
MACO_g1447.t2	#N/A	#N/A	#N/A	#N/A	#N/A	#N/A
MACO_g1447.t3	#N/A	#N/A	#N/A	#N/A	#N/A	#N/A
MACO_g1448.t1	AT5G64550.1	loricrin-related	#N/A	#N/A	#N/A	#N/A
MACO_g1449.t1	AT5G09360.1	laccase 14	sp|Q9FY79|LAC14_ARATH	Laccase-14 OS=Arabidopsis thaliana OX=3702 GN=LAC14 PE=2 SV=1	#N/A	#N/A
MACO_g1450.t1	AT4G33430.1	BRI1-associated receptor kinase	sp|Q94F62|BAK1_ARATH	BRASSINOSTEROID INSENSITIVE 1-associated receptor kinase 1 OS=Arabidopsis thaliana OX=3702 GN=BAK1 PE=1 SV=2	#N/A	#N/A
MACO_g1451.t1	AT1G80670.1	Transducin/WD40 repeat-like superfamily protein	sp|Q38942|RAE1_ARATH	Protein RAE1 OS=Arabidopsis thaliana OX=3702 GN=RAE1 PE=1 SV=2	#N/A	#N/A
MACO_g1452.t1	AT1G22040.1	Galactose oxidase/kelch repeat superfamily protein	sp|Q9LM55|FBK8_ARATH	F-box/kelch-repeat protein At1g22040 OS=Arabidopsis thaliana OX=3702 GN=At1g22040 PE=2 SV=1	#N/A	#N/A
MACO_g1453.t1	AT1G30550.1	S-adenosyl-L-methionine-dependent methyltransferases superfamily protein	#N/A	#N/A	#N/A	#N/A
MACO_g1454.t1	AT2G28660.1	Chloroplast-targeted copper chaperone protein	sp|Q58FZ0|NAKR2_ARATH	Protein SODIUM POTASSIUM ROOT DEFECTIVE 2 OS=Arabidopsis thaliana OX=3702 GN=NAKR2 PE=2 SV=1	#N/A	#N/A
MACO_g1455.t1	AT5G22250.1	Polynucleotidyl transferase, ribonuclease H-like superfamily protein	sp|Q9FMS6|CAF1K_ARATH	Probable CCR4-associated factor 1 homolog 11 OS=Arabidopsis thaliana OX=3702 GN=CAF1-11 PE=2 SV=1	#N/A	#N/A
MACO_g1456.t1	AT5G64080.2	Bifunctional inhibitor/lipid-transfer protein/seed storage 2S albumin superfamily protein	sp|Q8VYI9|LTG31_ARATH	Non-specific lipid transfer protein GPI-anchored 31 OS=Arabidopsis thaliana OX=3702 GN=LTPG31 PE=2 SV=1	#N/A	#N/A
MACO_g1456.t2	AT5G64080.2	Bifunctional inhibitor/lipid-transfer protein/seed storage 2S albumin superfamily protein	sp|Q8VYI9|LTG31_ARATH	Non-specific lipid transfer protein GPI-anchored 31 OS=Arabidopsis thaliana OX=3702 GN=LTPG31 PE=2 SV=1	#N/A	#N/A
MACO_g1457.t1	AT4G33500.1	Protein phosphatase 2C family protein	sp|Q10QL5|BIP2C_ORYSJ	Probable protein phosphatase 2C BIPP2C1 OS=Oryza sativa subsp. japonica OX=39947 GN=BIPP2C1 PE=2 SV=1	#N/A	#N/A
MACO_g1458.t1	AT1G15820.1	light harvesting complex photosystem II subunit 6	sp|P27524|CB4A_SOLLC	Chlorophyll a-b binding protein CP24 10A, chloroplastic OS=Solanum lycopersicum OX=4081 GN=CAP10A PE=3 SV=1	#N/A	#N/A
MACO_g1459.t1	AT5G10160.1	Thioesterase superfamily protein	#N/A	#N/A	PF22818.1	ApeI-like
MACO_g1460.t1	AT5G64090.1	FUNCTIONS IN: molecular_function unknown; INVOLVED IN: biological_process unknown; LOCATED IN: plasma membrane; EXPRESSED IN: 23 plant structures; EXPRESSED DURING: 13 growth stages; CONTAINS InterPro DOMAIN/s: Hyccin (InterPro:IPR018619); BEST Arabidopsis thaliana protein match is: unknown protein (TAIR:AT5G21050.1); Has 1807 Blast hits to 1807 proteins in 277 species: Archae - 0; Bacteria - 0; …	#N/A	#N/A	PF09790.14	Hyccin
MACO_g1461.t1	AT2G41480.1	Peroxidase superfamily protein	sp|Q9XIV8|PERN1_TOBAC	Peroxidase N1 OS=Nicotiana tabacum OX=4097 GN=poxN1 PE=1 SV=1	#N/A	#N/A
MACO_g1462.t1	AT2G26730.1	Leucine-rich repeat protein kinase family protein	sp|O48788|Y2267_ARATH	Probable inactive receptor kinase At2g26730 OS=Arabidopsis thaliana OX=3702 GN=At2g26730 PE=1 SV=1	#N/A	#N/A
MACO_g1463.t1	AT5G25940.1	early nodulin-related	sp|Q02921|NO93_SOYBN	Early nodulin-93 OS=Glycine max OX=3847 PE=2 SV=1	#N/A	#N/A
MACO_g1464.t1	AT2G13840.1	Polymerase/histidinol phosphatase-like	#N/A	#N/A	PF02811.24	PHP
MACO_g1465.t1	AT1G36050.2	Endoplasmic reticulum vesicle transporter protein	sp|Q9T042|PDI54_ARATH	Protein disulfide-isomerase 5-4 OS=Arabidopsis thaliana OX=3702 GN=PDIL5-4 PE=2 SV=1	#N/A	#N/A
MACO_g1466.t1	AT5G64170.2	dentin sialophosphoprotein-related	sp|A8MQN2|LNK1_ARATH	Protein LNK1 OS=Arabidopsis thaliana OX=3702 GN=LNK1 PE=1 SV=1	#N/A	#N/A
MACO_g1467.t1	#N/A	#N/A	#N/A	#N/A	#N/A	#N/A
MACO_g1468.t1	AT1G78160.1	pumilio 7	sp|Q9C9R6|PUM7_ARATH	Putative pumilio homolog 7, chloroplastic OS=Arabidopsis thaliana OX=3702 GN=APUM7 PE=3 SV=2	#N/A	#N/A
MACO_g1469.t1	AT5G09390.1	CD2-binding protein-related	#N/A	#N/A	#N/A	#N/A
MACO_g1470.t1	AT5G09400.1	K+ uptake permease 7	sp|Q9FY75|POT7_ARATH	Potassium transporter 7 OS=Arabidopsis thaliana OX=3702 GN=POT7 PE=1 SV=2	#N/A	#N/A
MACO_g1471.t1	AT4G33520.1	P-type ATP-ase 1	sp|Q9SZC9|HMA6_ARATH	Copper-transporting ATPase PAA1, chloroplastic OS=Arabidopsis thaliana OX=3702 GN=PAA1 PE=1 SV=1	#N/A	#N/A
MACO_g1471.t2	AT4G33520.2	P-type ATP-ase 1	sp|Q9SZC9|HMA6_ARATH	Copper-transporting ATPase PAA1, chloroplastic OS=Arabidopsis thaliana OX=3702 GN=PAA1 PE=1 SV=1	#N/A	#N/A
MACO_g1472.t1	AT4G39910.1	ubiquitin-specific protease 3	sp|O24454|UBP3_ARATH	Ubiquitin carboxyl-terminal hydrolase 3 OS=Arabidopsis thaliana OX=3702 GN=UBP3 PE=1 SV=1	#N/A	#N/A
MACO_g1473.t1	AT5G08290.1	mRNA splicing factor, thioredoxin-like U5 snRNP	sp|Q9FE62|YLS8_ARATH	Thioredoxin-like protein YLS8 OS=Arabidopsis thaliana OX=3702 GN=YLS8 PE=1 SV=1	PF02966.21	DIM1
MACO_g1474.t1	AT5G09420.1	translocon at the outer membrane of chloroplasts 64-V	sp|F4KCL7|OE64M_ARATH	Outer envelope protein 64, mitochondrial OS=Arabidopsis thaliana OX=3702 GN=OM64 PE=1 SV=1	#N/A	#N/A
MACO_g1475.t1	AT5G09430.1	alpha/beta-Hydrolases superfamily protein	#N/A	#N/A	#N/A	#N/A
MACO_g1476.t1	AT1G02170.1	metacaspase 1	sp|Q7XJE6|MCA1_ARATH	Metacaspase-1 OS=Arabidopsis thaliana OX=3702 GN=AMC1 PE=1 SV=1	#N/A	#N/A
MACO_g1477.t1	AT1G02170.1	metacaspase 1	sp|Q7XJE6|MCA1_ARATH	Metacaspase-1 OS=Arabidopsis thaliana OX=3702 GN=AMC1 PE=1 SV=1	#N/A	#N/A
MACO_g1477.t2	AT1G02170.1	metacaspase 1	sp|Q7XJE6|MCA1_ARATH	Metacaspase-1 OS=Arabidopsis thaliana OX=3702 GN=AMC1 PE=1 SV=1	#N/A	#N/A
MACO_g1478.t1	AT1G22310.2	methyl-CPG-binding domain 8	sp|Q9LME6|MBD8_ARATH	Methyl-CpG-binding domain-containing protein 8 OS=Arabidopsis thaliana OX=3702 GN=MBD8 PE=2 SV=1	#N/A	#N/A
MACO_g1479.t1	AT1G16720.1	high chlorophyll fluorescence phenotype 173	sp|Q8W4D6|HC173_ARATH	Protein HIGH CHLOROPHYLL FLUORESCENCE PHENOTYPE 173, chloroplastic OS=Arabidopsis thaliana OX=3702 GN=HCF173 PE=1 SV=1	#N/A	#N/A
MACO_g1480.t1	AT1G22360.1	UDP-glucosyl transferase 85A2	sp|F8WKW1|UGT2_GARJA	7-deoxyloganetin glucosyltransferase OS=Gardenia jasminoides OX=114476 GN=UGT85A24 PE=1 SV=1	#N/A	#N/A
MACO_g1481.t1	AT5G64250.2	Aldolase-type TIM barrel family protein	#N/A	#N/A	PF03060.20	NMO
MACO_g1482.t1	AT5G64260.1	EXORDIUM like 2	sp|Q9FE06|EXOL2_ARATH	Protein EXORDIUM-like 2 OS=Arabidopsis thaliana OX=3702 GN=EXL2 PE=2 SV=1	#N/A	#N/A
MACO_g1483.t1	AT1G60600.2	UbiA prenyltransferase family protein	sp|Q0WUA3|MENA_ARATH	2-carboxy-1,4-naphthoquinone phytyltransferase, chloroplastic OS=Arabidopsis thaliana OX=3702 GN=ABC4 PE=1 SV=2	#N/A	#N/A
MACO_g1484.t1	AT4G36480.1	long-chain base1	sp|Q94IB8|SPTC1_ARATH	Long chain base biosynthesis protein 1 OS=Arabidopsis thaliana OX=3702 GN=LCB1 PE=1 SV=1	#N/A	#N/A
MACO_g1485.t1	AT4G27570.1	UDP-Glycosyltransferase superfamily protein	sp|Q9T081|U79B3_ARATH	UDP-glycosyltransferase 79B3 OS=Arabidopsis thaliana OX=3702 GN=UGT79B3 PE=2 SV=1	#N/A	#N/A
MACO_g1485.t2	AT5G54060.1	UDP-glucose:flavonoid 3-o-glucosyltransferase	sp|Q9LVW3|AXYLT_ARATH	Anthocyanidin 3-O-glucoside 2'''-O-xylosyltransferase OS=Arabidopsis thaliana OX=3702 GN=A3G2XYLT PE=1 SV=1	#N/A	#N/A
MACO_g1486.t1	AT2G14050.1	minichromosome maintenance 9	sp|F4IFF3|MCM9_ARATH	Probable DNA helicase MCM9 OS=Arabidopsis thaliana OX=3702 GN=MCM9 PE=3 SV=1	#N/A	#N/A
MACO_g1487.t1	AT5G64290.1	dicarboxylate transport 2.1	sp|Q9FMF7|DIT21_ARATH	Dicarboxylate transporter 2.1, chloroplastic OS=Arabidopsis thaliana OX=3702 GN=DIT2-1 PE=1 SV=1	#N/A	#N/A
MACO_g1488.t1	AT5G64300.1	GTP cyclohydrolase II	sp|P47924|RIBA1_ARATH	Bifunctional riboflavin biosynthesis protein RIBA 1, chloroplastic OS=Arabidopsis thaliana OX=3702 GN=RIBA1 PE=1 SV=2	#N/A	#N/A
MACO_g1489.t1	AT1G53350.1	Disease resistance protein (CC-NBS-LRR class) family	sp|Q6L400|R1B16_SOLDE	Putative late blight resistance protein homolog R1B-16 OS=Solanum demissum OX=50514 GN=R1B-16 PE=3 SV=1	#N/A	#N/A
MACO_g1490.t1	#N/A	#N/A	#N/A	#N/A	#N/A	#N/A
MACO_g1491.t1	AT2G14095.1	unknown protein; FUNCTIONS IN: molecular_function unknown; INVOLVED IN: biological_process unknown; LOCATED IN: mitochondrion; EXPRESSED IN: 7 plant structures; EXPRESSED DURING: 4 anthesis, C globular stage, petal differentiation and expansion stage; Has 106 Blast hits to 103 proteins in 21 species: Archae - 0; Bacteria - 5; Metazoa - 0; Fungi - 4; Plants - 87; Viruses - 0; Other Eukaryotes - 10…	#N/A	#N/A	#N/A	#N/A
MACO_g1492.t1	AT1G72220.1	RING/U-box superfamily protein	sp|Q8LFY8|ATL54_ARATH	RING-H2 finger protein ATL54 OS=Arabidopsis thaliana OX=3702 GN=ATL54 PE=2 SV=2	#N/A	#N/A
MACO_g1493.t1	#N/A	#N/A	#N/A	#N/A	#N/A	#N/A
MACO_g1494.t1	AT4G10490.1	2-oxoglutarate (2OG) and Fe(II)-dependent oxygenase superfamily protein	sp|Q6Z244|ODD19_ORYSJ	2-oxoglutarate-dependent dioxygenase 19 OS=Oryza sativa subsp. japonica OX=39947 GN=2ODD19 PE=1 SV=1	#N/A	#N/A
MACO_g1495.t1	AT2G36690.1	2-oxoglutarate (2OG) and Fe(II)-dependent oxygenase superfamily protein	sp|Q6Z244|ODD19_ORYSJ	2-oxoglutarate-dependent dioxygenase 19 OS=Oryza sativa subsp. japonica OX=39947 GN=2ODD19 PE=1 SV=1	#N/A	#N/A
MACO_g1496.t1	#N/A	#N/A	#N/A	#N/A	#N/A	#N/A
MACO_g1497.t1	AT1G26970.1	Protein kinase superfamily protein	sp|Q5PP29|PBL4_ARATH	Probable serine/threonine-protein kinase PBL4 OS=Arabidopsis thaliana OX=3702 GN=PBL4 PE=2 SV=1	#N/A	#N/A
MACO_g1498.t1	AT1G54250.1	RNA polymerase Rpb8	sp|O81097|RPB8A_ARATH	DNA-directed RNA polymerases II and V subunit 8A OS=Arabidopsis thaliana OX=3702 GN=NRPB8A PE=1 SV=1	#N/A	#N/A
MACO_g1499.t1	AT3G59600.1	RNA polymerase Rpb8	sp|Q9M1A8|RPB8B_ARATH	DNA-directed RNA polymerases II, IV and V subunit 8B OS=Arabidopsis thaliana OX=3702 GN=NRPB8B PE=1 SV=1	#N/A	#N/A
MACO_g1500.t1	AT5G09450.1	Tetratricopeptide repeat (TPR)-like superfamily protein	sp|Q94B59|PP372_ARATH	Pentatricopeptide repeat-containing protein At5g09450, mitochondrial OS=Arabidopsis thaliana OX=3702 GN=At5g09450 PE=1 SV=1	#N/A	#N/A
MACO_g1501.t1	AT1G12680.1	phosphoenolpyruvate carboxylase-related kinase 2	sp|Q8W490|PEPK2_ARATH	Serine/threonine-protein kinase PEPKR2 OS=Arabidopsis thaliana OX=3702 GN=PEPKR2 PE=2 SV=1	#N/A	#N/A
MACO_g1502.t1	AT4G33600.1	unknown protein; FUNCTIONS IN: molecular_function unknown; INVOLVED IN: biological_process unknown; LOCATED IN: endomembrane system; EXPRESSED IN: 6 plant structures; EXPRESSED DURING: 4 anthesis, C globular stage, petal differentiation and expansion stage; BEST Arabidopsis thaliana protein match is: unknown protein (TAIR:AT4G33590.1); Has 131 Blast hits to 131 proteins in 40 species: Archae - 0;…	#N/A	#N/A	#N/A	#N/A
MACO_g1503.t1	AT5G64330.1	Phototropic-responsive NPH3 family protein	sp|Q9FMF5|RPT3_ARATH	Root phototropism protein 3 OS=Arabidopsis thaliana OX=3702 GN=RPT3 PE=1 SV=2	PF03000.19	NPH3
MACO_g1504.t1	AT1G19860.1	Zinc finger C-x8-C-x5-C-x3-H type family protein	sp|Q56XU4|C3H6_ARATH	Zinc finger CCCH domain-containing protein 6 OS=Arabidopsis thaliana OX=3702 GN=At1g19860 PE=1 SV=1	#N/A	#N/A
MACO_g1505.t1	AT5G09460.1	sequence-specific DNA binding transcription factors;transcription regulators	sp|Q9FY69|BH143_ARATH	Transcription factor bHLH143 OS=Arabidopsis thaliana OX=3702 GN=BHLH143 PE=1 SV=1	#N/A	#N/A
MACO_g1506.t1	#N/A	#N/A	#N/A	#N/A	#N/A	#N/A
MACO_g1507.t1	AT5G64350.1	FK506-binding protein 12	sp|Q8LGG0|FKB12_ARATH	Peptidyl-prolyl cis-trans isomerase FKBP12 OS=Arabidopsis thaliana OX=3702 GN=FKBP12 PE=1 SV=2	#N/A	#N/A
MACO_g1508.t1	AT1G58120.1	BEST Arabidopsis thaliana protein match is: methyltransferases (TAIR:AT5G01710.1); Has 93 Blast hits to 93 proteins in 15 species: Archae - 0; Bacteria - 0; Metazoa - 1; Fungi - 0; Plants - 92; Viruses - 0; Other Eukaryotes - 0 (source: NCBI BLink).	#N/A	#N/A	#N/A	#N/A
MACO_g1509.t1	AT1G32750.1	HAC13 protein (HAC13)	sp|Q8LRK9|TAF1_ARATH	Transcription initiation factor TFIID subunit 1 OS=Arabidopsis thaliana OX=3702 GN=TAF1 PE=1 SV=1	PF12157.13	DUF3591
MACO_g1510.t1	#N/A	#N/A	#N/A	#N/A	#N/A	#N/A
MACO_g1511.t1	#N/A	#N/A	#N/A	#N/A	#N/A	#N/A
MACO_g1512.t1	AT4G33580.1	beta carbonic anhydrase 5	sp|Q94CE3|BCA5_ARATH	Beta carbonic anhydrase 5, chloroplastic OS=Arabidopsis thaliana OX=3702 GN=BCA5 PE=2 SV=1	#N/A	#N/A
MACO_g1512.t2	AT4G33580.1	beta carbonic anhydrase 5	sp|Q94CE3|BCA5_ARATH	Beta carbonic anhydrase 5, chloroplastic OS=Arabidopsis thaliana OX=3702 GN=BCA5 PE=2 SV=1	#N/A	#N/A
MACO_g1512.t3	AT4G33580.1	beta carbonic anhydrase 5	sp|Q94CE3|BCA5_ARATH	Beta carbonic anhydrase 5, chloroplastic OS=Arabidopsis thaliana OX=3702 GN=BCA5 PE=2 SV=1	#N/A	#N/A
MACO_g1512.t4	AT4G33580.1	beta carbonic anhydrase 5	sp|Q94CE3|BCA5_ARATH	Beta carbonic anhydrase 5, chloroplastic OS=Arabidopsis thaliana OX=3702 GN=BCA5 PE=2 SV=1	#N/A	#N/A
MACO_g1513.t1	AT4G24540.1	AGAMOUS-like 24	sp|O82794|AGL24_ARATH	MADS-box protein AGL24 OS=Arabidopsis thaliana OX=3702 GN=AGL24 PE=1 SV=1	#N/A	#N/A
MACO_g1514.t1	AT2G14110.1	Haloacid dehalogenase-like hydrolase (HAD) superfamily protein	#N/A	#N/A	PF12689.12	Acid_PPase
MACO_g1515.t1	#N/A	#N/A	#N/A	#N/A	#N/A	#N/A
MACO_g1516.t1	AT3G25810.1	Terpenoid cyclases/Protein prenyltransferases superfamily protein	sp|A6XH05|CINS1_SALFT	Cineole synthase 1, chloroplastic OS=Salvia fruticosa OX=268906 GN=CinS1 PE=1 SV=1	#N/A	#N/A
MACO_g1516.t2	AT3G25810.1	Terpenoid cyclases/Protein prenyltransferases superfamily protein	sp|A6XH05|CINS1_SALFT	Cineole synthase 1, chloroplastic OS=Salvia fruticosa OX=268906 GN=CinS1 PE=1 SV=1	#N/A	#N/A
MACO_g1517.t1	AT4G33625.1	FUNCTIONS IN: molecular_function unknown; INVOLVED IN: biological_process unknown; LOCATED IN: plasma membrane, vacuole; EXPRESSED IN: cultured cell; CONTAINS InterPro DOMAIN/s: Golgi apparatus membrane protein TVP15 (InterPro:IPR013714); Has 59 Blast hits to 59 proteins in 18 species: Archae - 0; Bacteria - 0; Metazoa - 0; Fungi - 0; Plants - 50; Viruses - 0; Other Eukaryotes - 9 (source: NCBI B…	#N/A	#N/A	PF08507.15	COPI_assoc
MACO_g1518.t1	AT5G64370.1	beta-ureidopropionase	sp|Q8H183|BUP1_ARATH	Beta-ureidopropionase OS=Arabidopsis thaliana OX=3702 GN=PYD3 PE=1 SV=1	#N/A	#N/A
MACO_g1519.t1	AT4G33630.1	Protein of unknown function (DUF3506)	sp|Q93YW0|EXEC1_ARATH	Protein EXECUTER 1, chloroplastic OS=Arabidopsis thaliana OX=3702 GN=EX1 PE=1 SV=1	#N/A	#N/A
MACO_g1520.t1	AT2G22570.1	nicotinamidase 1	sp|Q8S8F9|NIC1_ARATH	Nicotinamidase 1 OS=Arabidopsis thaliana OX=3702 GN=NIC1 PE=1 SV=1	#N/A	#N/A
MACO_g1521.t1	AT1G51580.1	RNA-binding KH domain-containing protein	sp|F4KDN0|HEN4_ARATH	KH domain-containing protein HEN4 OS=Arabidopsis thaliana OX=3702 GN=HEN4 PE=1 SV=1	#N/A	#N/A
MACO_g1521.t2	AT1G51580.1	RNA-binding KH domain-containing protein	sp|F4KDN0|HEN4_ARATH	KH domain-containing protein HEN4 OS=Arabidopsis thaliana OX=3702 GN=HEN4 PE=1 SV=1	#N/A	#N/A
MACO_g1522.t1	AT4G33640.1	unknown protein; Has 30201 Blast hits to 17322 proteins in 780 species: Archae - 12; Bacteria - 1396; Metazoa - 17338; Fungi - 3422; Plants - 5037; Viruses - 0; Other Eukaryotes - 2996 (source: NCBI BLink).	sp|A2XKU9|COSA_ORYSI	Costars family protein OS=Oryza sativa subsp. indica OX=39946 GN=OsI_012692 PE=3 SV=1	PF14705.11	Costars
MACO_g1523.t1	AT3G21175.2	ZIM-like 1	sp|Q8GXL7|GAT24_ARATH	GATA transcription factor 24 OS=Arabidopsis thaliana OX=3702 GN=GATA24 PE=1 SV=2	#N/A	#N/A
MACO_g1523.t2	AT3G21175.2	ZIM-like 1	sp|Q8GXL7|GAT24_ARATH	GATA transcription factor 24 OS=Arabidopsis thaliana OX=3702 GN=GATA24 PE=1 SV=2	#N/A	#N/A
MACO_g1524.t1	AT4G33650.1	dynamin-related protein 3A	sp|Q8S944|DRP3A_ARATH	Dynamin-related protein 3A OS=Arabidopsis thaliana OX=3702 GN=DRP3A PE=1 SV=2	#N/A	#N/A
MACO_g1525.t1	AT5G09570.1	Cox19-like CHCH family protein	#N/A	#N/A	#N/A	#N/A
MACO_g1526.t1	AT5G09570.1	Cox19-like CHCH family protein	#N/A	#N/A	PF06747.18	CHCH
MACO_g1527.t1	AT2G23970.1	Class I glutamine amidotransferase-like superfamily protein	sp|O82225|GGP5_ARATH	Gamma-glutamyl peptidase 5 OS=Arabidopsis thaliana OX=3702 GN=GGP5 PE=2 SV=1	#N/A	#N/A
MACO_g1528.t1	AT1G74520.1	HVA22 homologue A	sp|Q9S7V4|HA22A_ARATH	HVA22-like protein a OS=Arabidopsis thaliana OX=3702 GN=HVA22A PE=2 SV=1	#N/A	#N/A
MACO_g1528.t2	AT1G74520.1	HVA22 homologue A	sp|Q9S7V4|HA22A_ARATH	HVA22-like protein a OS=Arabidopsis thaliana OX=3702 GN=HVA22A PE=2 SV=1	PF12171.13	zf-C2H2_jaz
MACO_g1529.t1	AT1G74520.1	HVA22 homologue A	sp|Q9S7V4|HA22A_ARATH	HVA22-like protein a OS=Arabidopsis thaliana OX=3702 GN=HVA22A PE=2 SV=1	#N/A	#N/A
MACO_g1529.t2	AT1G74520.1	HVA22 homologue A	sp|Q9S7V4|HA22A_ARATH	HVA22-like protein a OS=Arabidopsis thaliana OX=3702 GN=HVA22A PE=2 SV=1	#N/A	#N/A
MACO_g1530.t1	AT2G14170.1	aldehyde dehydrogenase 6B2	sp|Q0WM29|MMSA_ARATH	Methylmalonate-semialdehyde dehydrogenase [acylating], mitochondrial OS=Arabidopsis thaliana OX=3702 GN=ALDH6B2 PE=1 SV=2	#N/A	#N/A
MACO_g1531.t1	AT2G14170.1	aldehyde dehydrogenase 6B2	sp|Q0WM29|MMSA_ARATH	Methylmalonate-semialdehyde dehydrogenase [acylating], mitochondrial OS=Arabidopsis thaliana OX=3702 GN=ALDH6B2 PE=1 SV=2	#N/A	#N/A
MACO_g1531.t2	AT2G14170.1	aldehyde dehydrogenase 6B2	sp|Q0WM29|MMSA_ARATH	Methylmalonate-semialdehyde dehydrogenase [acylating], mitochondrial OS=Arabidopsis thaliana OX=3702 GN=ALDH6B2 PE=1 SV=2	#N/A	#N/A
MACO_g1532.t1	AT1G18265.1	Protein of unknown function, DUF593	sp|Q9LM24|FL1L_ARATH	Protein FLOURY 1-like OS=Arabidopsis thaliana OX=3702 GN=At1g18265 PE=2 SV=1	#N/A	#N/A
MACO_g1532.t2	AT1G18265.1	Protein of unknown function, DUF593	sp|Q9LM24|FL1L_ARATH	Protein FLOURY 1-like OS=Arabidopsis thaliana OX=3702 GN=At1g18265 PE=2 SV=1	#N/A	#N/A
MACO_g1533.t1	AT3G25820.1	terpene synthase-like sequence-1,8-cineole	sp|A6XH05|CINS1_SALFT	Cineole synthase 1, chloroplastic OS=Salvia fruticosa OX=268906 GN=CinS1 PE=1 SV=1	PF03936.21	Terpene_synth_C
MACO_g1534.t1	AT3G25810.1	Terpenoid cyclases/Protein prenyltransferases superfamily protein	sp|O81191|SCS_SALOF	1,8-cineole synthase, chloroplastic OS=Salvia officinalis OX=38868 PE=1 SV=1	#N/A	#N/A
MACO_g1535.t1	AT3G57230.1	AGAMOUS-like 16	sp|Q6EP49|MAD27_ORYSJ	MADS-box transcription factor 27 OS=Oryza sativa subsp. japonica OX=39947 GN=MADS27 PE=2 SV=2	#N/A	#N/A
MACO_g1536.t1	AT5G09580.1	unknown protein; BEST Arabidopsis thaliana protein match is: unknown protein (TAIR:AT1G53345.1); Has 53 Blast hits to 53 proteins in 12 species: Archae - 0; Bacteria - 2; Metazoa - 0; Fungi - 0; Plants - 50; Viruses - 0; Other Eukaryotes - 1 (source: NCBI BLink).	#N/A	#N/A	#N/A	#N/A
MACO_g1536.t2	AT5G09580.1	unknown protein; BEST Arabidopsis thaliana protein match is: unknown protein (TAIR:AT1G53345.1); Has 53 Blast hits to 53 proteins in 12 species: Archae - 0; Bacteria - 2; Metazoa - 0; Fungi - 0; Plants - 50; Viruses - 0; Other Eukaryotes - 1 (source: NCBI BLink).	#N/A	#N/A	#N/A	#N/A
MACO_g1537.t1	AT5G64410.1	oligopeptide transporter 4	sp|Q9FME8|OPT4_ARATH	Oligopeptide transporter 4 OS=Arabidopsis thaliana OX=3702 GN=OPT4 PE=1 SV=1	PF03169.20	OPT
MACO_g1538.t1	AT2G04305.1	Magnesium transporter CorA-like family protein	#N/A	#N/A	#N/A	#N/A
MACO_g1539.t1	AT5G09590.1	mitochondrial HSO70 2	sp|Q01899|HSP7M_PHAVU	Heat shock 70 kDa protein, mitochondrial OS=Phaseolus vulgaris OX=3885 PE=2 SV=1	#N/A	#N/A
MACO_g1540.t1	AT5G64420.1	DNA polymerase V family	#N/A	#N/A	PF04931.18	DNA_pol_phi
MACO_g1541.t1	AT5G65630.1	global transcription factor group E7	sp|Q7Y214|GTE7_ARATH	Transcription factor GTE7 OS=Arabidopsis thaliana OX=3702 GN=GTE7 PE=2 SV=1	#N/A	#N/A
MACO_g1542.t1	#N/A	#N/A	#N/A	#N/A	#N/A	#N/A
MACO_g1542.t2	#N/A	#N/A	#N/A	#N/A	PF12734.12	CYSTM
MACO_g1542.t3	#N/A	#N/A	#N/A	#N/A	#N/A	#N/A
MACO_g1543.t1	AT5G64430.1	Octicosapeptide/Phox/Bem1p family protein	sp|Q9SAJ2|RAF20_ARATH	RAF-like serine/threonine-protein kinase 20 OS=Arabidopsis thaliana OX=3702 GN=RAF20 PE=1 SV=1	#N/A	#N/A
MACO_g1544.t1	AT5G64440.1	fatty acid amide hydrolase	sp|G7ISB0|FAAH_MEDTR	Fatty acid amide hydrolase OS=Medicago truncatula OX=3880 GN=FAAH PE=1 SV=1	#N/A	#N/A
MACO_g1545.t1	AT5G64460.2	Phosphoglycerate mutase family protein	sp|Q9FGF0|PGML1_ARATH	Phosphoglycerate mutase-like protein 1 OS=Arabidopsis thaliana OX=3702 GN=At5g64460 PE=2 SV=1	#N/A	#N/A
MACO_g1546.t1	AT5G64470.2	Plant protein of unknown function (DUF828)	sp|Q9FGE9|TBL12_ARATH	Protein trichome birefringence-like 12 OS=Arabidopsis thaliana OX=3702 GN=TBL12 PE=2 SV=1	#N/A	#N/A
MACO_g1547.t1	#N/A	#N/A	#N/A	#N/A	PF22950.1	DUF7026
MACO_g1548.t1	AT4G37880.1	LisH/CRA/RING-U-box domains-containing protein	sp|Q9T075|RMD5_ARATH	Protein RMD5 homolog OS=Arabidopsis thaliana OX=3702 GN=RMD5 PE=1 SV=1	#N/A	#N/A
MACO_g1549.t1	AT1G58290.1	Glutamyl-tRNA reductase family protein	sp|P93111|HEM11_CUCSA	Glutamyl-tRNA reductase 1, chloroplastic OS=Cucumis sativus OX=3659 GN=HEMA1 PE=2 SV=1	PF00745.25	GlutR_dimer
MACO_g1550.t1	AT4G21860.1	methionine sulfoxide reductase B 2	sp|Q9C5C8|MSRB2_ARATH	Peptide methionine sulfoxide reductase B2, chloroplastic OS=Arabidopsis thaliana OX=3702 GN=MSRB2 PE=1 SV=1	#N/A	#N/A
MACO_g1551.t1	AT4G04850.2	K+ efflux antiporter 3	sp|Q9M0Z3|KEA3_ARATH	K(+) efflux antiporter 3, chloroplastic OS=Arabidopsis thaliana OX=3702 GN=KEA3 PE=1 SV=2	#N/A	#N/A
MACO_g1552.t1	AT5G64500.1	Major facilitator superfamily protein	sp|Q9FLG8|SPNS2_ARATH	Probable sphingolipid transporter spinster homolog 2 OS=Arabidopsis thaliana OX=3702 GN=At5g64500 PE=2 SV=1	PF03137.25	OATP
MACO_g1553.t1	AT5G09650.1	pyrophosphorylase 6	sp|Q9LXC9|IPYR6_ARATH	Soluble inorganic pyrophosphatase 6, chloroplastic OS=Arabidopsis thaliana OX=3702 GN=PPA6 PE=1 SV=1	#N/A	#N/A
MACO_g1554.t1	AT2G14255.1	Ankyrin repeat family protein with DHHC zinc finger domain	sp|Q3EC11|ZDHC2_ARATH	Probable protein S-acyltransferase 23 OS=Arabidopsis thaliana OX=3702 GN=PAT23 PE=2 SV=2	#N/A	#N/A
MACO_g1555.t1	AT4G33670.1	NAD(P)-linked oxidoreductase superfamily protein	sp|O81884|GALDH_ARATH	L-galactose dehydrogenase OS=Arabidopsis thaliana OX=3702 GN=LGALDH PE=1 SV=1	PF08765.16	Mor
MACO_g1556.t1	#N/A	#N/A	#N/A	#N/A	#N/A	#N/A
MACO_g1557.t1	#N/A	#N/A	#N/A	#N/A	#N/A	#N/A
MACO_g1558.t1	AT4G37850.1	basic helix-loop-helix (bHLH) DNA-binding superfamily protein	sp|Q9T072|BH025_ARATH	Transcription factor bHLH25 OS=Arabidopsis thaliana OX=3702 GN=BHLH25 PE=2 SV=2	#N/A	#N/A
MACO_g1559.t1	AT5G64510.1	unknown protein; FUNCTIONS IN: molecular_function unknown; INVOLVED IN: biological_process unknown; LOCATED IN: endomembrane system; EXPRESSED IN: 17 plant structures; EXPRESSED DURING: 10 growth stages; Has 35333 Blast hits to 34131 proteins in 2444 species: Archae - 798; Bacteria - 22429; Metazoa - 974; Fungi - 991; Plants - 531; Viruses - 0; Other Eukaryotes - 9610 (source: NCBI BLink).	sp|Q84JN2|TIN1_ARATH	Protein TUNICAMYCIN INDUCED 1 OS=Arabidopsis thaliana OX=3702 GN=TIN1 PE=1 SV=1	#N/A	#N/A
MACO_g1560.t1	AT5G09660.1	peroxisomal NAD-malate dehydrogenase 2	sp|P19446|MDHG_CITLA	Malate dehydrogenase, glyoxysomal OS=Citrullus lanatus OX=3654 PE=1 SV=1	#N/A	#N/A
MACO_g1561.t1	AT2G14260.1	proline iminopeptidase	sp|P93732|PIP_ARATH	Proline iminopeptidase OS=Arabidopsis thaliana OX=3702 GN=PIP PE=2 SV=3	#N/A	#N/A
MACO_g1561.t2	AT2G14260.2	proline iminopeptidase	sp|P93732|PIP_ARATH	Proline iminopeptidase OS=Arabidopsis thaliana OX=3702 GN=PIP PE=2 SV=3	PF00561.25	Abhydrolase_1
MACO_g1562.t1	AT4G17000.1	unknown protein; Has 2862 Blast hits to 2331 proteins in 349 species: Archae - 6; Bacteria - 408; Metazoa - 833; Fungi - 223; Plants - 134; Viruses - 7; Other Eukaryotes - 1251 (source: NCBI BLink).	#N/A	#N/A	#N/A	#N/A
MACO_g1563.t1	AT1G09200.1	Histone superfamily protein	sp|P59226|H31_ARATH	Histone H3.1 OS=Arabidopsis thaliana OX=3702 GN=HTR2 PE=1 SV=2	#N/A	#N/A
MACO_g1564.t1	#N/A	#N/A	#N/A	#N/A	#N/A	#N/A
MACO_g1565.t1	#N/A	#N/A	#N/A	#N/A	PF04434.22	SWIM
MACO_g1566.t1	AT4G33680.1	Pyridoxal phosphate (PLP)-dependent transferases superfamily protein	sp|Q93ZN9|DAPAT_ARATH	LL-diaminopimelate aminotransferase, chloroplastic OS=Arabidopsis thaliana OX=3702 GN=DAP PE=1 SV=1	#N/A	#N/A
MACO_g1567.t1	AT4G33690.1	unknown protein; FUNCTIONS IN: molecular_function unknown; INVOLVED IN: biological_process unknown; LOCATED IN: chloroplast; EXPRESSED IN: pollen tube; Has 543 Blast hits to 512 proteins in 106 species: Archae - 0; Bacteria - 0; Metazoa - 281; Fungi - 54; Plants - 72; Viruses - 0; Other Eukaryotes - 136 (source: NCBI BLink).	#N/A	#N/A	#N/A	#N/A
MACO_g1568.t1	AT1G09200.1	Histone superfamily protein	sp|P59226|H31_ARATH	Histone H3.1 OS=Arabidopsis thaliana OX=3702 GN=HTR2 PE=1 SV=2	#N/A	#N/A
MACO_g1569.t1	AT4G33700.1	CBS domain-containing protein with a domain of unknown function (DUF21)	sp|Q8VZI2|Y4370_ARATH	DUF21 domain-containing protein At4g33700 OS=Arabidopsis thaliana OX=3702 GN=CBSDUF6 PE=1 SV=1	#N/A	#N/A
MACO_g1570.t1	AT5G65810.1	unknown protein; BEST Arabidopsis thaliana protein match is: unknown protein (TAIR:AT3G49720.2); Has 30201 Blast hits to 17322 proteins in 780 species: Archae - 12; Bacteria - 1396; Metazoa - 17338; Fungi - 3422; Plants - 5037; Viruses - 0; Other Eukaryotes - 2996 (source: NCBI BLink).	sp|Q0WPN7|CGR3_ARATH	Probable pectin methylesterase CGR3 OS=Arabidopsis thaliana OX=3702 GN=CGR3 PE=2 SV=1	#N/A	#N/A
MACO_g1571.t1	AT2G14530.1	TRICHOME BIREFRINGENCE-LIKE 13	sp|Q9ZQR5|TBL13_ARATH	Protein trichome birefringence-like 13 OS=Arabidopsis thaliana OX=3702 GN=TBL13 PE=2 SV=1	#N/A	#N/A
MACO_g1572.t1	AT2G14580.1	basic pathogenesis-related protein 1	sp|P04284|PR06_SOLLC	Pathogenesis-related leaf protein 6 OS=Solanum lycopersicum OX=4081 GN=PR1B1 PE=1 SV=2	#N/A	#N/A
MACO_g1572.t2	AT2G14580.1	basic pathogenesis-related protein 1	sp|P04284|PR06_SOLLC	Pathogenesis-related leaf protein 6 OS=Solanum lycopersicum OX=4081 GN=PR1B1 PE=1 SV=2	#N/A	#N/A
MACO_g1573.t1	AT1G50060.1	CAP (Cysteine-rich secretory proteins, Antigen 5, and Pathogenesis-related 1 protein) superfamily protein	sp|P08299|PR1A_TOBAC	Pathogenesis-related protein 1A OS=Nicotiana tabacum OX=4097 PE=1 SV=1	#N/A	#N/A
MACO_g1574.t1	AT2G14620.1	xyloglucan endotransglucosylase/hydrolase 10	sp|Q9ZVK1|XTH10_ARATH	Probable xyloglucan endotransglucosylase/hydrolase protein 10 OS=Arabidopsis thaliana OX=3702 GN=XTH10 PE=2 SV=1	#N/A	#N/A
MACO_g1575.t1	AT2G22795.1	unknown protein; BEST Arabidopsis thaliana protein match is: unknown protein (TAIR:AT4G37820.1); Has 799854 Blast hits to 188815 proteins in 4452 species: Archae - 4529; Bacteria - 144236; Metazoa - 287749; Fungi - 87083; Plants - 43826; Viruses - 3662; Other Eukaryotes - 228769 (source: NCBI BLink).	#N/A	#N/A	#N/A	#N/A
MACO_g1576.t1	AT1G10020.1	Protein of unknown function (DUF1005)	#N/A	#N/A	#N/A	#N/A
MACO_g1577.t1	AT5G60440.1	AGAMOUS-like 62	sp|Q9FKK2|AGL62_ARATH	Agamous-like MADS-box protein AGL62 OS=Arabidopsis thaliana OX=3702 GN=AGL62 PE=1 SV=1	#N/A	#N/A
MACO_g1578.t1	AT5G60440.1	AGAMOUS-like 62	sp|Q9FKK2|AGL62_ARATH	Agamous-like MADS-box protein AGL62 OS=Arabidopsis thaliana OX=3702 GN=AGL62 PE=1 SV=1	#N/A	#N/A
MACO_g1579.t1	AT2G16270.1	unknown protein; FUNCTIONS IN: molecular_function unknown; INVOLVED IN: biological_process unknown; LOCATED IN: chloroplast; EXPRESSED IN: 16 plant structures; EXPRESSED DURING: 9 growth stages; BEST Arabidopsis thaliana protein match is: unknown protein (TAIR:AT1G16630.1); Has 1844 Blast hits to 1256 proteins in 271 species: Archae - 6; Bacteria - 283; Metazoa - 434; Fungi - 153; Plants - 91; Vi…	#N/A	#N/A	#N/A	#N/A
MACO_g1580.t1	AT1G50030.1	target of rapamycin	sp|Q9FR53|TOR_ARATH	Serine/threonine-protein kinase TOR OS=Arabidopsis thaliana OX=3702 GN=TOR PE=1 SV=1	PF02259.28	FAT
MACO_g1581.t1	AT4G08170.2	Inositol 1,3,4-trisphosphate 5/6-kinase family protein	sp|A7X680|ITPK4_SOYBN	Inositol-tetrakisphosphate 1-kinase 4 OS=Glycine max OX=3847 GN=ITPK4 PE=1 SV=1	#N/A	#N/A
MACO_g1582.t1	AT3G22960.1	Pyruvate kinase family protein	sp|Q43117|KPYA_RICCO	Pyruvate kinase isozyme A, chloroplastic OS=Ricinus communis OX=3988 PE=1 SV=1	#N/A	#N/A
MACO_g1583.t1	AT1G50020.1	unknown protein; FUNCTIONS IN: molecular_function unknown; INVOLVED IN: biological_process unknown; LOCATED IN: chloroplast thylakoid membrane, chloroplast; EXPRESSED IN: 24 plant structures; EXPRESSED DURING: 15 growth stages; Has 72 Blast hits to 72 proteins in 27 species: Archae - 0; Bacteria - 0; Metazoa - 0; Fungi - 0; Plants - 72; Viruses - 0; Other Eukaryotes - 0 (source: NCBI BLink).	#N/A	#N/A	#N/A	#N/A
MACO_g1584.t1	AT4G33780.1	FUNCTIONS IN: molecular_function unknown; INVOLVED IN: biological_process unknown; LOCATED IN: chloroplast; EXPRESSED IN: 24 plant structures; EXPRESSED DURING: 15 growth stages; BEST Arabidopsis thaliana protein match is: short hypocotyl in white light1 (TAIR:AT1G69935.1); Has 40 Blast hits to 40 proteins in 10 species: Archae - 0; Bacteria - 0; Metazoa - 0; Fungi - 0; Plants - 40; Viruses - 0; …	sp|F4I3V6|SHW1_ARATH	Protein SHORT HYPOCOTYL IN WHITE LIGHT 1 OS=Arabidopsis thaliana OX=3702 GN=SHW1 PE=1 SV=1	#N/A	#N/A
MACO_g1585.t1	AT1G23780.1	F-box family protein	sp|Q9ZUB8|SKI22_ARATH	F-box protein SKIP22 OS=Arabidopsis thaliana OX=3702 GN=SKIP22 PE=1 SV=1	#N/A	#N/A
MACO_g1586.t1	#N/A	#N/A	#N/A	#N/A	#N/A	#N/A
MACO_g1587.t1	AT1G17870.1	ethylene-dependent gravitropism-deficient and yellow-green-like 3	sp|Q9LMU1|EGY3_ARATH	Probable zinc metallopeptidase EGY3, chloroplastic OS=Arabidopsis thaliana OX=3702 GN=EGY3 PE=1 SV=1	#N/A	#N/A
MACO_g1588.t1	AT4G37720.1	phytosulfokine 6 precursor	sp|Q9SZG4|PSK4_ARATH	Putative phytosulfokines 4 OS=Arabidopsis thaliana OX=3702 GN=PSK4 PE=3 SV=1	#N/A	#N/A
MACO_g1589.t1	AT2G14660.1	unknown protein; CONTAINS InterPro DOMAIN/s: Uncharacterised protein family UPF0310 (InterPro:IPR002740); Has 2761 Blast hits to 2761 proteins in 686 species: Archae - 5; Bacteria - 1143; Metazoa - 73; Fungi - 78; Plants - 42; Viruses - 0; Other Eukaryotes - 1420 (source: NCBI BLink).	#N/A	#N/A	PF01878.23	EVE
MACO_g1590.t1	AT1G50000.1	methyltransferases	#N/A	#N/A	PF04452.19	Methyltrans_RNA
MACO_g1591.t1	AT3G19660.1	unknown protein; Has 16 Blast hits to 16 proteins in 6 species: Archae - 0; Bacteria - 0; Metazoa - 0; Fungi - 0; Plants - 16; Viruses - 0; Other Eukaryotes - 0 (source: NCBI BLink).	#N/A	#N/A	#N/A	#N/A
MACO_g1592.t1	AT2G22970.1	serine carboxypeptidase-like 11	sp|Q9C7Z9|SCP18_ARATH	Serine carboxypeptidase-like 18 OS=Arabidopsis thaliana OX=3702 GN=SCPL18 PE=2 SV=2	#N/A	#N/A
MACO_g1593.t1	#N/A	#N/A	#N/A	#N/A	#N/A	#N/A
MACO_g1594.t1	AT4G33800.1	unknown protein; Has 30201 Blast hits to 17322 proteins in 780 species: Archae - 12; Bacteria - 1396; Metazoa - 17338; Fungi - 3422; Plants - 5037; Viruses - 0; Other Eukaryotes - 2996 (source: NCBI BLink).	sp|Q8L9K4|SOFL5_ARATH	Protein SOB FIVE-LIKE 5 OS=Arabidopsis thaliana OX=3702 GN=SOFL5 PE=2 SV=1	#N/A	#N/A
MACO_g1594.t2	AT4G33800.1	unknown protein; Has 30201 Blast hits to 17322 proteins in 780 species: Archae - 12; Bacteria - 1396; Metazoa - 17338; Fungi - 3422; Plants - 5037; Viruses - 0; Other Eukaryotes - 2996 (source: NCBI BLink).	sp|Q8L9K4|SOFL5_ARATH	Protein SOB FIVE-LIKE 5 OS=Arabidopsis thaliana OX=3702 GN=SOFL5 PE=2 SV=1	#N/A	#N/A
MACO_g1595.t1	AT1G70210.1	CYCLIN D1;1	sp|P42751|CCD11_ARATH	Cyclin-D1-1 OS=Arabidopsis thaliana OX=3702 GN=CYCD1-1 PE=1 SV=3	#N/A	#N/A
MACO_g1596.t1	AT1G49960.1	Xanthine/uracil permease family protein	sp|P93039|NAT4_ARATH	Nucleobase-ascorbate transporter 4 OS=Arabidopsis thaliana OX=3702 GN=NAT4 PE=2 SV=2	#N/A	#N/A
MACO_g1597.t1	#N/A	#N/A	#N/A	#N/A	#N/A	#N/A
MACO_g1598.t1	AT1G49950.3	telomere repeat binding factor 1	sp|Q8VWK4|TRB1_ARATH	Telomere repeat-binding factor 1 OS=Arabidopsis thaliana OX=3702 GN=TRB1 PE=1 SV=1	#N/A	#N/A
MACO_g1599.t1	AT2G14680.1	myosin heavy chain-related	#N/A	#N/A	PF00038.26	Filament
MACO_g1600.t1	AT1G49980.1	DNA/RNA polymerases superfamily protein	sp|Q6JDV7|POLK_ARATH	DNA polymerase kappa OS=Arabidopsis thaliana OX=3702 GN=POLK PE=1 SV=1	PF00817.25	IMS
MACO_g1601.t1	#N/A	#N/A	#N/A	#N/A	#N/A	#N/A
MACO_g1602.t1	AT3G19630.1	Radical SAM superfamily protein	#N/A	#N/A	#N/A	#N/A
MACO_g1603.t1	AT3G19615.1	unknown protein; FUNCTIONS IN: molecular_function unknown; INVOLVED IN: biological_process unknown; LOCATED IN: cellular_component unknown; Has 10 Blast hits to 10 proteins in 5 species: Archae - 0; Bacteria - 0; Metazoa - 0; Fungi - 0; Plants - 10; Viruses - 0; Other Eukaryotes - 0 (source: NCBI BLink).	#N/A	#N/A	#N/A	#N/A
MACO_g1604.t1	AT3G19610.1	Plant protein of unknown function (DUF936)	#N/A	#N/A	#N/A	#N/A
MACO_g1605.t1	AT2G14740.1	vaculolar sorting receptor 3	sp|O80977|VSR3_ARATH	Vacuolar-sorting receptor 3 OS=Arabidopsis thaliana OX=3702 GN=VSR3 PE=2 SV=1	#N/A	#N/A
MACO_g1606.t1	AT2G34750.1	RNA polymerase I specific transcription initiation factor RRN3 protein	#N/A	#N/A	PF05327.16	RRN3
MACO_g1607.t1	AT2G14720.1	vacuolar sorting receptor 4	sp|Q56ZQ3|VSR4_ARATH	Vacuolar-sorting receptor 4 OS=Arabidopsis thaliana OX=3702 GN=VSR4 PE=2 SV=2	#N/A	#N/A
MACO_g1608.t1	AT2G14760.1	basic helix-loop-helix (bHLH) DNA-binding superfamily protein	sp|Q7XHI9|BH084_ARATH	Transcription factor bHLH84 OS=Arabidopsis thaliana OX=3702 GN=BHLH84 PE=1 SV=1	#N/A	#N/A
MACO_g1609.t1	#N/A	#N/A	#N/A	#N/A	#N/A	#N/A
MACO_g1610.t1	#N/A	#N/A	#N/A	#N/A	#N/A	#N/A
MACO_g1611.t1	AT5G62220.1	glycosyltransferase 18	sp|F4K6F1|GT18_ARATH	Xyloglucan galactosyltransferase XLT2 OS=Arabidopsis thaliana OX=3702 GN=XLT2 PE=1 SV=1	#N/A	#N/A
MACO_g1612.t1	AT5G04340.1	zinc finger of Arabidopsis thaliana 6	sp|O22533|ZAT6_ARATH	Zinc finger protein ZAT6 OS=Arabidopsis thaliana OX=3702 GN=ZAT6 PE=2 SV=1	#N/A	#N/A
MACO_g1613.t1	#N/A	#N/A	#N/A	#N/A	#N/A	#N/A
MACO_g1614.t1	AT4G24440.1	transcription initiation factor IIA gamma chain / TFIIA-gamma (TFIIA-S)	sp|Q39236|T2AG_ARATH	Transcription initiation factor IIA subunit 2 OS=Arabidopsis thaliana OX=3702 GN=TFIIA-S PE=3 SV=2	PF02268.21	TFIIA_gamma_N
MACO_g1615.t1	AT2G14820.1	Phototropic-responsive NPH3 family protein	sp|O80970|NPY2_ARATH	BTB/POZ domain-containing protein NPY2 OS=Arabidopsis thaliana OX=3702 GN=NPY2 PE=2 SV=1	#N/A	#N/A
MACO_g1616.t1	AT1G49890.1	Family of unknown function (DUF566)	sp|Q94AI1|QWRF2_ARATH	QWRF motif-containing protein 2 OS=Arabidopsis thaliana OX=3702 GN=QWRF2 PE=2 SV=1	PF04484.17	QWRF
MACO_g1617.t1	AT4G16835.1	Tetratricopeptide repeat (TPR)-like superfamily protein	sp|Q9M4P3|PP316_ARATH	Pentatricopeptide repeat-containing protein At4g16835, mitochondrial OS=Arabidopsis thaliana OX=3702 GN=DYW10 PE=2 SV=3	#N/A	#N/A
MACO_g1618.t1	AT3G43980.1	Ribosomal protein S14p/S29e family protein	sp|Q680P8|RS29_ARATH	Small ribosomal subunit protein uS14z/uS14y/uS14x OS=Arabidopsis thaliana OX=3702 GN=RPS29A PE=3 SV=2	#N/A	#N/A
MACO_g1619.t1	AT1G49880.1	Erv1/Alr family protein	sp|Q8GXX0|ERV1_ARATH	FAD-linked sulfhydryl oxidase ERV1 OS=Arabidopsis thaliana OX=3702 GN=ERV1 PE=1 SV=1	PF04777.18	Evr1_Alr
MACO_g1620.t1	AT4G33890.1	unknown protein; BEST Arabidopsis thaliana protein match is: unknown protein (TAIR:AT2G14850.1); Has 133 Blast hits to 131 proteins in 15 species: Archae - 0; Bacteria - 0; Metazoa - 0; Fungi - 2; Plants - 129; Viruses - 0; Other Eukaryotes - 2 (source: NCBI BLink).	#N/A	#N/A	#N/A	#N/A
MACO_g1621.t1	AT4G33890.1	unknown protein; BEST Arabidopsis thaliana protein match is: unknown protein (TAIR:AT2G14850.1); Has 133 Blast hits to 131 proteins in 15 species: Archae - 0; Bacteria - 0; Metazoa - 0; Fungi - 2; Plants - 129; Viruses - 0; Other Eukaryotes - 2 (source: NCBI BLink).	#N/A	#N/A	#N/A	#N/A
MACO_g1622.t1	AT4G33905.1	Peroxisomal membrane 22 kDa (Mpv17/PMP22) family protein	#N/A	#N/A	#N/A	#N/A
MACO_g1623.t1	AT3G43740.1	Leucine-rich repeat (LRR) family protein	sp|Q6NQP4|LRR2_ARATH	Leucine-rich repeat protein 2 OS=Arabidopsis thaliana OX=3702 GN=LRR2 PE=2 SV=1	#N/A	#N/A
MACO_g1624.t1	AT1G49870.1	unknown protein; LOCATED IN: chloroplast; EXPRESSED IN: 10 plant structures; EXPRESSED DURING: F mature embryo stage, petal differentiation and expansion stage, E expanded cotyledon stage, D bilateral stage; Has 6518 Blast hits to 5022 proteins in 522 species: Archae - 49; Bacteria - 635; Metazoa - 3264; Fungi - 379; Plants - 242; Viruses - 9; Other Eukaryotes - 1940 (source: NCBI BLink).	#N/A	#N/A	#N/A	#N/A
MACO_g1625.t1	AT4G33910.1	2-oxoglutarate (2OG) and Fe(II)-dependent oxygenase superfamily protein	sp|Q8VZJ7|P4H9_ARATH	Probable prolyl 4-hydroxylase 9 OS=Arabidopsis thaliana OX=3702 GN=P4H9 PE=2 SV=1	#N/A	#N/A
MACO_g1626.t1	AT1G49850.1	RING/U-box superfamily protein	sp|Q852U6|RHY1A_ARATH	Probable E3 ubiquitin-protein ligase RHY1A OS=Arabidopsis thaliana OX=3702 GN=RHY1A PE=1 SV=1	#N/A	#N/A
MACO_g1626.t2	AT1G49850.1	RING/U-box superfamily protein	sp|Q852U6|RHY1A_ARATH	Probable E3 ubiquitin-protein ligase RHY1A OS=Arabidopsis thaliana OX=3702 GN=RHY1A PE=1 SV=1	#N/A	#N/A
MACO_g1627.t1	AT4G33920.1	Protein phosphatase 2C family protein	sp|O81760|P2C63_ARATH	Probable protein phosphatase 2C 63 OS=Arabidopsis thaliana OX=3702 GN=PP2C63 PE=2 SV=1	#N/A	#N/A
MACO_g1627.t2	AT4G33920.1	Protein phosphatase 2C family protein	sp|O81760|P2C63_ARATH	Probable protein phosphatase 2C 63 OS=Arabidopsis thaliana OX=3702 GN=PP2C63 PE=2 SV=1	#N/A	#N/A
MACO_g1628.t1	AT4G24220.1	NAD(P)-binding Rossmann-fold superfamily protein	sp|A0A221J5X3|ISY1_NEPRA	(S)-8-oxocitronellyl enol synthase ISY1 OS=Nepeta racemosa OX=54731 GN=ISY1 PE=1 SV=1	PF22917.1	PRISE
MACO_g1629.t1	AT4G24220.1	NAD(P)-binding Rossmann-fold superfamily protein	sp|A0A221J5X3|ISY1_NEPRA	(S)-8-oxocitronellyl enol synthase ISY1 OS=Nepeta racemosa OX=54731 GN=ISY1 PE=1 SV=1	#N/A	#N/A
MACO_g1630.t1	AT5G02860.1	Pentatricopeptide repeat (PPR) superfamily protein	sp|Q9LYZ9|PP362_ARATH	Pentatricopeptide repeat-containing protein At5g02860 OS=Arabidopsis thaliana OX=3702 GN=At5g02860 PE=2 SV=1	#N/A	#N/A
MACO_g1631.t1	AT4G34290.1	SWIB/MDM2 domain superfamily protein	#N/A	#N/A	#N/A	#N/A
MACO_g1632.t1	#N/A	#N/A	#N/A	#N/A	#N/A	#N/A
MACO_g1633.t1	AT3G19540.1	Protein of unknown function (DUF620)	#N/A	#N/A	#N/A	#N/A
MACO_g1634.t1	AT4G34280.1	transducin family protein / WD-40 repeat family protein	sp|Q8GYY7|DHU1_ARATH	Protein DWD HYPERSENSITIVE TO UV-B 1 OS=Arabidopsis thaliana OX=3702 GN=DHU1 PE=1 SV=1	PF20919.2	DHU1_N
MACO_g1635.t1	AT2G14900.1	Gibberellin-regulated family protein	sp|Q948Z4|SNAK1_SOLTU	Snakin-1 OS=Solanum tuberosum OX=4113 GN=SN1 PE=1 SV=1	#N/A	#N/A
MACO_g1635.t2	AT2G39540.1	Gibberellin-regulated family protein	sp|Q948Z4|SNAK1_SOLTU	Snakin-1 OS=Solanum tuberosum OX=4113 GN=SN1 PE=1 SV=1	#N/A	#N/A
MACO_g1636.t1	AT2G18990.1	thioredoxin domain-containing protein 9 homolog	sp|O64628|TXND9_ARATH	Thioredoxin domain-containing protein 9 homolog OS=Arabidopsis thaliana OX=3702 GN=At2g18990 PE=2 SV=1	#N/A	#N/A
MACO_g1637.t1	AT2G34260.1	transducin family protein / WD-40 repeat family protein	sp|O80775|WDR55_ARATH	WD repeat-containing protein 55 OS=Arabidopsis thaliana OX=3702 GN=WDR55 PE=1 SV=2	#N/A	#N/A
MACO_g1638.t1	AT3G49142.1	Tetratricopeptide repeat (TPR)-like superfamily protein	sp|P0C899|PP271_ARATH	Putative pentatricopeptide repeat-containing protein At3g49142 OS=Arabidopsis thaliana OX=3702 GN=PCMP-H77 PE=3 SV=1	#N/A	#N/A
MACO_g1639.t1	AT2G14910.1	unknown protein; LOCATED IN: chloroplast; EXPRESSED IN: 24 plant structures; EXPRESSED DURING: 15 growth stages; BEST Arabidopsis thaliana protein match is: unknown protein (TAIR:AT5G14970.1); Has 605 Blast hits to 425 proteins in 102 species: Archae - 0; Bacteria - 300; Metazoa - 25; Fungi - 0; Plants - 89; Viruses - 0; Other Eukaryotes - 191 (source: NCBI BLink).	#N/A	#N/A	PF05542.16	DUF760
MACO_g1639.t2	AT2G14910.1	unknown protein; LOCATED IN: chloroplast; EXPRESSED IN: 24 plant structures; EXPRESSED DURING: 15 growth stages; BEST Arabidopsis thaliana protein match is: unknown protein (TAIR:AT5G14970.1); Has 605 Blast hits to 425 proteins in 102 species: Archae - 0; Bacteria - 300; Metazoa - 25; Fungi - 0; Plants - 89; Viruses - 0; Other Eukaryotes - 191 (source: NCBI BLink).	#N/A	#N/A	#N/A	#N/A
MACO_g1640.t1	AT2G14960.1	Auxin-responsive GH3 family protein	sp|O82333|GH31_ARATH	Probable indole-3-acetic acid-amido synthetase GH3.1 OS=Arabidopsis thaliana OX=3702 GN=GH3.1 PE=2 SV=1	#N/A	#N/A
MACO_g1641.t1	AT3G19510.1	Homeodomain-like protein with RING/FYVE/PHD-type zinc finger domain	sp|P48786|PRH_PETCR	Pathogenesis-related homeodomain protein OS=Petroselinum crispum OX=4043 GN=PRH PE=2 SV=1	#N/A	#N/A
MACO_g1641.t2	AT3G19510.1	Homeodomain-like protein with RING/FYVE/PHD-type zinc finger domain	sp|P48786|PRH_PETCR	Pathogenesis-related homeodomain protein OS=Petroselinum crispum OX=4043 GN=PRH PE=2 SV=1	#N/A	#N/A
MACO_g1642.t1	AT1G47230.1	CYCLIN A3;4	sp|Q75I54|CCA31_ORYSJ	Cyclin-A3-1 OS=Oryza sativa subsp. japonica OX=39947 GN=CYCA3-1 PE=3 SV=1	#N/A	#N/A
MACO_g1643.t1	AT4G34270.1	TIP41-like family protein	sp|Q8VXY4|TIPRL_ARATH	TIP41-like protein OS=Arabidopsis thaliana OX=3702 GN=TIP41L PE=2 SV=1	PF04176.18	TIP41
MACO_g1644.t1	AT1G24625.1	zinc finger protein 7	sp|Q39266|ZFP7_ARATH	Zinc finger protein 7 OS=Arabidopsis thaliana OX=3702 GN=ZFP7 PE=1 SV=1	#N/A	#N/A
MACO_g1645.t1	AT4G17310.1	unknown protein; LOCATED IN: chloroplast; EXPRESSED IN: 9 plant structures; EXPRESSED DURING: LP.04 four leaves visible, 4 anthesis, petal differentiation and expansion stage; BEST Arabidopsis thaliana protein match is: unknown protein (TAIR:AT5G47455.7); Has 164 Blast hits to 164 proteins in 12 species: Archae - 0; Bacteria - 0; Metazoa - 0; Fungi - 0; Plants - 164; Viruses - 0; Other Eukaryotes…	#N/A	#N/A	#N/A	#N/A
MACO_g1645.t2	AT4G17310.1	unknown protein; LOCATED IN: chloroplast; EXPRESSED IN: 9 plant structures; EXPRESSED DURING: LP.04 four leaves visible, 4 anthesis, petal differentiation and expansion stage; BEST Arabidopsis thaliana protein match is: unknown protein (TAIR:AT5G47455.7); Has 164 Blast hits to 164 proteins in 12 species: Archae - 0; Bacteria - 0; Metazoa - 0; Fungi - 0; Plants - 164; Viruses - 0; Other Eukaryotes…	#N/A	#N/A	#N/A	#N/A
MACO_g1646.t1	AT4G34260.1	1,2-alpha-L-fucosidases	sp|Q8L7W8|FUCO2_ARATH	Alpha-L-fucosidase 2 OS=Arabidopsis thaliana OX=3702 GN=FUC95A PE=1 SV=1	PF21307.2	Glyco_hydro_95_C
MACO_g1647.t1	AT2G15020.1	unknown protein; BEST Arabidopsis thaliana protein match is: unknown protein (TAIR:AT5G64190.1); Has 72 Blast hits to 72 proteins in 10 species: Archae - 0; Bacteria - 0; Metazoa - 0; Fungi - 0; Plants - 72; Viruses - 0; Other Eukaryotes - 0 (source: NCBI BLink).	#N/A	#N/A	#N/A	#N/A
MACO_g1648.t1	AT3G19508.1	unknown protein; LOCATED IN: mitochondrion; Has 34 Blast hits to 34 proteins in 14 species: Archae - 0; Bacteria - 0; Metazoa - 0; Fungi - 0; Plants - 34; Viruses - 0; Other Eukaryotes - 0 (source: NCBI BLink).	sp|Q1G3M2|LYRM9_ARATH	LYR motif-containing protein At3g19508 OS=Arabidopsis thaliana OX=3702 GN=At3g19508 PE=3 SV=1	#N/A	#N/A
MACO_g1649.t1	AT2G15220.1	Plant basic secretory protein (BSP) family protein	sp|C0HJG8|BSP_BOSSE	Basic secretory protease (Fragment) OS=Boswellia serrata OX=613112 PE=1 SV=1	#N/A	#N/A
MACO_g1650.t1	AT2G15220.1	Plant basic secretory protein (BSP) family protein	sp|C0HJG8|BSP_BOSSE	Basic secretory protease (Fragment) OS=Boswellia serrata OX=613112 PE=1 SV=1	#N/A	#N/A
MACO_g1651.t1	AT2G15230.1	lipase 1	sp|Q71DJ5|LIP1_ARATH	Triacylglycerol lipase 1 OS=Arabidopsis thaliana OX=3702 GN=LIP1 PE=1 SV=1	#N/A	#N/A
MACO_g1652.t1	AT4G15480.1	UDP-Glycosyltransferase superfamily protein	sp|V5LLZ9|GGT_QUERO	Gallate 1-beta-glucosyltransferase OS=Quercus robur OX=38942 GN=UGT84A13 PE=1 SV=1	#N/A	#N/A
MACO_g1653.t1	AT4G34230.1	cinnamyl alcohol dehydrogenase 5	sp|Q2KNL5|CADH1_OCIBA	Cinnamyl alcohol dehydrogenase 1 OS=Ocimum basilicum OX=39350 GN=CAD1 PE=1 SV=1	#N/A	#N/A
MACO_g1654.t1	#N/A	#N/A	#N/A	#N/A	#N/A	#N/A
MACO_g1654.t2	#N/A	#N/A	#N/A	#N/A	#N/A	#N/A
MACO_g1654.t3	#N/A	#N/A	#N/A	#N/A	#N/A	#N/A
MACO_g1654.t4	#N/A	#N/A	#N/A	#N/A	#N/A	#N/A
MACO_g1655.t1	AT2G15290.1	translocon at inner membrane of chloroplasts 21	sp|Q9SHU7|TIC21_ARATH	Protein TIC 21, chloroplastic OS=Arabidopsis thaliana OX=3702 GN=TIC21 PE=1 SV=1	PF12263.13	DUF3611
MACO_g1656.t1	AT4G05440.1	temperature sensing protein-related	#N/A	#N/A	PF07065.19	D123
MACO_g1657.t1	AT3G19460.1	Reticulon family protein	sp|Q9LT71|RTNLK_ARATH	Reticulon-like protein B11 OS=Arabidopsis thaliana OX=3702 GN=RTNLB11 PE=2 SV=1	#N/A	#N/A
MACO_g1658.t1	AT2G15270.1	unknown protein; CONTAINS InterPro DOMAIN/s: Protein of unknown function DUF1168 (InterPro:IPR009548); Has 1930 Blast hits to 1364 proteins in 219 species: Archae - 0; Bacteria - 44; Metazoa - 762; Fungi - 280; Plants - 96; Viruses - 3; Other Eukaryotes - 745 (source: NCBI BLink).	#N/A	#N/A	PF06658.17	DUF1168
MACO_g1659.t1	AT3G10220.1	tubulin folding cofactor B	sp|Q67Z52|TBCB_ARATH	Tubulin-folding cofactor B OS=Arabidopsis thaliana OX=3702 GN=TFCB PE=1 SV=1	PF01302.30	CAP_GLY
MACO_g1660.t1	AT2G23290.1	myb domain protein 70	sp|Q9FDW1|MYB44_ARATH	Transcription factor MYB44 OS=Arabidopsis thaliana OX=3702 GN=MYB44 PE=1 SV=1	#N/A	#N/A
MACO_g1661.t1	AT4G05440.2	temperature sensing protein-related	#N/A	#N/A	#N/A	#N/A
MACO_g1662.t1	AT2G15290.1	translocon at inner membrane of chloroplasts 21	sp|Q9SHU7|TIC21_ARATH	Protein TIC 21, chloroplastic OS=Arabidopsis thaliana OX=3702 GN=TIC21 PE=1 SV=1	#N/A	#N/A
MACO_g1663.t1	AT4G34220.1	Leucine-rich repeat protein kinase family protein	sp|Q94C77|RPKL_ARATH	Receptor protein kinase-like protein At4g34220 OS=Arabidopsis thaliana OX=3702 GN=At4g34220 PE=2 SV=1	#N/A	#N/A
MACO_g1664.t1	AT4G34200.1	D-3-phosphoglycerate dehydrogenase	sp|O49485|SERA1_ARATH	D-3-phosphoglycerate dehydrogenase 1, chloroplastic OS=Arabidopsis thaliana OX=3702 GN=PGDH1 PE=1 SV=1	PF07991.17	IlvN
MACO_g1665.t1	AT3G19490.1	sodium:hydrogen antiporter 1	sp|Q9LT68|NHD1_ARATH	Sodium/proton antiporter 1 OS=Arabidopsis thaliana OX=3702 GN=NHD1 PE=2 SV=1	#N/A	#N/A
MACO_g1666.t1	#N/A	#N/A	#N/A	#N/A	#N/A	#N/A
MACO_g1666.t2	#N/A	#N/A	#N/A	#N/A	#N/A	#N/A
MACO_g1667.t1	AT2G15320.1	Leucine-rich repeat (LRR) family protein	#N/A	#N/A	#N/A	#N/A
MACO_g1668.t1	AT4G35220.1	Cyclase family protein	sp|Q94JT5|CYL2_ARATH	Cyclase-like protein 2 OS=Arabidopsis thaliana OX=3702 GN=CYCLASE2 PE=2 SV=1	#N/A	#N/A
MACO_g1669.t1	AT4G35220.1	Cyclase family protein	sp|Q94JT5|CYL2_ARATH	Cyclase-like protein 2 OS=Arabidopsis thaliana OX=3702 GN=CYCLASE2 PE=2 SV=1	PF04199.18	Cyclase
MACO_g1670.t1	AT3G19430.1	late embryogenesis abundant protein-related / LEA protein-related	#N/A	#N/A	#N/A	#N/A
MACO_g1671.t1	AT4G34160.1	CYCLIN D3;1	sp|P42753|CCD31_ARATH	Cyclin-D3-1 OS=Arabidopsis thaliana OX=3702 GN=CYCD3-1 PE=1 SV=3	#N/A	#N/A
MACO_g1672.t1	AT4G34150.1	Calcium-dependent lipid-binding (CaLB domain) family protein	sp|Q8L7A4|AGD11_ARATH	Probable ADP-ribosylation factor GTPase-activating protein AGD11 OS=Arabidopsis thaliana OX=3702 GN=AGD11 PE=2 SV=1	#N/A	#N/A
MACO_g1672.t2	AT4G34150.1	Calcium-dependent lipid-binding (CaLB domain) family protein	sp|Q8L7A4|AGD11_ARATH	Probable ADP-ribosylation factor GTPase-activating protein AGD11 OS=Arabidopsis thaliana OX=3702 GN=AGD11 PE=2 SV=1	#N/A	#N/A
MACO_g1673.t1	AT3G19420.1	PTEN 2	sp|Q9LT75|PTN2A_ARATH	Phosphatidylinositol 3,4,5-trisphosphate 3-phosphatase and protein-tyrosine-phosphatase PTEN2A OS=Arabidopsis thaliana OX=3702 GN=PTEN2A PE=1 SV=1	PF22918.1	PTEN2_C2
MACO_g1674.t1	AT5G43060.1	Granulin repeat cysteine protease family protein	sp|Q9FMH8|RD21B_ARATH	Probable cysteine protease RD21B OS=Arabidopsis thaliana OX=3702 GN=RD21B PE=1 SV=1	PF00112.28	Peptidase_C1
MACO_g1675.t1	AT4G34131.1	UDP-glucosyl transferase 73B3	sp|Q2V6J9|UFOG7_FRAAN	UDP-glucose flavonoid 3-O-glucosyltransferase 7 OS=Fragaria ananassa OX=3747 GN=GT7 PE=1 SV=1	#N/A	#N/A
MACO_g1676.t1	AT5G67210.1	Protein of unknown function (DUF579)	sp|Q9FH92|IX15L_ARATH	Protein IRX15-LIKE OS=Arabidopsis thaliana OX=3702 GN=IRX15-L PE=2 SV=1	#N/A	#N/A
MACO_g1677.t1	AT4G34131.1	UDP-glucosyl transferase 73B3	sp|Q9AT54|SCGT_TOBAC	Scopoletin glucosyltransferase OS=Nicotiana tabacum OX=4097 GN=TOGT1 PE=1 SV=1	#N/A	#N/A
MACO_g1677.t2	AT4G34131.1	UDP-glucosyl transferase 73B3	sp|Q9AT54|SCGT_TOBAC	Scopoletin glucosyltransferase OS=Nicotiana tabacum OX=4097 GN=TOGT1 PE=1 SV=1	#N/A	#N/A
MACO_g1678.t1	AT4G34131.1	UDP-glucosyl transferase 73B3	sp|Q9AT54|SCGT_TOBAC	Scopoletin glucosyltransferase OS=Nicotiana tabacum OX=4097 GN=TOGT1 PE=1 SV=1	#N/A	#N/A
MACO_g1679.t1	AT4G36910.1	Cystathionine beta-synthase (CBS) family protein	sp|O23193|CBSX1_ARATH	CBS domain-containing protein CBSX1, chloroplastic OS=Arabidopsis thaliana OX=3702 GN=CBSX1 PE=1 SV=2	#N/A	#N/A
MACO_g1680.t1	AT4G34110.1	poly(A) binding protein 2	sp|P42731|PABP2_ARATH	Polyadenylate-binding protein 2 OS=Arabidopsis thaliana OX=3702 GN=PAB2 PE=1 SV=1	PF00076.27	RRM_1
MACO_g1681.t1	AT4G34100.2	RING/U-box superfamily protein	sp|F4JKK0|SUD1_ARATH	Probable E3 ubiquitin ligase SUD1 OS=Arabidopsis thaliana OX=3702 GN=SUD1 PE=1 SV=1	PF12906.12	RINGv
MACO_g1681.t2	AT4G34100.1	RING/U-box superfamily protein	sp|F4JKK0|SUD1_ARATH	Probable E3 ubiquitin ligase SUD1 OS=Arabidopsis thaliana OX=3702 GN=SUD1 PE=1 SV=1	#N/A	#N/A
MACO_g1682.t1	AT2G23360.1	Plant protein of unknown function (DUF869)	sp|Q9SLN1|FPP7_ARATH	Filament-like plant protein 7 OS=Arabidopsis thaliana OX=3702 GN=FPP7 PE=3 SV=2	#N/A	#N/A
MACO_g1683.t1	AT5G53390.1	O-acyltransferase (WSD1-like) family protein	sp|Q5KS41|WSD11_ARATH	Wax ester synthase/diacylglycerol acyltransferase 11 OS=Arabidopsis thaliana OX=3702 GN=WSD11 PE=1 SV=1	PF06974.18	WS_DGAT_C
MACO_g1684.t1	AT2G09990.1	Ribosomal protein S5 domain 2-like superfamily protein	sp|O22647|RS16_FRIAG	Small ribosomal subunit protein uS9 OS=Fritillaria agrestis OX=64177 GN=RPS16 PE=2 SV=1	#N/A	#N/A
MACO_g1685.t1	AT4G34050.1	S-adenosyl-L-methionine-dependent methyltransferases superfamily protein	sp|Q43237|CAMT_VITVI	Caffeoyl-CoA O-methyltransferase OS=Vitis vinifera OX=29760 PE=2 SV=1	PF01596.22	Methyltransf_3
MACO_g1686.t1	AT4G29780.1	unknown protein; BEST Arabidopsis thaliana protein match is: unknown protein (TAIR:AT5G12010.1); Has 945 Blast hits to 944 proteins in 87 species: Archae - 0; Bacteria - 0; Metazoa - 519; Fungi - 43; Plants - 365; Viruses - 0; Other Eukaryotes - 18 (source: NCBI BLink).	#N/A	#N/A	#N/A	#N/A
MACO_g1687.t1	AT5G28530.1	FAR1-related sequence 10	sp|Q9LKR4|FRS10_ARATH	Putative protein FAR1-RELATED SEQUENCE 10 OS=Arabidopsis thaliana OX=3702 GN=FRS10 PE=2 SV=2	PF10551.14	MULE
MACO_g1688.t1	AT4G34040.1	RING/U-box superfamily protein	sp|O49500|MBR2_ARATH	E3 ubiquitin-protein ligase MBR2 OS=Arabidopsis thaliana OX=3702 GN=MBR2 PE=1 SV=1	#N/A	#N/A
MACO_g1689.t1	AT1G49770.1	basic helix-loop-helix (bHLH) DNA-binding superfamily protein	sp|Q9FXA3|BH095_ARATH	Transcription factor bHLH95 OS=Arabidopsis thaliana OX=3702 GN=BHLH95 PE=2 SV=2	#N/A	#N/A
MACO_g1689.t2	AT1G49770.1	basic helix-loop-helix (bHLH) DNA-binding superfamily protein	sp|Q9FXA3|BH095_ARATH	Transcription factor bHLH95 OS=Arabidopsis thaliana OX=3702 GN=BHLH95 PE=2 SV=2	#N/A	#N/A
MACO_g1690.t1	AT1G49780.1	plant U-box 26	sp|Q9FXA4|PUB26_ARATH	U-box domain-containing protein 26 OS=Arabidopsis thaliana OX=3702 GN=PUB26 PE=2 SV=1	#N/A	#N/A
MACO_g1691.t1	#N/A	#N/A	#N/A	#N/A	#N/A	#N/A
MACO_g1692.t1	AT3G19310.1	PLC-like phosphodiesterases superfamily protein	sp|Q93XX5|Y5713_ARATH	PI-PLC X domain-containing protein At5g67130 OS=Arabidopsis thaliana OX=3702 GN=At5g67130 PE=1 SV=1	#N/A	#N/A
MACO_g1693.t1	AT3G19300.1	Protein kinase superfamily protein	sp|Q9FX99|Y1497_ARATH	Probable receptor-like protein kinase At1g49730 OS=Arabidopsis thaliana OX=3702 GN=At1g49730 PE=2 SV=1	#N/A	#N/A
MACO_g1693.t2	AT3G19300.1	Protein kinase superfamily protein	sp|Q9FX99|Y1497_ARATH	Probable receptor-like protein kinase At1g49730 OS=Arabidopsis thaliana OX=3702 GN=At1g49730 PE=2 SV=1	#N/A	#N/A
MACO_g1694.t1	AT2G15560.1	Putative endonuclease or glycosyl hydrolase	#N/A	#N/A	#N/A	#N/A
MACO_g1694.t2	AT2G15560.1	Putative endonuclease or glycosyl hydrolase	#N/A	#N/A	#N/A	#N/A
MACO_g1695.t1	AT2G45980.1	unknown protein; FUNCTIONS IN: molecular_function unknown; INVOLVED IN: biological_process unknown; LOCATED IN: cellular_component unknown; EXPRESSED IN: 25 plant structures; EXPRESSED DURING: 15 growth stages; BEST Arabidopsis thaliana protein match is: unknown protein (TAIR:AT4G00355.2); Has 93 Blast hits to 90 proteins in 15 species: Archae - 0; Bacteria - 0; Metazoa - 0; Fungi - 0; Plants - 9…	sp|O82775|ATI1_ARATH	ATG8-interacting protein 1 OS=Arabidopsis thaliana OX=3702 GN=ATI1 PE=1 SV=2	#N/A	#N/A
MACO_g1695.t2	AT4G00355.3	unknown protein; BEST Arabidopsis thaliana protein match is: unknown protein (TAIR:AT2G45980.1); Has 100 Blast hits to 97 proteins in 16 species: Archae - 0; Bacteria - 0; Metazoa - 0; Fungi - 0; Plants - 100; Viruses - 0; Other Eukaryotes - 0 (source: NCBI BLink).	sp|Q8VY98|ATI2_ARATH	ATG8-interacting protein 2 OS=Arabidopsis thaliana OX=3702 GN=ATI2 PE=1 SV=1	#N/A	#N/A
MACO_g1696.t1	AT2G45990.1	unknown protein; FUNCTIONS IN: molecular_function unknown; INVOLVED IN: biological_process unknown; LOCATED IN: chloroplast, chloroplast stroma; EXPRESSED IN: 22 plant structures; EXPRESSED DURING: 13 growth stages; Has 312 Blast hits to 312 proteins in 90 species: Archae - 0; Bacteria - 131; Metazoa - 0; Fungi - 0; Plants - 67; Viruses - 0; Other Eukaryotes - 114 (source: NCBI BLink).	#N/A	#N/A	#N/A	#N/A
MACO_g1697.t1	AT2G46000.1	FUNCTIONS IN: molecular_function unknown; INVOLVED IN: biological_process unknown; LOCATED IN: endomembrane system; EXPRESSED IN: 24 plant structures; EXPRESSED DURING: 15 growth stages; CONTAINS InterPro DOMAIN/s: Mesoderm development candidate 2 (InterPro:IPR019330); Has 31 Blast hits to 31 proteins in 13 species: Archae - 0; Bacteria - 0; Metazoa - 5; Fungi - 0; Plants - 26; Viruses - 0; Other…	#N/A	#N/A	#N/A	#N/A
MACO_g1698.t1	AT2G15570.1	Thioredoxin superfamily protein	sp|Q9SEU7|TRXM3_ARATH	Thioredoxin M3, chloroplastic OS=Arabidopsis thaliana OX=3702 GN=GAT1 PE=2 SV=2	#N/A	#N/A
MACO_g1699.t1	AT4G34030.1	3-methylcrotonyl-CoA carboxylase	sp|Q9LDD8|MCCB_ARATH	Methylcrotonoyl-CoA carboxylase beta chain, mitochondrial OS=Arabidopsis thaliana OX=3702 GN=MCCB PE=2 SV=1	PF01039.27	Carboxyl_trans
MACO_g1700.t1	AT3G19290.3	ABRE binding factor 4	sp|Q9M7Q2|AI5L7_ARATH	ABSCISIC ACID-INSENSITIVE 5-like protein 7 OS=Arabidopsis thaliana OX=3702 GN=ABF4 PE=1 SV=1	#N/A	#N/A
MACO_g1700.t2	AT3G19290.3	ABRE binding factor 4	sp|Q9M7Q2|AI5L7_ARATH	ABSCISIC ACID-INSENSITIVE 5-like protein 7 OS=Arabidopsis thaliana OX=3702 GN=ABF4 PE=1 SV=1	#N/A	#N/A
MACO_g1700.t3	AT3G19290.3	ABRE binding factor 4	sp|Q9M7Q2|AI5L7_ARATH	ABSCISIC ACID-INSENSITIVE 5-like protein 7 OS=Arabidopsis thaliana OX=3702 GN=ABF4 PE=1 SV=1	#N/A	#N/A
MACO_g1701.t1	AT4G33985.1	Protein of unknown function (DUF1685)	#N/A	#N/A	PF07939.16	DUF1685
MACO_g1702.t1	#N/A	#N/A	#N/A	#N/A	#N/A	#N/A
MACO_g1703.t1	AT1G49710.1	fucosyltransferase 12	sp|Q9FX97|FUT12_ARATH	Putative fucosyltransferase-like protein OS=Arabidopsis thaliana OX=3702 GN=FUT12 PE=2 SV=1	PF00852.24	Glyco_transf_10
MACO_g1704.t1	AT2G15620.1	nitrite reductase 1	sp|P38500|NIR_BETPN	Ferredoxin--nitrite reductase, chloroplastic OS=Betula pendula OX=3505 GN=NIR1 PE=2 SV=1	PF01077.27	NIR_SIR
MACO_g1705.t1	AT3G19270.1	cytochrome P450, family 707, subfamily A, polypeptide 4	sp|Q9LJK2|ABAH4_ARATH	Abscisic acid 8'-hydroxylase 4 OS=Arabidopsis thaliana OX=3702 GN=CYP707A4 PE=2 SV=2	#N/A	#N/A
MACO_g1706.t1	AT4G34410.1	redox responsive transcription factor 1	sp|Q9SZ06|EF109_ARATH	Ethylene-responsive transcription factor ERF109 OS=Arabidopsis thaliana OX=3702 GN=ERF109 PE=1 SV=1	#N/A	#N/A
MACO_g1707.t1	AT3G19240.1	Vacuolar import/degradation, Vid27-related protein	sp|P40781|CYPR4_CYNCA	Protein CYPRO4 OS=Cynara cardunculus OX=4265 GN=CYPRO4 PE=2 SV=1	PF08553.15	VID27
MACO_g1708.t1	AT3G19230.1	Leucine-rich repeat (LRR) family protein	sp|C0LGI2|Y1677_ARATH	Probable LRR receptor-like serine/threonine-protein kinase At1g67720 OS=Arabidopsis thaliana OX=3702 GN=At1g67720 PE=1 SV=1	#N/A	#N/A
MACO_g1709.t1	AT3G19220.1	protein disulfide isomerases	sp|Q93YN0|SCO2_ARATH	Protein disulfide-isomerase SCO2 OS=Arabidopsis thaliana OX=3702 GN=SCO2 PE=1 SV=1	#N/A	#N/A
MACO_g1710.t1	AT2G15680.1	Calcium-binding EF-hand family protein	sp|Q9ZQE6|CML30_ARATH	Calmodulin-like protein 30 OS=Arabidopsis thaliana OX=3702 GN=CML30 PE=2 SV=1	PF13202.11	EF-hand_5
MACO_g1711.t1	AT2G15690.1	Tetratricopeptide repeat (TPR)-like superfamily protein	sp|Q9ZQE5|PP153_ARATH	Pentatricopeptide repeat-containing protein At2g15690, mitochondrial OS=Arabidopsis thaliana OX=3702 GN=PCMP-H66 PE=1 SV=2	#N/A	#N/A
MACO_g1712.t1	AT3G19210.1	homolog of RAD54	sp|Q0PCS3|CHR25_ARATH	Protein CHROMATIN REMODELING 25 OS=Arabidopsis thaliana OX=3702 GN=CHR25 PE=1 SV=1	#N/A	#N/A
MACO_g1713.t1	AT4G34419.1	unknown protein; BEST Arabidopsis thaliana protein match is: unknown protein (TAIR:AT3G19200.1).	#N/A	#N/A	#N/A	#N/A
MACO_g1714.t1	AT3G15200.1	Tetratricopeptide repeat (TPR)-like superfamily protein	sp|Q9LIL5|PP233_ARATH	Putative pentatricopeptide repeat-containing protein At3g15200 OS=Arabidopsis thaliana OX=3702 GN=At3g15200 PE=3 SV=1	#N/A	#N/A
MACO_g1715.t1	#N/A	#N/A	#N/A	#N/A	PF11595.13	DUF3245
MACO_g1716.t1	#N/A	#N/A	#N/A	#N/A	#N/A	#N/A
MACO_g1717.t1	AT1G15370.1	SNARE-like superfamily protein	#N/A	#N/A	#N/A	#N/A
MACO_g1718.t1	AT1G49670.1	ARP protein (REF)	sp|Q9AYU1|QR1_TRIVS	Quinone-oxidoreductase QR1, chloroplastic OS=Triphysaria versicolor OX=64093 PE=1 SV=1	#N/A	#N/A
MACO_g1719.t1	AT1G09220.1	Pentatricopeptide repeat (PPR) superfamily protein	sp|Q680Z7|PPR24_ARATH	Pentatricopeptide repeat-containing protein At1g09220, mitochondrial OS=Arabidopsis thaliana OX=3702 GN=PCMP-E25 PE=2 SV=1	#N/A	#N/A
MACO_g1719.t2	AT1G09220.1	Pentatricopeptide repeat (PPR) superfamily protein	sp|Q680Z7|PPR24_ARATH	Pentatricopeptide repeat-containing protein At1g09220, mitochondrial OS=Arabidopsis thaliana OX=3702 GN=PCMP-E25 PE=2 SV=1	#N/A	#N/A
MACO_g1720.t1	#N/A	#N/A	#N/A	#N/A	#N/A	#N/A
MACO_g1721.t1	#N/A	#N/A	sp|Q69V36|Y6944_ORYSJ	B3 domain-containing protein Os06g0194400 OS=Oryza sativa subsp. japonica OX=39947 GN=Os06g0194400 PE=2 SV=1	#N/A	#N/A
MACO_g1721.t2	#N/A	#N/A	sp|Q69V36|Y6944_ORYSJ	B3 domain-containing protein Os06g0194400 OS=Oryza sativa subsp. japonica OX=39947 GN=Os06g0194400 PE=2 SV=1	#N/A	#N/A
MACO_g1721.t3	#N/A	#N/A	sp|Q69V36|Y6944_ORYSJ	B3 domain-containing protein Os06g0194400 OS=Oryza sativa subsp. japonica OX=39947 GN=Os06g0194400 PE=2 SV=1	#N/A	#N/A
MACO_g1721.t4	#N/A	#N/A	sp|Q69V36|Y6944_ORYSJ	B3 domain-containing protein Os06g0194400 OS=Oryza sativa subsp. japonica OX=39947 GN=Os06g0194400 PE=2 SV=1	#N/A	#N/A
MACO_g1722.t1	AT3G19184.1	AP2/B3-like transcriptional factor family protein	sp|Q0JP99|Y1341_ORYSJ	B3 domain-containing protein Os01g0234100 OS=Oryza sativa subsp. japonica OX=39947 GN=Os01g0234100 PE=2 SV=1	#N/A	#N/A
MACO_g1723.t1	AT3G19170.1	presequence protease 1	sp|Q9LJL3|PREP1_ARATH	Presequence protease 1, chloroplastic/mitochondrial OS=Arabidopsis thaliana OX=3702 GN=PREP1 PE=1 SV=2	PF08367.16	M16C_assoc
MACO_g1724.t1	AT1G49620.1	Cyclin-dependent kinase inhibitor family protein	sp|Q94CL9|KRP7_ARATH	Cyclin-dependent kinase inhibitor 7 OS=Arabidopsis thaliana OX=3702 GN=KRP7 PE=1 SV=2	#N/A	#N/A
MACO_g1724.t2	AT1G49620.1	Cyclin-dependent kinase inhibitor family protein	sp|Q94CL9|KRP7_ARATH	Cyclin-dependent kinase inhibitor 7 OS=Arabidopsis thaliana OX=3702 GN=KRP7 PE=1 SV=2	#N/A	#N/A
MACO_g1725.t1	AT2G15695.1	Protein of unknown function DUF829, transmembrane 53	#N/A	#N/A	#N/A	#N/A
MACO_g1726.t1	AT3G48700.1	carboxyesterase 13	sp|Q9SMM9|CXE13_ARATH	Probable carboxylesterase 13 OS=Arabidopsis thaliana OX=3702 GN=CXE13 PE=1 SV=1	#N/A	#N/A
MACO_g1727.t1	AT2G03550.1	alpha/beta-Hydrolases superfamily protein	sp|Q9ZQ91|CXE7_ARATH	Probable carboxylesterase 7 OS=Arabidopsis thaliana OX=3702 GN=CXE7 PE=2 SV=1	#N/A	#N/A
MACO_g1728.t1	AT1G47480.1	alpha/beta-Hydrolases superfamily protein	sp|Q9SX78|CXE2_ARATH	Probable carboxylesterase 2 OS=Arabidopsis thaliana OX=3702 GN=CXE2 PE=2 SV=1	#N/A	#N/A
MACO_g1728.t2	AT1G47480.1	alpha/beta-Hydrolases superfamily protein	sp|Q9SX78|CXE2_ARATH	Probable carboxylesterase 2 OS=Arabidopsis thaliana OX=3702 GN=CXE2 PE=2 SV=1	#N/A	#N/A
MACO_g1729.t1	AT3G48690.1	alpha/beta-Hydrolases superfamily protein	sp|Q9SMN0|CXE12_ARATH	Probable carboxylesterase 12 OS=Arabidopsis thaliana OX=3702 GN=CXE12 PE=1 SV=1	#N/A	#N/A
MACO_g1730.t1	AT1G47480.1	alpha/beta-Hydrolases superfamily protein	sp|Q9SX78|CXE2_ARATH	Probable carboxylesterase 2 OS=Arabidopsis thaliana OX=3702 GN=CXE2 PE=2 SV=1	#N/A	#N/A
MACO_g1731.t1	AT2G15730.1	P-loop containing nucleoside triphosphate hydrolases superfamily protein	#N/A	#N/A	#N/A	#N/A
MACO_g1732.t1	AT1G49600.1	RNA-binding protein 47A	sp|Q9LEB3|RBP47_NICPL	Polyadenylate-binding protein RBP47 OS=Nicotiana plumbaginifolia OX=4092 GN=RBP47 PE=1 SV=1	#N/A	#N/A
MACO_g1733.t1	AT3G63470.1	serine carboxypeptidase-like 40	sp|A0A0C3VJP4|SCP1_MEDTR	Serine carboxypeptidase 1 OS=Medicago truncatula OX=3880 GN=SCP1 PE=1 SV=3	#N/A	#N/A
MACO_g1734.t1	AT5G15750.1	Alpha-L RNA-binding motif/Ribosomal protein S4 family protein	#N/A	#N/A	PF00163.24	Ribosomal_S4
MACO_g1735.t1	AT3G63470.1	serine carboxypeptidase-like 40	sp|A0A0C3VJP4|SCP1_MEDTR	Serine carboxypeptidase 1 OS=Medicago truncatula OX=3880 GN=SCP1 PE=1 SV=3	#N/A	#N/A
MACO_g1736.t1	AT2G15760.1	Protein of unknown function (DUF1645)	#N/A	#N/A	PF07816.16	DUF1645
MACO_g1737.t1	AT1G49590.1	C2H2 and C2HC zinc fingers superfamily protein	sp|Q7XA66|ZOP1_ARATH	Zinc finger protein ZOP1 OS=Arabidopsis thaliana OX=3702 GN=ZOP1 PE=1 SV=1	#N/A	#N/A
MACO_g1738.t1	AT3G19120.1	PIF / Ping-Pong family of plant transposases	#N/A	#N/A	#N/A	#N/A
MACO_g1739.t1	AT3G50530.1	CDPK-related kinase	sp|P53681|CRK_DAUCA	CDPK-related protein kinase OS=Daucus carota OX=4039 GN=CRK PE=2 SV=1	#N/A	#N/A
MACO_g1740.t1	#N/A	#N/A	#N/A	#N/A	PF15805.10	SCNM1_acidic
MACO_g1741.t1	AT4G33945.1	ARM repeat superfamily protein	#N/A	#N/A	#N/A	#N/A
MACO_g1742.t1	#N/A	#N/A	#N/A	#N/A	#N/A	#N/A
MACO_g1743.t1	AT1G68670.1	myb-like transcription factor family protein	sp|Q8VZS3|HHO2_ARATH	Transcription factor HHO2 OS=Arabidopsis thaliana OX=3702 GN=HHO2 PE=1 SV=1	#N/A	#N/A
MACO_g1744.t1	AT2G15820.1	endonucleases	sp|Q9XIL5|PP154_ARATH	Pentatricopeptide repeat-containing protein At2g15820, chloroplastic OS=Arabidopsis thaliana OX=3702 GN=OTP51 PE=2 SV=3	PF03161.18	LAGLIDADG_2
MACO_g1745.t1	AT4G33950.1	Protein kinase superfamily protein	sp|Q940H6|SRK2E_ARATH	Serine/threonine-protein kinase SRK2E OS=Arabidopsis thaliana OX=3702 GN=SRK2E PE=1 SV=1	#N/A	#N/A
MACO_g1746.t1	AT4G17430.1	O-fucosyltransferase family protein	sp|Q1JPM5|OFT30_ARATH	O-fucosyltransferase 30 OS=Arabidopsis thaliana OX=3702 GN=OFUT30 PE=2 SV=1	#N/A	#N/A
MACO_g1747.t1	AT3G19050.1	phragmoplast orienting kinesin 2	sp|Q27IK6|KN12D_ARATH	Kinesin-like protein KIN-12D OS=Arabidopsis thaliana OX=3702 GN=KIN12D PE=2 SV=1	#N/A	#N/A
MACO_g1748.t1	#N/A	#N/A	#N/A	#N/A	#N/A	#N/A
MACO_g1749.t1	AT3G19000.1	2-oxoglutarate (2OG) and Fe(II)-dependent oxygenase superfamily protein	sp|Q9LIF4|LBO1_ARATH	Protein LATERAL BRANCHING OXIDOREDUCTASE 1 OS=Arabidopsis thaliana OX=3702 GN=LBO1 PE=1 SV=1	#N/A	#N/A
MACO_g1750.t1	AT3G19000.1	2-oxoglutarate (2OG) and Fe(II)-dependent oxygenase superfamily protein	sp|Q9LIF4|LBO1_ARATH	Protein LATERAL BRANCHING OXIDOREDUCTASE 1 OS=Arabidopsis thaliana OX=3702 GN=LBO1 PE=1 SV=1	#N/A	#N/A
MACO_g1751.t1	AT4G13970.1	zinc ion binding	#N/A	#N/A	#N/A	#N/A
MACO_g1752.t1	AT3G19000.1	2-oxoglutarate (2OG) and Fe(II)-dependent oxygenase superfamily protein	sp|Q9FFF6|JOX2_ARATH	Jasmonate-induced oxygenase 2 OS=Arabidopsis thaliana OX=3702 GN=JOX2 PE=1 SV=1	#N/A	#N/A
MACO_g1753.t1	AT3G19000.1	2-oxoglutarate (2OG) and Fe(II)-dependent oxygenase superfamily protein	sp|Q9FFF6|JOX2_ARATH	Jasmonate-induced oxygenase 2 OS=Arabidopsis thaliana OX=3702 GN=JOX2 PE=1 SV=1	#N/A	#N/A
MACO_g1754.t1	AT4G13970.1	zinc ion binding	#N/A	#N/A	#N/A	#N/A
[truncated: 26,385 more rows]
